# Supplementary material for: Spatial and temporal metagenomics of river compartments reveals viral community dynamics in an urban impacted stream
Source: Front Microbiomes. 2023 Aug 9;2:1199766. doi: 10.3389/frmbi.2023.1199766 (PMC12993620; doi:10.3389/frmbi.2023.1199766)
Supplement: Supplementary file 5 [file Table_1.xlsx]

## Sheet: Index
Table S1: Metadata and Biogeochemistry
sequencing_info	Sequencing information for the metagenomic reads that were used for this study as well as assembly statistics
ESS-dive_metadata	Metadata that is provides a part of the ESS Dive data package for each sample including dates, times, and coordinates
Hydrological_variables	Metadata associated to the hydrological variables at the sampling site
all_geochem_and_metadat	Full set of geochemistry and metadata collected as part of this study per sample
subset_ordinations	The subset of geochemistry and metadata that was used for ordinations and statistical analyses for biogeochemistry inferences

## Sheet: sequencing_info
Sample ID	Compartment	Total # of Reads	Total # of Basepairs	Total gbp	A_Assembly # Scaffolds	A_Assembly # Reads Recruited	% reads mapped to assembly A	B_Assembly # Contigs	B_Assembly # Reads Recruited	% reads mapped to assembly B	F_Assembly # Scaffolds	F_Assembly # Reads Recruited	% reads mapped to assembly C (25% subassembly)
trimmed_erpe_2018_sw_0hr_WHONDRS-SW48-000085	surface water	82320680	12430422680	12.4	575679	20053690	24.3605	742010	22145434	26.9014	205500	3677419	17.8687
trimmed_erpe_2018_sw_3hr_WHONDRS-SW48-000086	surface water	72977598	11019617298	11	501043	13814063	18.9292	671548	15812611	21.6678	159801	2468228	13.5287
trimmed_erpe_2018_sw_6hr_WHONDRS-SW48-000087	surface water	152321344	23000522944	23	1148951	32229904	21.1592	1356664	40782532	26.774	310688	22674374	59.5435
trimmed_erpe_2018_sw_9hr_WHONDRS-SW48-000088	surface water	67741686	10228994586	10.2	416897	12815893	18.9188	554602	14381227	21.2295	142804	2340199	13.8184
trimmed_erpe_2018_sw_12hr_WHONDRS-SW48-000089	surface water	69993362	10568997662	10.6	519978	17201524	24.5759	658960	18724441	26.7517	174646	3161829	18.0693
trimmed_erpe_2018_sw_15hr_WHONDRS-SW48-000090	surface water	75329662	11374778962	11.4	455057	16446182	21.8323	601369	18111989	24.0436	166096	3099296	16.4572
trimmed_erpe_2018_sw_18hr_WHONDRS-SW48-000091	surface water	116885734	17649745834	17.6	735269	33424696	28.596	929186	35394456	30.2812	262285	6504598	22.2597
trimmed_erpe_2018_sw_21hr_WHONDRS-SW48-000092	surface water	197637264	29843226864	29.8	1359814	56727910	28.703	1395333	58913724	29.809	373743	10770134	21.7978
trimmed_erpe_2018_sw_24hr_WHONDRS-SW48-000093	surface water	102272110	15443088610	15.4	677498	25551289	24.9836	745337	27176601	26.5728	213450	4854674	18.9873
trimmed_erpe_2018_sw_27hr_WHONDRS-SW48-000094	surface water	85100712	12850207512	12.9	578642	20820606	24.4658	709972	22586262	26.5406	196887	3869480	18.1878
trimmed_erpe_2018_sw_30hr_WHONDRS-SW48-000095	surface water	122512030	18499316530	18.5	824513	31333923	25.5762	916873	33079597	27.0011	260442	5936895	19.3839
trimmed_erpe_2018_sw_33hr_WHONDRS-SW48-000096	surface water	67528348	10196780548	10.2	409679	14619865	21.65	560139	16104305	23.8482	150484	2761534	16.3578
trimmed_erpe_2018_sw_39hr_WHONDRS-SW48-000098	surface water	75150228	11347684428	11.3	436125	13715810	18.2512	664541	15459074	20.5709	151117	2532289	13.4785
trimmed_erpe_2018_sw_42hr_WHONDRS-SW48-000099	surface water	157800468	23827870668	23.8	1086911	32336031	20.4917	1602839	36959722	23.4218	288552	5754432	14.5866
trimmed_erpe_2018_sw_45hr_WHONDRS-SW48-000100	surface water	197509310	29823905810	29.8	1791453	46175127	23.3787	1789001	48973278	24.7954	398623	7378521	14.9431
trimmed_erpe_2018_pw_0hr_WHONDRS-PP48-000085	pore water	202303462	30547822762	30.5	1403727	32204656	15.919	2290890	39856833	19.7015	390197	5230693	10.3423
trimmed_erpe_2018_pw_3hr_WHONDRS-PP48-000086	pore water	182104196	27497733596	27.5	47382	1607682	0.882836	883408	9884643	5.42801	147846	940011	2.06478
trimmed_erpe_2018_pw_6hr_WHONDRS-PP48-000087	pore water	71152754	10744065854	10.7	291878	5063320	7.11613	586005	6917502	9.72204	107042	786468	4.42129
trimmed_erpe_2018_pw_9hr_WHONDRS-PP48-000088	pore water	134687104	20337752704	20.3	688880	9757632	7.24467	1546422	15273521	11.34	182378	1145114	3.40081
trimmed_erpe_2018_pw_12hr_WHONDRS-PP48-000089	pore water	109287550	16502420050	16.5	524191	6251209	5.71996	1209404	10473962	9.58386	146701	693417	2.53795
trimmed_erpe_2018_pw_15hr_WHONDRS-PP48-000090	pore water	91127266	13760217166	13.8	415162	5983255	6.56582	895911	9189835	10.0846	128540	765564	3.36042
trimmed_erpe_2018_pw_18hr_WHONDRS-PP48-000091	pore water	317398988	47927247188	47.9	2434202	37281587	11.746	4706073	53302292	16.7935	494771	4138405	5.2154
trimmed_erpe_2018_pw_21hr_WHONDRS-PP48-000092	pore water	119757958	18083451658	18.1	506495	7542314	6.29796	1157824	11304509	9.43946	149885	1030918	3.44334
trimmed_erpe_2018_pw_24hr_WHONDRS-PP48-000093	pore water	101086212	15264018012	15.3	632467	12272752	12.1409	915266	15034085	14.8725	183308	1840271	7.28199
trimmed_erpe_2018_pw_27hr_WHONDRS-PP48-000094	pore water	97129918	14666617618	14.7	494537	9467769	9.74753	894653	12360328	12.7256	146731	1408650	5.8011
trimmed_erpe_2018_pw_30hr_WHONDRS-PP48-000095	pore water	116883400	17649393400	17.6	727003	17655123	15.1049	1086472	20861070	17.8478	206223	2919081	9.98972
trimmed_erpe_2018_pw_33hr_WHONDRS-PP48-000096	pore water	91104954	13756848054	13.8	478581	8856681	9.7214	863973	11680238	12.8206	140557	1299849	5.70704
trimmed_erpe_2018_pw_36hr_WHONDRS-PP48-000097	pore water	79763876	12044345276	12	353764	5048266	6.32901	691053	7291390	9.14122	103955	677645	3.39826
trimmed_erpe_2018_pw_39hr_WHONDRS-PP48-000098	pore water	113241118	17099408818	17.1	664560	9936195	8.77437	1334677	14599825	12.8927	173498	1241878	4.38667
trimmed_erpe_2018_pw_42hr_WHONDRS-PP48-000099	pore water	97926450	14786893950	14.8	441669	5866323	5.99054	961813	9233555	9.42907	135528	730170	2.98252
trimmed_erpe_2018_pw_45hr_WHONDRS-PP48-000100	pore water	109999084	16609861684	16.6	533583	7279561	6.61784	1072172	10812191	9.82935	141596	903118	3.28409
trimmed_erpe_2018_pw_48hr_WHONDRS-PP48-000101	pore water	68891398	10402601098	10.4	373153	6404591	9.29665	589674	8290631	12.0343	111422	920236	5.34311
			Avg Gbp	17.6719		Average % Read Mapping A SW: 23.0%			Average % Read Mapping B SW: 25.3%			Average % Read Mapping F SW: 19.4%
			Max Gbp	47.9		Average % Read Mapping A PW: 8.5%			Average % Read Mapping B PW: 12.0%			Average % Read Mapping F PW: 4.5%
			Min Gbp	10.2

## Sheet: ESS-dive_metadata
Study_Code	Latitude_dec.deg	Longitude_dec.deg	Nominal.Sample.Time.Point_Hrs	Date	Start_Time	Time_zone	Sampler_Initials	SW_pH	Water.Column.Height_cm	SW_Temp_degC	SW_Sample_ID	Time_SW_SpC	SW_SpC_uS.cm	PP_No	PP_Sample_ID	PP_pH	Time_PP_SpC	PP_SpC_uS.cm	Notes
Study_Code	Latitude of middle pushpoint (PP2) in decimal degrees	Longitude of middle pushpoint (PP2) in decimal degrees	Time Point	Date	Start Time CEST	Time zone	Name of Sampler	Surface water pH	Height of water column at PP2 (cm)	Surface water temp at 50% depth (at PP2 or where accessible) (degC)	Surface Water Sample ID	Time SW SpC Measured	Surface water SpC uS/cm	Porewater PushPoint Tube Number	Pushpoint Sample ID	Porewater PushPoint pH	Time PushPoint SpC Measured	PushPoint SpC uS/cm	Notes
WHONDRS_48hr_Erpe	52.4764	13.6257	0	2018-09-25	14:00:00	CEST	Hanna Anja Birgit Anna	7.5	Not_Measured	Not_Measured	SW48_000085	Not_Measured	Not_Measured	Composite	PP48_000085	Not_Measured	Not_Measured	Not_Measured	No_Notes
WHONDRS_48hr_Erpe	52.4764	13.6257	0	2018-09-25	14:00:00	CEST	Hanna Anja Birgit Anna	7.5	Not_Measured	Not_Measured	SW48_000085-2	Not_Measured	Not_Measured	PP1	PP48_000085-2	Not_Measured	Not_Measured	Not_Measured	No_Notes
WHONDRS_48hr_Erpe	52.4764	13.6257	0	2018-09-25	14:00:00	CEST	Hanna Anja Birgit Anna	7.5	Not_Measured	Not_Measured	SW48_000085-3	Not_Measured	Not_Measured	PP2	PP48_000085-3	Not_Measured	Not_Measured	Not_Measured	No_Notes
WHONDRS_48hr_Erpe	52.4764	13.6257	0	2018-09-25	14:00:00	CEST	Hanna Anja Birgit Anna	7.5	Not_Measured	Not_Measured	SW48_000085-4	Not_Measured	Not_Measured	PP3	PP48_000085-4	Not_Measured	Not_Measured	Not_Measured	No_Notes
WHONDRS_48hr_Erpe	52.4764	13.6257	3	2018-09-25	17:00:00	CEST	Hanna Anja	7.5	19	13.9	SW48_000086	Not_Measured	Not_Measured	Composite	PP48_000086	Not_Measured	Not_Measured	Not_Measured	No_Notes
WHONDRS_48hr_Erpe	52.4764	13.6257	3	2018-09-25	17:00:00	CEST	Hanna Anja	7.5	19	13.9	SW48_000086-2	Not_Measured	Not_Measured	PP1	PP48_000086-2	7	Not_Measured	Not_Measured	No_Notes
WHONDRS_48hr_Erpe	52.4764	13.6257	3	2018-09-25	17:00:00	CEST	Hanna Anja	7.5	19	13.9	SW48_000086-3	Not_Measured	Not_Measured	PP2	PP48_000086-3	7.5	Not_Measured	Not_Measured	No_Notes
WHONDRS_48hr_Erpe	52.4764	13.6257	3	2018-09-25	17:00:00	CEST	Hanna Anja	7.5	19	13.9	SW48_000086-4	Not_Measured	Not_Measured	PP3	PP48_000086-4	7.5	Not_Measured	Not_Measured	No_Notes
WHONDRS_48hr_Erpe	52.4764	13.6257	6	2018-09-25	20:00:00	CEST	Hanna Anja	7.5	17	15.3	SW48_000087	Not_Measured	Not_Measured	Composite	PP48_000087	Not_Measured	Not_Measured	Not_Measured	No_Notes
WHONDRS_48hr_Erpe	52.4764	13.6257	6	2018-09-25	20:00:00	CEST	Hanna Anja	7.5	17	15.3	SW48_000087-2	Not_Measured	Not_Measured	PP1	PP48_000087-2	7	Not_Measured	Not_Measured	No_Notes
WHONDRS_48hr_Erpe	52.4764	13.6257	6	2018-09-25	20:00:00	CEST	Hanna Anja	7.5	17	15.3	SW48_000087-3	Not_Measured	Not_Measured	PP2	PP48_000087-3	7.5	Not_Measured	Not_Measured	No_Notes
WHONDRS_48hr_Erpe	52.4764	13.6257	6	2018-09-25	20:00:00	CEST	Hanna Anja	7.5	17	15.3	SW48_000087-4	Not_Measured	Not_Measured	PP3	PP48_000087-4	7	Not_Measured	Not_Measured	No_Notes
WHONDRS_48hr_Erpe	52.4764	13.6257	9	2018-09-25	23:00:00	CEST	Hanna Anja	7.5	17.5	14.2	SW48_000088	Not_Measured	Not_Measured	Composite	PP48_000088	Not_Measured	Not_Measured	Not_Measured	No_Notes
WHONDRS_48hr_Erpe	52.4764	13.6257	9	2018-09-25	23:00:00	CEST	Hanna Anja	7.5	17.5	14.2	SW48_000088-2	Not_Measured	Not_Measured	PP1	PP48_000088-2	7.5	Not_Measured	Not_Measured	No_Notes
WHONDRS_48hr_Erpe	52.4764	13.6257	9	2018-09-25	23:00:00	CEST	Hanna Anja	7.5	17.5	14.2	SW48_000088-3	Not_Measured	Not_Measured	PP2	PP48_000088-3	7	Not_Measured	Not_Measured	No_Notes
WHONDRS_48hr_Erpe	52.4764	13.6257	9	2018-09-25	23:00:00	CEST	Hanna Anja	7.5	17.5	14.2	SW48_000088-4	Not_Measured	Not_Measured	PP3	PP48_000088-4	7	Not_Measured	Not_Measured	No_Notes
WHONDRS_48hr_Erpe	52.4764	13.6257	12	2018-09-26	02:00:00	CEST	Anna Nina Birgit	7	19	12.9	SW48_000089	Not_Measured	Not_Measured	Composite	PP48_000089	Not_Measured	Not_Measured	Not_Measured	No_Notes
WHONDRS_48hr_Erpe	52.4764	13.6257	12	2018-09-26	02:00:00	CEST	Anna Nina Birgit	7	19	12.9	SW48_000089-2	Not_Measured	Not_Measured	PP1	PP48_000089-2	7.5	Not_Measured	Not_Measured	No_Notes
WHONDRS_48hr_Erpe	52.4764	13.6257	12	2018-09-26	02:00:00	CEST	Anna Nina Birgit	7	19	12.9	SW48_000089-3	Not_Measured	Not_Measured	PP2	PP48_000089-3	7.5	Not_Measured	Not_Measured	No_Notes
WHONDRS_48hr_Erpe	52.4764	13.6257	12	2018-09-26	02:00:00	CEST	Anna Nina Birgit	7	19	12.9	SW48_000089-4	Not_Measured	Not_Measured	PP3	PP48_000089-4	7.5	Not_Measured	Not_Measured	No_Notes
WHONDRS_48hr_Erpe	52.4764	13.6257	15	2018-09-26	05:00:00	CEST	Birgit Anna	7.5	16.1	11.6	SW48_000090	Not_Measured	Not_Measured	Composite	PP48_000090	Not_Measured	Not_Measured	Not_Measured	No_Notes
WHONDRS_48hr_Erpe	52.4764	13.6257	15	2018-09-26	05:00:00	CEST	Birgit Anna	7.5	16.1	11.6	SW48_000090-2	Not_Measured	Not_Measured	PP1	PP48_000090-2	7.5	Not_Measured	Not_Measured	No_Notes
WHONDRS_48hr_Erpe	52.4764	13.6257	15	2018-09-26	05:00:00	CEST	Birgit Anna	7.5	16.1	11.6	SW48_000090-3	Not_Measured	Not_Measured	PP2	PP48_000090-3	7.5	Not_Measured	Not_Measured	No_Notes
WHONDRS_48hr_Erpe	52.4764	13.6257	15	2018-09-26	05:00:00	CEST	Birgit Anna	7.5	16.1	11.6	SW48_000090-4	Not_Measured	Not_Measured	PP3	PP48_000090-4	7.5	Not_Measured	Not_Measured	No_Notes
WHONDRS_48hr_Erpe	52.4764	13.6257	18	2018-09-26	08:00:00	CEST	Birgit Anna	7.5	10.5	11.7	SW48_000091	Not_Measured	Not_Measured	Composite	PP48_000091	Not_Measured	Not_Measured	Not_Measured	No_Notes
WHONDRS_48hr_Erpe	52.4764	13.6257	18	2018-09-26	08:00:00	CEST	Birgit Anna	7.5	10.5	11.7	SW48_000091-2	Not_Measured	Not_Measured	PP1	PP48_000091-2	7.5	Not_Measured	Not_Measured	No_Notes
WHONDRS_48hr_Erpe	52.4764	13.6257	18	2018-09-26	08:00:00	CEST	Birgit Anna	7.5	10.5	11.7	SW48_000091-3	Not_Measured	Not_Measured	PP2	PP48_000091-3	7.5	Not_Measured	Not_Measured	No_Notes
WHONDRS_48hr_Erpe	52.4764	13.6257	18	2018-09-26	08:00:00	CEST	Birgit Anna	7.5	10.5	11.7	SW48_000091-4	Not_Measured	Not_Measured	PP3	PP48_000091-4	7.5	Not_Measured	Not_Measured	No_Notes
WHONDRS_48hr_Erpe	52.4764	13.6257	21	2018-09-26	11:00:00	CEST	Birgit Jˆrg	7.5	11.5	12.1	SW48_000092	Not_Measured	Not_Measured	Composite	PP48_000092	Not_Measured	Not_Measured	Not_Measured	No_Notes
WHONDRS_48hr_Erpe	52.4764	13.6257	21	2018-09-26	11:00:00	CEST	Birgit Jˆrg	7.5	11.5	12.1	SW48_000092-2	Not_Measured	Not_Measured	PP1	PP48_000092-2	7.5	Not_Measured	Not_Measured	No_Notes
WHONDRS_48hr_Erpe	52.4764	13.6257	21	2018-09-26	11:00:00	CEST	Birgit Jˆrg	7.5	11.5	12.1	SW48_000092-3	Not_Measured	Not_Measured	PP2	PP48_000092-3	7.5	Not_Measured	Not_Measured	No_Notes
WHONDRS_48hr_Erpe	52.4764	13.6257	21	2018-09-26	11:00:00	CEST	Birgit Jˆrg	7.5	11.5	12.1	SW48_000092-4	Not_Measured	Not_Measured	PP3	PP48_000092-4	7.5	Not_Measured	Not_Measured	No_Notes
WHONDRS_48hr_Erpe	52.4764	13.6257	24	2018-09-26	14:00:00	CEST	Hanna Anja	7.5	18.5	13.3	SW48_000093	Not_Measured	Not_Measured	Composite	PP48_000093	Not_Measured	Not_Measured	Not_Measured	No_Notes
WHONDRS_48hr_Erpe	52.4764	13.6257	24	2018-09-26	14:00:00	CEST	Hanna Anja	7.5	18.5	13.3	SW48_000093-2	Not_Measured	Not_Measured	PP1	PP48_000093-2	7.5	Not_Measured	Not_Measured	No_Notes
WHONDRS_48hr_Erpe	52.4764	13.6257	24	2018-09-26	14:00:00	CEST	Hanna Anja	7.5	18.5	13.3	SW48_000093-3	Not_Measured	Not_Measured	PP2	PP48_000093-3	7	Not_Measured	Not_Measured	No_Notes
WHONDRS_48hr_Erpe	52.4764	13.6257	24	2018-09-26	14:00:00	CEST	Hanna Anja	7.5	18.5	13.3	SW48_000093-4	Not_Measured	Not_Measured	PP3	PP48_000093-4	7	Not_Measured	Not_Measured	No_Notes
WHONDRS_48hr_Erpe	52.4764	13.6257	27	2018-09-26	17:00:00	CEST	Hanna Anja	7	17	15.5	SW48_000094	Not_Measured	Not_Measured	Composite	PP48_000094	Not_Measured	Not_Measured	Not_Measured	No_Notes
WHONDRS_48hr_Erpe	52.4764	13.6257	27	2018-09-26	17:00:00	CEST	Hanna Anja	7	17	15.5	SW48_000094-2	Not_Measured	Not_Measured	PP1	PP48_000094-2	7	Not_Measured	Not_Measured	No_Notes
WHONDRS_48hr_Erpe	52.4764	13.6257	27	2018-09-26	17:00:00	CEST	Hanna Anja	7	17	15.5	SW48_000094-3	Not_Measured	Not_Measured	PP2	PP48_000094-3	7	Not_Measured	Not_Measured	No_Notes
WHONDRS_48hr_Erpe	52.4764	13.6257	27	2018-09-26	17:00:00	CEST	Hanna Anja	7	17	15.5	SW48_000094-4	Not_Measured	Not_Measured	PP3	PP48_000094-4	7	Not_Measured	Not_Measured	No_Notes
WHONDRS_48hr_Erpe	52.4764	13.6257	30	2018-09-26	20:00:00	CEST	Hanna Anja	7	18	15.7	SW48_000095	Not_Measured	Not_Measured	Composite	PP48_000095	Not_Measured	Not_Measured	Not_Measured	No_Notes
WHONDRS_48hr_Erpe	52.4764	13.6257	30	2018-09-26	20:00:00	CEST	Hanna Anja	7	18	15.7	SW48_000095-2	Not_Measured	Not_Measured	PP1	PP48_000095-2	7	Not_Measured	Not_Measured	No_Notes
WHONDRS_48hr_Erpe	52.4764	13.6257	30	2018-09-26	20:00:00	CEST	Hanna Anja	7	18	15.7	SW48_000095-3	Not_Measured	Not_Measured	PP2	PP48_000095-3	7	Not_Measured	Not_Measured	No_Notes
WHONDRS_48hr_Erpe	52.4764	13.6257	30	2018-09-26	20:00:00	CEST	Hanna Anja	7	18	15.7	SW48_000095-4	Not_Measured	Not_Measured	PP3	PP48_000095-4	7.5	Not_Measured	Not_Measured	No_Notes
WHONDRS_48hr_Erpe	52.4764	13.6257	33	2018-09-26	23:00:00	CEST	Hanna Anja	7.5	17.4	15.3	SW48_000096	Not_Measured	Not_Measured	Composite	PP48_000096	Not_Measured	Not_Measured	Not_Measured	No_Notes
WHONDRS_48hr_Erpe	52.4764	13.6257	33	2018-09-26	23:00:00	CEST	Hanna Anja	7.5	17.4	15.3	SW48_000096-2	Not_Measured	Not_Measured	PP1	PP48_000096-2	7	Not_Measured	Not_Measured	No_Notes
WHONDRS_48hr_Erpe	52.4764	13.6257	33	2018-09-26	23:00:00	CEST	Hanna Anja	7.5	17.4	15.3	SW48_000096-3	Not_Measured	Not_Measured	PP2	PP48_000096-3	7	Not_Measured	Not_Measured	No_Notes
WHONDRS_48hr_Erpe	52.4764	13.6257	33	2018-09-26	23:00:00	CEST	Hanna Anja	7.5	17.4	15.3	SW48_000096-4	Not_Measured	Not_Measured	PP3	PP48_000096-4	7	Not_Measured	Not_Measured	No_Notes
WHONDRS_48hr_Erpe	52.4764	13.6257	36	2018-09-27	02:00:00	CEST	Birgit Anna	7.5	13.1	15.2	SW48_000097	Not_Measured	Not_Measured	Composite	PP48_000097	Not_Measured	Not_Measured	Not_Measured	No_Notes
WHONDRS_48hr_Erpe	52.4764	13.6257	36	2018-09-27	02:00:00	CEST	Birgit Anna	7.5	13.1	15.2	SW48_000097-2	Not_Measured	Not_Measured	PP1	PP48_000097-2	7.5	Not_Measured	Not_Measured	No_Notes
WHONDRS_48hr_Erpe	52.4764	13.6257	36	2018-09-27	02:00:00	CEST	Birgit Anna	7.5	13.1	15.2	SW48_000097-3	Not_Measured	Not_Measured	PP2	PP48_000097-3	7	Not_Measured	Not_Measured	No_Notes
WHONDRS_48hr_Erpe	52.4764	13.6257	36	2018-09-27	02:00:00	CEST	Birgit Anna	7.5	13.1	15.2	SW48_000097-4	Not_Measured	Not_Measured	PP3	PP48_000097-4	7	Not_Measured	Not_Measured	No_Notes
WHONDRS_48hr_Erpe	52.4764	13.6257	39	2018-09-27	05:00:00	CEST	Birgit Anna	7.5	12.1	15.2	SW48_000098	Not_Measured	Not_Measured	Composite	PP48_000098	Not_Measured	Not_Measured	Not_Measured	No_Notes
WHONDRS_48hr_Erpe	52.4764	13.6257	39	2018-09-27	05:00:00	CEST	Birgit Anna	7.5	12.1	15.2	SW48_000098-2	Not_Measured	Not_Measured	PP1	PP48_000098-2	7	Not_Measured	Not_Measured	No_Notes
WHONDRS_48hr_Erpe	52.4764	13.6257	39	2018-09-27	05:00:00	CEST	Birgit Anna	7.5	12.1	15.2	SW48_000098-3	Not_Measured	Not_Measured	PP2	PP48_000098-3	7	Not_Measured	Not_Measured	No_Notes
WHONDRS_48hr_Erpe	52.4764	13.6257	39	2018-09-27	05:00:00	CEST	Birgit Anna	7.5	12.1	15.2	SW48_000098-4	Not_Measured	Not_Measured	PP3	PP48_000098-4	7.5	Not_Measured	Not_Measured	No_Notes
WHONDRS_48hr_Erpe	52.4764	13.6257	42	2018-09-27	08:00:00	CEST	Birgit Anna	7.5	12.2	15.1	SW48_000099	Not_Measured	Not_Measured	Composite	PP48_000099	Not_Measured	Not_Measured	Not_Measured	No_Notes
WHONDRS_48hr_Erpe	52.4764	13.6257	42	2018-09-27	08:00:00	CEST	Birgit Anna	7.5	12.2	15.1	SW48_000099-2	Not_Measured	Not_Measured	PP1	PP48_000099-2	7	Not_Measured	Not_Measured	No_Notes
WHONDRS_48hr_Erpe	52.4764	13.6257	42	2018-09-27	08:00:00	CEST	Birgit Anna	7.5	12.2	15.1	SW48_000099-3	Not_Measured	Not_Measured	PP2	PP48_000099-3	7	Not_Measured	Not_Measured	No_Notes
WHONDRS_48hr_Erpe	52.4764	13.6257	42	2018-09-27	08:00:00	CEST	Birgit Anna	7.5	12.2	15.1	SW48_000099-4	Not_Measured	Not_Measured	PP3	PP48_000099-4	7	Not_Measured	Not_Measured	No_Notes
WHONDRS_48hr_Erpe	52.4764	13.6257	45	2018-09-27	11:00:00	CEST	Nina Jˆrg Anja	7	17.3	15.6	SW48_000100	Not_Measured	Not_Measured	Composite	PP48_000100	Not_Measured	Not_Measured	Not_Measured	No_Notes
WHONDRS_48hr_Erpe	52.4764	13.6257	45	2018-09-27	11:00:00	CEST	Nina Jˆrg Anja	7	17.3	15.6	SW48_000100-2	Not_Measured	Not_Measured	PP1	PP48_000100-2	Not_Measured	Not_Measured	Not_Measured	No_Notes
WHONDRS_48hr_Erpe	52.4764	13.6257	45	2018-09-27	11:00:00	CEST	Nina Jˆrg Anja	7	17.3	15.6	SW48_000100-3	Not_Measured	Not_Measured	PP2	PP48_000100-3	Not_Measured	Not_Measured	Not_Measured	No_Notes
WHONDRS_48hr_Erpe	52.4764	13.6257	45	2018-09-27	11:00:00	CEST	Nina Jˆrg Anja	7	17.3	15.6	SW48_000100-4	Not_Measured	Not_Measured	PP3	PP48_000100-4	Not_Measured	Not_Measured	Not_Measured	No_Notes
WHONDRS_48hr_Erpe	52.4764	13.6257	48	2018-09-27	14:00:00	CEST	Hanna Anna (Jˆrg Nina)	7.5	Not_Measured	16.9	SW48_000101	Not_Measured	Not_Measured	Composite	PP48_000101	Not_Measured	Not_Measured	Not_Measured	No_Notes
WHONDRS_48hr_Erpe	52.4764	13.6257	48	2018-09-27	14:00:00	CEST	Hanna Anna (Jˆrg Nina)	7.5	Not_Measured	16.9	SW48_000101-2	Not_Measured	Not_Measured	PP1	PP48_000101-2	7	Not_Measured	Not_Measured	No_Notes
WHONDRS_48hr_Erpe	52.4764	13.6257	48	2018-09-27	14:00:00	CEST	Hanna Anna (Jˆrg Nina)	7.5	Not_Measured	16.9	SW48_000101-3	Not_Measured	Not_Measured	PP2	PP48_000101-3	7	Not_Measured	Not_Measured	No_Notes
WHONDRS_48hr_Erpe	52.4764	13.6257	48	2018-09-27	14:00:00	CEST	Hanna Anna (Jˆrg Nina)	7.5	Not_Measured	16.9	SW48_000101-4	Not_Measured	Not_Measured	PP3	PP48_000101-4	7	Not_Measured	Not_Measured	No_Notes

## Sheet: Hydrological_variables
# Contributed by Birgit Maria M¸ller and Jˆrg Lewandowski. IGB Berlin.
Date_time	stream width	mean channel depth	total channel area	total Q	mean v		agency_cd	site_no	datetime	tz_cd	Discharge_cubic_m_per_second	Gauge_height_m	Water_elevation_m_above_msl	Pressure_m_H2O
[dd.mm.yyyy HH:MM							NA	NA	2018-09-21 14:45:00	CEST	Not_Provided	0.166	Not_Provided	Not_Provided
26.09.2018 13:10	2	0.08	0.159	0.027	0.17		NA	NA	2018-09-21 14:46:00	CEST	Not_Provided	0.164	Not_Provided	Not_Provided
26.09.2018 16:40	2	0.093	0.186	0.028	0.151		NA	NA	2018-09-21 14:47:00	CEST	Not_Provided	0.167	Not_Provided	Not_Provided
27.09.2018 08:21	1.75	0.044	0.078	0.012	0.154		NA	NA	2018-09-21 14:48:00	CEST	Not_Provided	0.165	Not_Provided	Not_Provided
27.09.2018 09:10	1.7	0.043	0.073	0.009	0.123		NA	NA	2018-09-21 14:49:00	CEST	Not_Provided	0.166	Not_Provided	Not_Provided
27.09.2018 10:14	1.7	0.04	0.068	0.01	0.147		NA	NA	2018-09-21 14:50:00	CEST	Not_Provided	0.169	Not_Provided	Not_Provided
27.09.2018 11:06	1.8	0.04	0.072	0.01	0.139		NA	NA	2018-09-21 14:51:00	CEST	Not_Provided	0.165	Not_Provided	Not_Provided
27.09.2018 12:21	1.95	0.069	0.135	0.02	0.148		NA	NA	2018-09-21 14:52:00	CEST	Not_Provided	0.167	Not_Provided	Not_Provided
27.09.2018 13:14	2	0.071	0.143	0.021	0.147		NA	NA	2018-09-21 14:53:00	CEST	Not_Provided	0.165	Not_Provided	Not_Provided
27.09.2018 14:20	2.1	0.071	0.15	0.021	0.14		NA	NA	2018-09-21 14:54:00	CEST	Not_Provided	0.164	Not_Provided	Not_Provided
27.09.2018 15:07	2.05	0.087	0.178	0.027	0.152		NA	NA	2018-09-21 14:55:00	CEST	Not_Provided	0.162	Not_Provided	Not_Provided
							NA	NA	2018-09-21 14:56:00	CEST	Not_Provided	0.164	Not_Provided	Not_Provided
							NA	NA	2018-09-21 14:57:00	CEST	Not_Provided	0.166	Not_Provided	Not_Provided
							NA	NA	2018-09-21 14:58:00	CEST	Not_Provided	0.166	Not_Provided	Not_Provided
							NA	NA	2018-09-21 14:59:00	CEST	Not_Provided	0.166	Not_Provided	Not_Provided
							NA	NA	2018-09-21 15:00:00	CEST	Not_Provided	0.167	Not_Provided	Not_Provided
							NA	NA	2018-09-21 15:01:00	CEST	Not_Provided	0.167	Not_Provided	Not_Provided
							NA	NA	2018-09-21 15:02:00	CEST	Not_Provided	0.164	Not_Provided	Not_Provided
							NA	NA	2018-09-21 15:03:00	CEST	Not_Provided	0.164	Not_Provided	Not_Provided
							NA	NA	2018-09-21 15:04:00	CEST	Not_Provided	0.166	Not_Provided	Not_Provided
							NA	NA	2018-09-21 15:05:00	CEST	Not_Provided	0.165	Not_Provided	Not_Provided
							NA	NA	2018-09-21 15:06:00	CEST	Not_Provided	0.164	Not_Provided	Not_Provided
							NA	NA	2018-09-21 15:07:00	CEST	Not_Provided	0.165	Not_Provided	Not_Provided
							NA	NA	2018-09-21 15:08:00	CEST	Not_Provided	0.166	Not_Provided	Not_Provided
							NA	NA	2018-09-21 15:09:00	CEST	Not_Provided	0.166	Not_Provided	Not_Provided
							NA	NA	2018-09-21 15:10:00	CEST	Not_Provided	0.164	Not_Provided	Not_Provided
							NA	NA	2018-09-21 15:11:00	CEST	Not_Provided	0.164	Not_Provided	Not_Provided
							NA	NA	2018-09-21 15:12:00	CEST	Not_Provided	0.166	Not_Provided	Not_Provided
							NA	NA	2018-09-21 15:13:00	CEST	Not_Provided	0.166	Not_Provided	Not_Provided
							NA	NA	2018-09-21 15:14:00	CEST	Not_Provided	0.164	Not_Provided	Not_Provided
							NA	NA	2018-09-21 15:15:00	CEST	Not_Provided	0.166	Not_Provided	Not_Provided
							NA	NA	2018-09-21 15:16:00	CEST	Not_Provided	0.166	Not_Provided	Not_Provided
							NA	NA	2018-09-21 15:17:00	CEST	Not_Provided	0.164	Not_Provided	Not_Provided
							NA	NA	2018-09-21 15:18:00	CEST	Not_Provided	0.164	Not_Provided	Not_Provided
							NA	NA	2018-09-21 15:19:00	CEST	Not_Provided	0.166	Not_Provided	Not_Provided
							NA	NA	2018-09-21 15:20:00	CEST	Not_Provided	0.164	Not_Provided	Not_Provided
							NA	NA	2018-09-21 15:21:00	CEST	Not_Provided	0.163	Not_Provided	Not_Provided
							NA	NA	2018-09-21 15:22:00	CEST	Not_Provided	0.164	Not_Provided	Not_Provided
							NA	NA	2018-09-21 15:23:00	CEST	Not_Provided	0.163	Not_Provided	Not_Provided
							NA	NA	2018-09-21 15:24:00	CEST	Not_Provided	0.164	Not_Provided	Not_Provided
							NA	NA	2018-09-21 15:25:00	CEST	Not_Provided	0.164	Not_Provided	Not_Provided
							NA	NA	2018-09-21 15:26:00	CEST	Not_Provided	0.164	Not_Provided	Not_Provided
							NA	NA	2018-09-21 15:27:00	CEST	Not_Provided	0.166	Not_Provided	Not_Provided
							NA	NA	2018-09-21 15:28:00	CEST	Not_Provided	0.163	Not_Provided	Not_Provided
							NA	NA	2018-09-21 15:29:00	CEST	Not_Provided	0.163	Not_Provided	Not_Provided
							NA	NA	2018-09-21 15:30:00	CEST	Not_Provided	0.165	Not_Provided	Not_Provided
							NA	NA	2018-09-21 15:31:00	CEST	Not_Provided	0.161	Not_Provided	Not_Provided
							NA	NA	2018-09-21 15:32:00	CEST	Not_Provided	0.165	Not_Provided	Not_Provided
							NA	NA	2018-09-21 15:33:00	CEST	Not_Provided	0.163	Not_Provided	Not_Provided
							NA	NA	2018-09-21 15:34:00	CEST	Not_Provided	0.165	Not_Provided	Not_Provided
							NA	NA	2018-09-21 15:35:00	CEST	Not_Provided	0.165	Not_Provided	Not_Provided
							NA	NA	2018-09-21 15:36:00	CEST	Not_Provided	0.163	Not_Provided	Not_Provided
							NA	NA	2018-09-21 15:37:00	CEST	Not_Provided	0.163	Not_Provided	Not_Provided
							NA	NA	2018-09-21 15:38:00	CEST	Not_Provided	0.166	Not_Provided	Not_Provided
							NA	NA	2018-09-21 15:39:00	CEST	Not_Provided	0.165	Not_Provided	Not_Provided
							NA	NA	2018-09-21 15:40:00	CEST	Not_Provided	0.166	Not_Provided	Not_Provided
							NA	NA	2018-09-21 15:41:00	CEST	Not_Provided	0.167	Not_Provided	Not_Provided
							NA	NA	2018-09-21 15:42:00	CEST	Not_Provided	0.165	Not_Provided	Not_Provided
							NA	NA	2018-09-21 15:43:00	CEST	Not_Provided	0.17	Not_Provided	Not_Provided
							NA	NA	2018-09-21 15:44:00	CEST	Not_Provided	0.168	Not_Provided	Not_Provided
							NA	NA	2018-09-21 15:45:00	CEST	Not_Provided	0.165	Not_Provided	Not_Provided
							NA	NA	2018-09-21 15:46:00	CEST	Not_Provided	0.167	Not_Provided	Not_Provided
							NA	NA	2018-09-21 15:47:00	CEST	Not_Provided	0.166	Not_Provided	Not_Provided
							NA	NA	2018-09-21 15:48:00	CEST	Not_Provided	0.167	Not_Provided	Not_Provided
							NA	NA	2018-09-21 15:49:00	CEST	Not_Provided	0.168	Not_Provided	Not_Provided
							NA	NA	2018-09-21 15:50:00	CEST	Not_Provided	0.164	Not_Provided	Not_Provided
							NA	NA	2018-09-21 15:51:00	CEST	Not_Provided	0.166	Not_Provided	Not_Provided
							NA	NA	2018-09-21 15:52:00	CEST	Not_Provided	0.165	Not_Provided	Not_Provided
							NA	NA	2018-09-21 15:53:00	CEST	Not_Provided	0.165	Not_Provided	Not_Provided
							NA	NA	2018-09-21 15:54:00	CEST	Not_Provided	0.162	Not_Provided	Not_Provided
							NA	NA	2018-09-21 15:55:00	CEST	Not_Provided	0.163	Not_Provided	Not_Provided
							NA	NA	2018-09-21 15:56:00	CEST	Not_Provided	0.16	Not_Provided	Not_Provided
							NA	NA	2018-09-21 15:57:00	CEST	Not_Provided	0.159	Not_Provided	Not_Provided
							NA	NA	2018-09-21 15:58:00	CEST	Not_Provided	0.161	Not_Provided	Not_Provided
							NA	NA	2018-09-21 15:59:00	CEST	Not_Provided	0.164	Not_Provided	Not_Provided
							NA	NA	2018-09-21 16:00:00	CEST	Not_Provided	0.165	Not_Provided	Not_Provided
							NA	NA	2018-09-21 16:01:00	CEST	Not_Provided	0.169	Not_Provided	Not_Provided
							NA	NA	2018-09-21 16:02:00	CEST	Not_Provided	0.166	Not_Provided	Not_Provided
							NA	NA	2018-09-21 16:03:00	CEST	Not_Provided	0.165	Not_Provided	Not_Provided
							NA	NA	2018-09-21 16:04:00	CEST	Not_Provided	0.165	Not_Provided	Not_Provided
							NA	NA	2018-09-21 16:05:00	CEST	Not_Provided	0.166	Not_Provided	Not_Provided
							NA	NA	2018-09-21 16:06:00	CEST	Not_Provided	0.165	Not_Provided	Not_Provided
							NA	NA	2018-09-21 16:07:00	CEST	Not_Provided	0.165	Not_Provided	Not_Provided
							NA	NA	2018-09-21 16:08:00	CEST	Not_Provided	0.165	Not_Provided	Not_Provided
							NA	NA	2018-09-21 16:09:00	CEST	Not_Provided	0.164	Not_Provided	Not_Provided
							NA	NA	2018-09-21 16:10:00	CEST	Not_Provided	0.164	Not_Provided	Not_Provided
							NA	NA	2018-09-21 16:11:00	CEST	Not_Provided	0.167	Not_Provided	Not_Provided
							NA	NA	2018-09-21 16:12:00	CEST	Not_Provided	0.167	Not_Provided	Not_Provided
							NA	NA	2018-09-21 16:13:00	CEST	Not_Provided	0.164	Not_Provided	Not_Provided
							NA	NA	2018-09-21 16:14:00	CEST	Not_Provided	0.167	Not_Provided	Not_Provided
							NA	NA	2018-09-21 16:15:00	CEST	Not_Provided	0.166	Not_Provided	Not_Provided
							NA	NA	2018-09-21 16:16:00	CEST	Not_Provided	0.168	Not_Provided	Not_Provided
							NA	NA	2018-09-21 16:17:00	CEST	Not_Provided	0.166	Not_Provided	Not_Provided
							NA	NA	2018-09-21 16:18:00	CEST	Not_Provided	0.166	Not_Provided	Not_Provided
							NA	NA	2018-09-21 16:19:00	CEST	Not_Provided	0.164	Not_Provided	Not_Provided
							NA	NA	2018-09-21 16:20:00	CEST	Not_Provided	0.164	Not_Provided	Not_Provided
							NA	NA	2018-09-21 16:21:00	CEST	Not_Provided	0.169	Not_Provided	Not_Provided
							NA	NA	2018-09-21 16:22:00	CEST	Not_Provided	0.164	Not_Provided	Not_Provided
							NA	NA	2018-09-21 16:23:00	CEST	Not_Provided	0.166	Not_Provided	Not_Provided
							NA	NA	2018-09-21 16:24:00	CEST	Not_Provided	0.164	Not_Provided	Not_Provided
							NA	NA	2018-09-21 16:25:00	CEST	Not_Provided	0.164	Not_Provided	Not_Provided
							NA	NA	2018-09-21 16:26:00	CEST	Not_Provided	0.167	Not_Provided	Not_Provided
							NA	NA	2018-09-21 16:27:00	CEST	Not_Provided	0.169	Not_Provided	Not_Provided
							NA	NA	2018-09-21 16:28:00	CEST	Not_Provided	0.169	Not_Provided	Not_Provided
							NA	NA	2018-09-21 16:29:00	CEST	Not_Provided	0.168	Not_Provided	Not_Provided
							NA	NA	2018-09-21 16:30:00	CEST	Not_Provided	0.169	Not_Provided	Not_Provided
							NA	NA	2018-09-21 16:31:00	CEST	Not_Provided	0.164	Not_Provided	Not_Provided
							NA	NA	2018-09-21 16:32:00	CEST	Not_Provided	0.16	Not_Provided	Not_Provided
							NA	NA	2018-09-21 16:33:00	CEST	Not_Provided	0.162	Not_Provided	Not_Provided
							NA	NA	2018-09-21 16:34:00	CEST	Not_Provided	0.162	Not_Provided	Not_Provided
							NA	NA	2018-09-21 16:35:00	CEST	Not_Provided	0.162	Not_Provided	Not_Provided
							NA	NA	2018-09-21 16:36:00	CEST	Not_Provided	0.164	Not_Provided	Not_Provided
							NA	NA	2018-09-21 16:37:00	CEST	Not_Provided	0.159	Not_Provided	Not_Provided
							NA	NA	2018-09-21 16:38:00	CEST	Not_Provided	0.161	Not_Provided	Not_Provided
							NA	NA	2018-09-21 16:39:00	CEST	Not_Provided	0.16	Not_Provided	Not_Provided
							NA	NA	2018-09-21 16:40:00	CEST	Not_Provided	0.162	Not_Provided	Not_Provided
							NA	NA	2018-09-21 16:41:00	CEST	Not_Provided	0.162	Not_Provided	Not_Provided
							NA	NA	2018-09-21 16:42:00	CEST	Not_Provided	0.164	Not_Provided	Not_Provided
							NA	NA	2018-09-21 16:43:00	CEST	Not_Provided	0.163	Not_Provided	Not_Provided
							NA	NA	2018-09-21 16:44:00	CEST	Not_Provided	0.165	Not_Provided	Not_Provided
							NA	NA	2018-09-21 16:45:00	CEST	Not_Provided	0.162	Not_Provided	Not_Provided
							NA	NA	2018-09-21 16:46:00	CEST	Not_Provided	0.163	Not_Provided	Not_Provided
							NA	NA	2018-09-21 16:47:00	CEST	Not_Provided	0.164	Not_Provided	Not_Provided
							NA	NA	2018-09-21 16:48:00	CEST	Not_Provided	0.164	Not_Provided	Not_Provided
							NA	NA	2018-09-21 16:49:00	CEST	Not_Provided	0.162	Not_Provided	Not_Provided
							NA	NA	2018-09-21 16:50:00	CEST	Not_Provided	0.16	Not_Provided	Not_Provided
							NA	NA	2018-09-21 16:51:00	CEST	Not_Provided	0.163	Not_Provided	Not_Provided
							NA	NA	2018-09-21 16:52:00	CEST	Not_Provided	0.162	Not_Provided	Not_Provided
							NA	NA	2018-09-21 16:53:00	CEST	Not_Provided	0.162	Not_Provided	Not_Provided
							NA	NA	2018-09-21 16:54:00	CEST	Not_Provided	0.162	Not_Provided	Not_Provided
							NA	NA	2018-09-21 16:55:00	CEST	Not_Provided	0.158	Not_Provided	Not_Provided
							NA	NA	2018-09-21 16:56:00	CEST	Not_Provided	0.162	Not_Provided	Not_Provided
							NA	NA	2018-09-21 16:57:00	CEST	Not_Provided	0.163	Not_Provided	Not_Provided
							NA	NA	2018-09-21 16:58:00	CEST	Not_Provided	0.161	Not_Provided	Not_Provided
							NA	NA	2018-09-21 16:59:00	CEST	Not_Provided	0.163	Not_Provided	Not_Provided
							NA	NA	2018-09-21 17:00:00	CEST	Not_Provided	0.163	Not_Provided	Not_Provided
							NA	NA	2018-09-21 17:01:00	CEST	Not_Provided	0.164	Not_Provided	Not_Provided
							NA	NA	2018-09-21 17:02:00	CEST	Not_Provided	0.16	Not_Provided	Not_Provided
							NA	NA	2018-09-21 17:03:00	CEST	Not_Provided	0.16	Not_Provided	Not_Provided
							NA	NA	2018-09-21 17:04:00	CEST	Not_Provided	0.162	Not_Provided	Not_Provided
							NA	NA	2018-09-21 17:05:00	CEST	Not_Provided	0.162	Not_Provided	Not_Provided
							NA	NA	2018-09-21 17:06:00	CEST	Not_Provided	0.163	Not_Provided	Not_Provided
							NA	NA	2018-09-21 17:07:00	CEST	Not_Provided	0.158	Not_Provided	Not_Provided
							NA	NA	2018-09-21 17:08:00	CEST	Not_Provided	0.161	Not_Provided	Not_Provided
							NA	NA	2018-09-21 17:09:00	CEST	Not_Provided	0.161	Not_Provided	Not_Provided
							NA	NA	2018-09-21 17:10:00	CEST	Not_Provided	0.159	Not_Provided	Not_Provided
							NA	NA	2018-09-21 17:11:00	CEST	Not_Provided	0.159	Not_Provided	Not_Provided
							NA	NA	2018-09-21 17:12:00	CEST	Not_Provided	0.161	Not_Provided	Not_Provided
							NA	NA	2018-09-21 17:13:00	CEST	Not_Provided	0.16	Not_Provided	Not_Provided
							NA	NA	2018-09-21 17:14:00	CEST	Not_Provided	0.162	Not_Provided	Not_Provided
							NA	NA	2018-09-21 17:15:00	CEST	Not_Provided	0.16	Not_Provided	Not_Provided
							NA	NA	2018-09-21 17:16:00	CEST	Not_Provided	0.162	Not_Provided	Not_Provided
							NA	NA	2018-09-21 17:17:00	CEST	Not_Provided	0.161	Not_Provided	Not_Provided
							NA	NA	2018-09-21 17:18:00	CEST	Not_Provided	0.163	Not_Provided	Not_Provided
							NA	NA	2018-09-21 17:19:00	CEST	Not_Provided	0.162	Not_Provided	Not_Provided
							NA	NA	2018-09-21 17:20:00	CEST	Not_Provided	0.159	Not_Provided	Not_Provided
							NA	NA	2018-09-21 17:21:00	CEST	Not_Provided	0.16	Not_Provided	Not_Provided
							NA	NA	2018-09-21 17:22:00	CEST	Not_Provided	0.159	Not_Provided	Not_Provided
							NA	NA	2018-09-21 17:23:00	CEST	Not_Provided	0.159	Not_Provided	Not_Provided
							NA	NA	2018-09-21 17:24:00	CEST	Not_Provided	0.158	Not_Provided	Not_Provided
							NA	NA	2018-09-21 17:25:00	CEST	Not_Provided	0.159	Not_Provided	Not_Provided
							NA	NA	2018-09-21 17:26:00	CEST	Not_Provided	0.16	Not_Provided	Not_Provided
							NA	NA	2018-09-21 17:27:00	CEST	Not_Provided	0.159	Not_Provided	Not_Provided
							NA	NA	2018-09-21 17:28:00	CEST	Not_Provided	0.157	Not_Provided	Not_Provided
							NA	NA	2018-09-21 17:29:00	CEST	Not_Provided	0.157	Not_Provided	Not_Provided
							NA	NA	2018-09-21 17:30:00	CEST	Not_Provided	0.158	Not_Provided	Not_Provided
							NA	NA	2018-09-21 17:31:00	CEST	Not_Provided	0.157	Not_Provided	Not_Provided
							NA	NA	2018-09-21 17:32:00	CEST	Not_Provided	0.156	Not_Provided	Not_Provided
							NA	NA	2018-09-21 17:33:00	CEST	Not_Provided	0.158	Not_Provided	Not_Provided
							NA	NA	2018-09-21 17:34:00	CEST	Not_Provided	0.158	Not_Provided	Not_Provided
							NA	NA	2018-09-21 17:35:00	CEST	Not_Provided	0.156	Not_Provided	Not_Provided
							NA	NA	2018-09-21 17:36:00	CEST	Not_Provided	0.157	Not_Provided	Not_Provided
							NA	NA	2018-09-21 17:37:00	CEST	Not_Provided	0.158	Not_Provided	Not_Provided
							NA	NA	2018-09-21 17:38:00	CEST	Not_Provided	0.159	Not_Provided	Not_Provided
							NA	NA	2018-09-21 17:39:00	CEST	Not_Provided	0.159	Not_Provided	Not_Provided
							NA	NA	2018-09-21 17:40:00	CEST	Not_Provided	0.156	Not_Provided	Not_Provided
							NA	NA	2018-09-21 17:41:00	CEST	Not_Provided	0.156	Not_Provided	Not_Provided
							NA	NA	2018-09-21 17:42:00	CEST	Not_Provided	0.158	Not_Provided	Not_Provided
							NA	NA	2018-09-21 17:43:00	CEST	Not_Provided	0.157	Not_Provided	Not_Provided
							NA	NA	2018-09-21 17:44:00	CEST	Not_Provided	0.157	Not_Provided	Not_Provided
							NA	NA	2018-09-21 17:45:00	CEST	Not_Provided	0.158	Not_Provided	Not_Provided
							NA	NA	2018-09-21 17:46:00	CEST	Not_Provided	0.156	Not_Provided	Not_Provided
							NA	NA	2018-09-21 17:47:00	CEST	Not_Provided	0.157	Not_Provided	Not_Provided
							NA	NA	2018-09-21 17:48:00	CEST	Not_Provided	0.156	Not_Provided	Not_Provided
							NA	NA	2018-09-21 17:49:00	CEST	Not_Provided	0.158	Not_Provided	Not_Provided
							NA	NA	2018-09-21 17:50:00	CEST	Not_Provided	0.156	Not_Provided	Not_Provided
							NA	NA	2018-09-21 17:51:00	CEST	Not_Provided	0.157	Not_Provided	Not_Provided
							NA	NA	2018-09-21 17:52:00	CEST	Not_Provided	0.156	Not_Provided	Not_Provided
							NA	NA	2018-09-21 17:53:00	CEST	Not_Provided	0.158	Not_Provided	Not_Provided
							NA	NA	2018-09-21 17:54:00	CEST	Not_Provided	0.156	Not_Provided	Not_Provided
							NA	NA	2018-09-21 17:55:00	CEST	Not_Provided	0.156	Not_Provided	Not_Provided
							NA	NA	2018-09-21 17:56:00	CEST	Not_Provided	0.155	Not_Provided	Not_Provided
							NA	NA	2018-09-21 17:57:00	CEST	Not_Provided	0.155	Not_Provided	Not_Provided
							NA	NA	2018-09-21 17:58:00	CEST	Not_Provided	0.157	Not_Provided	Not_Provided
							NA	NA	2018-09-21 17:59:00	CEST	Not_Provided	0.155	Not_Provided	Not_Provided
							NA	NA	2018-09-21 18:00:00	CEST	Not_Provided	0.155	Not_Provided	Not_Provided
							NA	NA	2018-09-21 18:01:00	CEST	Not_Provided	0.155	Not_Provided	Not_Provided
							NA	NA	2018-09-21 18:02:00	CEST	Not_Provided	0.156	Not_Provided	Not_Provided
							NA	NA	2018-09-21 18:03:00	CEST	Not_Provided	0.154	Not_Provided	Not_Provided
							NA	NA	2018-09-21 18:04:00	CEST	Not_Provided	0.155	Not_Provided	Not_Provided
							NA	NA	2018-09-21 18:05:00	CEST	Not_Provided	0.155	Not_Provided	Not_Provided
							NA	NA	2018-09-21 18:06:00	CEST	Not_Provided	0.155	Not_Provided	Not_Provided
							NA	NA	2018-09-21 18:07:00	CEST	Not_Provided	0.153	Not_Provided	Not_Provided
							NA	NA	2018-09-21 18:08:00	CEST	Not_Provided	0.155	Not_Provided	Not_Provided
							NA	NA	2018-09-21 18:09:00	CEST	Not_Provided	0.153	Not_Provided	Not_Provided
							NA	NA	2018-09-21 18:10:00	CEST	Not_Provided	0.153	Not_Provided	Not_Provided
							NA	NA	2018-09-21 18:11:00	CEST	Not_Provided	0.154	Not_Provided	Not_Provided
							NA	NA	2018-09-21 18:12:00	CEST	Not_Provided	0.152	Not_Provided	Not_Provided
							NA	NA	2018-09-21 18:13:00	CEST	Not_Provided	0.153	Not_Provided	Not_Provided
							NA	NA	2018-09-21 18:14:00	CEST	Not_Provided	0.152	Not_Provided	Not_Provided
							NA	NA	2018-09-21 18:15:00	CEST	Not_Provided	0.154	Not_Provided	Not_Provided
							NA	NA	2018-09-21 18:16:00	CEST	Not_Provided	0.154	Not_Provided	Not_Provided
							NA	NA	2018-09-21 18:17:00	CEST	Not_Provided	0.155	Not_Provided	Not_Provided
							NA	NA	2018-09-21 18:18:00	CEST	Not_Provided	0.155	Not_Provided	Not_Provided
							NA	NA	2018-09-21 18:19:00	CEST	Not_Provided	0.157	Not_Provided	Not_Provided
							NA	NA	2018-09-21 18:20:00	CEST	Not_Provided	0.155	Not_Provided	Not_Provided
							NA	NA	2018-09-21 18:21:00	CEST	Not_Provided	0.155	Not_Provided	Not_Provided
							NA	NA	2018-09-21 18:22:00	CEST	Not_Provided	0.154	Not_Provided	Not_Provided
							NA	NA	2018-09-21 18:23:00	CEST	Not_Provided	0.157	Not_Provided	Not_Provided
							NA	NA	2018-09-21 18:24:00	CEST	Not_Provided	0.155	Not_Provided	Not_Provided
							NA	NA	2018-09-21 18:25:00	CEST	Not_Provided	0.154	Not_Provided	Not_Provided
							NA	NA	2018-09-21 18:26:00	CEST	Not_Provided	0.153	Not_Provided	Not_Provided
							NA	NA	2018-09-21 18:27:00	CEST	Not_Provided	0.152	Not_Provided	Not_Provided
							NA	NA	2018-09-21 18:28:00	CEST	Not_Provided	0.155	Not_Provided	Not_Provided
							NA	NA	2018-09-21 18:29:00	CEST	Not_Provided	0.155	Not_Provided	Not_Provided
							NA	NA	2018-09-21 18:30:00	CEST	Not_Provided	0.156	Not_Provided	Not_Provided
							NA	NA	2018-09-21 18:31:00	CEST	Not_Provided	0.155	Not_Provided	Not_Provided
							NA	NA	2018-09-21 18:32:00	CEST	Not_Provided	0.155	Not_Provided	Not_Provided
							NA	NA	2018-09-21 18:33:00	CEST	Not_Provided	0.154	Not_Provided	Not_Provided
							NA	NA	2018-09-21 18:34:00	CEST	Not_Provided	0.154	Not_Provided	Not_Provided
							NA	NA	2018-09-21 18:35:00	CEST	Not_Provided	0.153	Not_Provided	Not_Provided
							NA	NA	2018-09-21 18:36:00	CEST	Not_Provided	0.152	Not_Provided	Not_Provided
							NA	NA	2018-09-21 18:37:00	CEST	Not_Provided	0.153	Not_Provided	Not_Provided
							NA	NA	2018-09-21 18:38:00	CEST	Not_Provided	0.153	Not_Provided	Not_Provided
							NA	NA	2018-09-21 18:39:00	CEST	Not_Provided	0.153	Not_Provided	Not_Provided
							NA	NA	2018-09-21 18:40:00	CEST	Not_Provided	0.155	Not_Provided	Not_Provided
							NA	NA	2018-09-21 18:41:00	CEST	Not_Provided	0.154	Not_Provided	Not_Provided
							NA	NA	2018-09-21 18:42:00	CEST	Not_Provided	0.152	Not_Provided	Not_Provided
							NA	NA	2018-09-21 18:43:00	CEST	Not_Provided	0.154	Not_Provided	Not_Provided
							NA	NA	2018-09-21 18:44:00	CEST	Not_Provided	0.153	Not_Provided	Not_Provided
							NA	NA	2018-09-21 18:45:00	CEST	Not_Provided	0.153	Not_Provided	Not_Provided
							NA	NA	2018-09-21 18:46:00	CEST	Not_Provided	0.152	Not_Provided	Not_Provided
							NA	NA	2018-09-21 18:47:00	CEST	Not_Provided	0.152	Not_Provided	Not_Provided
							NA	NA	2018-09-21 18:48:00	CEST	Not_Provided	0.153	Not_Provided	Not_Provided
							NA	NA	2018-09-21 18:49:00	CEST	Not_Provided	0.152	Not_Provided	Not_Provided
							NA	NA	2018-09-21 18:50:00	CEST	Not_Provided	0.152	Not_Provided	Not_Provided
							NA	NA	2018-09-21 18:51:00	CEST	Not_Provided	0.152	Not_Provided	Not_Provided
							NA	NA	2018-09-21 18:52:00	CEST	Not_Provided	0.153	Not_Provided	Not_Provided
							NA	NA	2018-09-21 18:53:00	CEST	Not_Provided	0.152	Not_Provided	Not_Provided
							NA	NA	2018-09-21 18:54:00	CEST	Not_Provided	0.153	Not_Provided	Not_Provided
							NA	NA	2018-09-21 18:55:00	CEST	Not_Provided	0.154	Not_Provided	Not_Provided
							NA	NA	2018-09-21 18:56:00	CEST	Not_Provided	0.155	Not_Provided	Not_Provided
							NA	NA	2018-09-21 18:57:00	CEST	Not_Provided	0.153	Not_Provided	Not_Provided
							NA	NA	2018-09-21 18:58:00	CEST	Not_Provided	0.152	Not_Provided	Not_Provided
							NA	NA	2018-09-21 18:59:00	CEST	Not_Provided	0.154	Not_Provided	Not_Provided
							NA	NA	2018-09-21 19:00:00	CEST	Not_Provided	0.155	Not_Provided	Not_Provided
							NA	NA	2018-09-21 19:01:00	CEST	Not_Provided	0.154	Not_Provided	Not_Provided
							NA	NA	2018-09-21 19:02:00	CEST	Not_Provided	0.153	Not_Provided	Not_Provided
							NA	NA	2018-09-21 19:03:00	CEST	Not_Provided	0.155	Not_Provided	Not_Provided
							NA	NA	2018-09-21 19:04:00	CEST	Not_Provided	0.153	Not_Provided	Not_Provided
							NA	NA	2018-09-21 19:05:00	CEST	Not_Provided	0.152	Not_Provided	Not_Provided
							NA	NA	2018-09-21 19:06:00	CEST	Not_Provided	0.152	Not_Provided	Not_Provided
							NA	NA	2018-09-21 19:07:00	CEST	Not_Provided	0.154	Not_Provided	Not_Provided
							NA	NA	2018-09-21 19:08:00	CEST	Not_Provided	0.153	Not_Provided	Not_Provided
							NA	NA	2018-09-21 19:09:00	CEST	Not_Provided	0.154	Not_Provided	Not_Provided
							NA	NA	2018-09-21 19:10:00	CEST	Not_Provided	0.154	Not_Provided	Not_Provided
							NA	NA	2018-09-21 19:11:00	CEST	Not_Provided	0.154	Not_Provided	Not_Provided
							NA	NA	2018-09-21 19:12:00	CEST	Not_Provided	0.152	Not_Provided	Not_Provided
							NA	NA	2018-09-21 19:13:00	CEST	Not_Provided	0.154	Not_Provided	Not_Provided
							NA	NA	2018-09-21 19:14:00	CEST	Not_Provided	0.153	Not_Provided	Not_Provided
							NA	NA	2018-09-21 19:15:00	CEST	Not_Provided	0.153	Not_Provided	Not_Provided
							NA	NA	2018-09-21 19:16:00	CEST	Not_Provided	0.151	Not_Provided	Not_Provided
							NA	NA	2018-09-21 19:17:00	CEST	Not_Provided	0.151	Not_Provided	Not_Provided
							NA	NA	2018-09-21 19:18:00	CEST	Not_Provided	0.151	Not_Provided	Not_Provided
							NA	NA	2018-09-21 19:19:00	CEST	Not_Provided	0.152	Not_Provided	Not_Provided
							NA	NA	2018-09-21 19:20:00	CEST	Not_Provided	0.151	Not_Provided	Not_Provided
							NA	NA	2018-09-21 19:21:00	CEST	Not_Provided	0.149	Not_Provided	Not_Provided
							NA	NA	2018-09-21 19:22:00	CEST	Not_Provided	0.147	Not_Provided	Not_Provided
							NA	NA	2018-09-21 19:23:00	CEST	Not_Provided	0.148	Not_Provided	Not_Provided
							NA	NA	2018-09-21 19:24:00	CEST	Not_Provided	0.151	Not_Provided	Not_Provided
							NA	NA	2018-09-21 19:25:00	CEST	Not_Provided	0.152	Not_Provided	Not_Provided
							NA	NA	2018-09-21 19:26:00	CEST	Not_Provided	0.15	Not_Provided	Not_Provided
							NA	NA	2018-09-21 19:27:00	CEST	Not_Provided	0.151	Not_Provided	Not_Provided
							NA	NA	2018-09-21 19:28:00	CEST	Not_Provided	0.152	Not_Provided	Not_Provided
							NA	NA	2018-09-21 19:29:00	CEST	Not_Provided	0.15	Not_Provided	Not_Provided
							NA	NA	2018-09-21 19:30:00	CEST	Not_Provided	0.151	Not_Provided	Not_Provided
							NA	NA	2018-09-21 19:31:00	CEST	Not_Provided	0.151	Not_Provided	Not_Provided
							NA	NA	2018-09-21 19:32:00	CEST	Not_Provided	0.149	Not_Provided	Not_Provided
							NA	NA	2018-09-21 19:33:00	CEST	Not_Provided	0.149	Not_Provided	Not_Provided
							NA	NA	2018-09-21 19:34:00	CEST	Not_Provided	0.149	Not_Provided	Not_Provided
							NA	NA	2018-09-21 19:35:00	CEST	Not_Provided	0.151	Not_Provided	Not_Provided
							NA	NA	2018-09-21 19:36:00	CEST	Not_Provided	0.149	Not_Provided	Not_Provided
							NA	NA	2018-09-21 19:37:00	CEST	Not_Provided	0.15	Not_Provided	Not_Provided
							NA	NA	2018-09-21 19:38:00	CEST	Not_Provided	0.149	Not_Provided	Not_Provided
							NA	NA	2018-09-21 19:39:00	CEST	Not_Provided	0.149	Not_Provided	Not_Provided
							NA	NA	2018-09-21 19:40:00	CEST	Not_Provided	0.15	Not_Provided	Not_Provided
							NA	NA	2018-09-21 19:41:00	CEST	Not_Provided	0.151	Not_Provided	Not_Provided
							NA	NA	2018-09-21 19:42:00	CEST	Not_Provided	0.153	Not_Provided	Not_Provided
							NA	NA	2018-09-21 19:43:00	CEST	Not_Provided	0.152	Not_Provided	Not_Provided
							NA	NA	2018-09-21 19:44:00	CEST	Not_Provided	0.15	Not_Provided	Not_Provided
							NA	NA	2018-09-21 19:45:00	CEST	Not_Provided	0.152	Not_Provided	Not_Provided
							NA	NA	2018-09-21 19:46:00	CEST	Not_Provided	0.153	Not_Provided	Not_Provided
							NA	NA	2018-09-21 19:47:00	CEST	Not_Provided	0.152	Not_Provided	Not_Provided
							NA	NA	2018-09-21 19:48:00	CEST	Not_Provided	0.149	Not_Provided	Not_Provided
							NA	NA	2018-09-21 19:49:00	CEST	Not_Provided	0.148	Not_Provided	Not_Provided
							NA	NA	2018-09-21 19:50:00	CEST	Not_Provided	0.149	Not_Provided	Not_Provided
							NA	NA	2018-09-21 19:51:00	CEST	Not_Provided	0.146	Not_Provided	Not_Provided
							NA	NA	2018-09-21 19:52:00	CEST	Not_Provided	0.147	Not_Provided	Not_Provided
							NA	NA	2018-09-21 19:53:00	CEST	Not_Provided	0.149	Not_Provided	Not_Provided
							NA	NA	2018-09-21 19:54:00	CEST	Not_Provided	0.149	Not_Provided	Not_Provided
							NA	NA	2018-09-21 19:55:00	CEST	Not_Provided	0.15	Not_Provided	Not_Provided
							NA	NA	2018-09-21 19:56:00	CEST	Not_Provided	0.15	Not_Provided	Not_Provided
							NA	NA	2018-09-21 19:57:00	CEST	Not_Provided	0.15	Not_Provided	Not_Provided
							NA	NA	2018-09-21 19:58:00	CEST	Not_Provided	0.149	Not_Provided	Not_Provided
							NA	NA	2018-09-21 19:59:00	CEST	Not_Provided	0.149	Not_Provided	Not_Provided
							NA	NA	2018-09-21 20:00:00	CEST	Not_Provided	0.15	Not_Provided	Not_Provided
							NA	NA	2018-09-21 20:01:00	CEST	Not_Provided	0.149	Not_Provided	Not_Provided
							NA	NA	2018-09-21 20:02:00	CEST	Not_Provided	0.149	Not_Provided	Not_Provided
							NA	NA	2018-09-21 20:03:00	CEST	Not_Provided	0.151	Not_Provided	Not_Provided
							NA	NA	2018-09-21 20:04:00	CEST	Not_Provided	0.151	Not_Provided	Not_Provided
							NA	NA	2018-09-21 20:05:00	CEST	Not_Provided	0.151	Not_Provided	Not_Provided
							NA	NA	2018-09-21 20:06:00	CEST	Not_Provided	0.151	Not_Provided	Not_Provided
							NA	NA	2018-09-21 20:07:00	CEST	Not_Provided	0.149	Not_Provided	Not_Provided
							NA	NA	2018-09-21 20:08:00	CEST	Not_Provided	0.148	Not_Provided	Not_Provided
							NA	NA	2018-09-21 20:09:00	CEST	Not_Provided	0.148	Not_Provided	Not_Provided
							NA	NA	2018-09-21 20:10:00	CEST	Not_Provided	0.147	Not_Provided	Not_Provided
							NA	NA	2018-09-21 20:11:00	CEST	Not_Provided	0.149	Not_Provided	Not_Provided
							NA	NA	2018-09-21 20:12:00	CEST	Not_Provided	0.149	Not_Provided	Not_Provided
							NA	NA	2018-09-21 20:13:00	CEST	Not_Provided	0.149	Not_Provided	Not_Provided
							NA	NA	2018-09-21 20:14:00	CEST	Not_Provided	0.149	Not_Provided	Not_Provided
							NA	NA	2018-09-21 20:15:00	CEST	Not_Provided	0.147	Not_Provided	Not_Provided
							NA	NA	2018-09-21 20:16:00	CEST	Not_Provided	0.147	Not_Provided	Not_Provided
							NA	NA	2018-09-21 20:17:00	CEST	Not_Provided	0.147	Not_Provided	Not_Provided
							NA	NA	2018-09-21 20:18:00	CEST	Not_Provided	0.149	Not_Provided	Not_Provided
							NA	NA	2018-09-21 20:19:00	CEST	Not_Provided	0.151	Not_Provided	Not_Provided
							NA	NA	2018-09-21 20:20:00	CEST	Not_Provided	0.151	Not_Provided	Not_Provided
							NA	NA	2018-09-21 20:21:00	CEST	Not_Provided	0.15	Not_Provided	Not_Provided
							NA	NA	2018-09-21 20:22:00	CEST	Not_Provided	0.152	Not_Provided	Not_Provided
							NA	NA	2018-09-21 20:23:00	CEST	Not_Provided	0.149	Not_Provided	Not_Provided
							NA	NA	2018-09-21 20:24:00	CEST	Not_Provided	0.148	Not_Provided	Not_Provided
							NA	NA	2018-09-21 20:25:00	CEST	Not_Provided	0.146	Not_Provided	Not_Provided
							NA	NA	2018-09-21 20:26:00	CEST	Not_Provided	0.148	Not_Provided	Not_Provided
							NA	NA	2018-09-21 20:27:00	CEST	Not_Provided	0.148	Not_Provided	Not_Provided
							NA	NA	2018-09-21 20:28:00	CEST	Not_Provided	0.149	Not_Provided	Not_Provided
							NA	NA	2018-09-21 20:29:00	CEST	Not_Provided	0.149	Not_Provided	Not_Provided
							NA	NA	2018-09-21 20:30:00	CEST	Not_Provided	0.15	Not_Provided	Not_Provided
							NA	NA	2018-09-21 20:31:00	CEST	Not_Provided	0.15	Not_Provided	Not_Provided
							NA	NA	2018-09-21 20:32:00	CEST	Not_Provided	0.149	Not_Provided	Not_Provided
							NA	NA	2018-09-21 20:33:00	CEST	Not_Provided	0.148	Not_Provided	Not_Provided
							NA	NA	2018-09-21 20:34:00	CEST	Not_Provided	0.15	Not_Provided	Not_Provided
							NA	NA	2018-09-21 20:35:00	CEST	Not_Provided	0.149	Not_Provided	Not_Provided
							NA	NA	2018-09-21 20:36:00	CEST	Not_Provided	0.149	Not_Provided	Not_Provided
							NA	NA	2018-09-21 20:37:00	CEST	Not_Provided	0.149	Not_Provided	Not_Provided
							NA	NA	2018-09-21 20:38:00	CEST	Not_Provided	0.149	Not_Provided	Not_Provided
							NA	NA	2018-09-21 20:39:00	CEST	Not_Provided	0.149	Not_Provided	Not_Provided
							NA	NA	2018-09-21 20:40:00	CEST	Not_Provided	0.149	Not_Provided	Not_Provided
							NA	NA	2018-09-21 20:41:00	CEST	Not_Provided	0.149	Not_Provided	Not_Provided
							NA	NA	2018-09-21 20:42:00	CEST	Not_Provided	0.149	Not_Provided	Not_Provided
							NA	NA	2018-09-21 20:43:00	CEST	Not_Provided	0.152	Not_Provided	Not_Provided
							NA	NA	2018-09-21 20:44:00	CEST	Not_Provided	0.151	Not_Provided	Not_Provided
							NA	NA	2018-09-21 20:45:00	CEST	Not_Provided	0.152	Not_Provided	Not_Provided
							NA	NA	2018-09-21 20:46:00	CEST	Not_Provided	0.15	Not_Provided	Not_Provided
							NA	NA	2018-09-21 20:47:00	CEST	Not_Provided	0.15	Not_Provided	Not_Provided
							NA	NA	2018-09-21 20:48:00	CEST	Not_Provided	0.151	Not_Provided	Not_Provided
							NA	NA	2018-09-21 20:49:00	CEST	Not_Provided	0.149	Not_Provided	Not_Provided
							NA	NA	2018-09-21 20:50:00	CEST	Not_Provided	0.149	Not_Provided	Not_Provided
							NA	NA	2018-09-21 20:51:00	CEST	Not_Provided	0.15	Not_Provided	Not_Provided
							NA	NA	2018-09-21 20:52:00	CEST	Not_Provided	0.15	Not_Provided	Not_Provided
							NA	NA	2018-09-21 20:53:00	CEST	Not_Provided	0.15	Not_Provided	Not_Provided
							NA	NA	2018-09-21 20:54:00	CEST	Not_Provided	0.152	Not_Provided	Not_Provided
							NA	NA	2018-09-21 20:55:00	CEST	Not_Provided	0.152	Not_Provided	Not_Provided
							NA	NA	2018-09-21 20:56:00	CEST	Not_Provided	0.151	Not_Provided	Not_Provided
							NA	NA	2018-09-21 20:57:00	CEST	Not_Provided	0.151	Not_Provided	Not_Provided
							NA	NA	2018-09-21 20:58:00	CEST	Not_Provided	0.151	Not_Provided	Not_Provided
							NA	NA	2018-09-21 20:59:00	CEST	Not_Provided	0.15	Not_Provided	Not_Provided
							NA	NA	2018-09-21 21:00:00	CEST	Not_Provided	0.15	Not_Provided	Not_Provided
							NA	NA	2018-09-21 21:01:00	CEST	Not_Provided	0.15	Not_Provided	Not_Provided
							NA	NA	2018-09-21 21:02:00	CEST	Not_Provided	0.15	Not_Provided	Not_Provided
							NA	NA	2018-09-21 21:03:00	CEST	Not_Provided	0.15	Not_Provided	Not_Provided
							NA	NA	2018-09-21 21:04:00	CEST	Not_Provided	0.151	Not_Provided	Not_Provided
							NA	NA	2018-09-21 21:05:00	CEST	Not_Provided	0.151	Not_Provided	Not_Provided
							NA	NA	2018-09-21 21:06:00	CEST	Not_Provided	0.15	Not_Provided	Not_Provided
							NA	NA	2018-09-21 21:07:00	CEST	Not_Provided	0.15	Not_Provided	Not_Provided
							NA	NA	2018-09-21 21:08:00	CEST	Not_Provided	0.149	Not_Provided	Not_Provided
							NA	NA	2018-09-21 21:09:00	CEST	Not_Provided	0.151	Not_Provided	Not_Provided
							NA	NA	2018-09-21 21:10:00	CEST	Not_Provided	0.15	Not_Provided	Not_Provided
							NA	NA	2018-09-21 21:11:00	CEST	Not_Provided	0.15	Not_Provided	Not_Provided
							NA	NA	2018-09-21 21:12:00	CEST	Not_Provided	0.149	Not_Provided	Not_Provided
							NA	NA	2018-09-21 21:13:00	CEST	Not_Provided	0.15	Not_Provided	Not_Provided
							NA	NA	2018-09-21 21:14:00	CEST	Not_Provided	0.151	Not_Provided	Not_Provided
							NA	NA	2018-09-21 21:15:00	CEST	Not_Provided	0.15	Not_Provided	Not_Provided
							NA	NA	2018-09-21 21:16:00	CEST	Not_Provided	0.152	Not_Provided	Not_Provided
							NA	NA	2018-09-21 21:17:00	CEST	Not_Provided	0.151	Not_Provided	Not_Provided
							NA	NA	2018-09-21 21:18:00	CEST	Not_Provided	0.152	Not_Provided	Not_Provided
							NA	NA	2018-09-21 21:19:00	CEST	Not_Provided	0.154	Not_Provided	Not_Provided
							NA	NA	2018-09-21 21:20:00	CEST	Not_Provided	0.153	Not_Provided	Not_Provided
							NA	NA	2018-09-21 21:21:00	CEST	Not_Provided	0.153	Not_Provided	Not_Provided
							NA	NA	2018-09-21 21:22:00	CEST	Not_Provided	0.152	Not_Provided	Not_Provided
							NA	NA	2018-09-21 21:23:00	CEST	Not_Provided	0.152	Not_Provided	Not_Provided
							NA	NA	2018-09-21 21:24:00	CEST	Not_Provided	0.153	Not_Provided	Not_Provided
							NA	NA	2018-09-21 21:25:00	CEST	Not_Provided	0.153	Not_Provided	Not_Provided
							NA	NA	2018-09-21 21:26:00	CEST	Not_Provided	0.152	Not_Provided	Not_Provided
							NA	NA	2018-09-21 21:27:00	CEST	Not_Provided	0.152	Not_Provided	Not_Provided
							NA	NA	2018-09-21 21:28:00	CEST	Not_Provided	0.153	Not_Provided	Not_Provided
							NA	NA	2018-09-21 21:29:00	CEST	Not_Provided	0.151	Not_Provided	Not_Provided
							NA	NA	2018-09-21 21:30:00	CEST	Not_Provided	0.152	Not_Provided	Not_Provided
							NA	NA	2018-09-21 21:31:00	CEST	Not_Provided	0.152	Not_Provided	Not_Provided
							NA	NA	2018-09-21 21:32:00	CEST	Not_Provided	0.152	Not_Provided	Not_Provided
							NA	NA	2018-09-21 21:33:00	CEST	Not_Provided	0.152	Not_Provided	Not_Provided
							NA	NA	2018-09-21 21:34:00	CEST	Not_Provided	0.152	Not_Provided	Not_Provided
							NA	NA	2018-09-21 21:35:00	CEST	Not_Provided	0.153	Not_Provided	Not_Provided
							NA	NA	2018-09-21 21:36:00	CEST	Not_Provided	0.153	Not_Provided	Not_Provided
							NA	NA	2018-09-21 21:37:00	CEST	Not_Provided	0.154	Not_Provided	Not_Provided
							NA	NA	2018-09-21 21:38:00	CEST	Not_Provided	0.153	Not_Provided	Not_Provided
							NA	NA	2018-09-21 21:39:00	CEST	Not_Provided	0.153	Not_Provided	Not_Provided
							NA	NA	2018-09-21 21:40:00	CEST	Not_Provided	0.153	Not_Provided	Not_Provided
							NA	NA	2018-09-21 21:41:00	CEST	Not_Provided	0.153	Not_Provided	Not_Provided
							NA	NA	2018-09-21 21:42:00	CEST	Not_Provided	0.155	Not_Provided	Not_Provided
							NA	NA	2018-09-21 21:43:00	CEST	Not_Provided	0.154	Not_Provided	Not_Provided
							NA	NA	2018-09-21 21:44:00	CEST	Not_Provided	0.153	Not_Provided	Not_Provided
							NA	NA	2018-09-21 21:45:00	CEST	Not_Provided	0.154	Not_Provided	Not_Provided
							NA	NA	2018-09-21 21:46:00	CEST	Not_Provided	0.153	Not_Provided	Not_Provided
							NA	NA	2018-09-21 21:47:00	CEST	Not_Provided	0.154	Not_Provided	Not_Provided
							NA	NA	2018-09-21 21:48:00	CEST	Not_Provided	0.155	Not_Provided	Not_Provided
							NA	NA	2018-09-21 21:49:00	CEST	Not_Provided	0.155	Not_Provided	Not_Provided
							NA	NA	2018-09-21 21:50:00	CEST	Not_Provided	0.153	Not_Provided	Not_Provided
							NA	NA	2018-09-21 21:51:00	CEST	Not_Provided	0.155	Not_Provided	Not_Provided
							NA	NA	2018-09-21 21:52:00	CEST	Not_Provided	0.155	Not_Provided	Not_Provided
							NA	NA	2018-09-21 21:53:00	CEST	Not_Provided	0.154	Not_Provided	Not_Provided
							NA	NA	2018-09-21 21:54:00	CEST	Not_Provided	0.154	Not_Provided	Not_Provided
							NA	NA	2018-09-21 21:55:00	CEST	Not_Provided	0.153	Not_Provided	Not_Provided
							NA	NA	2018-09-21 21:56:00	CEST	Not_Provided	0.154	Not_Provided	Not_Provided
							NA	NA	2018-09-21 21:57:00	CEST	Not_Provided	0.154	Not_Provided	Not_Provided
							NA	NA	2018-09-21 21:58:00	CEST	Not_Provided	0.155	Not_Provided	Not_Provided
							NA	NA	2018-09-21 21:59:00	CEST	Not_Provided	0.154	Not_Provided	Not_Provided
							NA	NA	2018-09-21 22:00:00	CEST	Not_Provided	0.154	Not_Provided	Not_Provided
							NA	NA	2018-09-21 22:01:00	CEST	Not_Provided	0.154	Not_Provided	Not_Provided
							NA	NA	2018-09-21 22:02:00	CEST	Not_Provided	0.154	Not_Provided	Not_Provided
							NA	NA	2018-09-21 22:03:00	CEST	Not_Provided	0.154	Not_Provided	Not_Provided
							NA	NA	2018-09-21 22:04:00	CEST	Not_Provided	0.154	Not_Provided	Not_Provided
							NA	NA	2018-09-21 22:05:00	CEST	Not_Provided	0.154	Not_Provided	Not_Provided
							NA	NA	2018-09-21 22:06:00	CEST	Not_Provided	0.152	Not_Provided	Not_Provided
							NA	NA	2018-09-21 22:07:00	CEST	Not_Provided	0.153	Not_Provided	Not_Provided
							NA	NA	2018-09-21 22:08:00	CEST	Not_Provided	0.153	Not_Provided	Not_Provided
							NA	NA	2018-09-21 22:09:00	CEST	Not_Provided	0.154	Not_Provided	Not_Provided
							NA	NA	2018-09-21 22:10:00	CEST	Not_Provided	0.152	Not_Provided	Not_Provided
							NA	NA	2018-09-21 22:11:00	CEST	Not_Provided	0.154	Not_Provided	Not_Provided
							NA	NA	2018-09-21 22:12:00	CEST	Not_Provided	0.154	Not_Provided	Not_Provided
							NA	NA	2018-09-21 22:13:00	CEST	Not_Provided	0.156	Not_Provided	Not_Provided
							NA	NA	2018-09-21 22:14:00	CEST	Not_Provided	0.155	Not_Provided	Not_Provided
							NA	NA	2018-09-21 22:15:00	CEST	Not_Provided	0.155	Not_Provided	Not_Provided
							NA	NA	2018-09-21 22:16:00	CEST	Not_Provided	0.157	Not_Provided	Not_Provided
							NA	NA	2018-09-21 22:17:00	CEST	Not_Provided	0.155	Not_Provided	Not_Provided
							NA	NA	2018-09-21 22:18:00	CEST	Not_Provided	0.157	Not_Provided	Not_Provided
							NA	NA	2018-09-21 22:19:00	CEST	Not_Provided	0.157	Not_Provided	Not_Provided
							NA	NA	2018-09-21 22:20:00	CEST	Not_Provided	0.157	Not_Provided	Not_Provided
							NA	NA	2018-09-21 22:21:00	CEST	Not_Provided	0.156	Not_Provided	Not_Provided
							NA	NA	2018-09-21 22:22:00	CEST	Not_Provided	0.156	Not_Provided	Not_Provided
							NA	NA	2018-09-21 22:23:00	CEST	Not_Provided	0.154	Not_Provided	Not_Provided
							NA	NA	2018-09-21 22:24:00	CEST	Not_Provided	0.155	Not_Provided	Not_Provided
							NA	NA	2018-09-21 22:25:00	CEST	Not_Provided	0.153	Not_Provided	Not_Provided
							NA	NA	2018-09-21 22:26:00	CEST	Not_Provided	0.155	Not_Provided	Not_Provided
							NA	NA	2018-09-21 22:27:00	CEST	Not_Provided	0.155	Not_Provided	Not_Provided
							NA	NA	2018-09-21 22:28:00	CEST	Not_Provided	0.155	Not_Provided	Not_Provided
							NA	NA	2018-09-21 22:29:00	CEST	Not_Provided	0.155	Not_Provided	Not_Provided
							NA	NA	2018-09-21 22:30:00	CEST	Not_Provided	0.157	Not_Provided	Not_Provided
							NA	NA	2018-09-21 22:31:00	CEST	Not_Provided	0.155	Not_Provided	Not_Provided
							NA	NA	2018-09-21 22:32:00	CEST	Not_Provided	0.155	Not_Provided	Not_Provided
							NA	NA	2018-09-21 22:33:00	CEST	Not_Provided	0.157	Not_Provided	Not_Provided
							NA	NA	2018-09-21 22:34:00	CEST	Not_Provided	0.155	Not_Provided	Not_Provided
							NA	NA	2018-09-21 22:35:00	CEST	Not_Provided	0.157	Not_Provided	Not_Provided
							NA	NA	2018-09-21 22:36:00	CEST	Not_Provided	0.155	Not_Provided	Not_Provided
							NA	NA	2018-09-21 22:37:00	CEST	Not_Provided	0.155	Not_Provided	Not_Provided
							NA	NA	2018-09-21 22:38:00	CEST	Not_Provided	0.157	Not_Provided	Not_Provided
							NA	NA	2018-09-21 22:39:00	CEST	Not_Provided	0.157	Not_Provided	Not_Provided
							NA	NA	2018-09-21 22:40:00	CEST	Not_Provided	0.156	Not_Provided	Not_Provided
							NA	NA	2018-09-21 22:41:00	CEST	Not_Provided	0.158	Not_Provided	Not_Provided
							NA	NA	2018-09-21 22:42:00	CEST	Not_Provided	0.158	Not_Provided	Not_Provided
							NA	NA	2018-09-21 22:43:00	CEST	Not_Provided	0.156	Not_Provided	Not_Provided
							NA	NA	2018-09-21 22:44:00	CEST	Not_Provided	0.159	Not_Provided	Not_Provided
							NA	NA	2018-09-21 22:45:00	CEST	Not_Provided	0.159	Not_Provided	Not_Provided
							NA	NA	2018-09-21 22:46:00	CEST	Not_Provided	0.158	Not_Provided	Not_Provided
							NA	NA	2018-09-21 22:47:00	CEST	Not_Provided	0.159	Not_Provided	Not_Provided
							NA	NA	2018-09-21 22:48:00	CEST	Not_Provided	0.157	Not_Provided	Not_Provided
							NA	NA	2018-09-21 22:49:00	CEST	Not_Provided	0.156	Not_Provided	Not_Provided
							NA	NA	2018-09-21 22:50:00	CEST	Not_Provided	0.157	Not_Provided	Not_Provided
							NA	NA	2018-09-21 22:51:00	CEST	Not_Provided	0.155	Not_Provided	Not_Provided
							NA	NA	2018-09-21 22:52:00	CEST	Not_Provided	0.155	Not_Provided	Not_Provided
							NA	NA	2018-09-21 22:53:00	CEST	Not_Provided	0.155	Not_Provided	Not_Provided
							NA	NA	2018-09-21 22:54:00	CEST	Not_Provided	0.153	Not_Provided	Not_Provided
							NA	NA	2018-09-21 22:55:00	CEST	Not_Provided	0.155	Not_Provided	Not_Provided
							NA	NA	2018-09-21 22:56:00	CEST	Not_Provided	0.156	Not_Provided	Not_Provided
							NA	NA	2018-09-21 22:57:00	CEST	Not_Provided	0.157	Not_Provided	Not_Provided
							NA	NA	2018-09-21 22:58:00	CEST	Not_Provided	0.157	Not_Provided	Not_Provided
							NA	NA	2018-09-21 22:59:00	CEST	Not_Provided	0.158	Not_Provided	Not_Provided
							NA	NA	2018-09-21 23:00:00	CEST	Not_Provided	0.159	Not_Provided	Not_Provided
							NA	NA	2018-09-21 23:01:00	CEST	Not_Provided	0.158	Not_Provided	Not_Provided
							NA	NA	2018-09-21 23:02:00	CEST	Not_Provided	0.156	Not_Provided	Not_Provided
							NA	NA	2018-09-21 23:03:00	CEST	Not_Provided	0.155	Not_Provided	Not_Provided
							NA	NA	2018-09-21 23:04:00	CEST	Not_Provided	0.156	Not_Provided	Not_Provided
							NA	NA	2018-09-21 23:05:00	CEST	Not_Provided	0.155	Not_Provided	Not_Provided
							NA	NA	2018-09-21 23:06:00	CEST	Not_Provided	0.157	Not_Provided	Not_Provided
							NA	NA	2018-09-21 23:07:00	CEST	Not_Provided	0.157	Not_Provided	Not_Provided
							NA	NA	2018-09-21 23:08:00	CEST	Not_Provided	0.157	Not_Provided	Not_Provided
							NA	NA	2018-09-21 23:09:00	CEST	Not_Provided	0.156	Not_Provided	Not_Provided
							NA	NA	2018-09-21 23:10:00	CEST	Not_Provided	0.157	Not_Provided	Not_Provided
							NA	NA	2018-09-21 23:11:00	CEST	Not_Provided	0.157	Not_Provided	Not_Provided
							NA	NA	2018-09-21 23:12:00	CEST	Not_Provided	0.155	Not_Provided	Not_Provided
							NA	NA	2018-09-21 23:13:00	CEST	Not_Provided	0.155	Not_Provided	Not_Provided
							NA	NA	2018-09-21 23:14:00	CEST	Not_Provided	0.156	Not_Provided	Not_Provided
							NA	NA	2018-09-21 23:15:00	CEST	Not_Provided	0.156	Not_Provided	Not_Provided
							NA	NA	2018-09-21 23:16:00	CEST	Not_Provided	0.153	Not_Provided	Not_Provided
							NA	NA	2018-09-21 23:17:00	CEST	Not_Provided	0.154	Not_Provided	Not_Provided
							NA	NA	2018-09-21 23:18:00	CEST	Not_Provided	0.156	Not_Provided	Not_Provided
							NA	NA	2018-09-21 23:19:00	CEST	Not_Provided	0.155	Not_Provided	Not_Provided
							NA	NA	2018-09-21 23:20:00	CEST	Not_Provided	0.159	Not_Provided	Not_Provided
							NA	NA	2018-09-21 23:21:00	CEST	Not_Provided	0.156	Not_Provided	Not_Provided
							NA	NA	2018-09-21 23:22:00	CEST	Not_Provided	0.156	Not_Provided	Not_Provided
							NA	NA	2018-09-21 23:23:00	CEST	Not_Provided	0.156	Not_Provided	Not_Provided
							NA	NA	2018-09-21 23:24:00	CEST	Not_Provided	0.155	Not_Provided	Not_Provided
							NA	NA	2018-09-21 23:25:00	CEST	Not_Provided	0.155	Not_Provided	Not_Provided
							NA	NA	2018-09-21 23:26:00	CEST	Not_Provided	0.155	Not_Provided	Not_Provided
							NA	NA	2018-09-21 23:27:00	CEST	Not_Provided	0.154	Not_Provided	Not_Provided
							NA	NA	2018-09-21 23:28:00	CEST	Not_Provided	0.154	Not_Provided	Not_Provided
							NA	NA	2018-09-21 23:29:00	CEST	Not_Provided	0.154	Not_Provided	Not_Provided
							NA	NA	2018-09-21 23:30:00	CEST	Not_Provided	0.155	Not_Provided	Not_Provided
							NA	NA	2018-09-21 23:31:00	CEST	Not_Provided	0.154	Not_Provided	Not_Provided
							NA	NA	2018-09-21 23:32:00	CEST	Not_Provided	0.155	Not_Provided	Not_Provided
							NA	NA	2018-09-21 23:33:00	CEST	Not_Provided	0.152	Not_Provided	Not_Provided
							NA	NA	2018-09-21 23:34:00	CEST	Not_Provided	0.151	Not_Provided	Not_Provided
							NA	NA	2018-09-21 23:35:00	CEST	Not_Provided	0.151	Not_Provided	Not_Provided
							NA	NA	2018-09-21 23:36:00	CEST	Not_Provided	0.151	Not_Provided	Not_Provided
							NA	NA	2018-09-21 23:37:00	CEST	Not_Provided	0.155	Not_Provided	Not_Provided
							NA	NA	2018-09-21 23:38:00	CEST	Not_Provided	0.155	Not_Provided	Not_Provided
							NA	NA	2018-09-21 23:39:00	CEST	Not_Provided	0.154	Not_Provided	Not_Provided
							NA	NA	2018-09-21 23:40:00	CEST	Not_Provided	0.156	Not_Provided	Not_Provided
							NA	NA	2018-09-21 23:41:00	CEST	Not_Provided	0.156	Not_Provided	Not_Provided
							NA	NA	2018-09-21 23:42:00	CEST	Not_Provided	0.156	Not_Provided	Not_Provided
							NA	NA	2018-09-21 23:43:00	CEST	Not_Provided	0.154	Not_Provided	Not_Provided
							NA	NA	2018-09-21 23:44:00	CEST	Not_Provided	0.153	Not_Provided	Not_Provided
							NA	NA	2018-09-21 23:45:00	CEST	Not_Provided	0.153	Not_Provided	Not_Provided
							NA	NA	2018-09-21 23:46:00	CEST	Not_Provided	0.153	Not_Provided	Not_Provided
							NA	NA	2018-09-21 23:47:00	CEST	Not_Provided	0.153	Not_Provided	Not_Provided
							NA	NA	2018-09-21 23:48:00	CEST	Not_Provided	0.153	Not_Provided	Not_Provided
							NA	NA	2018-09-21 23:49:00	CEST	Not_Provided	0.155	Not_Provided	Not_Provided
							NA	NA	2018-09-21 23:50:00	CEST	Not_Provided	0.153	Not_Provided	Not_Provided
							NA	NA	2018-09-21 23:51:00	CEST	Not_Provided	0.155	Not_Provided	Not_Provided
							NA	NA	2018-09-21 23:52:00	CEST	Not_Provided	0.155	Not_Provided	Not_Provided
							NA	NA	2018-09-21 23:53:00	CEST	Not_Provided	0.154	Not_Provided	Not_Provided
							NA	NA	2018-09-21 23:54:00	CEST	Not_Provided	0.156	Not_Provided	Not_Provided
							NA	NA	2018-09-21 23:55:00	CEST	Not_Provided	0.156	Not_Provided	Not_Provided
							NA	NA	2018-09-21 23:56:00	CEST	Not_Provided	0.155	Not_Provided	Not_Provided
							NA	NA	2018-09-21 23:57:00	CEST	Not_Provided	0.154	Not_Provided	Not_Provided
							NA	NA	2018-09-21 23:58:00	CEST	Not_Provided	0.154	Not_Provided	Not_Provided
							NA	NA	2018-09-21 23:59:00	CEST	Not_Provided	0.154	Not_Provided	Not_Provided
							NA	NA	2018-09-22	CEST	Not_Provided	0.153	Not_Provided	Not_Provided
							NA	NA	2018-09-22 00:01:00	CEST	Not_Provided	0.153	Not_Provided	Not_Provided
							NA	NA	2018-09-22 00:02:00	CEST	Not_Provided	0.151	Not_Provided	Not_Provided
							NA	NA	2018-09-22 00:03:00	CEST	Not_Provided	0.154	Not_Provided	Not_Provided
							NA	NA	2018-09-22 00:04:00	CEST	Not_Provided	0.152	Not_Provided	Not_Provided
							NA	NA	2018-09-22 00:05:00	CEST	Not_Provided	0.152	Not_Provided	Not_Provided
							NA	NA	2018-09-22 00:06:00	CEST	Not_Provided	0.152	Not_Provided	Not_Provided
							NA	NA	2018-09-22 00:07:00	CEST	Not_Provided	0.152	Not_Provided	Not_Provided
							NA	NA	2018-09-22 00:08:00	CEST	Not_Provided	0.152	Not_Provided	Not_Provided
							NA	NA	2018-09-22 00:09:00	CEST	Not_Provided	0.153	Not_Provided	Not_Provided
							NA	NA	2018-09-22 00:10:00	CEST	Not_Provided	0.153	Not_Provided	Not_Provided
							NA	NA	2018-09-22 00:11:00	CEST	Not_Provided	0.151	Not_Provided	Not_Provided
							NA	NA	2018-09-22 00:12:00	CEST	Not_Provided	0.151	Not_Provided	Not_Provided
							NA	NA	2018-09-22 00:13:00	CEST	Not_Provided	0.152	Not_Provided	Not_Provided
							NA	NA	2018-09-22 00:14:00	CEST	Not_Provided	0.151	Not_Provided	Not_Provided
							NA	NA	2018-09-22 00:15:00	CEST	Not_Provided	0.152	Not_Provided	Not_Provided
							NA	NA	2018-09-22 00:16:00	CEST	Not_Provided	0.152	Not_Provided	Not_Provided
							NA	NA	2018-09-22 00:17:00	CEST	Not_Provided	0.152	Not_Provided	Not_Provided
							NA	NA	2018-09-22 00:18:00	CEST	Not_Provided	0.152	Not_Provided	Not_Provided
							NA	NA	2018-09-22 00:19:00	CEST	Not_Provided	0.15	Not_Provided	Not_Provided
							NA	NA	2018-09-22 00:20:00	CEST	Not_Provided	0.152	Not_Provided	Not_Provided
							NA	NA	2018-09-22 00:21:00	CEST	Not_Provided	0.15	Not_Provided	Not_Provided
							NA	NA	2018-09-22 00:22:00	CEST	Not_Provided	0.151	Not_Provided	Not_Provided
							NA	NA	2018-09-22 00:23:00	CEST	Not_Provided	0.149	Not_Provided	Not_Provided
							NA	NA	2018-09-22 00:24:00	CEST	Not_Provided	0.149	Not_Provided	Not_Provided
							NA	NA	2018-09-22 00:25:00	CEST	Not_Provided	0.148	Not_Provided	Not_Provided
							NA	NA	2018-09-22 00:26:00	CEST	Not_Provided	0.149	Not_Provided	Not_Provided
							NA	NA	2018-09-22 00:27:00	CEST	Not_Provided	0.15	Not_Provided	Not_Provided
							NA	NA	2018-09-22 00:28:00	CEST	Not_Provided	0.15	Not_Provided	Not_Provided
							NA	NA	2018-09-22 00:29:00	CEST	Not_Provided	0.15	Not_Provided	Not_Provided
							NA	NA	2018-09-22 00:30:00	CEST	Not_Provided	0.15	Not_Provided	Not_Provided
							NA	NA	2018-09-22 00:31:00	CEST	Not_Provided	0.15	Not_Provided	Not_Provided
							NA	NA	2018-09-22 00:32:00	CEST	Not_Provided	0.151	Not_Provided	Not_Provided
							NA	NA	2018-09-22 00:33:00	CEST	Not_Provided	0.15	Not_Provided	Not_Provided
							NA	NA	2018-09-22 00:34:00	CEST	Not_Provided	0.15	Not_Provided	Not_Provided
							NA	NA	2018-09-22 00:35:00	CEST	Not_Provided	0.15	Not_Provided	Not_Provided
							NA	NA	2018-09-22 00:36:00	CEST	Not_Provided	0.15	Not_Provided	Not_Provided
							NA	NA	2018-09-22 00:37:00	CEST	Not_Provided	0.148	Not_Provided	Not_Provided
							NA	NA	2018-09-22 00:38:00	CEST	Not_Provided	0.148	Not_Provided	Not_Provided
							NA	NA	2018-09-22 00:39:00	CEST	Not_Provided	0.149	Not_Provided	Not_Provided
							NA	NA	2018-09-22 00:40:00	CEST	Not_Provided	0.148	Not_Provided	Not_Provided
							NA	NA	2018-09-22 00:41:00	CEST	Not_Provided	0.146	Not_Provided	Not_Provided
							NA	NA	2018-09-22 00:42:00	CEST	Not_Provided	0.148	Not_Provided	Not_Provided
							NA	NA	2018-09-22 00:43:00	CEST	Not_Provided	0.148	Not_Provided	Not_Provided
							NA	NA	2018-09-22 00:44:00	CEST	Not_Provided	0.146	Not_Provided	Not_Provided
							NA	NA	2018-09-22 00:45:00	CEST	Not_Provided	0.148	Not_Provided	Not_Provided
							NA	NA	2018-09-22 00:46:00	CEST	Not_Provided	0.146	Not_Provided	Not_Provided
							NA	NA	2018-09-22 00:47:00	CEST	Not_Provided	0.147	Not_Provided	Not_Provided
							NA	NA	2018-09-22 00:48:00	CEST	Not_Provided	0.146	Not_Provided	Not_Provided
							NA	NA	2018-09-22 00:49:00	CEST	Not_Provided	0.145	Not_Provided	Not_Provided
							NA	NA	2018-09-22 00:50:00	CEST	Not_Provided	0.146	Not_Provided	Not_Provided
							NA	NA	2018-09-22 00:51:00	CEST	Not_Provided	0.146	Not_Provided	Not_Provided
							NA	NA	2018-09-22 00:52:00	CEST	Not_Provided	0.146	Not_Provided	Not_Provided
							NA	NA	2018-09-22 00:53:00	CEST	Not_Provided	0.147	Not_Provided	Not_Provided
							NA	NA	2018-09-22 00:54:00	CEST	Not_Provided	0.146	Not_Provided	Not_Provided
							NA	NA	2018-09-22 00:55:00	CEST	Not_Provided	0.147	Not_Provided	Not_Provided
							NA	NA	2018-09-22 00:56:00	CEST	Not_Provided	0.146	Not_Provided	Not_Provided
							NA	NA	2018-09-22 00:57:00	CEST	Not_Provided	0.146	Not_Provided	Not_Provided
							NA	NA	2018-09-22 00:58:00	CEST	Not_Provided	0.146	Not_Provided	Not_Provided
							NA	NA	2018-09-22 00:59:00	CEST	Not_Provided	0.145	Not_Provided	Not_Provided
							NA	NA	2018-09-22 01:00:00	CEST	Not_Provided	0.145	Not_Provided	Not_Provided
							NA	NA	2018-09-22 01:01:00	CEST	Not_Provided	0.144	Not_Provided	Not_Provided
							NA	NA	2018-09-22 01:02:00	CEST	Not_Provided	0.145	Not_Provided	Not_Provided
							NA	NA	2018-09-22 01:03:00	CEST	Not_Provided	0.144	Not_Provided	Not_Provided
							NA	NA	2018-09-22 01:04:00	CEST	Not_Provided	0.146	Not_Provided	Not_Provided
							NA	NA	2018-09-22 01:05:00	CEST	Not_Provided	0.145	Not_Provided	Not_Provided
							NA	NA	2018-09-22 01:06:00	CEST	Not_Provided	0.145	Not_Provided	Not_Provided
							NA	NA	2018-09-22 01:07:00	CEST	Not_Provided	0.146	Not_Provided	Not_Provided
							NA	NA	2018-09-22 01:08:00	CEST	Not_Provided	0.146	Not_Provided	Not_Provided
							NA	NA	2018-09-22 01:09:00	CEST	Not_Provided	0.146	Not_Provided	Not_Provided
							NA	NA	2018-09-22 01:10:00	CEST	Not_Provided	0.145	Not_Provided	Not_Provided
							NA	NA	2018-09-22 01:11:00	CEST	Not_Provided	0.145	Not_Provided	Not_Provided
							NA	NA	2018-09-22 01:12:00	CEST	Not_Provided	0.145	Not_Provided	Not_Provided
							NA	NA	2018-09-22 01:13:00	CEST	Not_Provided	0.145	Not_Provided	Not_Provided
							NA	NA	2018-09-22 01:14:00	CEST	Not_Provided	0.146	Not_Provided	Not_Provided
							NA	NA	2018-09-22 01:15:00	CEST	Not_Provided	0.145	Not_Provided	Not_Provided
							NA	NA	2018-09-22 01:16:00	CEST	Not_Provided	0.145	Not_Provided	Not_Provided
							NA	NA	2018-09-22 01:17:00	CEST	Not_Provided	0.146	Not_Provided	Not_Provided
							NA	NA	2018-09-22 01:18:00	CEST	Not_Provided	0.145	Not_Provided	Not_Provided
							NA	NA	2018-09-22 01:19:00	CEST	Not_Provided	0.144	Not_Provided	Not_Provided
							NA	NA	2018-09-22 01:20:00	CEST	Not_Provided	0.145	Not_Provided	Not_Provided
							NA	NA	2018-09-22 01:21:00	CEST	Not_Provided	0.145	Not_Provided	Not_Provided
							NA	NA	2018-09-22 01:22:00	CEST	Not_Provided	0.145	Not_Provided	Not_Provided
							NA	NA	2018-09-22 01:23:00	CEST	Not_Provided	0.144	Not_Provided	Not_Provided
							NA	NA	2018-09-22 01:24:00	CEST	Not_Provided	0.145	Not_Provided	Not_Provided
							NA	NA	2018-09-22 01:25:00	CEST	Not_Provided	0.145	Not_Provided	Not_Provided
							NA	NA	2018-09-22 01:26:00	CEST	Not_Provided	0.145	Not_Provided	Not_Provided
							NA	NA	2018-09-22 01:27:00	CEST	Not_Provided	0.143	Not_Provided	Not_Provided
							NA	NA	2018-09-22 01:28:00	CEST	Not_Provided	0.144	Not_Provided	Not_Provided
							NA	NA	2018-09-22 01:29:00	CEST	Not_Provided	0.145	Not_Provided	Not_Provided
							NA	NA	2018-09-22 01:30:00	CEST	Not_Provided	0.143	Not_Provided	Not_Provided
							NA	NA	2018-09-22 01:31:00	CEST	Not_Provided	0.143	Not_Provided	Not_Provided
							NA	NA	2018-09-22 01:32:00	CEST	Not_Provided	0.142	Not_Provided	Not_Provided
							NA	NA	2018-09-22 01:33:00	CEST	Not_Provided	0.143	Not_Provided	Not_Provided
							NA	NA	2018-09-22 01:34:00	CEST	Not_Provided	0.141	Not_Provided	Not_Provided
							NA	NA	2018-09-22 01:35:00	CEST	Not_Provided	0.143	Not_Provided	Not_Provided
							NA	NA	2018-09-22 01:36:00	CEST	Not_Provided	0.141	Not_Provided	Not_Provided
							NA	NA	2018-09-22 01:37:00	CEST	Not_Provided	0.142	Not_Provided	Not_Provided
							NA	NA	2018-09-22 01:38:00	CEST	Not_Provided	0.14	Not_Provided	Not_Provided
							NA	NA	2018-09-22 01:39:00	CEST	Not_Provided	0.14	Not_Provided	Not_Provided
							NA	NA	2018-09-22 01:40:00	CEST	Not_Provided	0.14	Not_Provided	Not_Provided
							NA	NA	2018-09-22 01:41:00	CEST	Not_Provided	0.14	Not_Provided	Not_Provided
							NA	NA	2018-09-22 01:42:00	CEST	Not_Provided	0.141	Not_Provided	Not_Provided
							NA	NA	2018-09-22 01:43:00	CEST	Not_Provided	0.141	Not_Provided	Not_Provided
							NA	NA	2018-09-22 01:44:00	CEST	Not_Provided	0.139	Not_Provided	Not_Provided
							NA	NA	2018-09-22 01:45:00	CEST	Not_Provided	0.142	Not_Provided	Not_Provided
							NA	NA	2018-09-22 01:46:00	CEST	Not_Provided	0.142	Not_Provided	Not_Provided
							NA	NA	2018-09-22 01:47:00	CEST	Not_Provided	0.141	Not_Provided	Not_Provided
							NA	NA	2018-09-22 01:48:00	CEST	Not_Provided	0.14	Not_Provided	Not_Provided
							NA	NA	2018-09-22 01:49:00	CEST	Not_Provided	0.14	Not_Provided	Not_Provided
							NA	NA	2018-09-22 01:50:00	CEST	Not_Provided	0.14	Not_Provided	Not_Provided
							NA	NA	2018-09-22 01:51:00	CEST	Not_Provided	0.139	Not_Provided	Not_Provided
							NA	NA	2018-09-22 01:52:00	CEST	Not_Provided	0.139	Not_Provided	Not_Provided
							NA	NA	2018-09-22 01:53:00	CEST	Not_Provided	0.138	Not_Provided	Not_Provided
							NA	NA	2018-09-22 01:54:00	CEST	Not_Provided	0.137	Not_Provided	Not_Provided
							NA	NA	2018-09-22 01:55:00	CEST	Not_Provided	0.138	Not_Provided	Not_Provided
							NA	NA	2018-09-22 01:56:00	CEST	Not_Provided	0.136	Not_Provided	Not_Provided
							NA	NA	2018-09-22 01:57:00	CEST	Not_Provided	0.136	Not_Provided	Not_Provided
							NA	NA	2018-09-22 01:58:00	CEST	Not_Provided	0.136	Not_Provided	Not_Provided
							NA	NA	2018-09-22 01:59:00	CEST	Not_Provided	0.136	Not_Provided	Not_Provided
							NA	NA	2018-09-22 02:00:00	CEST	Not_Provided	0.137	Not_Provided	Not_Provided
							NA	NA	2018-09-22 02:01:00	CEST	Not_Provided	0.136	Not_Provided	Not_Provided
							NA	NA	2018-09-22 02:02:00	CEST	Not_Provided	0.136	Not_Provided	Not_Provided
							NA	NA	2018-09-22 02:03:00	CEST	Not_Provided	0.136	Not_Provided	Not_Provided
							NA	NA	2018-09-22 02:04:00	CEST	Not_Provided	0.136	Not_Provided	Not_Provided
							NA	NA	2018-09-22 02:05:00	CEST	Not_Provided	0.135	Not_Provided	Not_Provided
							NA	NA	2018-09-22 02:06:00	CEST	Not_Provided	0.136	Not_Provided	Not_Provided
							NA	NA	2018-09-22 02:07:00	CEST	Not_Provided	0.135	Not_Provided	Not_Provided
							NA	NA	2018-09-22 02:08:00	CEST	Not_Provided	0.135	Not_Provided	Not_Provided
							NA	NA	2018-09-22 02:09:00	CEST	Not_Provided	0.136	Not_Provided	Not_Provided
							NA	NA	2018-09-22 02:10:00	CEST	Not_Provided	0.135	Not_Provided	Not_Provided
							NA	NA	2018-09-22 02:11:00	CEST	Not_Provided	0.132	Not_Provided	Not_Provided
							NA	NA	2018-09-22 02:12:00	CEST	Not_Provided	0.134	Not_Provided	Not_Provided
							NA	NA	2018-09-22 02:13:00	CEST	Not_Provided	0.135	Not_Provided	Not_Provided
							NA	NA	2018-09-22 02:14:00	CEST	Not_Provided	0.134	Not_Provided	Not_Provided
							NA	NA	2018-09-22 02:15:00	CEST	Not_Provided	0.134	Not_Provided	Not_Provided
							NA	NA	2018-09-22 02:16:00	CEST	Not_Provided	0.133	Not_Provided	Not_Provided
							NA	NA	2018-09-22 02:17:00	CEST	Not_Provided	0.134	Not_Provided	Not_Provided
							NA	NA	2018-09-22 02:18:00	CEST	Not_Provided	0.134	Not_Provided	Not_Provided
							NA	NA	2018-09-22 02:19:00	CEST	Not_Provided	0.135	Not_Provided	Not_Provided
							NA	NA	2018-09-22 02:20:00	CEST	Not_Provided	0.135	Not_Provided	Not_Provided
							NA	NA	2018-09-22 02:21:00	CEST	Not_Provided	0.135	Not_Provided	Not_Provided
							NA	NA	2018-09-22 02:22:00	CEST	Not_Provided	0.133	Not_Provided	Not_Provided
							NA	NA	2018-09-22 02:23:00	CEST	Not_Provided	0.135	Not_Provided	Not_Provided
							NA	NA	2018-09-22 02:24:00	CEST	Not_Provided	0.135	Not_Provided	Not_Provided
							NA	NA	2018-09-22 02:25:00	CEST	Not_Provided	0.135	Not_Provided	Not_Provided
							NA	NA	2018-09-22 02:26:00	CEST	Not_Provided	0.132	Not_Provided	Not_Provided
							NA	NA	2018-09-22 02:27:00	CEST	Not_Provided	0.134	Not_Provided	Not_Provided
							NA	NA	2018-09-22 02:28:00	CEST	Not_Provided	0.132	Not_Provided	Not_Provided
							NA	NA	2018-09-22 02:29:00	CEST	Not_Provided	0.131	Not_Provided	Not_Provided
							NA	NA	2018-09-22 02:30:00	CEST	Not_Provided	0.131	Not_Provided	Not_Provided
							NA	NA	2018-09-22 02:31:00	CEST	Not_Provided	0.131	Not_Provided	Not_Provided
							NA	NA	2018-09-22 02:32:00	CEST	Not_Provided	0.131	Not_Provided	Not_Provided
							NA	NA	2018-09-22 02:33:00	CEST	Not_Provided	0.131	Not_Provided	Not_Provided
							NA	NA	2018-09-22 02:34:00	CEST	Not_Provided	0.131	Not_Provided	Not_Provided
							NA	NA	2018-09-22 02:35:00	CEST	Not_Provided	0.129	Not_Provided	Not_Provided
							NA	NA	2018-09-22 02:36:00	CEST	Not_Provided	0.13	Not_Provided	Not_Provided
							NA	NA	2018-09-22 02:37:00	CEST	Not_Provided	0.129	Not_Provided	Not_Provided
							NA	NA	2018-09-22 02:38:00	CEST	Not_Provided	0.128	Not_Provided	Not_Provided
							NA	NA	2018-09-22 02:39:00	CEST	Not_Provided	0.127	Not_Provided	Not_Provided
							NA	NA	2018-09-22 02:40:00	CEST	Not_Provided	0.128	Not_Provided	Not_Provided
							NA	NA	2018-09-22 02:41:00	CEST	Not_Provided	0.127	Not_Provided	Not_Provided
							NA	NA	2018-09-22 02:42:00	CEST	Not_Provided	0.127	Not_Provided	Not_Provided
							NA	NA	2018-09-22 02:43:00	CEST	Not_Provided	0.126	Not_Provided	Not_Provided
							NA	NA	2018-09-22 02:44:00	CEST	Not_Provided	0.129	Not_Provided	Not_Provided
							NA	NA	2018-09-22 02:45:00	CEST	Not_Provided	0.128	Not_Provided	Not_Provided
							NA	NA	2018-09-22 02:46:00	CEST	Not_Provided	0.129	Not_Provided	Not_Provided
							NA	NA	2018-09-22 02:47:00	CEST	Not_Provided	0.127	Not_Provided	Not_Provided
							NA	NA	2018-09-22 02:48:00	CEST	Not_Provided	0.127	Not_Provided	Not_Provided
							NA	NA	2018-09-22 02:49:00	CEST	Not_Provided	0.127	Not_Provided	Not_Provided
							NA	NA	2018-09-22 02:50:00	CEST	Not_Provided	0.127	Not_Provided	Not_Provided
							NA	NA	2018-09-22 02:51:00	CEST	Not_Provided	0.128	Not_Provided	Not_Provided
							NA	NA	2018-09-22 02:52:00	CEST	Not_Provided	0.128	Not_Provided	Not_Provided
							NA	NA	2018-09-22 02:53:00	CEST	Not_Provided	0.127	Not_Provided	Not_Provided
							NA	NA	2018-09-22 02:54:00	CEST	Not_Provided	0.127	Not_Provided	Not_Provided
							NA	NA	2018-09-22 02:55:00	CEST	Not_Provided	0.128	Not_Provided	Not_Provided
							NA	NA	2018-09-22 02:56:00	CEST	Not_Provided	0.128	Not_Provided	Not_Provided
							NA	NA	2018-09-22 02:57:00	CEST	Not_Provided	0.127	Not_Provided	Not_Provided
							NA	NA	2018-09-22 02:58:00	CEST	Not_Provided	0.127	Not_Provided	Not_Provided
							NA	NA	2018-09-22 02:59:00	CEST	Not_Provided	0.125	Not_Provided	Not_Provided
							NA	NA	2018-09-22 03:00:00	CEST	Not_Provided	0.126	Not_Provided	Not_Provided
							NA	NA	2018-09-22 03:01:00	CEST	Not_Provided	0.125	Not_Provided	Not_Provided
							NA	NA	2018-09-22 03:02:00	CEST	Not_Provided	0.124	Not_Provided	Not_Provided
							NA	NA	2018-09-22 03:03:00	CEST	Not_Provided	0.124	Not_Provided	Not_Provided
							NA	NA	2018-09-22 03:04:00	CEST	Not_Provided	0.123	Not_Provided	Not_Provided
							NA	NA	2018-09-22 03:05:00	CEST	Not_Provided	0.124	Not_Provided	Not_Provided
							NA	NA	2018-09-22 03:06:00	CEST	Not_Provided	0.124	Not_Provided	Not_Provided
							NA	NA	2018-09-22 03:07:00	CEST	Not_Provided	0.122	Not_Provided	Not_Provided
							NA	NA	2018-09-22 03:08:00	CEST	Not_Provided	0.123	Not_Provided	Not_Provided
							NA	NA	2018-09-22 03:09:00	CEST	Not_Provided	0.123	Not_Provided	Not_Provided
							NA	NA	2018-09-22 03:10:00	CEST	Not_Provided	0.122	Not_Provided	Not_Provided
							NA	NA	2018-09-22 03:11:00	CEST	Not_Provided	0.123	Not_Provided	Not_Provided
							NA	NA	2018-09-22 03:12:00	CEST	Not_Provided	0.123	Not_Provided	Not_Provided
							NA	NA	2018-09-22 03:13:00	CEST	Not_Provided	0.123	Not_Provided	Not_Provided
							NA	NA	2018-09-22 03:14:00	CEST	Not_Provided	0.125	Not_Provided	Not_Provided
							NA	NA	2018-09-22 03:15:00	CEST	Not_Provided	0.124	Not_Provided	Not_Provided
							NA	NA	2018-09-22 03:16:00	CEST	Not_Provided	0.124	Not_Provided	Not_Provided
							NA	NA	2018-09-22 03:17:00	CEST	Not_Provided	0.125	Not_Provided	Not_Provided
							NA	NA	2018-09-22 03:18:00	CEST	Not_Provided	0.123	Not_Provided	Not_Provided
							NA	NA	2018-09-22 03:19:00	CEST	Not_Provided	0.121	Not_Provided	Not_Provided
							NA	NA	2018-09-22 03:20:00	CEST	Not_Provided	0.12	Not_Provided	Not_Provided
							NA	NA	2018-09-22 03:21:00	CEST	Not_Provided	0.122	Not_Provided	Not_Provided
							NA	NA	2018-09-22 03:22:00	CEST	Not_Provided	0.122	Not_Provided	Not_Provided
							NA	NA	2018-09-22 03:23:00	CEST	Not_Provided	0.119	Not_Provided	Not_Provided
							NA	NA	2018-09-22 03:24:00	CEST	Not_Provided	0.12	Not_Provided	Not_Provided
							NA	NA	2018-09-22 03:25:00	CEST	Not_Provided	0.12	Not_Provided	Not_Provided
							NA	NA	2018-09-22 03:26:00	CEST	Not_Provided	0.121	Not_Provided	Not_Provided
							NA	NA	2018-09-22 03:27:00	CEST	Not_Provided	0.123	Not_Provided	Not_Provided
							NA	NA	2018-09-22 03:28:00	CEST	Not_Provided	0.122	Not_Provided	Not_Provided
							NA	NA	2018-09-22 03:29:00	CEST	Not_Provided	0.122	Not_Provided	Not_Provided
							NA	NA	2018-09-22 03:30:00	CEST	Not_Provided	0.122	Not_Provided	Not_Provided
							NA	NA	2018-09-22 03:31:00	CEST	Not_Provided	0.123	Not_Provided	Not_Provided
							NA	NA	2018-09-22 03:32:00	CEST	Not_Provided	0.122	Not_Provided	Not_Provided
							NA	NA	2018-09-22 03:33:00	CEST	Not_Provided	0.123	Not_Provided	Not_Provided
							NA	NA	2018-09-22 03:34:00	CEST	Not_Provided	0.123	Not_Provided	Not_Provided
							NA	NA	2018-09-22 03:35:00	CEST	Not_Provided	0.122	Not_Provided	Not_Provided
							NA	NA	2018-09-22 03:36:00	CEST	Not_Provided	0.121	Not_Provided	Not_Provided
							NA	NA	2018-09-22 03:37:00	CEST	Not_Provided	0.121	Not_Provided	Not_Provided
							NA	NA	2018-09-22 03:38:00	CEST	Not_Provided	0.12	Not_Provided	Not_Provided
							NA	NA	2018-09-22 03:39:00	CEST	Not_Provided	0.12	Not_Provided	Not_Provided
							NA	NA	2018-09-22 03:40:00	CEST	Not_Provided	0.119	Not_Provided	Not_Provided
							NA	NA	2018-09-22 03:41:00	CEST	Not_Provided	0.119	Not_Provided	Not_Provided
							NA	NA	2018-09-22 03:42:00	CEST	Not_Provided	0.118	Not_Provided	Not_Provided
							NA	NA	2018-09-22 03:43:00	CEST	Not_Provided	0.118	Not_Provided	Not_Provided
							NA	NA	2018-09-22 03:44:00	CEST	Not_Provided	0.116	Not_Provided	Not_Provided
							NA	NA	2018-09-22 03:45:00	CEST	Not_Provided	0.116	Not_Provided	Not_Provided
							NA	NA	2018-09-22 03:46:00	CEST	Not_Provided	0.119	Not_Provided	Not_Provided
							NA	NA	2018-09-22 03:47:00	CEST	Not_Provided	0.117	Not_Provided	Not_Provided
							NA	NA	2018-09-22 03:48:00	CEST	Not_Provided	0.118	Not_Provided	Not_Provided
							NA	NA	2018-09-22 03:49:00	CEST	Not_Provided	0.118	Not_Provided	Not_Provided
							NA	NA	2018-09-22 03:50:00	CEST	Not_Provided	0.116	Not_Provided	Not_Provided
							NA	NA	2018-09-22 03:51:00	CEST	Not_Provided	0.116	Not_Provided	Not_Provided
							NA	NA	2018-09-22 03:52:00	CEST	Not_Provided	0.118	Not_Provided	Not_Provided
							NA	NA	2018-09-22 03:53:00	CEST	Not_Provided	0.117	Not_Provided	Not_Provided
							NA	NA	2018-09-22 03:54:00	CEST	Not_Provided	0.117	Not_Provided	Not_Provided
							NA	NA	2018-09-22 03:55:00	CEST	Not_Provided	0.12	Not_Provided	Not_Provided
							NA	NA	2018-09-22 03:56:00	CEST	Not_Provided	0.117	Not_Provided	Not_Provided
							NA	NA	2018-09-22 03:57:00	CEST	Not_Provided	0.117	Not_Provided	Not_Provided
							NA	NA	2018-09-22 03:58:00	CEST	Not_Provided	0.116	Not_Provided	Not_Provided
							NA	NA	2018-09-22 03:59:00	CEST	Not_Provided	0.116	Not_Provided	Not_Provided
							NA	NA	2018-09-22 04:00:00	CEST	Not_Provided	0.116	Not_Provided	Not_Provided
							NA	NA	2018-09-22 04:01:00	CEST	Not_Provided	0.115	Not_Provided	Not_Provided
							NA	NA	2018-09-22 04:02:00	CEST	Not_Provided	0.115	Not_Provided	Not_Provided
							NA	NA	2018-09-22 04:03:00	CEST	Not_Provided	0.114	Not_Provided	Not_Provided
							NA	NA	2018-09-22 04:04:00	CEST	Not_Provided	0.115	Not_Provided	Not_Provided
							NA	NA	2018-09-22 04:05:00	CEST	Not_Provided	0.114	Not_Provided	Not_Provided
							NA	NA	2018-09-22 04:06:00	CEST	Not_Provided	0.115	Not_Provided	Not_Provided
							NA	NA	2018-09-22 04:07:00	CEST	Not_Provided	0.116	Not_Provided	Not_Provided
							NA	NA	2018-09-22 04:08:00	CEST	Not_Provided	0.115	Not_Provided	Not_Provided
							NA	NA	2018-09-22 04:09:00	CEST	Not_Provided	0.116	Not_Provided	Not_Provided
							NA	NA	2018-09-22 04:10:00	CEST	Not_Provided	0.116	Not_Provided	Not_Provided
							NA	NA	2018-09-22 04:11:00	CEST	Not_Provided	0.114	Not_Provided	Not_Provided
							NA	NA	2018-09-22 04:12:00	CEST	Not_Provided	0.114	Not_Provided	Not_Provided
							NA	NA	2018-09-22 04:13:00	CEST	Not_Provided	0.115	Not_Provided	Not_Provided
							NA	NA	2018-09-22 04:14:00	CEST	Not_Provided	0.113	Not_Provided	Not_Provided
							NA	NA	2018-09-22 04:15:00	CEST	Not_Provided	0.113	Not_Provided	Not_Provided
							NA	NA	2018-09-22 04:16:00	CEST	Not_Provided	0.112	Not_Provided	Not_Provided
							NA	NA	2018-09-22 04:17:00	CEST	Not_Provided	0.11	Not_Provided	Not_Provided
							NA	NA	2018-09-22 04:18:00	CEST	Not_Provided	0.111	Not_Provided	Not_Provided
							NA	NA	2018-09-22 04:19:00	CEST	Not_Provided	0.109	Not_Provided	Not_Provided
							NA	NA	2018-09-22 04:20:00	CEST	Not_Provided	0.11	Not_Provided	Not_Provided
							NA	NA	2018-09-22 04:21:00	CEST	Not_Provided	0.109	Not_Provided	Not_Provided
							NA	NA	2018-09-22 04:22:00	CEST	Not_Provided	0.111	Not_Provided	Not_Provided
							NA	NA	2018-09-22 04:23:00	CEST	Not_Provided	0.11	Not_Provided	Not_Provided
							NA	NA	2018-09-22 04:24:00	CEST	Not_Provided	0.11	Not_Provided	Not_Provided
							NA	NA	2018-09-22 04:25:00	CEST	Not_Provided	0.112	Not_Provided	Not_Provided
							NA	NA	2018-09-22 04:26:00	CEST	Not_Provided	0.11	Not_Provided	Not_Provided
							NA	NA	2018-09-22 04:27:00	CEST	Not_Provided	0.11	Not_Provided	Not_Provided
							NA	NA	2018-09-22 04:28:00	CEST	Not_Provided	0.109	Not_Provided	Not_Provided
							NA	NA	2018-09-22 04:29:00	CEST	Not_Provided	0.109	Not_Provided	Not_Provided
							NA	NA	2018-09-22 04:30:00	CEST	Not_Provided	0.109	Not_Provided	Not_Provided
							NA	NA	2018-09-22 04:31:00	CEST	Not_Provided	0.109	Not_Provided	Not_Provided
							NA	NA	2018-09-22 04:32:00	CEST	Not_Provided	0.108	Not_Provided	Not_Provided
							NA	NA	2018-09-22 04:33:00	CEST	Not_Provided	0.109	Not_Provided	Not_Provided
							NA	NA	2018-09-22 04:34:00	CEST	Not_Provided	0.108	Not_Provided	Not_Provided
							NA	NA	2018-09-22 04:35:00	CEST	Not_Provided	0.108	Not_Provided	Not_Provided
							NA	NA	2018-09-22 04:36:00	CEST	Not_Provided	0.108	Not_Provided	Not_Provided
							NA	NA	2018-09-22 04:37:00	CEST	Not_Provided	0.109	Not_Provided	Not_Provided
							NA	NA	2018-09-22 04:38:00	CEST	Not_Provided	0.109	Not_Provided	Not_Provided
							NA	NA	2018-09-22 04:39:00	CEST	Not_Provided	0.107	Not_Provided	Not_Provided
							NA	NA	2018-09-22 04:40:00	CEST	Not_Provided	0.109	Not_Provided	Not_Provided
							NA	NA	2018-09-22 04:41:00	CEST	Not_Provided	0.107	Not_Provided	Not_Provided
							NA	NA	2018-09-22 04:42:00	CEST	Not_Provided	0.108	Not_Provided	Not_Provided
							NA	NA	2018-09-22 04:43:00	CEST	Not_Provided	0.105	Not_Provided	Not_Provided
							NA	NA	2018-09-22 04:44:00	CEST	Not_Provided	0.104	Not_Provided	Not_Provided
							NA	NA	2018-09-22 04:45:00	CEST	Not_Provided	0.105	Not_Provided	Not_Provided
							NA	NA	2018-09-22 04:46:00	CEST	Not_Provided	0.105	Not_Provided	Not_Provided
							NA	NA	2018-09-22 04:47:00	CEST	Not_Provided	0.104	Not_Provided	Not_Provided
							NA	NA	2018-09-22 04:48:00	CEST	Not_Provided	0.106	Not_Provided	Not_Provided
							NA	NA	2018-09-22 04:49:00	CEST	Not_Provided	0.106	Not_Provided	Not_Provided
							NA	NA	2018-09-22 04:50:00	CEST	Not_Provided	0.106	Not_Provided	Not_Provided
							NA	NA	2018-09-22 04:51:00	CEST	Not_Provided	0.104	Not_Provided	Not_Provided
							NA	NA	2018-09-22 04:52:00	CEST	Not_Provided	0.104	Not_Provided	Not_Provided
							NA	NA	2018-09-22 04:53:00	CEST	Not_Provided	0.106	Not_Provided	Not_Provided
							NA	NA	2018-09-22 04:54:00	CEST	Not_Provided	0.104	Not_Provided	Not_Provided
							NA	NA	2018-09-22 04:55:00	CEST	Not_Provided	0.104	Not_Provided	Not_Provided
							NA	NA	2018-09-22 04:56:00	CEST	Not_Provided	0.104	Not_Provided	Not_Provided
							NA	NA	2018-09-22 04:57:00	CEST	Not_Provided	0.104	Not_Provided	Not_Provided
							NA	NA	2018-09-22 04:58:00	CEST	Not_Provided	0.103	Not_Provided	Not_Provided
							NA	NA	2018-09-22 04:59:00	CEST	Not_Provided	0.105	Not_Provided	Not_Provided
							NA	NA	2018-09-22 05:00:00	CEST	Not_Provided	0.104	Not_Provided	Not_Provided
							NA	NA	2018-09-22 05:01:00	CEST	Not_Provided	0.106	Not_Provided	Not_Provided
							NA	NA	2018-09-22 05:02:00	CEST	Not_Provided	0.104	Not_Provided	Not_Provided
							NA	NA	2018-09-22 05:03:00	CEST	Not_Provided	0.104	Not_Provided	Not_Provided
							NA	NA	2018-09-22 05:04:00	CEST	Not_Provided	0.104	Not_Provided	Not_Provided
							NA	NA	2018-09-22 05:05:00	CEST	Not_Provided	0.104	Not_Provided	Not_Provided
							NA	NA	2018-09-22 05:06:00	CEST	Not_Provided	0.104	Not_Provided	Not_Provided
							NA	NA	2018-09-22 05:07:00	CEST	Not_Provided	0.104	Not_Provided	Not_Provided
							NA	NA	2018-09-22 05:08:00	CEST	Not_Provided	0.105	Not_Provided	Not_Provided
							NA	NA	2018-09-22 05:09:00	CEST	Not_Provided	0.104	Not_Provided	Not_Provided
							NA	NA	2018-09-22 05:10:00	CEST	Not_Provided	0.104	Not_Provided	Not_Provided
							NA	NA	2018-09-22 05:11:00	CEST	Not_Provided	0.104	Not_Provided	Not_Provided
							NA	NA	2018-09-22 05:12:00	CEST	Not_Provided	0.102	Not_Provided	Not_Provided
							NA	NA	2018-09-22 05:13:00	CEST	Not_Provided	0.103	Not_Provided	Not_Provided
							NA	NA	2018-09-22 05:14:00	CEST	Not_Provided	0.101	Not_Provided	Not_Provided
							NA	NA	2018-09-22 05:15:00	CEST	Not_Provided	0.103	Not_Provided	Not_Provided
							NA	NA	2018-09-22 05:16:00	CEST	Not_Provided	0.101	Not_Provided	Not_Provided
							NA	NA	2018-09-22 05:17:00	CEST	Not_Provided	0.101	Not_Provided	Not_Provided
							NA	NA	2018-09-22 05:18:00	CEST	Not_Provided	0.102	Not_Provided	Not_Provided
							NA	NA	2018-09-22 05:19:00	CEST	Not_Provided	0.1	Not_Provided	Not_Provided
							NA	NA	2018-09-22 05:20:00	CEST	Not_Provided	0.103	Not_Provided	Not_Provided
							NA	NA	2018-09-22 05:21:00	CEST	Not_Provided	0.103	Not_Provided	Not_Provided
							NA	NA	2018-09-22 05:22:00	CEST	Not_Provided	0.103	Not_Provided	Not_Provided
							NA	NA	2018-09-22 05:23:00	CEST	Not_Provided	0.103	Not_Provided	Not_Provided
							NA	NA	2018-09-22 05:24:00	CEST	Not_Provided	0.103	Not_Provided	Not_Provided
							NA	NA	2018-09-22 05:25:00	CEST	Not_Provided	0.101	Not_Provided	Not_Provided
							NA	NA	2018-09-22 05:26:00	CEST	Not_Provided	0.101	Not_Provided	Not_Provided
							NA	NA	2018-09-22 05:27:00	CEST	Not_Provided	0.102	Not_Provided	Not_Provided
							NA	NA	2018-09-22 05:28:00	CEST	Not_Provided	0.1	Not_Provided	Not_Provided
							NA	NA	2018-09-22 05:29:00	CEST	Not_Provided	0.1	Not_Provided	Not_Provided
							NA	NA	2018-09-22 05:30:00	CEST	Not_Provided	0.099	Not_Provided	Not_Provided
							NA	NA	2018-09-22 05:31:00	CEST	Not_Provided	0.101	Not_Provided	Not_Provided
							NA	NA	2018-09-22 05:32:00	CEST	Not_Provided	0.101	Not_Provided	Not_Provided
							NA	NA	2018-09-22 05:33:00	CEST	Not_Provided	0.1	Not_Provided	Not_Provided
							NA	NA	2018-09-22 05:34:00	CEST	Not_Provided	0.099	Not_Provided	Not_Provided
							NA	NA	2018-09-22 05:35:00	CEST	Not_Provided	0.1	Not_Provided	Not_Provided
							NA	NA	2018-09-22 05:36:00	CEST	Not_Provided	0.1	Not_Provided	Not_Provided
							NA	NA	2018-09-22 05:37:00	CEST	Not_Provided	0.1	Not_Provided	Not_Provided
							NA	NA	2018-09-22 05:38:00	CEST	Not_Provided	0.101	Not_Provided	Not_Provided
							NA	NA	2018-09-22 05:39:00	CEST	Not_Provided	0.101	Not_Provided	Not_Provided
							NA	NA	2018-09-22 05:40:00	CEST	Not_Provided	0.101	Not_Provided	Not_Provided
							NA	NA	2018-09-22 05:41:00	CEST	Not_Provided	0.098	Not_Provided	Not_Provided
							NA	NA	2018-09-22 05:42:00	CEST	Not_Provided	0.097	Not_Provided	Not_Provided
							NA	NA	2018-09-22 05:43:00	CEST	Not_Provided	0.096	Not_Provided	Not_Provided
							NA	NA	2018-09-22 05:44:00	CEST	Not_Provided	0.096	Not_Provided	Not_Provided
							NA	NA	2018-09-22 05:45:00	CEST	Not_Provided	0.095	Not_Provided	Not_Provided
							NA	NA	2018-09-22 05:46:00	CEST	Not_Provided	0.095	Not_Provided	Not_Provided
							NA	NA	2018-09-22 05:47:00	CEST	Not_Provided	0.096	Not_Provided	Not_Provided
							NA	NA	2018-09-22 05:48:00	CEST	Not_Provided	0.096	Not_Provided	Not_Provided
							NA	NA	2018-09-22 05:49:00	CEST	Not_Provided	0.096	Not_Provided	Not_Provided
							NA	NA	2018-09-22 05:50:00	CEST	Not_Provided	0.097	Not_Provided	Not_Provided
							NA	NA	2018-09-22 05:51:00	CEST	Not_Provided	0.097	Not_Provided	Not_Provided
							NA	NA	2018-09-22 05:52:00	CEST	Not_Provided	0.098	Not_Provided	Not_Provided
							NA	NA	2018-09-22 05:53:00	CEST	Not_Provided	0.096	Not_Provided	Not_Provided
							NA	NA	2018-09-22 05:54:00	CEST	Not_Provided	0.099	Not_Provided	Not_Provided
							NA	NA	2018-09-22 05:55:00	CEST	Not_Provided	0.097	Not_Provided	Not_Provided
							NA	NA	2018-09-22 05:56:00	CEST	Not_Provided	0.099	Not_Provided	Not_Provided
							NA	NA	2018-09-22 05:57:00	CEST	Not_Provided	0.096	Not_Provided	Not_Provided
							NA	NA	2018-09-22 05:58:00	CEST	Not_Provided	0.096	Not_Provided	Not_Provided
							NA	NA	2018-09-22 05:59:00	CEST	Not_Provided	0.095	Not_Provided	Not_Provided
							NA	NA	2018-09-22 06:00:00	CEST	Not_Provided	0.097	Not_Provided	Not_Provided
							NA	NA	2018-09-22 06:01:00	CEST	Not_Provided	0.096	Not_Provided	Not_Provided
							NA	NA	2018-09-22 06:02:00	CEST	Not_Provided	0.096	Not_Provided	Not_Provided
							NA	NA	2018-09-22 06:03:00	CEST	Not_Provided	0.094	Not_Provided	Not_Provided
							NA	NA	2018-09-22 06:04:00	CEST	Not_Provided	0.096	Not_Provided	Not_Provided
							NA	NA	2018-09-22 06:05:00	CEST	Not_Provided	0.095	Not_Provided	Not_Provided
							NA	NA	2018-09-22 06:06:00	CEST	Not_Provided	0.095	Not_Provided	Not_Provided
							NA	NA	2018-09-22 06:07:00	CEST	Not_Provided	0.094	Not_Provided	Not_Provided
							NA	NA	2018-09-22 06:08:00	CEST	Not_Provided	0.093	Not_Provided	Not_Provided
							NA	NA	2018-09-22 06:09:00	CEST	Not_Provided	0.092	Not_Provided	Not_Provided
							NA	NA	2018-09-22 06:10:00	CEST	Not_Provided	0.092	Not_Provided	Not_Provided
							NA	NA	2018-09-22 06:11:00	CEST	Not_Provided	0.092	Not_Provided	Not_Provided
							NA	NA	2018-09-22 06:12:00	CEST	Not_Provided	0.09	Not_Provided	Not_Provided
							NA	NA	2018-09-22 06:13:00	CEST	Not_Provided	0.092	Not_Provided	Not_Provided
							NA	NA	2018-09-22 06:14:00	CEST	Not_Provided	0.094	Not_Provided	Not_Provided
							NA	NA	2018-09-22 06:15:00	CEST	Not_Provided	0.092	Not_Provided	Not_Provided
							NA	NA	2018-09-22 06:16:00	CEST	Not_Provided	0.092	Not_Provided	Not_Provided
							NA	NA	2018-09-22 06:17:00	CEST	Not_Provided	0.092	Not_Provided	Not_Provided
							NA	NA	2018-09-22 06:18:00	CEST	Not_Provided	0.091	Not_Provided	Not_Provided
							NA	NA	2018-09-22 06:19:00	CEST	Not_Provided	0.091	Not_Provided	Not_Provided
							NA	NA	2018-09-22 06:20:00	CEST	Not_Provided	0.091	Not_Provided	Not_Provided
							NA	NA	2018-09-22 06:21:00	CEST	Not_Provided	0.092	Not_Provided	Not_Provided
							NA	NA	2018-09-22 06:22:00	CEST	Not_Provided	0.09	Not_Provided	Not_Provided
							NA	NA	2018-09-22 06:23:00	CEST	Not_Provided	0.092	Not_Provided	Not_Provided
							NA	NA	2018-09-22 06:24:00	CEST	Not_Provided	0.091	Not_Provided	Not_Provided
							NA	NA	2018-09-22 06:25:00	CEST	Not_Provided	0.091	Not_Provided	Not_Provided
							NA	NA	2018-09-22 06:26:00	CEST	Not_Provided	0.092	Not_Provided	Not_Provided
							NA	NA	2018-09-22 06:27:00	CEST	Not_Provided	0.092	Not_Provided	Not_Provided
							NA	NA	2018-09-22 06:28:00	CEST	Not_Provided	0.093	Not_Provided	Not_Provided
							NA	NA	2018-09-22 06:29:00	CEST	Not_Provided	0.093	Not_Provided	Not_Provided
							NA	NA	2018-09-22 06:30:00	CEST	Not_Provided	0.096	Not_Provided	Not_Provided
							NA	NA	2018-09-22 06:31:00	CEST	Not_Provided	0.093	Not_Provided	Not_Provided
							NA	NA	2018-09-22 06:32:00	CEST	Not_Provided	0.092	Not_Provided	Not_Provided
							NA	NA	2018-09-22 06:33:00	CEST	Not_Provided	0.09	Not_Provided	Not_Provided
							NA	NA	2018-09-22 06:34:00	CEST	Not_Provided	0.089	Not_Provided	Not_Provided
							NA	NA	2018-09-22 06:35:00	CEST	Not_Provided	0.089	Not_Provided	Not_Provided
							NA	NA	2018-09-22 06:36:00	CEST	Not_Provided	0.088	Not_Provided	Not_Provided
							NA	NA	2018-09-22 06:37:00	CEST	Not_Provided	0.088	Not_Provided	Not_Provided
							NA	NA	2018-09-22 06:38:00	CEST	Not_Provided	0.09	Not_Provided	Not_Provided
							NA	NA	2018-09-22 06:39:00	CEST	Not_Provided	0.089	Not_Provided	Not_Provided
							NA	NA	2018-09-22 06:40:00	CEST	Not_Provided	0.091	Not_Provided	Not_Provided
							NA	NA	2018-09-22 06:41:00	CEST	Not_Provided	0.091	Not_Provided	Not_Provided
							NA	NA	2018-09-22 06:42:00	CEST	Not_Provided	0.09	Not_Provided	Not_Provided
							NA	NA	2018-09-22 06:43:00	CEST	Not_Provided	0.093	Not_Provided	Not_Provided
							NA	NA	2018-09-22 06:44:00	CEST	Not_Provided	0.09	Not_Provided	Not_Provided
							NA	NA	2018-09-22 06:45:00	CEST	Not_Provided	0.092	Not_Provided	Not_Provided
							NA	NA	2018-09-22 06:46:00	CEST	Not_Provided	0.092	Not_Provided	Not_Provided
							NA	NA	2018-09-22 06:47:00	CEST	Not_Provided	0.089	Not_Provided	Not_Provided
							NA	NA	2018-09-22 06:48:00	CEST	Not_Provided	0.089	Not_Provided	Not_Provided
							NA	NA	2018-09-22 06:49:00	CEST	Not_Provided	0.088	Not_Provided	Not_Provided
							NA	NA	2018-09-22 06:50:00	CEST	Not_Provided	0.088	Not_Provided	Not_Provided
							NA	NA	2018-09-22 06:51:00	CEST	Not_Provided	0.088	Not_Provided	Not_Provided
							NA	NA	2018-09-22 06:52:00	CEST	Not_Provided	0.087	Not_Provided	Not_Provided
							NA	NA	2018-09-22 06:53:00	CEST	Not_Provided	0.088	Not_Provided	Not_Provided
							NA	NA	2018-09-22 06:54:00	CEST	Not_Provided	0.088	Not_Provided	Not_Provided
							NA	NA	2018-09-22 06:55:00	CEST	Not_Provided	0.086	Not_Provided	Not_Provided
							NA	NA	2018-09-22 06:56:00	CEST	Not_Provided	0.087	Not_Provided	Not_Provided
							NA	NA	2018-09-22 06:57:00	CEST	Not_Provided	0.087	Not_Provided	Not_Provided
							NA	NA	2018-09-22 06:58:00	CEST	Not_Provided	0.087	Not_Provided	Not_Provided
							NA	NA	2018-09-22 06:59:00	CEST	Not_Provided	0.087	Not_Provided	Not_Provided
							NA	NA	2018-09-22 07:00:00	CEST	Not_Provided	0.086	Not_Provided	Not_Provided
							NA	NA	2018-09-22 07:01:00	CEST	Not_Provided	0.086	Not_Provided	Not_Provided
							NA	NA	2018-09-22 07:02:00	CEST	Not_Provided	0.087	Not_Provided	Not_Provided
							NA	NA	2018-09-22 07:03:00	CEST	Not_Provided	0.086	Not_Provided	Not_Provided
							NA	NA	2018-09-22 07:04:00	CEST	Not_Provided	0.087	Not_Provided	Not_Provided
							NA	NA	2018-09-22 07:05:00	CEST	Not_Provided	0.087	Not_Provided	Not_Provided
							NA	NA	2018-09-22 07:06:00	CEST	Not_Provided	0.086	Not_Provided	Not_Provided
							NA	NA	2018-09-22 07:07:00	CEST	Not_Provided	0.086	Not_Provided	Not_Provided
							NA	NA	2018-09-22 07:08:00	CEST	Not_Provided	0.087	Not_Provided	Not_Provided
							NA	NA	2018-09-22 07:09:00	CEST	Not_Provided	0.089	Not_Provided	Not_Provided
							NA	NA	2018-09-22 07:10:00	CEST	Not_Provided	0.088	Not_Provided	Not_Provided
							NA	NA	2018-09-22 07:11:00	CEST	Not_Provided	0.089	Not_Provided	Not_Provided
							NA	NA	2018-09-22 07:12:00	CEST	Not_Provided	0.088	Not_Provided	Not_Provided
							NA	NA	2018-09-22 07:13:00	CEST	Not_Provided	0.088	Not_Provided	Not_Provided
							NA	NA	2018-09-22 07:14:00	CEST	Not_Provided	0.088	Not_Provided	Not_Provided
							NA	NA	2018-09-22 07:15:00	CEST	Not_Provided	0.087	Not_Provided	Not_Provided
							NA	NA	2018-09-22 07:16:00	CEST	Not_Provided	0.086	Not_Provided	Not_Provided
							NA	NA	2018-09-22 07:17:00	CEST	Not_Provided	0.085	Not_Provided	Not_Provided
							NA	NA	2018-09-22 07:18:00	CEST	Not_Provided	0.085	Not_Provided	Not_Provided
							NA	NA	2018-09-22 07:19:00	CEST	Not_Provided	0.085	Not_Provided	Not_Provided
							NA	NA	2018-09-22 07:20:00	CEST	Not_Provided	0.083	Not_Provided	Not_Provided
							NA	NA	2018-09-22 07:21:00	CEST	Not_Provided	0.083	Not_Provided	Not_Provided
							NA	NA	2018-09-22 07:22:00	CEST	Not_Provided	0.083	Not_Provided	Not_Provided
							NA	NA	2018-09-22 07:23:00	CEST	Not_Provided	0.083	Not_Provided	Not_Provided
							NA	NA	2018-09-22 07:24:00	CEST	Not_Provided	0.083	Not_Provided	Not_Provided
							NA	NA	2018-09-22 07:25:00	CEST	Not_Provided	0.083	Not_Provided	Not_Provided
							NA	NA	2018-09-22 07:26:00	CEST	Not_Provided	0.083	Not_Provided	Not_Provided
							NA	NA	2018-09-22 07:27:00	CEST	Not_Provided	0.083	Not_Provided	Not_Provided
							NA	NA	2018-09-22 07:28:00	CEST	Not_Provided	0.083	Not_Provided	Not_Provided
							NA	NA	2018-09-22 07:29:00	CEST	Not_Provided	0.084	Not_Provided	Not_Provided
							NA	NA	2018-09-22 07:30:00	CEST	Not_Provided	0.084	Not_Provided	Not_Provided
							NA	NA	2018-09-22 07:31:00	CEST	Not_Provided	0.084	Not_Provided	Not_Provided
							NA	NA	2018-09-22 07:32:00	CEST	Not_Provided	0.082	Not_Provided	Not_Provided
							NA	NA	2018-09-22 07:33:00	CEST	Not_Provided	0.083	Not_Provided	Not_Provided
							NA	NA	2018-09-22 07:34:00	CEST	Not_Provided	0.081	Not_Provided	Not_Provided
							NA	NA	2018-09-22 07:35:00	CEST	Not_Provided	0.081	Not_Provided	Not_Provided
							NA	NA	2018-09-22 07:36:00	CEST	Not_Provided	0.083	Not_Provided	Not_Provided
							NA	NA	2018-09-22 07:37:00	CEST	Not_Provided	0.081	Not_Provided	Not_Provided
							NA	NA	2018-09-22 07:38:00	CEST	Not_Provided	0.081	Not_Provided	Not_Provided
							NA	NA	2018-09-22 07:39:00	CEST	Not_Provided	0.081	Not_Provided	Not_Provided
							NA	NA	2018-09-22 07:40:00	CEST	Not_Provided	0.081	Not_Provided	Not_Provided
							NA	NA	2018-09-22 07:41:00	CEST	Not_Provided	0.082	Not_Provided	Not_Provided
							NA	NA	2018-09-22 07:42:00	CEST	Not_Provided	0.081	Not_Provided	Not_Provided
							NA	NA	2018-09-22 07:43:00	CEST	Not_Provided	0.08	Not_Provided	Not_Provided
							NA	NA	2018-09-22 07:44:00	CEST	Not_Provided	0.08	Not_Provided	Not_Provided
							NA	NA	2018-09-22 07:45:00	CEST	Not_Provided	0.081	Not_Provided	Not_Provided
							NA	NA	2018-09-22 07:46:00	CEST	Not_Provided	0.077	Not_Provided	Not_Provided
							NA	NA	2018-09-22 07:47:00	CEST	Not_Provided	0.078	Not_Provided	Not_Provided
							NA	NA	2018-09-22 07:48:00	CEST	Not_Provided	0.078	Not_Provided	Not_Provided
							NA	NA	2018-09-22 07:49:00	CEST	Not_Provided	0.078	Not_Provided	Not_Provided
							NA	NA	2018-09-22 07:50:00	CEST	Not_Provided	0.078	Not_Provided	Not_Provided
							NA	NA	2018-09-22 07:51:00	CEST	Not_Provided	0.077	Not_Provided	Not_Provided
							NA	NA	2018-09-22 07:52:00	CEST	Not_Provided	0.08	Not_Provided	Not_Provided
							NA	NA	2018-09-22 07:53:00	CEST	Not_Provided	0.08	Not_Provided	Not_Provided
							NA	NA	2018-09-22 07:54:00	CEST	Not_Provided	0.08	Not_Provided	Not_Provided
							NA	NA	2018-09-22 07:55:00	CEST	Not_Provided	0.081	Not_Provided	Not_Provided
							NA	NA	2018-09-22 07:56:00	CEST	Not_Provided	0.08	Not_Provided	Not_Provided
							NA	NA	2018-09-22 07:57:00	CEST	Not_Provided	0.079	Not_Provided	Not_Provided
							NA	NA	2018-09-22 07:58:00	CEST	Not_Provided	0.078	Not_Provided	Not_Provided
							NA	NA	2018-09-22 07:59:00	CEST	Not_Provided	0.077	Not_Provided	Not_Provided
							NA	NA	2018-09-22 08:00:00	CEST	Not_Provided	0.076	Not_Provided	Not_Provided
							NA	NA	2018-09-22 08:01:00	CEST	Not_Provided	0.078	Not_Provided	Not_Provided
							NA	NA	2018-09-22 08:02:00	CEST	Not_Provided	0.078	Not_Provided	Not_Provided
							NA	NA	2018-09-22 08:03:00	CEST	Not_Provided	0.077	Not_Provided	Not_Provided
							NA	NA	2018-09-22 08:04:00	CEST	Not_Provided	0.078	Not_Provided	Not_Provided
							NA	NA	2018-09-22 08:05:00	CEST	Not_Provided	0.08	Not_Provided	Not_Provided
							NA	NA	2018-09-22 08:06:00	CEST	Not_Provided	0.078	Not_Provided	Not_Provided
							NA	NA	2018-09-22 08:07:00	CEST	Not_Provided	0.078	Not_Provided	Not_Provided
							NA	NA	2018-09-22 08:08:00	CEST	Not_Provided	0.078	Not_Provided	Not_Provided
							NA	NA	2018-09-22 08:09:00	CEST	Not_Provided	0.078	Not_Provided	Not_Provided
							NA	NA	2018-09-22 08:10:00	CEST	Not_Provided	0.08	Not_Provided	Not_Provided
							NA	NA	2018-09-22 08:11:00	CEST	Not_Provided	0.08	Not_Provided	Not_Provided
							NA	NA	2018-09-22 08:12:00	CEST	Not_Provided	0.079	Not_Provided	Not_Provided
							NA	NA	2018-09-22 08:13:00	CEST	Not_Provided	0.077	Not_Provided	Not_Provided
							NA	NA	2018-09-22 08:14:00	CEST	Not_Provided	0.076	Not_Provided	Not_Provided
							NA	NA	2018-09-22 08:15:00	CEST	Not_Provided	0.077	Not_Provided	Not_Provided
							NA	NA	2018-09-22 08:16:00	CEST	Not_Provided	0.076	Not_Provided	Not_Provided
							NA	NA	2018-09-22 08:17:00	CEST	Not_Provided	0.077	Not_Provided	Not_Provided
							NA	NA	2018-09-22 08:18:00	CEST	Not_Provided	0.076	Not_Provided	Not_Provided
							NA	NA	2018-09-22 08:19:00	CEST	Not_Provided	0.076	Not_Provided	Not_Provided
							NA	NA	2018-09-22 08:20:00	CEST	Not_Provided	0.076	Not_Provided	Not_Provided
							NA	NA	2018-09-22 08:21:00	CEST	Not_Provided	0.075	Not_Provided	Not_Provided
							NA	NA	2018-09-22 08:22:00	CEST	Not_Provided	0.075	Not_Provided	Not_Provided
							NA	NA	2018-09-22 08:23:00	CEST	Not_Provided	0.073	Not_Provided	Not_Provided
							NA	NA	2018-09-22 08:24:00	CEST	Not_Provided	0.074	Not_Provided	Not_Provided
							NA	NA	2018-09-22 08:25:00	CEST	Not_Provided	0.074	Not_Provided	Not_Provided
							NA	NA	2018-09-22 08:26:00	CEST	Not_Provided	0.073	Not_Provided	Not_Provided
							NA	NA	2018-09-22 08:27:00	CEST	Not_Provided	0.072	Not_Provided	Not_Provided
							NA	NA	2018-09-22 08:28:00	CEST	Not_Provided	0.072	Not_Provided	Not_Provided
							NA	NA	2018-09-22 08:29:00	CEST	Not_Provided	0.072	Not_Provided	Not_Provided
							NA	NA	2018-09-22 08:30:00	CEST	Not_Provided	0.07	Not_Provided	Not_Provided
							NA	NA	2018-09-22 08:31:00	CEST	Not_Provided	0.072	Not_Provided	Not_Provided
							NA	NA	2018-09-22 08:32:00	CEST	Not_Provided	0.072	Not_Provided	Not_Provided
							NA	NA	2018-09-22 08:33:00	CEST	Not_Provided	0.072	Not_Provided	Not_Provided
							NA	NA	2018-09-22 08:34:00	CEST	Not_Provided	0.073	Not_Provided	Not_Provided
							NA	NA	2018-09-22 08:35:00	CEST	Not_Provided	0.072	Not_Provided	Not_Provided
							NA	NA	2018-09-22 08:36:00	CEST	Not_Provided	0.074	Not_Provided	Not_Provided
							NA	NA	2018-09-22 08:37:00	CEST	Not_Provided	0.072	Not_Provided	Not_Provided
							NA	NA	2018-09-22 08:38:00	CEST	Not_Provided	0.072	Not_Provided	Not_Provided
							NA	NA	2018-09-22 08:39:00	CEST	Not_Provided	0.072	Not_Provided	Not_Provided
							NA	NA	2018-09-22 08:40:00	CEST	Not_Provided	0.073	Not_Provided	Not_Provided
							NA	NA	2018-09-22 08:41:00	CEST	Not_Provided	0.072	Not_Provided	Not_Provided
							NA	NA	2018-09-22 08:42:00	CEST	Not_Provided	0.073	Not_Provided	Not_Provided
							NA	NA	2018-09-22 08:43:00	CEST	Not_Provided	0.073	Not_Provided	Not_Provided
							NA	NA	2018-09-22 08:44:00	CEST	Not_Provided	0.073	Not_Provided	Not_Provided
							NA	NA	2018-09-22 08:45:00	CEST	Not_Provided	0.073	Not_Provided	Not_Provided
							NA	NA	2018-09-22 08:46:00	CEST	Not_Provided	0.073	Not_Provided	Not_Provided
							NA	NA	2018-09-22 08:47:00	CEST	Not_Provided	0.072	Not_Provided	Not_Provided
							NA	NA	2018-09-22 08:48:00	CEST	Not_Provided	0.072	Not_Provided	Not_Provided
							NA	NA	2018-09-22 08:49:00	CEST	Not_Provided	0.07	Not_Provided	Not_Provided
							NA	NA	2018-09-22 08:50:00	CEST	Not_Provided	0.072	Not_Provided	Not_Provided
							NA	NA	2018-09-22 08:51:00	CEST	Not_Provided	0.071	Not_Provided	Not_Provided
							NA	NA	2018-09-22 08:52:00	CEST	Not_Provided	0.071	Not_Provided	Not_Provided
							NA	NA	2018-09-22 08:53:00	CEST	Not_Provided	0.071	Not_Provided	Not_Provided
							NA	NA	2018-09-22 08:54:00	CEST	Not_Provided	0.071	Not_Provided	Not_Provided
							NA	NA	2018-09-22 08:55:00	CEST	Not_Provided	0.072	Not_Provided	Not_Provided
							NA	NA	2018-09-22 08:56:00	CEST	Not_Provided	0.07	Not_Provided	Not_Provided
							NA	NA	2018-09-22 08:57:00	CEST	Not_Provided	0.071	Not_Provided	Not_Provided
							NA	NA	2018-09-22 08:58:00	CEST	Not_Provided	0.073	Not_Provided	Not_Provided
							NA	NA	2018-09-22 08:59:00	CEST	Not_Provided	0.071	Not_Provided	Not_Provided
							NA	NA	2018-09-22 09:00:00	CEST	Not_Provided	0.072	Not_Provided	Not_Provided
							NA	NA	2018-09-22 09:01:00	CEST	Not_Provided	0.071	Not_Provided	Not_Provided
							NA	NA	2018-09-22 09:02:00	CEST	Not_Provided	0.073	Not_Provided	Not_Provided
							NA	NA	2018-09-22 09:03:00	CEST	Not_Provided	0.071	Not_Provided	Not_Provided
							NA	NA	2018-09-22 09:04:00	CEST	Not_Provided	0.071	Not_Provided	Not_Provided
							NA	NA	2018-09-22 09:05:00	CEST	Not_Provided	0.071	Not_Provided	Not_Provided
							NA	NA	2018-09-22 09:06:00	CEST	Not_Provided	0.071	Not_Provided	Not_Provided
							NA	NA	2018-09-22 09:07:00	CEST	Not_Provided	0.072	Not_Provided	Not_Provided
							NA	NA	2018-09-22 09:08:00	CEST	Not_Provided	0.07	Not_Provided	Not_Provided
							NA	NA	2018-09-22 09:09:00	CEST	Not_Provided	0.069	Not_Provided	Not_Provided
							NA	NA	2018-09-22 09:10:00	CEST	Not_Provided	0.069	Not_Provided	Not_Provided
							NA	NA	2018-09-22 09:11:00	CEST	Not_Provided	0.07	Not_Provided	Not_Provided
							NA	NA	2018-09-22 09:12:00	CEST	Not_Provided	0.07	Not_Provided	Not_Provided
							NA	NA	2018-09-22 09:13:00	CEST	Not_Provided	0.071	Not_Provided	Not_Provided
							NA	NA	2018-09-22 09:14:00	CEST	Not_Provided	0.071	Not_Provided	Not_Provided
							NA	NA	2018-09-22 09:15:00	CEST	Not_Provided	0.073	Not_Provided	Not_Provided
							NA	NA	2018-09-22 09:16:00	CEST	Not_Provided	0.073	Not_Provided	Not_Provided
							NA	NA	2018-09-22 09:17:00	CEST	Not_Provided	0.072	Not_Provided	Not_Provided
							NA	NA	2018-09-22 09:18:00	CEST	Not_Provided	0.071	Not_Provided	Not_Provided
							NA	NA	2018-09-22 09:19:00	CEST	Not_Provided	0.071	Not_Provided	Not_Provided
							NA	NA	2018-09-22 09:20:00	CEST	Not_Provided	0.069	Not_Provided	Not_Provided
							NA	NA	2018-09-22 09:21:00	CEST	Not_Provided	0.069	Not_Provided	Not_Provided
							NA	NA	2018-09-22 09:22:00	CEST	Not_Provided	0.07	Not_Provided	Not_Provided
							NA	NA	2018-09-22 09:23:00	CEST	Not_Provided	0.071	Not_Provided	Not_Provided
							NA	NA	2018-09-22 09:24:00	CEST	Not_Provided	0.073	Not_Provided	Not_Provided
							NA	NA	2018-09-22 09:25:00	CEST	Not_Provided	0.07	Not_Provided	Not_Provided
							NA	NA	2018-09-22 09:26:00	CEST	Not_Provided	0.069	Not_Provided	Not_Provided
							NA	NA	2018-09-22 09:27:00	CEST	Not_Provided	0.069	Not_Provided	Not_Provided
							NA	NA	2018-09-22 09:28:00	CEST	Not_Provided	0.07	Not_Provided	Not_Provided
							NA	NA	2018-09-22 09:29:00	CEST	Not_Provided	0.068	Not_Provided	Not_Provided
							NA	NA	2018-09-22 09:30:00	CEST	Not_Provided	0.067	Not_Provided	Not_Provided
							NA	NA	2018-09-22 09:31:00	CEST	Not_Provided	0.069	Not_Provided	Not_Provided
							NA	NA	2018-09-22 09:32:00	CEST	Not_Provided	0.069	Not_Provided	Not_Provided
							NA	NA	2018-09-22 09:33:00	CEST	Not_Provided	0.069	Not_Provided	Not_Provided
							NA	NA	2018-09-22 09:34:00	CEST	Not_Provided	0.068	Not_Provided	Not_Provided
							NA	NA	2018-09-22 09:35:00	CEST	Not_Provided	0.068	Not_Provided	Not_Provided
							NA	NA	2018-09-22 09:36:00	CEST	Not_Provided	0.069	Not_Provided	Not_Provided
							NA	NA	2018-09-22 09:37:00	CEST	Not_Provided	0.067	Not_Provided	Not_Provided
							NA	NA	2018-09-22 09:38:00	CEST	Not_Provided	0.067	Not_Provided	Not_Provided
							NA	NA	2018-09-22 09:39:00	CEST	Not_Provided	0.067	Not_Provided	Not_Provided
							NA	NA	2018-09-22 09:40:00	CEST	Not_Provided	0.067	Not_Provided	Not_Provided
							NA	NA	2018-09-22 09:41:00	CEST	Not_Provided	0.067	Not_Provided	Not_Provided
							NA	NA	2018-09-22 09:42:00	CEST	Not_Provided	0.069	Not_Provided	Not_Provided
							NA	NA	2018-09-22 09:43:00	CEST	Not_Provided	0.067	Not_Provided	Not_Provided
							NA	NA	2018-09-22 09:44:00	CEST	Not_Provided	0.067	Not_Provided	Not_Provided
							NA	NA	2018-09-22 09:45:00	CEST	Not_Provided	0.067	Not_Provided	Not_Provided
							NA	NA	2018-09-22 09:46:00	CEST	Not_Provided	0.067	Not_Provided	Not_Provided
							NA	NA	2018-09-22 09:47:00	CEST	Not_Provided	0.067	Not_Provided	Not_Provided
							NA	NA	2018-09-22 09:48:00	CEST	Not_Provided	0.067	Not_Provided	Not_Provided
							NA	NA	2018-09-22 09:49:00	CEST	Not_Provided	0.067	Not_Provided	Not_Provided
							NA	NA	2018-09-22 09:50:00	CEST	Not_Provided	0.067	Not_Provided	Not_Provided
							NA	NA	2018-09-22 09:51:00	CEST	Not_Provided	0.067	Not_Provided	Not_Provided
							NA	NA	2018-09-22 09:52:00	CEST	Not_Provided	0.067	Not_Provided	Not_Provided
							NA	NA	2018-09-22 09:53:00	CEST	Not_Provided	0.068	Not_Provided	Not_Provided
							NA	NA	2018-09-22 09:54:00	CEST	Not_Provided	0.067	Not_Provided	Not_Provided
							NA	NA	2018-09-22 09:55:00	CEST	Not_Provided	0.067	Not_Provided	Not_Provided
							NA	NA	2018-09-22 09:56:00	CEST	Not_Provided	0.067	Not_Provided	Not_Provided
							NA	NA	2018-09-22 09:57:00	CEST	Not_Provided	0.066	Not_Provided	Not_Provided
							NA	NA	2018-09-22 09:58:00	CEST	Not_Provided	0.066	Not_Provided	Not_Provided
							NA	NA	2018-09-22 09:59:00	CEST	Not_Provided	0.065	Not_Provided	Not_Provided
							NA	NA	2018-09-22 10:00:00	CEST	Not_Provided	0.065	Not_Provided	Not_Provided
							NA	NA	2018-09-22 10:01:00	CEST	Not_Provided	0.065	Not_Provided	Not_Provided
							NA	NA	2018-09-22 10:02:00	CEST	Not_Provided	0.065	Not_Provided	Not_Provided
							NA	NA	2018-09-22 10:03:00	CEST	Not_Provided	0.065	Not_Provided	Not_Provided
							NA	NA	2018-09-22 10:04:00	CEST	Not_Provided	0.065	Not_Provided	Not_Provided
							NA	NA	2018-09-22 10:05:00	CEST	Not_Provided	0.065	Not_Provided	Not_Provided
							NA	NA	2018-09-22 10:06:00	CEST	Not_Provided	0.065	Not_Provided	Not_Provided
							NA	NA	2018-09-22 10:07:00	CEST	Not_Provided	0.065	Not_Provided	Not_Provided
							NA	NA	2018-09-22 10:08:00	CEST	Not_Provided	0.065	Not_Provided	Not_Provided
							NA	NA	2018-09-22 10:09:00	CEST	Not_Provided	0.065	Not_Provided	Not_Provided
							NA	NA	2018-09-22 10:10:00	CEST	Not_Provided	0.064	Not_Provided	Not_Provided
							NA	NA	2018-09-22 10:11:00	CEST	Not_Provided	0.066	Not_Provided	Not_Provided
							NA	NA	2018-09-22 10:12:00	CEST	Not_Provided	0.065	Not_Provided	Not_Provided
							NA	NA	2018-09-22 10:13:00	CEST	Not_Provided	0.063	Not_Provided	Not_Provided
							NA	NA	2018-09-22 10:14:00	CEST	Not_Provided	0.064	Not_Provided	Not_Provided
							NA	NA	2018-09-22 10:15:00	CEST	Not_Provided	0.065	Not_Provided	Not_Provided
							NA	NA	2018-09-22 10:16:00	CEST	Not_Provided	0.063	Not_Provided	Not_Provided
							NA	NA	2018-09-22 10:17:00	CEST	Not_Provided	0.063	Not_Provided	Not_Provided
							NA	NA	2018-09-22 10:18:00	CEST	Not_Provided	0.064	Not_Provided	Not_Provided
							NA	NA	2018-09-22 10:19:00	CEST	Not_Provided	0.064	Not_Provided	Not_Provided
							NA	NA	2018-09-22 10:20:00	CEST	Not_Provided	0.063	Not_Provided	Not_Provided
							NA	NA	2018-09-22 10:21:00	CEST	Not_Provided	0.065	Not_Provided	Not_Provided
							NA	NA	2018-09-22 10:22:00	CEST	Not_Provided	0.064	Not_Provided	Not_Provided
							NA	NA	2018-09-22 10:23:00	CEST	Not_Provided	0.066	Not_Provided	Not_Provided
							NA	NA	2018-09-22 10:24:00	CEST	Not_Provided	0.063	Not_Provided	Not_Provided
							NA	NA	2018-09-22 10:25:00	CEST	Not_Provided	0.066	Not_Provided	Not_Provided
							NA	NA	2018-09-22 10:26:00	CEST	Not_Provided	0.065	Not_Provided	Not_Provided
							NA	NA	2018-09-22 10:27:00	CEST	Not_Provided	0.065	Not_Provided	Not_Provided
							NA	NA	2018-09-22 10:28:00	CEST	Not_Provided	0.066	Not_Provided	Not_Provided
							NA	NA	2018-09-22 10:29:00	CEST	Not_Provided	0.066	Not_Provided	Not_Provided
							NA	NA	2018-09-22 10:30:00	CEST	Not_Provided	0.064	Not_Provided	Not_Provided
							NA	NA	2018-09-22 10:31:00	CEST	Not_Provided	0.066	Not_Provided	Not_Provided
							NA	NA	2018-09-22 10:32:00	CEST	Not_Provided	0.066	Not_Provided	Not_Provided
							NA	NA	2018-09-22 10:33:00	CEST	Not_Provided	0.066	Not_Provided	Not_Provided
							NA	NA	2018-09-22 10:34:00	CEST	Not_Provided	0.066	Not_Provided	Not_Provided
							NA	NA	2018-09-22 10:35:00	CEST	Not_Provided	0.065	Not_Provided	Not_Provided
							NA	NA	2018-09-22 10:36:00	CEST	Not_Provided	0.066	Not_Provided	Not_Provided
							NA	NA	2018-09-22 10:37:00	CEST	Not_Provided	0.066	Not_Provided	Not_Provided
							NA	NA	2018-09-22 10:38:00	CEST	Not_Provided	0.066	Not_Provided	Not_Provided
							NA	NA	2018-09-22 10:39:00	CEST	Not_Provided	0.066	Not_Provided	Not_Provided
							NA	NA	2018-09-22 10:40:00	CEST	Not_Provided	0.065	Not_Provided	Not_Provided
							NA	NA	2018-09-22 10:41:00	CEST	Not_Provided	0.066	Not_Provided	Not_Provided
							NA	NA	2018-09-22 10:42:00	CEST	Not_Provided	0.064	Not_Provided	Not_Provided
							NA	NA	2018-09-22 10:43:00	CEST	Not_Provided	0.065	Not_Provided	Not_Provided
							NA	NA	2018-09-22 10:44:00	CEST	Not_Provided	0.065	Not_Provided	Not_Provided
							NA	NA	2018-09-22 10:45:00	CEST	Not_Provided	0.063	Not_Provided	Not_Provided
							NA	NA	2018-09-22 10:46:00	CEST	Not_Provided	0.065	Not_Provided	Not_Provided
							NA	NA	2018-09-22 10:47:00	CEST	Not_Provided	0.065	Not_Provided	Not_Provided
							NA	NA	2018-09-22 10:48:00	CEST	Not_Provided	0.064	Not_Provided	Not_Provided
							NA	NA	2018-09-22 10:49:00	CEST	Not_Provided	0.065	Not_Provided	Not_Provided
							NA	NA	2018-09-22 10:50:00	CEST	Not_Provided	0.067	Not_Provided	Not_Provided
							NA	NA	2018-09-22 10:51:00	CEST	Not_Provided	0.067	Not_Provided	Not_Provided
							NA	NA	2018-09-22 10:52:00	CEST	Not_Provided	0.065	Not_Provided	Not_Provided
							NA	NA	2018-09-22 10:53:00	CEST	Not_Provided	0.066	Not_Provided	Not_Provided
							NA	NA	2018-09-22 10:54:00	CEST	Not_Provided	0.064	Not_Provided	Not_Provided
							NA	NA	2018-09-22 10:55:00	CEST	Not_Provided	0.064	Not_Provided	Not_Provided
							NA	NA	2018-09-22 10:56:00	CEST	Not_Provided	0.064	Not_Provided	Not_Provided
							NA	NA	2018-09-22 10:57:00	CEST	Not_Provided	0.064	Not_Provided	Not_Provided
							NA	NA	2018-09-22 10:58:00	CEST	Not_Provided	0.064	Not_Provided	Not_Provided
							NA	NA	2018-09-22 10:59:00	CEST	Not_Provided	0.062	Not_Provided	Not_Provided
							NA	NA	2018-09-22 11:00:00	CEST	Not_Provided	0.064	Not_Provided	Not_Provided
							NA	NA	2018-09-22 11:01:00	CEST	Not_Provided	0.064	Not_Provided	Not_Provided
							NA	NA	2018-09-22 11:02:00	CEST	Not_Provided	0.064	Not_Provided	Not_Provided
							NA	NA	2018-09-22 11:03:00	CEST	Not_Provided	0.064	Not_Provided	Not_Provided
							NA	NA	2018-09-22 11:04:00	CEST	Not_Provided	0.065	Not_Provided	Not_Provided
							NA	NA	2018-09-22 11:05:00	CEST	Not_Provided	0.065	Not_Provided	Not_Provided
							NA	NA	2018-09-22 11:06:00	CEST	Not_Provided	0.064	Not_Provided	Not_Provided
							NA	NA	2018-09-22 11:07:00	CEST	Not_Provided	0.063	Not_Provided	Not_Provided
							NA	NA	2018-09-22 11:08:00	CEST	Not_Provided	0.064	Not_Provided	Not_Provided
							NA	NA	2018-09-22 11:09:00	CEST	Not_Provided	0.064	Not_Provided	Not_Provided
							NA	NA	2018-09-22 11:10:00	CEST	Not_Provided	0.065	Not_Provided	Not_Provided
							NA	NA	2018-09-22 11:11:00	CEST	Not_Provided	0.065	Not_Provided	Not_Provided
							NA	NA	2018-09-22 11:12:00	CEST	Not_Provided	0.066	Not_Provided	Not_Provided
							NA	NA	2018-09-22 11:13:00	CEST	Not_Provided	0.066	Not_Provided	Not_Provided
							NA	NA	2018-09-22 11:14:00	CEST	Not_Provided	0.067	Not_Provided	Not_Provided
							NA	NA	2018-09-22 11:15:00	CEST	Not_Provided	0.068	Not_Provided	Not_Provided
							NA	NA	2018-09-22 11:16:00	CEST	Not_Provided	0.067	Not_Provided	Not_Provided
							NA	NA	2018-09-22 11:17:00	CEST	Not_Provided	0.069	Not_Provided	Not_Provided
							NA	NA	2018-09-22 11:18:00	CEST	Not_Provided	0.067	Not_Provided	Not_Provided
							NA	NA	2018-09-22 11:19:00	CEST	Not_Provided	0.069	Not_Provided	Not_Provided
							NA	NA	2018-09-22 11:20:00	CEST	Not_Provided	0.069	Not_Provided	Not_Provided
							NA	NA	2018-09-22 11:21:00	CEST	Not_Provided	0.069	Not_Provided	Not_Provided
							NA	NA	2018-09-22 11:22:00	CEST	Not_Provided	0.07	Not_Provided	Not_Provided
							NA	NA	2018-09-22 11:23:00	CEST	Not_Provided	0.071	Not_Provided	Not_Provided
							NA	NA	2018-09-22 11:24:00	CEST	Not_Provided	0.071	Not_Provided	Not_Provided
							NA	NA	2018-09-22 11:25:00	CEST	Not_Provided	0.07	Not_Provided	Not_Provided
							NA	NA	2018-09-22 11:26:00	CEST	Not_Provided	0.072	Not_Provided	Not_Provided
							NA	NA	2018-09-22 11:27:00	CEST	Not_Provided	0.07	Not_Provided	Not_Provided
							NA	NA	2018-09-22 11:28:00	CEST	Not_Provided	0.073	Not_Provided	Not_Provided
							NA	NA	2018-09-22 11:29:00	CEST	Not_Provided	0.075	Not_Provided	Not_Provided
							NA	NA	2018-09-22 11:30:00	CEST	Not_Provided	0.075	Not_Provided	Not_Provided
							NA	NA	2018-09-22 11:31:00	CEST	Not_Provided	0.076	Not_Provided	Not_Provided
							NA	NA	2018-09-22 11:32:00	CEST	Not_Provided	0.075	Not_Provided	Not_Provided
							NA	NA	2018-09-22 11:33:00	CEST	Not_Provided	0.076	Not_Provided	Not_Provided
							NA	NA	2018-09-22 11:34:00	CEST	Not_Provided	0.075	Not_Provided	Not_Provided
							NA	NA	2018-09-22 11:35:00	CEST	Not_Provided	0.076	Not_Provided	Not_Provided
							NA	NA	2018-09-22 11:36:00	CEST	Not_Provided	0.075	Not_Provided	Not_Provided
							NA	NA	2018-09-22 11:37:00	CEST	Not_Provided	0.076	Not_Provided	Not_Provided
							NA	NA	2018-09-22 11:38:00	CEST	Not_Provided	0.077	Not_Provided	Not_Provided
							NA	NA	2018-09-22 11:39:00	CEST	Not_Provided	0.075	Not_Provided	Not_Provided
							NA	NA	2018-09-22 11:40:00	CEST	Not_Provided	0.077	Not_Provided	Not_Provided
							NA	NA	2018-09-22 11:41:00	CEST	Not_Provided	0.078	Not_Provided	Not_Provided
							NA	NA	2018-09-22 11:42:00	CEST	Not_Provided	0.078	Not_Provided	Not_Provided
							NA	NA	2018-09-22 11:43:00	CEST	Not_Provided	0.08	Not_Provided	Not_Provided
							NA	NA	2018-09-22 11:44:00	CEST	Not_Provided	0.08	Not_Provided	Not_Provided
							NA	NA	2018-09-22 11:45:00	CEST	Not_Provided	0.081	Not_Provided	Not_Provided
							NA	NA	2018-09-22 11:46:00	CEST	Not_Provided	0.081	Not_Provided	Not_Provided
							NA	NA	2018-09-22 11:47:00	CEST	Not_Provided	0.083	Not_Provided	Not_Provided
							NA	NA	2018-09-22 11:48:00	CEST	Not_Provided	0.081	Not_Provided	Not_Provided
							NA	NA	2018-09-22 11:49:00	CEST	Not_Provided	0.083	Not_Provided	Not_Provided
							NA	NA	2018-09-22 11:50:00	CEST	Not_Provided	0.083	Not_Provided	Not_Provided
							NA	NA	2018-09-22 11:51:00	CEST	Not_Provided	0.085	Not_Provided	Not_Provided
							NA	NA	2018-09-22 11:52:00	CEST	Not_Provided	0.085	Not_Provided	Not_Provided
							NA	NA	2018-09-22 11:53:00	CEST	Not_Provided	0.086	Not_Provided	Not_Provided
							NA	NA	2018-09-22 11:54:00	CEST	Not_Provided	0.086	Not_Provided	Not_Provided
							NA	NA	2018-09-22 11:55:00	CEST	Not_Provided	0.088	Not_Provided	Not_Provided
							NA	NA	2018-09-22 11:56:00	CEST	Not_Provided	0.088	Not_Provided	Not_Provided
							NA	NA	2018-09-22 11:57:00	CEST	Not_Provided	0.088	Not_Provided	Not_Provided
							NA	NA	2018-09-22 11:58:00	CEST	Not_Provided	0.089	Not_Provided	Not_Provided
							NA	NA	2018-09-22 11:59:00	CEST	Not_Provided	0.089	Not_Provided	Not_Provided
							NA	NA	2018-09-22 12:00:00	CEST	Not_Provided	0.091	Not_Provided	Not_Provided
							NA	NA	2018-09-22 12:01:00	CEST	Not_Provided	0.092	Not_Provided	Not_Provided
							NA	NA	2018-09-22 12:02:00	CEST	Not_Provided	0.092	Not_Provided	Not_Provided
							NA	NA	2018-09-22 12:03:00	CEST	Not_Provided	0.094	Not_Provided	Not_Provided
							NA	NA	2018-09-22 12:04:00	CEST	Not_Provided	0.092	Not_Provided	Not_Provided
							NA	NA	2018-09-22 12:05:00	CEST	Not_Provided	0.094	Not_Provided	Not_Provided
							NA	NA	2018-09-22 12:06:00	CEST	Not_Provided	0.094	Not_Provided	Not_Provided
							NA	NA	2018-09-22 12:07:00	CEST	Not_Provided	0.097	Not_Provided	Not_Provided
							NA	NA	2018-09-22 12:08:00	CEST	Not_Provided	0.095	Not_Provided	Not_Provided
							NA	NA	2018-09-22 12:09:00	CEST	Not_Provided	0.098	Not_Provided	Not_Provided
							NA	NA	2018-09-22 12:10:00	CEST	Not_Provided	0.097	Not_Provided	Not_Provided
							NA	NA	2018-09-22 12:11:00	CEST	Not_Provided	0.097	Not_Provided	Not_Provided
							NA	NA	2018-09-22 12:12:00	CEST	Not_Provided	0.096	Not_Provided	Not_Provided
							NA	NA	2018-09-22 12:13:00	CEST	Not_Provided	0.096	Not_Provided	Not_Provided
							NA	NA	2018-09-22 12:14:00	CEST	Not_Provided	0.099	Not_Provided	Not_Provided
							NA	NA	2018-09-22 12:15:00	CEST	Not_Provided	0.098	Not_Provided	Not_Provided
							NA	NA	2018-09-22 12:16:00	CEST	Not_Provided	0.098	Not_Provided	Not_Provided
							NA	NA	2018-09-22 12:17:00	CEST	Not_Provided	0.1	Not_Provided	Not_Provided
							NA	NA	2018-09-22 12:18:00	CEST	Not_Provided	0.1	Not_Provided	Not_Provided
							NA	NA	2018-09-22 12:19:00	CEST	Not_Provided	0.102	Not_Provided	Not_Provided
							NA	NA	2018-09-22 12:20:00	CEST	Not_Provided	0.102	Not_Provided	Not_Provided
							NA	NA	2018-09-22 12:21:00	CEST	Not_Provided	0.102	Not_Provided	Not_Provided
							NA	NA	2018-09-22 12:22:00	CEST	Not_Provided	0.101	Not_Provided	Not_Provided
							NA	NA	2018-09-22 12:23:00	CEST	Not_Provided	0.101	Not_Provided	Not_Provided
							NA	NA	2018-09-22 12:24:00	CEST	Not_Provided	0.103	Not_Provided	Not_Provided
							NA	NA	2018-09-22 12:25:00	CEST	Not_Provided	0.102	Not_Provided	Not_Provided
							NA	NA	2018-09-22 12:26:00	CEST	Not_Provided	0.103	Not_Provided	Not_Provided
							NA	NA	2018-09-22 12:27:00	CEST	Not_Provided	0.104	Not_Provided	Not_Provided
							NA	NA	2018-09-22 12:28:00	CEST	Not_Provided	0.106	Not_Provided	Not_Provided
							NA	NA	2018-09-22 12:29:00	CEST	Not_Provided	0.109	Not_Provided	Not_Provided
							NA	NA	2018-09-22 12:30:00	CEST	Not_Provided	0.112	Not_Provided	Not_Provided
							NA	NA	2018-09-22 12:31:00	CEST	Not_Provided	0.11	Not_Provided	Not_Provided
							NA	NA	2018-09-22 12:32:00	CEST	Not_Provided	0.11	Not_Provided	Not_Provided
							NA	NA	2018-09-22 12:33:00	CEST	Not_Provided	0.109	Not_Provided	Not_Provided
							NA	NA	2018-09-22 12:34:00	CEST	Not_Provided	0.111	Not_Provided	Not_Provided
							NA	NA	2018-09-22 12:35:00	CEST	Not_Provided	0.111	Not_Provided	Not_Provided
							NA	NA	2018-09-22 12:36:00	CEST	Not_Provided	0.11	Not_Provided	Not_Provided
							NA	NA	2018-09-22 12:37:00	CEST	Not_Provided	0.111	Not_Provided	Not_Provided
							NA	NA	2018-09-22 12:38:00	CEST	Not_Provided	0.115	Not_Provided	Not_Provided
							NA	NA	2018-09-22 12:39:00	CEST	Not_Provided	0.115	Not_Provided	Not_Provided
							NA	NA	2018-09-22 12:40:00	CEST	Not_Provided	0.113	Not_Provided	Not_Provided
							NA	NA	2018-09-22 12:41:00	CEST	Not_Provided	0.114	Not_Provided	Not_Provided
							NA	NA	2018-09-22 12:42:00	CEST	Not_Provided	0.118	Not_Provided	Not_Provided
							NA	NA	2018-09-22 12:43:00	CEST	Not_Provided	0.12	Not_Provided	Not_Provided
							NA	NA	2018-09-22 12:44:00	CEST	Not_Provided	0.119	Not_Provided	Not_Provided
							NA	NA	2018-09-22 12:45:00	CEST	Not_Provided	0.121	Not_Provided	Not_Provided
							NA	NA	2018-09-22 12:46:00	CEST	Not_Provided	0.121	Not_Provided	Not_Provided
							NA	NA	2018-09-22 12:47:00	CEST	Not_Provided	0.121	Not_Provided	Not_Provided
							NA	NA	2018-09-22 12:48:00	CEST	Not_Provided	0.124	Not_Provided	Not_Provided
							NA	NA	2018-09-22 12:49:00	CEST	Not_Provided	0.124	Not_Provided	Not_Provided
							NA	NA	2018-09-22 12:50:00	CEST	Not_Provided	0.126	Not_Provided	Not_Provided
							NA	NA	2018-09-22 12:51:00	CEST	Not_Provided	0.124	Not_Provided	Not_Provided
							NA	NA	2018-09-22 12:52:00	CEST	Not_Provided	0.126	Not_Provided	Not_Provided
							NA	NA	2018-09-22 12:53:00	CEST	Not_Provided	0.127	Not_Provided	Not_Provided
							NA	NA	2018-09-22 12:54:00	CEST	Not_Provided	0.127	Not_Provided	Not_Provided
							NA	NA	2018-09-22 12:55:00	CEST	Not_Provided	0.128	Not_Provided	Not_Provided
							NA	NA	2018-09-22 12:56:00	CEST	Not_Provided	0.128	Not_Provided	Not_Provided
							NA	NA	2018-09-22 12:57:00	CEST	Not_Provided	0.128	Not_Provided	Not_Provided
							NA	NA	2018-09-22 12:58:00	CEST	Not_Provided	0.129	Not_Provided	Not_Provided
							NA	NA	2018-09-22 12:59:00	CEST	Not_Provided	0.129	Not_Provided	Not_Provided
							NA	NA	2018-09-22 13:00:00	CEST	Not_Provided	0.13	Not_Provided	Not_Provided
							NA	NA	2018-09-22 13:01:00	CEST	Not_Provided	0.13	Not_Provided	Not_Provided
							NA	NA	2018-09-22 13:02:00	CEST	Not_Provided	0.131	Not_Provided	Not_Provided
							NA	NA	2018-09-22 13:03:00	CEST	Not_Provided	0.13	Not_Provided	Not_Provided
							NA	NA	2018-09-22 13:04:00	CEST	Not_Provided	0.131	Not_Provided	Not_Provided
							NA	NA	2018-09-22 13:05:00	CEST	Not_Provided	0.131	Not_Provided	Not_Provided
							NA	NA	2018-09-22 13:06:00	CEST	Not_Provided	0.134	Not_Provided	Not_Provided
							NA	NA	2018-09-22 13:07:00	CEST	Not_Provided	0.135	Not_Provided	Not_Provided
							NA	NA	2018-09-22 13:08:00	CEST	Not_Provided	0.137	Not_Provided	Not_Provided
							NA	NA	2018-09-22 13:09:00	CEST	Not_Provided	0.138	Not_Provided	Not_Provided
							NA	NA	2018-09-22 13:10:00	CEST	Not_Provided	0.138	Not_Provided	Not_Provided
							NA	NA	2018-09-22 13:11:00	CEST	Not_Provided	0.139	Not_Provided	Not_Provided
							NA	NA	2018-09-22 13:12:00	CEST	Not_Provided	0.139	Not_Provided	Not_Provided
							NA	NA	2018-09-22 13:13:00	CEST	Not_Provided	0.141	Not_Provided	Not_Provided
							NA	NA	2018-09-22 13:14:00	CEST	Not_Provided	0.144	Not_Provided	Not_Provided
							NA	NA	2018-09-22 13:15:00	CEST	Not_Provided	0.142	Not_Provided	Not_Provided
							NA	NA	2018-09-22 13:16:00	CEST	Not_Provided	0.142	Not_Provided	Not_Provided
							NA	NA	2018-09-22 13:17:00	CEST	Not_Provided	0.143	Not_Provided	Not_Provided
							NA	NA	2018-09-22 13:18:00	CEST	Not_Provided	0.144	Not_Provided	Not_Provided
							NA	NA	2018-09-22 13:19:00	CEST	Not_Provided	0.144	Not_Provided	Not_Provided
							NA	NA	2018-09-22 13:20:00	CEST	Not_Provided	0.142	Not_Provided	Not_Provided
							NA	NA	2018-09-22 13:21:00	CEST	Not_Provided	0.143	Not_Provided	Not_Provided
							NA	NA	2018-09-22 13:22:00	CEST	Not_Provided	0.142	Not_Provided	Not_Provided
							NA	NA	2018-09-22 13:23:00	CEST	Not_Provided	0.142	Not_Provided	Not_Provided
							NA	NA	2018-09-22 13:24:00	CEST	Not_Provided	0.143	Not_Provided	Not_Provided
							NA	NA	2018-09-22 13:25:00	CEST	Not_Provided	0.143	Not_Provided	Not_Provided
							NA	NA	2018-09-22 13:26:00	CEST	Not_Provided	0.143	Not_Provided	Not_Provided
							NA	NA	2018-09-22 13:27:00	CEST	Not_Provided	0.144	Not_Provided	Not_Provided
							NA	NA	2018-09-22 13:28:00	CEST	Not_Provided	0.141	Not_Provided	Not_Provided
							NA	NA	2018-09-22 13:29:00	CEST	Not_Provided	0.143	Not_Provided	Not_Provided
							NA	NA	2018-09-22 13:30:00	CEST	Not_Provided	0.143	Not_Provided	Not_Provided
							NA	NA	2018-09-22 13:31:00	CEST	Not_Provided	0.143	Not_Provided	Not_Provided
							NA	NA	2018-09-22 13:32:00	CEST	Not_Provided	0.146	Not_Provided	Not_Provided
							NA	NA	2018-09-22 13:33:00	CEST	Not_Provided	0.145	Not_Provided	Not_Provided
							NA	NA	2018-09-22 13:34:00	CEST	Not_Provided	0.147	Not_Provided	Not_Provided
							NA	NA	2018-09-22 13:35:00	CEST	Not_Provided	0.148	Not_Provided	Not_Provided
							NA	NA	2018-09-22 13:36:00	CEST	Not_Provided	0.148	Not_Provided	Not_Provided
							NA	NA	2018-09-22 13:37:00	CEST	Not_Provided	0.15	Not_Provided	Not_Provided
							NA	NA	2018-09-22 13:38:00	CEST	Not_Provided	0.15	Not_Provided	Not_Provided
							NA	NA	2018-09-22 13:39:00	CEST	Not_Provided	0.151	Not_Provided	Not_Provided
							NA	NA	2018-09-22 13:40:00	CEST	Not_Provided	0.153	Not_Provided	Not_Provided
							NA	NA	2018-09-22 13:41:00	CEST	Not_Provided	0.152	Not_Provided	Not_Provided
							NA	NA	2018-09-22 13:42:00	CEST	Not_Provided	0.154	Not_Provided	Not_Provided
							NA	NA	2018-09-22 13:43:00	CEST	Not_Provided	0.15	Not_Provided	Not_Provided
							NA	NA	2018-09-22 13:44:00	CEST	Not_Provided	0.151	Not_Provided	Not_Provided
							NA	NA	2018-09-22 13:45:00	CEST	Not_Provided	0.152	Not_Provided	Not_Provided
							NA	NA	2018-09-22 13:46:00	CEST	Not_Provided	0.152	Not_Provided	Not_Provided
							NA	NA	2018-09-22 13:47:00	CEST	Not_Provided	0.152	Not_Provided	Not_Provided
							NA	NA	2018-09-22 13:48:00	CEST	Not_Provided	0.151	Not_Provided	Not_Provided
							NA	NA	2018-09-22 13:49:00	CEST	Not_Provided	0.152	Not_Provided	Not_Provided
							NA	NA	2018-09-22 13:50:00	CEST	Not_Provided	0.151	Not_Provided	Not_Provided
							NA	NA	2018-09-22 13:51:00	CEST	Not_Provided	0.154	Not_Provided	Not_Provided
							NA	NA	2018-09-22 13:52:00	CEST	Not_Provided	0.153	Not_Provided	Not_Provided
							NA	NA	2018-09-22 13:53:00	CEST	Not_Provided	0.153	Not_Provided	Not_Provided
							NA	NA	2018-09-22 13:54:00	CEST	Not_Provided	0.152	Not_Provided	Not_Provided
							NA	NA	2018-09-22 13:55:00	CEST	Not_Provided	0.152	Not_Provided	Not_Provided
							NA	NA	2018-09-22 13:56:00	CEST	Not_Provided	0.152	Not_Provided	Not_Provided
							NA	NA	2018-09-22 13:57:00	CEST	Not_Provided	0.152	Not_Provided	Not_Provided
							NA	NA	2018-09-22 13:58:00	CEST	Not_Provided	0.152	Not_Provided	Not_Provided
							NA	NA	2018-09-22 13:59:00	CEST	Not_Provided	0.153	Not_Provided	Not_Provided
							NA	NA	2018-09-22 14:00:00	CEST	Not_Provided	0.153	Not_Provided	Not_Provided
							NA	NA	2018-09-22 14:01:00	CEST	Not_Provided	0.153	Not_Provided	Not_Provided
							NA	NA	2018-09-22 14:02:00	CEST	Not_Provided	0.154	Not_Provided	Not_Provided
							NA	NA	2018-09-22 14:03:00	CEST	Not_Provided	0.154	Not_Provided	Not_Provided
							NA	NA	2018-09-22 14:04:00	CEST	Not_Provided	0.155	Not_Provided	Not_Provided
							NA	NA	2018-09-22 14:05:00	CEST	Not_Provided	0.157	Not_Provided	Not_Provided
							NA	NA	2018-09-22 14:06:00	CEST	Not_Provided	0.157	Not_Provided	Not_Provided
							NA	NA	2018-09-22 14:07:00	CEST	Not_Provided	0.16	Not_Provided	Not_Provided
							NA	NA	2018-09-22 14:08:00	CEST	Not_Provided	0.158	Not_Provided	Not_Provided
							NA	NA	2018-09-22 14:09:00	CEST	Not_Provided	0.16	Not_Provided	Not_Provided
							NA	NA	2018-09-22 14:10:00	CEST	Not_Provided	0.161	Not_Provided	Not_Provided
							NA	NA	2018-09-22 14:11:00	CEST	Not_Provided	0.159	Not_Provided	Not_Provided
							NA	NA	2018-09-22 14:12:00	CEST	Not_Provided	0.159	Not_Provided	Not_Provided
							NA	NA	2018-09-22 14:13:00	CEST	Not_Provided	0.159	Not_Provided	Not_Provided
							NA	NA	2018-09-22 14:14:00	CEST	Not_Provided	0.159	Not_Provided	Not_Provided
							NA	NA	2018-09-22 14:15:00	CEST	Not_Provided	0.159	Not_Provided	Not_Provided
							NA	NA	2018-09-22 14:16:00	CEST	Not_Provided	0.159	Not_Provided	Not_Provided
							NA	NA	2018-09-22 14:17:00	CEST	Not_Provided	0.159	Not_Provided	Not_Provided
							NA	NA	2018-09-22 14:18:00	CEST	Not_Provided	0.158	Not_Provided	Not_Provided
							NA	NA	2018-09-22 14:19:00	CEST	Not_Provided	0.159	Not_Provided	Not_Provided
							NA	NA	2018-09-22 14:20:00	CEST	Not_Provided	0.158	Not_Provided	Not_Provided
							NA	NA	2018-09-22 14:21:00	CEST	Not_Provided	0.16	Not_Provided	Not_Provided
							NA	NA	2018-09-22 14:22:00	CEST	Not_Provided	0.159	Not_Provided	Not_Provided
							NA	NA	2018-09-22 14:23:00	CEST	Not_Provided	0.161	Not_Provided	Not_Provided
							NA	NA	2018-09-22 14:24:00	CEST	Not_Provided	0.161	Not_Provided	Not_Provided
							NA	NA	2018-09-22 14:25:00	CEST	Not_Provided	0.16	Not_Provided	Not_Provided
							NA	NA	2018-09-22 14:26:00	CEST	Not_Provided	0.162	Not_Provided	Not_Provided
							NA	NA	2018-09-22 14:27:00	CEST	Not_Provided	0.162	Not_Provided	Not_Provided
							NA	NA	2018-09-22 14:28:00	CEST	Not_Provided	0.163	Not_Provided	Not_Provided
							NA	NA	2018-09-22 14:29:00	CEST	Not_Provided	0.162	Not_Provided	Not_Provided
							NA	NA	2018-09-22 14:30:00	CEST	Not_Provided	0.166	Not_Provided	Not_Provided
							NA	NA	2018-09-22 14:31:00	CEST	Not_Provided	0.164	Not_Provided	Not_Provided
							NA	NA	2018-09-22 14:32:00	CEST	Not_Provided	0.165	Not_Provided	Not_Provided
							NA	NA	2018-09-22 14:33:00	CEST	Not_Provided	0.165	Not_Provided	Not_Provided
							NA	NA	2018-09-22 14:34:00	CEST	Not_Provided	0.164	Not_Provided	Not_Provided
							NA	NA	2018-09-22 14:35:00	CEST	Not_Provided	0.166	Not_Provided	Not_Provided
							NA	NA	2018-09-22 14:36:00	CEST	Not_Provided	0.168	Not_Provided	Not_Provided
							NA	NA	2018-09-22 14:37:00	CEST	Not_Provided	0.169	Not_Provided	Not_Provided
							NA	NA	2018-09-22 14:38:00	CEST	Not_Provided	0.169	Not_Provided	Not_Provided
							NA	NA	2018-09-22 14:39:00	CEST	Not_Provided	0.168	Not_Provided	Not_Provided
							NA	NA	2018-09-22 14:40:00	CEST	Not_Provided	0.168	Not_Provided	Not_Provided
							NA	NA	2018-09-22 14:41:00	CEST	Not_Provided	0.168	Not_Provided	Not_Provided
							NA	NA	2018-09-22 14:42:00	CEST	Not_Provided	0.168	Not_Provided	Not_Provided
							NA	NA	2018-09-22 14:43:00	CEST	Not_Provided	0.166	Not_Provided	Not_Provided
							NA	NA	2018-09-22 14:44:00	CEST	Not_Provided	0.168	Not_Provided	Not_Provided
							NA	NA	2018-09-22 14:45:00	CEST	Not_Provided	0.168	Not_Provided	Not_Provided
							NA	NA	2018-09-22 14:46:00	CEST	Not_Provided	0.166	Not_Provided	Not_Provided
							NA	NA	2018-09-22 14:47:00	CEST	Not_Provided	0.166	Not_Provided	Not_Provided
							NA	NA	2018-09-22 14:48:00	CEST	Not_Provided	0.168	Not_Provided	Not_Provided
							NA	NA	2018-09-22 14:49:00	CEST	Not_Provided	0.166	Not_Provided	Not_Provided
							NA	NA	2018-09-22 14:50:00	CEST	Not_Provided	0.166	Not_Provided	Not_Provided
							NA	NA	2018-09-22 14:51:00	CEST	Not_Provided	0.168	Not_Provided	Not_Provided
							NA	NA	2018-09-22 14:52:00	CEST	Not_Provided	0.168	Not_Provided	Not_Provided
							NA	NA	2018-09-22 14:53:00	CEST	Not_Provided	0.168	Not_Provided	Not_Provided
							NA	NA	2018-09-22 14:54:00	CEST	Not_Provided	0.168	Not_Provided	Not_Provided
							NA	NA	2018-09-22 14:55:00	CEST	Not_Provided	0.168	Not_Provided	Not_Provided
							NA	NA	2018-09-22 14:56:00	CEST	Not_Provided	0.167	Not_Provided	Not_Provided
							NA	NA	2018-09-22 14:57:00	CEST	Not_Provided	0.167	Not_Provided	Not_Provided
							NA	NA	2018-09-22 14:58:00	CEST	Not_Provided	0.166	Not_Provided	Not_Provided
							NA	NA	2018-09-22 14:59:00	CEST	Not_Provided	0.167	Not_Provided	Not_Provided
							NA	NA	2018-09-22 15:00:00	CEST	Not_Provided	0.166	Not_Provided	Not_Provided
							NA	NA	2018-09-22 15:01:00	CEST	Not_Provided	0.166	Not_Provided	Not_Provided
							NA	NA	2018-09-22 15:02:00	CEST	Not_Provided	0.166	Not_Provided	Not_Provided
							NA	NA	2018-09-22 15:03:00	CEST	Not_Provided	0.166	Not_Provided	Not_Provided
							NA	NA	2018-09-22 15:04:00	CEST	Not_Provided	0.166	Not_Provided	Not_Provided
							NA	NA	2018-09-22 15:05:00	CEST	Not_Provided	0.167	Not_Provided	Not_Provided
							NA	NA	2018-09-22 15:06:00	CEST	Not_Provided	0.167	Not_Provided	Not_Provided
							NA	NA	2018-09-22 15:07:00	CEST	Not_Provided	0.166	Not_Provided	Not_Provided
							NA	NA	2018-09-22 15:08:00	CEST	Not_Provided	0.168	Not_Provided	Not_Provided
							NA	NA	2018-09-22 15:09:00	CEST	Not_Provided	0.168	Not_Provided	Not_Provided
							NA	NA	2018-09-22 15:10:00	CEST	Not_Provided	0.169	Not_Provided	Not_Provided
							NA	NA	2018-09-22 15:11:00	CEST	Not_Provided	0.168	Not_Provided	Not_Provided
							NA	NA	2018-09-22 15:12:00	CEST	Not_Provided	0.167	Not_Provided	Not_Provided
							NA	NA	2018-09-22 15:13:00	CEST	Not_Provided	0.168	Not_Provided	Not_Provided
							NA	NA	2018-09-22 15:14:00	CEST	Not_Provided	0.167	Not_Provided	Not_Provided
							NA	NA	2018-09-22 15:15:00	CEST	Not_Provided	0.164	Not_Provided	Not_Provided
							NA	NA	2018-09-22 15:16:00	CEST	Not_Provided	0.166	Not_Provided	Not_Provided
							NA	NA	2018-09-22 15:17:00	CEST	Not_Provided	0.166	Not_Provided	Not_Provided
							NA	NA	2018-09-22 15:18:00	CEST	Not_Provided	0.167	Not_Provided	Not_Provided
							NA	NA	2018-09-22 15:19:00	CEST	Not_Provided	0.167	Not_Provided	Not_Provided
							NA	NA	2018-09-22 15:20:00	CEST	Not_Provided	0.167	Not_Provided	Not_Provided
							NA	NA	2018-09-22 15:21:00	CEST	Not_Provided	0.167	Not_Provided	Not_Provided
							NA	NA	2018-09-22 15:22:00	CEST	Not_Provided	0.169	Not_Provided	Not_Provided
							NA	NA	2018-09-22 15:23:00	CEST	Not_Provided	0.167	Not_Provided	Not_Provided
							NA	NA	2018-09-22 15:24:00	CEST	Not_Provided	0.165	Not_Provided	Not_Provided
							NA	NA	2018-09-22 15:25:00	CEST	Not_Provided	0.167	Not_Provided	Not_Provided
							NA	NA	2018-09-22 15:26:00	CEST	Not_Provided	0.167	Not_Provided	Not_Provided
							NA	NA	2018-09-22 15:27:00	CEST	Not_Provided	0.168	Not_Provided	Not_Provided
							NA	NA	2018-09-22 15:28:00	CEST	Not_Provided	0.165	Not_Provided	Not_Provided
							NA	NA	2018-09-22 15:29:00	CEST	Not_Provided	0.167	Not_Provided	Not_Provided
							NA	NA	2018-09-22 15:30:00	CEST	Not_Provided	0.166	Not_Provided	Not_Provided
							NA	NA	2018-09-22 15:31:00	CEST	Not_Provided	0.168	Not_Provided	Not_Provided
							NA	NA	2018-09-22 15:32:00	CEST	Not_Provided	0.168	Not_Provided	Not_Provided
							NA	NA	2018-09-22 15:33:00	CEST	Not_Provided	0.171	Not_Provided	Not_Provided
							NA	NA	2018-09-22 15:34:00	CEST	Not_Provided	0.169	Not_Provided	Not_Provided
							NA	NA	2018-09-22 15:35:00	CEST	Not_Provided	0.171	Not_Provided	Not_Provided
							NA	NA	2018-09-22 15:36:00	CEST	Not_Provided	0.169	Not_Provided	Not_Provided
							NA	NA	2018-09-22 15:37:00	CEST	Not_Provided	0.169	Not_Provided	Not_Provided
							NA	NA	2018-09-22 15:38:00	CEST	Not_Provided	0.17	Not_Provided	Not_Provided
							NA	NA	2018-09-22 15:39:00	CEST	Not_Provided	0.169	Not_Provided	Not_Provided
							NA	NA	2018-09-22 15:40:00	CEST	Not_Provided	0.172	Not_Provided	Not_Provided
							NA	NA	2018-09-22 15:41:00	CEST	Not_Provided	0.171	Not_Provided	Not_Provided
							NA	NA	2018-09-22 15:42:00	CEST	Not_Provided	0.169	Not_Provided	Not_Provided
							NA	NA	2018-09-22 15:43:00	CEST	Not_Provided	0.172	Not_Provided	Not_Provided
							NA	NA	2018-09-22 15:44:00	CEST	Not_Provided	0.171	Not_Provided	Not_Provided
							NA	NA	2018-09-22 15:45:00	CEST	Not_Provided	0.171	Not_Provided	Not_Provided
							NA	NA	2018-09-22 15:46:00	CEST	Not_Provided	0.171	Not_Provided	Not_Provided
							NA	NA	2018-09-22 15:47:00	CEST	Not_Provided	0.17	Not_Provided	Not_Provided
							NA	NA	2018-09-22 15:48:00	CEST	Not_Provided	0.17	Not_Provided	Not_Provided
							NA	NA	2018-09-22 15:49:00	CEST	Not_Provided	0.174	Not_Provided	Not_Provided
							NA	NA	2018-09-22 15:50:00	CEST	Not_Provided	0.173	Not_Provided	Not_Provided
							NA	NA	2018-09-22 15:51:00	CEST	Not_Provided	0.171	Not_Provided	Not_Provided
							NA	NA	2018-09-22 15:52:00	CEST	Not_Provided	0.17	Not_Provided	Not_Provided
							NA	NA	2018-09-22 15:53:00	CEST	Not_Provided	0.171	Not_Provided	Not_Provided
							NA	NA	2018-09-22 15:54:00	CEST	Not_Provided	0.169	Not_Provided	Not_Provided
							NA	NA	2018-09-22 15:55:00	CEST	Not_Provided	0.171	Not_Provided	Not_Provided
							NA	NA	2018-09-22 15:56:00	CEST	Not_Provided	0.171	Not_Provided	Not_Provided
							NA	NA	2018-09-22 15:57:00	CEST	Not_Provided	0.169	Not_Provided	Not_Provided
							NA	NA	2018-09-22 15:58:00	CEST	Not_Provided	0.169	Not_Provided	Not_Provided
							NA	NA	2018-09-22 15:59:00	CEST	Not_Provided	0.169	Not_Provided	Not_Provided
							NA	NA	2018-09-22 16:00:00	CEST	Not_Provided	0.169	Not_Provided	Not_Provided
							NA	NA	2018-09-22 16:01:00	CEST	Not_Provided	0.168	Not_Provided	Not_Provided
							NA	NA	2018-09-22 16:02:00	CEST	Not_Provided	0.169	Not_Provided	Not_Provided
							NA	NA	2018-09-22 16:03:00	CEST	Not_Provided	0.171	Not_Provided	Not_Provided
							NA	NA	2018-09-22 16:04:00	CEST	Not_Provided	0.169	Not_Provided	Not_Provided
							NA	NA	2018-09-22 16:05:00	CEST	Not_Provided	0.171	Not_Provided	Not_Provided
							NA	NA	2018-09-22 16:06:00	CEST	Not_Provided	0.169	Not_Provided	Not_Provided
							NA	NA	2018-09-22 16:07:00	CEST	Not_Provided	0.17	Not_Provided	Not_Provided
							NA	NA	2018-09-22 16:08:00	CEST	Not_Provided	0.17	Not_Provided	Not_Provided
							NA	NA	2018-09-22 16:09:00	CEST	Not_Provided	0.168	Not_Provided	Not_Provided
							NA	NA	2018-09-22 16:10:00	CEST	Not_Provided	0.169	Not_Provided	Not_Provided
							NA	NA	2018-09-22 16:11:00	CEST	Not_Provided	0.17	Not_Provided	Not_Provided
							NA	NA	2018-09-22 16:12:00	CEST	Not_Provided	0.17	Not_Provided	Not_Provided
							NA	NA	2018-09-22 16:13:00	CEST	Not_Provided	0.169	Not_Provided	Not_Provided
							NA	NA	2018-09-22 16:14:00	CEST	Not_Provided	0.17	Not_Provided	Not_Provided
							NA	NA	2018-09-22 16:15:00	CEST	Not_Provided	0.17	Not_Provided	Not_Provided
							NA	NA	2018-09-22 16:16:00	CEST	Not_Provided	0.17	Not_Provided	Not_Provided
							NA	NA	2018-09-22 16:17:00	CEST	Not_Provided	0.17	Not_Provided	Not_Provided
							NA	NA	2018-09-22 16:18:00	CEST	Not_Provided	0.169	Not_Provided	Not_Provided
							NA	NA	2018-09-22 16:19:00	CEST	Not_Provided	0.168	Not_Provided	Not_Provided
							NA	NA	2018-09-22 16:20:00	CEST	Not_Provided	0.171	Not_Provided	Not_Provided
							NA	NA	2018-09-22 16:21:00	CEST	Not_Provided	0.169	Not_Provided	Not_Provided
							NA	NA	2018-09-22 16:22:00	CEST	Not_Provided	0.17	Not_Provided	Not_Provided
							NA	NA	2018-09-22 16:23:00	CEST	Not_Provided	0.168	Not_Provided	Not_Provided
							NA	NA	2018-09-22 16:24:00	CEST	Not_Provided	0.17	Not_Provided	Not_Provided
							NA	NA	2018-09-22 16:25:00	CEST	Not_Provided	0.17	Not_Provided	Not_Provided
							NA	NA	2018-09-22 16:26:00	CEST	Not_Provided	0.168	Not_Provided	Not_Provided
							NA	NA	2018-09-22 16:27:00	CEST	Not_Provided	0.17	Not_Provided	Not_Provided
							NA	NA	2018-09-22 16:28:00	CEST	Not_Provided	0.17	Not_Provided	Not_Provided
							NA	NA	2018-09-22 16:29:00	CEST	Not_Provided	0.171	Not_Provided	Not_Provided
							NA	NA	2018-09-22 16:30:00	CEST	Not_Provided	0.17	Not_Provided	Not_Provided
							NA	NA	2018-09-22 16:31:00	CEST	Not_Provided	0.168	Not_Provided	Not_Provided
							NA	NA	2018-09-22 16:32:00	CEST	Not_Provided	0.17	Not_Provided	Not_Provided
							NA	NA	2018-09-22 16:33:00	CEST	Not_Provided	0.17	Not_Provided	Not_Provided
							NA	NA	2018-09-22 16:34:00	CEST	Not_Provided	0.17	Not_Provided	Not_Provided
							NA	NA	2018-09-22 16:35:00	CEST	Not_Provided	0.168	Not_Provided	Not_Provided
							NA	NA	2018-09-22 16:36:00	CEST	Not_Provided	0.166	Not_Provided	Not_Provided
							NA	NA	2018-09-22 16:37:00	CEST	Not_Provided	0.168	Not_Provided	Not_Provided
							NA	NA	2018-09-22 16:38:00	CEST	Not_Provided	0.166	Not_Provided	Not_Provided
							NA	NA	2018-09-22 16:39:00	CEST	Not_Provided	0.168	Not_Provided	Not_Provided
							NA	NA	2018-09-22 16:40:00	CEST	Not_Provided	0.168	Not_Provided	Not_Provided
							NA	NA	2018-09-22 16:41:00	CEST	Not_Provided	0.169	Not_Provided	Not_Provided
							NA	NA	2018-09-22 16:42:00	CEST	Not_Provided	0.167	Not_Provided	Not_Provided
							NA	NA	2018-09-22 16:43:00	CEST	Not_Provided	0.168	Not_Provided	Not_Provided
							NA	NA	2018-09-22 16:44:00	CEST	Not_Provided	0.169	Not_Provided	Not_Provided
							NA	NA	2018-09-22 16:45:00	CEST	Not_Provided	0.169	Not_Provided	Not_Provided
							NA	NA	2018-09-22 16:46:00	CEST	Not_Provided	0.169	Not_Provided	Not_Provided
							NA	NA	2018-09-22 16:47:00	CEST	Not_Provided	0.169	Not_Provided	Not_Provided
							NA	NA	2018-09-22 16:48:00	CEST	Not_Provided	0.169	Not_Provided	Not_Provided
							NA	NA	2018-09-22 16:49:00	CEST	Not_Provided	0.169	Not_Provided	Not_Provided
							NA	NA	2018-09-22 16:50:00	CEST	Not_Provided	0.171	Not_Provided	Not_Provided
							NA	NA	2018-09-22 16:51:00	CEST	Not_Provided	0.171	Not_Provided	Not_Provided
							NA	NA	2018-09-22 16:52:00	CEST	Not_Provided	0.171	Not_Provided	Not_Provided
							NA	NA	2018-09-22 16:53:00	CEST	Not_Provided	0.169	Not_Provided	Not_Provided
							NA	NA	2018-09-22 16:54:00	CEST	Not_Provided	0.169	Not_Provided	Not_Provided
							NA	NA	2018-09-22 16:55:00	CEST	Not_Provided	0.167	Not_Provided	Not_Provided
							NA	NA	2018-09-22 16:56:00	CEST	Not_Provided	0.168	Not_Provided	Not_Provided
							NA	NA	2018-09-22 16:57:00	CEST	Not_Provided	0.17	Not_Provided	Not_Provided
							NA	NA	2018-09-22 16:58:00	CEST	Not_Provided	0.168	Not_Provided	Not_Provided
							NA	NA	2018-09-22 16:59:00	CEST	Not_Provided	0.169	Not_Provided	Not_Provided
							NA	NA	2018-09-22 17:00:00	CEST	Not_Provided	0.167	Not_Provided	Not_Provided
							NA	NA	2018-09-22 17:01:00	CEST	Not_Provided	0.167	Not_Provided	Not_Provided
							NA	NA	2018-09-22 17:02:00	CEST	Not_Provided	0.169	Not_Provided	Not_Provided
							NA	NA	2018-09-22 17:03:00	CEST	Not_Provided	0.168	Not_Provided	Not_Provided
							NA	NA	2018-09-22 17:04:00	CEST	Not_Provided	0.167	Not_Provided	Not_Provided
							NA	NA	2018-09-22 17:05:00	CEST	Not_Provided	0.169	Not_Provided	Not_Provided
							NA	NA	2018-09-22 17:06:00	CEST	Not_Provided	0.168	Not_Provided	Not_Provided
							NA	NA	2018-09-22 17:07:00	CEST	Not_Provided	0.168	Not_Provided	Not_Provided
							NA	NA	2018-09-22 17:08:00	CEST	Not_Provided	0.168	Not_Provided	Not_Provided
							NA	NA	2018-09-22 17:09:00	CEST	Not_Provided	0.169	Not_Provided	Not_Provided
							NA	NA	2018-09-22 17:10:00	CEST	Not_Provided	0.169	Not_Provided	Not_Provided
							NA	NA	2018-09-22 17:11:00	CEST	Not_Provided	0.17	Not_Provided	Not_Provided
							NA	NA	2018-09-22 17:12:00	CEST	Not_Provided	0.167	Not_Provided	Not_Provided
							NA	NA	2018-09-22 17:13:00	CEST	Not_Provided	0.168	Not_Provided	Not_Provided
							NA	NA	2018-09-22 17:14:00	CEST	Not_Provided	0.168	Not_Provided	Not_Provided
							NA	NA	2018-09-22 17:15:00	CEST	Not_Provided	0.166	Not_Provided	Not_Provided
							NA	NA	2018-09-22 17:16:00	CEST	Not_Provided	0.167	Not_Provided	Not_Provided
							NA	NA	2018-09-22 17:17:00	CEST	Not_Provided	0.168	Not_Provided	Not_Provided
							NA	NA	2018-09-22 17:18:00	CEST	Not_Provided	0.167	Not_Provided	Not_Provided
							NA	NA	2018-09-22 17:19:00	CEST	Not_Provided	0.168	Not_Provided	Not_Provided
							NA	NA	2018-09-22 17:20:00	CEST	Not_Provided	0.168	Not_Provided	Not_Provided
							NA	NA	2018-09-22 17:21:00	CEST	Not_Provided	0.167	Not_Provided	Not_Provided
							NA	NA	2018-09-22 17:22:00	CEST	Not_Provided	0.167	Not_Provided	Not_Provided
							NA	NA	2018-09-22 17:23:00	CEST	Not_Provided	0.167	Not_Provided	Not_Provided
							NA	NA	2018-09-22 17:24:00	CEST	Not_Provided	0.166	Not_Provided	Not_Provided
							NA	NA	2018-09-22 17:25:00	CEST	Not_Provided	0.166	Not_Provided	Not_Provided
							NA	NA	2018-09-22 17:26:00	CEST	Not_Provided	0.165	Not_Provided	Not_Provided
							NA	NA	2018-09-22 17:27:00	CEST	Not_Provided	0.165	Not_Provided	Not_Provided
							NA	NA	2018-09-22 17:28:00	CEST	Not_Provided	0.166	Not_Provided	Not_Provided
							NA	NA	2018-09-22 17:29:00	CEST	Not_Provided	0.166	Not_Provided	Not_Provided
							NA	NA	2018-09-22 17:30:00	CEST	Not_Provided	0.164	Not_Provided	Not_Provided
							NA	NA	2018-09-22 17:31:00	CEST	Not_Provided	0.165	Not_Provided	Not_Provided
							NA	NA	2018-09-22 17:32:00	CEST	Not_Provided	0.164	Not_Provided	Not_Provided
							NA	NA	2018-09-22 17:33:00	CEST	Not_Provided	0.165	Not_Provided	Not_Provided
							NA	NA	2018-09-22 17:34:00	CEST	Not_Provided	0.167	Not_Provided	Not_Provided
							NA	NA	2018-09-22 17:35:00	CEST	Not_Provided	0.168	Not_Provided	Not_Provided
							NA	NA	2018-09-22 17:36:00	CEST	Not_Provided	0.166	Not_Provided	Not_Provided
							NA	NA	2018-09-22 17:37:00	CEST	Not_Provided	0.168	Not_Provided	Not_Provided
							NA	NA	2018-09-22 17:38:00	CEST	Not_Provided	0.166	Not_Provided	Not_Provided
							NA	NA	2018-09-22 17:39:00	CEST	Not_Provided	0.166	Not_Provided	Not_Provided
							NA	NA	2018-09-22 17:40:00	CEST	Not_Provided	0.168	Not_Provided	Not_Provided
							NA	NA	2018-09-22 17:41:00	CEST	Not_Provided	0.168	Not_Provided	Not_Provided
							NA	NA	2018-09-22 17:42:00	CEST	Not_Provided	0.168	Not_Provided	Not_Provided
							NA	NA	2018-09-22 17:43:00	CEST	Not_Provided	0.168	Not_Provided	Not_Provided
							NA	NA	2018-09-22 17:44:00	CEST	Not_Provided	0.167	Not_Provided	Not_Provided
							NA	NA	2018-09-22 17:45:00	CEST	Not_Provided	0.167	Not_Provided	Not_Provided
							NA	NA	2018-09-22 17:46:00	CEST	Not_Provided	0.166	Not_Provided	Not_Provided
							NA	NA	2018-09-22 17:47:00	CEST	Not_Provided	0.166	Not_Provided	Not_Provided
							NA	NA	2018-09-22 17:48:00	CEST	Not_Provided	0.165	Not_Provided	Not_Provided
							NA	NA	2018-09-22 17:49:00	CEST	Not_Provided	0.163	Not_Provided	Not_Provided
							NA	NA	2018-09-22 17:50:00	CEST	Not_Provided	0.163	Not_Provided	Not_Provided
							NA	NA	2018-09-22 17:51:00	CEST	Not_Provided	0.165	Not_Provided	Not_Provided
							NA	NA	2018-09-22 17:52:00	CEST	Not_Provided	0.164	Not_Provided	Not_Provided
							NA	NA	2018-09-22 17:53:00	CEST	Not_Provided	0.164	Not_Provided	Not_Provided
							NA	NA	2018-09-22 17:54:00	CEST	Not_Provided	0.165	Not_Provided	Not_Provided
							NA	NA	2018-09-22 17:55:00	CEST	Not_Provided	0.166	Not_Provided	Not_Provided
							NA	NA	2018-09-22 17:56:00	CEST	Not_Provided	0.166	Not_Provided	Not_Provided
							NA	NA	2018-09-22 17:57:00	CEST	Not_Provided	0.166	Not_Provided	Not_Provided
							NA	NA	2018-09-22 17:58:00	CEST	Not_Provided	0.166	Not_Provided	Not_Provided
							NA	NA	2018-09-22 17:59:00	CEST	Not_Provided	0.165	Not_Provided	Not_Provided
							NA	NA	2018-09-22 18:00:00	CEST	Not_Provided	0.165	Not_Provided	Not_Provided
							NA	NA	2018-09-22 18:01:00	CEST	Not_Provided	0.165	Not_Provided	Not_Provided
							NA	NA	2018-09-22 18:02:00	CEST	Not_Provided	0.165	Not_Provided	Not_Provided
							NA	NA	2018-09-22 18:03:00	CEST	Not_Provided	0.165	Not_Provided	Not_Provided
							NA	NA	2018-09-22 18:04:00	CEST	Not_Provided	0.164	Not_Provided	Not_Provided
							NA	NA	2018-09-22 18:05:00	CEST	Not_Provided	0.165	Not_Provided	Not_Provided
							NA	NA	2018-09-22 18:06:00	CEST	Not_Provided	0.163	Not_Provided	Not_Provided
							NA	NA	2018-09-22 18:07:00	CEST	Not_Provided	0.161	Not_Provided	Not_Provided
							NA	NA	2018-09-22 18:08:00	CEST	Not_Provided	0.161	Not_Provided	Not_Provided
							NA	NA	2018-09-22 18:09:00	CEST	Not_Provided	0.162	Not_Provided	Not_Provided
							NA	NA	2018-09-22 18:10:00	CEST	Not_Provided	0.162	Not_Provided	Not_Provided
							NA	NA	2018-09-22 18:11:00	CEST	Not_Provided	0.162	Not_Provided	Not_Provided
							NA	NA	2018-09-22 18:12:00	CEST	Not_Provided	0.163	Not_Provided	Not_Provided
							NA	NA	2018-09-22 18:13:00	CEST	Not_Provided	0.164	Not_Provided	Not_Provided
							NA	NA	2018-09-22 18:14:00	CEST	Not_Provided	0.165	Not_Provided	Not_Provided
							NA	NA	2018-09-22 18:15:00	CEST	Not_Provided	0.167	Not_Provided	Not_Provided
							NA	NA	2018-09-22 18:16:00	CEST	Not_Provided	0.166	Not_Provided	Not_Provided
							NA	NA	2018-09-22 18:17:00	CEST	Not_Provided	0.166	Not_Provided	Not_Provided
							NA	NA	2018-09-22 18:18:00	CEST	Not_Provided	0.166	Not_Provided	Not_Provided
							NA	NA	2018-09-22 18:19:00	CEST	Not_Provided	0.167	Not_Provided	Not_Provided
							NA	NA	2018-09-22 18:20:00	CEST	Not_Provided	0.166	Not_Provided	Not_Provided
							NA	NA	2018-09-22 18:21:00	CEST	Not_Provided	0.164	Not_Provided	Not_Provided
							NA	NA	2018-09-22 18:22:00	CEST	Not_Provided	0.164	Not_Provided	Not_Provided
							NA	NA	2018-09-22 18:23:00	CEST	Not_Provided	0.164	Not_Provided	Not_Provided
							NA	NA	2018-09-22 18:24:00	CEST	Not_Provided	0.164	Not_Provided	Not_Provided
							NA	NA	2018-09-22 18:25:00	CEST	Not_Provided	0.164	Not_Provided	Not_Provided
							NA	NA	2018-09-22 18:26:00	CEST	Not_Provided	0.165	Not_Provided	Not_Provided
							NA	NA	2018-09-22 18:27:00	CEST	Not_Provided	0.163	Not_Provided	Not_Provided
							NA	NA	2018-09-22 18:28:00	CEST	Not_Provided	0.166	Not_Provided	Not_Provided
							NA	NA	2018-09-22 18:29:00	CEST	Not_Provided	0.164	Not_Provided	Not_Provided
							NA	NA	2018-09-22 18:30:00	CEST	Not_Provided	0.163	Not_Provided	Not_Provided
							NA	NA	2018-09-22 18:31:00	CEST	Not_Provided	0.162	Not_Provided	Not_Provided
							NA	NA	2018-09-22 18:32:00	CEST	Not_Provided	0.162	Not_Provided	Not_Provided
							NA	NA	2018-09-22 18:33:00	CEST	Not_Provided	0.162	Not_Provided	Not_Provided
							NA	NA	2018-09-22 18:34:00	CEST	Not_Provided	0.163	Not_Provided	Not_Provided
							NA	NA	2018-09-22 18:35:00	CEST	Not_Provided	0.16	Not_Provided	Not_Provided
							NA	NA	2018-09-22 18:36:00	CEST	Not_Provided	0.162	Not_Provided	Not_Provided
							NA	NA	2018-09-22 18:37:00	CEST	Not_Provided	0.162	Not_Provided	Not_Provided
							NA	NA	2018-09-22 18:38:00	CEST	Not_Provided	0.162	Not_Provided	Not_Provided
							NA	NA	2018-09-22 18:39:00	CEST	Not_Provided	0.159	Not_Provided	Not_Provided
							NA	NA	2018-09-22 18:40:00	CEST	Not_Provided	0.16	Not_Provided	Not_Provided
							NA	NA	2018-09-22 18:41:00	CEST	Not_Provided	0.162	Not_Provided	Not_Provided
							NA	NA	2018-09-22 18:42:00	CEST	Not_Provided	0.161	Not_Provided	Not_Provided
							NA	NA	2018-09-22 18:43:00	CEST	Not_Provided	0.16	Not_Provided	Not_Provided
							NA	NA	2018-09-22 18:44:00	CEST	Not_Provided	0.162	Not_Provided	Not_Provided
							NA	NA	2018-09-22 18:45:00	CEST	Not_Provided	0.164	Not_Provided	Not_Provided
							NA	NA	2018-09-22 18:46:00	CEST	Not_Provided	0.164	Not_Provided	Not_Provided
							NA	NA	2018-09-22 18:47:00	CEST	Not_Provided	0.164	Not_Provided	Not_Provided
							NA	NA	2018-09-22 18:48:00	CEST	Not_Provided	0.164	Not_Provided	Not_Provided
							NA	NA	2018-09-22 18:49:00	CEST	Not_Provided	0.162	Not_Provided	Not_Provided
							NA	NA	2018-09-22 18:50:00	CEST	Not_Provided	0.164	Not_Provided	Not_Provided
							NA	NA	2018-09-22 18:51:00	CEST	Not_Provided	0.163	Not_Provided	Not_Provided
							NA	NA	2018-09-22 18:52:00	CEST	Not_Provided	0.163	Not_Provided	Not_Provided
							NA	NA	2018-09-22 18:53:00	CEST	Not_Provided	0.162	Not_Provided	Not_Provided
							NA	NA	2018-09-22 18:54:00	CEST	Not_Provided	0.164	Not_Provided	Not_Provided
							NA	NA	2018-09-22 18:55:00	CEST	Not_Provided	0.162	Not_Provided	Not_Provided
							NA	NA	2018-09-22 18:56:00	CEST	Not_Provided	0.162	Not_Provided	Not_Provided
							NA	NA	2018-09-22 18:57:00	CEST	Not_Provided	0.162	Not_Provided	Not_Provided
							NA	NA	2018-09-22 18:58:00	CEST	Not_Provided	0.163	Not_Provided	Not_Provided
							NA	NA	2018-09-22 18:59:00	CEST	Not_Provided	0.162	Not_Provided	Not_Provided
							NA	NA	2018-09-22 19:00:00	CEST	Not_Provided	0.163	Not_Provided	Not_Provided
							NA	NA	2018-09-22 19:01:00	CEST	Not_Provided	0.163	Not_Provided	Not_Provided
							NA	NA	2018-09-22 19:02:00	CEST	Not_Provided	0.16	Not_Provided	Not_Provided
							NA	NA	2018-09-22 19:03:00	CEST	Not_Provided	0.159	Not_Provided	Not_Provided
							NA	NA	2018-09-22 19:04:00	CEST	Not_Provided	0.16	Not_Provided	Not_Provided
							NA	NA	2018-09-22 19:05:00	CEST	Not_Provided	0.158	Not_Provided	Not_Provided
							NA	NA	2018-09-22 19:06:00	CEST	Not_Provided	0.158	Not_Provided	Not_Provided
							NA	NA	2018-09-22 19:07:00	CEST	Not_Provided	0.158	Not_Provided	Not_Provided
							NA	NA	2018-09-22 19:08:00	CEST	Not_Provided	0.159	Not_Provided	Not_Provided
							NA	NA	2018-09-22 19:09:00	CEST	Not_Provided	0.16	Not_Provided	Not_Provided
							NA	NA	2018-09-22 19:10:00	CEST	Not_Provided	0.16	Not_Provided	Not_Provided
							NA	NA	2018-09-22 19:11:00	CEST	Not_Provided	0.16	Not_Provided	Not_Provided
							NA	NA	2018-09-22 19:12:00	CEST	Not_Provided	0.16	Not_Provided	Not_Provided
							NA	NA	2018-09-22 19:13:00	CEST	Not_Provided	0.16	Not_Provided	Not_Provided
							NA	NA	2018-09-22 19:14:00	CEST	Not_Provided	0.16	Not_Provided	Not_Provided
							NA	NA	2018-09-22 19:15:00	CEST	Not_Provided	0.159	Not_Provided	Not_Provided
							NA	NA	2018-09-22 19:16:00	CEST	Not_Provided	0.157	Not_Provided	Not_Provided
							NA	NA	2018-09-22 19:17:00	CEST	Not_Provided	0.159	Not_Provided	Not_Provided
							NA	NA	2018-09-22 19:18:00	CEST	Not_Provided	0.16	Not_Provided	Not_Provided
							NA	NA	2018-09-22 19:19:00	CEST	Not_Provided	0.159	Not_Provided	Not_Provided
							NA	NA	2018-09-22 19:20:00	CEST	Not_Provided	0.159	Not_Provided	Not_Provided
							NA	NA	2018-09-22 19:21:00	CEST	Not_Provided	0.158	Not_Provided	Not_Provided
							NA	NA	2018-09-22 19:22:00	CEST	Not_Provided	0.159	Not_Provided	Not_Provided
							NA	NA	2018-09-22 19:23:00	CEST	Not_Provided	0.157	Not_Provided	Not_Provided
							NA	NA	2018-09-22 19:24:00	CEST	Not_Provided	0.158	Not_Provided	Not_Provided
							NA	NA	2018-09-22 19:25:00	CEST	Not_Provided	0.155	Not_Provided	Not_Provided
							NA	NA	2018-09-22 19:26:00	CEST	Not_Provided	0.153	Not_Provided	Not_Provided
							NA	NA	2018-09-22 19:27:00	CEST	Not_Provided	0.155	Not_Provided	Not_Provided
							NA	NA	2018-09-22 19:28:00	CEST	Not_Provided	0.155	Not_Provided	Not_Provided
							NA	NA	2018-09-22 19:29:00	CEST	Not_Provided	0.155	Not_Provided	Not_Provided
							NA	NA	2018-09-22 19:30:00	CEST	Not_Provided	0.154	Not_Provided	Not_Provided
							NA	NA	2018-09-22 19:31:00	CEST	Not_Provided	0.157	Not_Provided	Not_Provided
							NA	NA	2018-09-22 19:32:00	CEST	Not_Provided	0.155	Not_Provided	Not_Provided
							NA	NA	2018-09-22 19:33:00	CEST	Not_Provided	0.154	Not_Provided	Not_Provided
							NA	NA	2018-09-22 19:34:00	CEST	Not_Provided	0.155	Not_Provided	Not_Provided
							NA	NA	2018-09-22 19:35:00	CEST	Not_Provided	0.156	Not_Provided	Not_Provided
							NA	NA	2018-09-22 19:36:00	CEST	Not_Provided	0.155	Not_Provided	Not_Provided
							NA	NA	2018-09-22 19:37:00	CEST	Not_Provided	0.156	Not_Provided	Not_Provided
							NA	NA	2018-09-22 19:38:00	CEST	Not_Provided	0.155	Not_Provided	Not_Provided
							NA	NA	2018-09-22 19:39:00	CEST	Not_Provided	0.155	Not_Provided	Not_Provided
							NA	NA	2018-09-22 19:40:00	CEST	Not_Provided	0.156	Not_Provided	Not_Provided
							NA	NA	2018-09-22 19:41:00	CEST	Not_Provided	0.156	Not_Provided	Not_Provided
							NA	NA	2018-09-22 19:42:00	CEST	Not_Provided	0.157	Not_Provided	Not_Provided
							NA	NA	2018-09-22 19:43:00	CEST	Not_Provided	0.156	Not_Provided	Not_Provided
							NA	NA	2018-09-22 19:44:00	CEST	Not_Provided	0.155	Not_Provided	Not_Provided
							NA	NA	2018-09-22 19:45:00	CEST	Not_Provided	0.154	Not_Provided	Not_Provided
							NA	NA	2018-09-22 19:46:00	CEST	Not_Provided	0.155	Not_Provided	Not_Provided
							NA	NA	2018-09-22 19:47:00	CEST	Not_Provided	0.153	Not_Provided	Not_Provided
							NA	NA	2018-09-22 19:48:00	CEST	Not_Provided	0.154	Not_Provided	Not_Provided
							NA	NA	2018-09-22 19:49:00	CEST	Not_Provided	0.155	Not_Provided	Not_Provided
							NA	NA	2018-09-22 19:50:00	CEST	Not_Provided	0.154	Not_Provided	Not_Provided
							NA	NA	2018-09-22 19:51:00	CEST	Not_Provided	0.156	Not_Provided	Not_Provided
							NA	NA	2018-09-22 19:52:00	CEST	Not_Provided	0.154	Not_Provided	Not_Provided
							NA	NA	2018-09-22 19:53:00	CEST	Not_Provided	0.155	Not_Provided	Not_Provided
							NA	NA	2018-09-22 19:54:00	CEST	Not_Provided	0.153	Not_Provided	Not_Provided
							NA	NA	2018-09-22 19:55:00	CEST	Not_Provided	0.154	Not_Provided	Not_Provided
							NA	NA	2018-09-22 19:56:00	CEST	Not_Provided	0.152	Not_Provided	Not_Provided
							NA	NA	2018-09-22 19:57:00	CEST	Not_Provided	0.152	Not_Provided	Not_Provided
							NA	NA	2018-09-22 19:58:00	CEST	Not_Provided	0.153	Not_Provided	Not_Provided
							NA	NA	2018-09-22 19:59:00	CEST	Not_Provided	0.151	Not_Provided	Not_Provided
							NA	NA	2018-09-22 20:00:00	CEST	Not_Provided	0.153	Not_Provided	Not_Provided
							NA	NA	2018-09-22 20:01:00	CEST	Not_Provided	0.153	Not_Provided	Not_Provided
							NA	NA	2018-09-22 20:02:00	CEST	Not_Provided	0.154	Not_Provided	Not_Provided
							NA	NA	2018-09-22 20:03:00	CEST	Not_Provided	0.155	Not_Provided	Not_Provided
							NA	NA	2018-09-22 20:04:00	CEST	Not_Provided	0.155	Not_Provided	Not_Provided
							NA	NA	2018-09-22 20:05:00	CEST	Not_Provided	0.155	Not_Provided	Not_Provided
							NA	NA	2018-09-22 20:06:00	CEST	Not_Provided	0.155	Not_Provided	Not_Provided
							NA	NA	2018-09-22 20:07:00	CEST	Not_Provided	0.155	Not_Provided	Not_Provided
							NA	NA	2018-09-22 20:08:00	CEST	Not_Provided	0.155	Not_Provided	Not_Provided
							NA	NA	2018-09-22 20:09:00	CEST	Not_Provided	0.155	Not_Provided	Not_Provided
							NA	NA	2018-09-22 20:10:00	CEST	Not_Provided	0.157	Not_Provided	Not_Provided
							NA	NA	2018-09-22 20:11:00	CEST	Not_Provided	0.154	Not_Provided	Not_Provided
							NA	NA	2018-09-22 20:12:00	CEST	Not_Provided	0.154	Not_Provided	Not_Provided
							NA	NA	2018-09-22 20:13:00	CEST	Not_Provided	0.153	Not_Provided	Not_Provided
							NA	NA	2018-09-22 20:14:00	CEST	Not_Provided	0.152	Not_Provided	Not_Provided
							NA	NA	2018-09-22 20:15:00	CEST	Not_Provided	0.153	Not_Provided	Not_Provided
							NA	NA	2018-09-22 20:16:00	CEST	Not_Provided	0.153	Not_Provided	Not_Provided
							NA	NA	2018-09-22 20:17:00	CEST	Not_Provided	0.153	Not_Provided	Not_Provided
							NA	NA	2018-09-22 20:18:00	CEST	Not_Provided	0.151	Not_Provided	Not_Provided
							NA	NA	2018-09-22 20:19:00	CEST	Not_Provided	0.153	Not_Provided	Not_Provided
							NA	NA	2018-09-22 20:20:00	CEST	Not_Provided	0.153	Not_Provided	Not_Provided
							NA	NA	2018-09-22 20:21:00	CEST	Not_Provided	0.154	Not_Provided	Not_Provided
							NA	NA	2018-09-22 20:22:00	CEST	Not_Provided	0.154	Not_Provided	Not_Provided
							NA	NA	2018-09-22 20:23:00	CEST	Not_Provided	0.152	Not_Provided	Not_Provided
							NA	NA	2018-09-22 20:24:00	CEST	Not_Provided	0.151	Not_Provided	Not_Provided
							NA	NA	2018-09-22 20:25:00	CEST	Not_Provided	0.151	Not_Provided	Not_Provided
							NA	NA	2018-09-22 20:26:00	CEST	Not_Provided	0.153	Not_Provided	Not_Provided
							NA	NA	2018-09-22 20:27:00	CEST	Not_Provided	0.152	Not_Provided	Not_Provided
							NA	NA	2018-09-22 20:28:00	CEST	Not_Provided	0.152	Not_Provided	Not_Provided
							NA	NA	2018-09-22 20:29:00	CEST	Not_Provided	0.152	Not_Provided	Not_Provided
							NA	NA	2018-09-22 20:30:00	CEST	Not_Provided	0.153	Not_Provided	Not_Provided
							NA	NA	2018-09-22 20:31:00	CEST	Not_Provided	0.153	Not_Provided	Not_Provided
							NA	NA	2018-09-22 20:32:00	CEST	Not_Provided	0.152	Not_Provided	Not_Provided
							NA	NA	2018-09-22 20:33:00	CEST	Not_Provided	0.153	Not_Provided	Not_Provided
							NA	NA	2018-09-22 20:34:00	CEST	Not_Provided	0.153	Not_Provided	Not_Provided
							NA	NA	2018-09-22 20:35:00	CEST	Not_Provided	0.152	Not_Provided	Not_Provided
							NA	NA	2018-09-22 20:36:00	CEST	Not_Provided	0.152	Not_Provided	Not_Provided
							NA	NA	2018-09-22 20:37:00	CEST	Not_Provided	0.151	Not_Provided	Not_Provided
							NA	NA	2018-09-22 20:38:00	CEST	Not_Provided	0.151	Not_Provided	Not_Provided
							NA	NA	2018-09-22 20:39:00	CEST	Not_Provided	0.152	Not_Provided	Not_Provided
							NA	NA	2018-09-22 20:40:00	CEST	Not_Provided	0.151	Not_Provided	Not_Provided
							NA	NA	2018-09-22 20:41:00	CEST	Not_Provided	0.152	Not_Provided	Not_Provided
							NA	NA	2018-09-22 20:42:00	CEST	Not_Provided	0.152	Not_Provided	Not_Provided
							NA	NA	2018-09-22 20:43:00	CEST	Not_Provided	0.15	Not_Provided	Not_Provided
							NA	NA	2018-09-22 20:44:00	CEST	Not_Provided	0.151	Not_Provided	Not_Provided
							NA	NA	2018-09-22 20:45:00	CEST	Not_Provided	0.151	Not_Provided	Not_Provided
							NA	NA	2018-09-22 20:46:00	CEST	Not_Provided	0.151	Not_Provided	Not_Provided
							NA	NA	2018-09-22 20:47:00	CEST	Not_Provided	0.151	Not_Provided	Not_Provided
							NA	NA	2018-09-22 20:48:00	CEST	Not_Provided	0.152	Not_Provided	Not_Provided
							NA	NA	2018-09-22 20:49:00	CEST	Not_Provided	0.151	Not_Provided	Not_Provided
							NA	NA	2018-09-22 20:50:00	CEST	Not_Provided	0.152	Not_Provided	Not_Provided
							NA	NA	2018-09-22 20:51:00	CEST	Not_Provided	0.153	Not_Provided	Not_Provided
							NA	NA	2018-09-22 20:52:00	CEST	Not_Provided	0.151	Not_Provided	Not_Provided
							NA	NA	2018-09-22 20:53:00	CEST	Not_Provided	0.151	Not_Provided	Not_Provided
							NA	NA	2018-09-22 20:54:00	CEST	Not_Provided	0.151	Not_Provided	Not_Provided
							NA	NA	2018-09-22 20:55:00	CEST	Not_Provided	0.151	Not_Provided	Not_Provided
							NA	NA	2018-09-22 20:56:00	CEST	Not_Provided	0.152	Not_Provided	Not_Provided
							NA	NA	2018-09-22 20:57:00	CEST	Not_Provided	0.15	Not_Provided	Not_Provided
							NA	NA	2018-09-22 20:58:00	CEST	Not_Provided	0.151	Not_Provided	Not_Provided
							NA	NA	2018-09-22 20:59:00	CEST	Not_Provided	0.151	Not_Provided	Not_Provided
							NA	NA	2018-09-22 21:00:00	CEST	Not_Provided	0.151	Not_Provided	Not_Provided
							NA	NA	2018-09-22 21:01:00	CEST	Not_Provided	0.151	Not_Provided	Not_Provided
							NA	NA	2018-09-22 21:02:00	CEST	Not_Provided	0.15	Not_Provided	Not_Provided
							NA	NA	2018-09-22 21:03:00	CEST	Not_Provided	0.15	Not_Provided	Not_Provided
							NA	NA	2018-09-22 21:04:00	CEST	Not_Provided	0.152	Not_Provided	Not_Provided
							NA	NA	2018-09-22 21:05:00	CEST	Not_Provided	0.152	Not_Provided	Not_Provided
							NA	NA	2018-09-22 21:06:00	CEST	Not_Provided	0.15	Not_Provided	Not_Provided
							NA	NA	2018-09-22 21:07:00	CEST	Not_Provided	0.151	Not_Provided	Not_Provided
							NA	NA	2018-09-22 21:08:00	CEST	Not_Provided	0.151	Not_Provided	Not_Provided
							NA	NA	2018-09-22 21:09:00	CEST	Not_Provided	0.151	Not_Provided	Not_Provided
							NA	NA	2018-09-22 21:10:00	CEST	Not_Provided	0.15	Not_Provided	Not_Provided
							NA	NA	2018-09-22 21:11:00	CEST	Not_Provided	0.151	Not_Provided	Not_Provided
							NA	NA	2018-09-22 21:12:00	CEST	Not_Provided	0.151	Not_Provided	Not_Provided
							NA	NA	2018-09-22 21:13:00	CEST	Not_Provided	0.151	Not_Provided	Not_Provided
							NA	NA	2018-09-22 21:14:00	CEST	Not_Provided	0.151	Not_Provided	Not_Provided
							NA	NA	2018-09-22 21:15:00	CEST	Not_Provided	0.151	Not_Provided	Not_Provided
							NA	NA	2018-09-22 21:16:00	CEST	Not_Provided	0.15	Not_Provided	Not_Provided
							NA	NA	2018-09-22 21:17:00	CEST	Not_Provided	0.149	Not_Provided	Not_Provided
							NA	NA	2018-09-22 21:18:00	CEST	Not_Provided	0.147	Not_Provided	Not_Provided
							NA	NA	2018-09-22 21:19:00	CEST	Not_Provided	0.148	Not_Provided	Not_Provided
							NA	NA	2018-09-22 21:20:00	CEST	Not_Provided	0.148	Not_Provided	Not_Provided
							NA	NA	2018-09-22 21:21:00	CEST	Not_Provided	0.15	Not_Provided	Not_Provided
							NA	NA	2018-09-22 21:22:00	CEST	Not_Provided	0.149	Not_Provided	Not_Provided
							NA	NA	2018-09-22 21:23:00	CEST	Not_Provided	0.149	Not_Provided	Not_Provided
							NA	NA	2018-09-22 21:24:00	CEST	Not_Provided	0.15	Not_Provided	Not_Provided
							NA	NA	2018-09-22 21:25:00	CEST	Not_Provided	0.15	Not_Provided	Not_Provided
							NA	NA	2018-09-22 21:26:00	CEST	Not_Provided	0.152	Not_Provided	Not_Provided
							NA	NA	2018-09-22 21:27:00	CEST	Not_Provided	0.151	Not_Provided	Not_Provided
							NA	NA	2018-09-22 21:28:00	CEST	Not_Provided	0.152	Not_Provided	Not_Provided
							NA	NA	2018-09-22 21:29:00	CEST	Not_Provided	0.152	Not_Provided	Not_Provided
							NA	NA	2018-09-22 21:30:00	CEST	Not_Provided	0.152	Not_Provided	Not_Provided
							NA	NA	2018-09-22 21:31:00	CEST	Not_Provided	0.152	Not_Provided	Not_Provided
							NA	NA	2018-09-22 21:32:00	CEST	Not_Provided	0.15	Not_Provided	Not_Provided
							NA	NA	2018-09-22 21:33:00	CEST	Not_Provided	0.15	Not_Provided	Not_Provided
							NA	NA	2018-09-22 21:34:00	CEST	Not_Provided	0.152	Not_Provided	Not_Provided
							NA	NA	2018-09-22 21:35:00	CEST	Not_Provided	0.15	Not_Provided	Not_Provided
							NA	NA	2018-09-22 21:36:00	CEST	Not_Provided	0.15	Not_Provided	Not_Provided
							NA	NA	2018-09-22 21:37:00	CEST	Not_Provided	0.15	Not_Provided	Not_Provided
							NA	NA	2018-09-22 21:38:00	CEST	Not_Provided	0.15	Not_Provided	Not_Provided
							NA	NA	2018-09-22 21:39:00	CEST	Not_Provided	0.149	Not_Provided	Not_Provided
							NA	NA	2018-09-22 21:40:00	CEST	Not_Provided	0.151	Not_Provided	Not_Provided
							NA	NA	2018-09-22 21:41:00	CEST	Not_Provided	0.15	Not_Provided	Not_Provided
							NA	NA	2018-09-22 21:42:00	CEST	Not_Provided	0.151	Not_Provided	Not_Provided
							NA	NA	2018-09-22 21:43:00	CEST	Not_Provided	0.152	Not_Provided	Not_Provided
							NA	NA	2018-09-22 21:44:00	CEST	Not_Provided	0.151	Not_Provided	Not_Provided
							NA	NA	2018-09-22 21:45:00	CEST	Not_Provided	0.152	Not_Provided	Not_Provided
							NA	NA	2018-09-22 21:46:00	CEST	Not_Provided	0.15	Not_Provided	Not_Provided
							NA	NA	2018-09-22 21:47:00	CEST	Not_Provided	0.149	Not_Provided	Not_Provided
							NA	NA	2018-09-22 21:48:00	CEST	Not_Provided	0.15	Not_Provided	Not_Provided
							NA	NA	2018-09-22 21:49:00	CEST	Not_Provided	0.15	Not_Provided	Not_Provided
							NA	NA	2018-09-22 21:50:00	CEST	Not_Provided	0.148	Not_Provided	Not_Provided
							NA	NA	2018-09-22 21:51:00	CEST	Not_Provided	0.15	Not_Provided	Not_Provided
							NA	NA	2018-09-22 21:52:00	CEST	Not_Provided	0.149	Not_Provided	Not_Provided
							NA	NA	2018-09-22 21:53:00	CEST	Not_Provided	0.15	Not_Provided	Not_Provided
							NA	NA	2018-09-22 21:54:00	CEST	Not_Provided	0.149	Not_Provided	Not_Provided
							NA	NA	2018-09-22 21:55:00	CEST	Not_Provided	0.149	Not_Provided	Not_Provided
							NA	NA	2018-09-22 21:56:00	CEST	Not_Provided	0.149	Not_Provided	Not_Provided
							NA	NA	2018-09-22 21:57:00	CEST	Not_Provided	0.149	Not_Provided	Not_Provided
							NA	NA	2018-09-22 21:58:00	CEST	Not_Provided	0.149	Not_Provided	Not_Provided
							NA	NA	2018-09-22 21:59:00	CEST	Not_Provided	0.149	Not_Provided	Not_Provided
							NA	NA	2018-09-22 22:00:00	CEST	Not_Provided	0.149	Not_Provided	Not_Provided
							NA	NA	2018-09-22 22:01:00	CEST	Not_Provided	0.149	Not_Provided	Not_Provided
							NA	NA	2018-09-22 22:02:00	CEST	Not_Provided	0.15	Not_Provided	Not_Provided
							NA	NA	2018-09-22 22:03:00	CEST	Not_Provided	0.149	Not_Provided	Not_Provided
							NA	NA	2018-09-22 22:04:00	CEST	Not_Provided	0.149	Not_Provided	Not_Provided
							NA	NA	2018-09-22 22:05:00	CEST	Not_Provided	0.148	Not_Provided	Not_Provided
							NA	NA	2018-09-22 22:06:00	CEST	Not_Provided	0.149	Not_Provided	Not_Provided
							NA	NA	2018-09-22 22:07:00	CEST	Not_Provided	0.149	Not_Provided	Not_Provided
							NA	NA	2018-09-22 22:08:00	CEST	Not_Provided	0.149	Not_Provided	Not_Provided
							NA	NA	2018-09-22 22:09:00	CEST	Not_Provided	0.151	Not_Provided	Not_Provided
							NA	NA	2018-09-22 22:10:00	CEST	Not_Provided	0.15	Not_Provided	Not_Provided
							NA	NA	2018-09-22 22:11:00	CEST	Not_Provided	0.151	Not_Provided	Not_Provided
							NA	NA	2018-09-22 22:12:00	CEST	Not_Provided	0.151	Not_Provided	Not_Provided
							NA	NA	2018-09-22 22:13:00	CEST	Not_Provided	0.151	Not_Provided	Not_Provided
							NA	NA	2018-09-22 22:14:00	CEST	Not_Provided	0.151	Not_Provided	Not_Provided
							NA	NA	2018-09-22 22:15:00	CEST	Not_Provided	0.151	Not_Provided	Not_Provided
							NA	NA	2018-09-22 22:16:00	CEST	Not_Provided	0.151	Not_Provided	Not_Provided
							NA	NA	2018-09-22 22:17:00	CEST	Not_Provided	0.151	Not_Provided	Not_Provided
							NA	NA	2018-09-22 22:18:00	CEST	Not_Provided	0.151	Not_Provided	Not_Provided
							NA	NA	2018-09-22 22:19:00	CEST	Not_Provided	0.151	Not_Provided	Not_Provided
							NA	NA	2018-09-22 22:20:00	CEST	Not_Provided	0.15	Not_Provided	Not_Provided
							NA	NA	2018-09-22 22:21:00	CEST	Not_Provided	0.149	Not_Provided	Not_Provided
							NA	NA	2018-09-22 22:22:00	CEST	Not_Provided	0.148	Not_Provided	Not_Provided
							NA	NA	2018-09-22 22:23:00	CEST	Not_Provided	0.149	Not_Provided	Not_Provided
							NA	NA	2018-09-22 22:24:00	CEST	Not_Provided	0.147	Not_Provided	Not_Provided
							NA	NA	2018-09-22 22:25:00	CEST	Not_Provided	0.147	Not_Provided	Not_Provided
							NA	NA	2018-09-22 22:26:00	CEST	Not_Provided	0.149	Not_Provided	Not_Provided
							NA	NA	2018-09-22 22:27:00	CEST	Not_Provided	0.149	Not_Provided	Not_Provided
							NA	NA	2018-09-22 22:28:00	CEST	Not_Provided	0.15	Not_Provided	Not_Provided
							NA	NA	2018-09-22 22:29:00	CEST	Not_Provided	0.147	Not_Provided	Not_Provided
							NA	NA	2018-09-22 22:30:00	CEST	Not_Provided	0.149	Not_Provided	Not_Provided
							NA	NA	2018-09-22 22:31:00	CEST	Not_Provided	0.151	Not_Provided	Not_Provided
							NA	NA	2018-09-22 22:32:00	CEST	Not_Provided	0.149	Not_Provided	Not_Provided
							NA	NA	2018-09-22 22:33:00	CEST	Not_Provided	0.15	Not_Provided	Not_Provided
							NA	NA	2018-09-22 22:34:00	CEST	Not_Provided	0.151	Not_Provided	Not_Provided
							NA	NA	2018-09-22 22:35:00	CEST	Not_Provided	0.151	Not_Provided	Not_Provided
							NA	NA	2018-09-22 22:36:00	CEST	Not_Provided	0.151	Not_Provided	Not_Provided
							NA	NA	2018-09-22 22:37:00	CEST	Not_Provided	0.152	Not_Provided	Not_Provided
							NA	NA	2018-09-22 22:38:00	CEST	Not_Provided	0.152	Not_Provided	Not_Provided
							NA	NA	2018-09-22 22:39:00	CEST	Not_Provided	0.152	Not_Provided	Not_Provided
							NA	NA	2018-09-22 22:40:00	CEST	Not_Provided	0.152	Not_Provided	Not_Provided
							NA	NA	2018-09-22 22:41:00	CEST	Not_Provided	0.15	Not_Provided	Not_Provided
							NA	NA	2018-09-22 22:42:00	CEST	Not_Provided	0.15	Not_Provided	Not_Provided
							NA	NA	2018-09-22 22:43:00	CEST	Not_Provided	0.149	Not_Provided	Not_Provided
							NA	NA	2018-09-22 22:44:00	CEST	Not_Provided	0.15	Not_Provided	Not_Provided
							NA	NA	2018-09-22 22:45:00	CEST	Not_Provided	0.149	Not_Provided	Not_Provided
							NA	NA	2018-09-22 22:46:00	CEST	Not_Provided	0.149	Not_Provided	Not_Provided
							NA	NA	2018-09-22 22:47:00	CEST	Not_Provided	0.15	Not_Provided	Not_Provided
							NA	NA	2018-09-22 22:48:00	CEST	Not_Provided	0.149	Not_Provided	Not_Provided
							NA	NA	2018-09-22 22:49:00	CEST	Not_Provided	0.15	Not_Provided	Not_Provided
							NA	NA	2018-09-22 22:50:00	CEST	Not_Provided	0.15	Not_Provided	Not_Provided
							NA	NA	2018-09-22 22:51:00	CEST	Not_Provided	0.15	Not_Provided	Not_Provided
							NA	NA	2018-09-22 22:52:00	CEST	Not_Provided	0.15	Not_Provided	Not_Provided
							NA	NA	2018-09-22 22:53:00	CEST	Not_Provided	0.149	Not_Provided	Not_Provided
							NA	NA	2018-09-22 22:54:00	CEST	Not_Provided	0.15	Not_Provided	Not_Provided
							NA	NA	2018-09-22 22:55:00	CEST	Not_Provided	0.15	Not_Provided	Not_Provided
							NA	NA	2018-09-22 22:56:00	CEST	Not_Provided	0.149	Not_Provided	Not_Provided
							NA	NA	2018-09-22 22:57:00	CEST	Not_Provided	0.148	Not_Provided	Not_Provided
							NA	NA	2018-09-22 22:58:00	CEST	Not_Provided	0.147	Not_Provided	Not_Provided
							NA	NA	2018-09-22 22:59:00	CEST	Not_Provided	0.148	Not_Provided	Not_Provided
							NA	NA	2018-09-22 23:00:00	CEST	Not_Provided	0.148	Not_Provided	Not_Provided
							NA	NA	2018-09-22 23:01:00	CEST	Not_Provided	0.148	Not_Provided	Not_Provided
							NA	NA	2018-09-22 23:02:00	CEST	Not_Provided	0.148	Not_Provided	Not_Provided
							NA	NA	2018-09-22 23:03:00	CEST	Not_Provided	0.149	Not_Provided	Not_Provided
							NA	NA	2018-09-22 23:04:00	CEST	Not_Provided	0.149	Not_Provided	Not_Provided
							NA	NA	2018-09-22 23:05:00	CEST	Not_Provided	0.149	Not_Provided	Not_Provided
							NA	NA	2018-09-22 23:06:00	CEST	Not_Provided	0.151	Not_Provided	Not_Provided
							NA	NA	2018-09-22 23:07:00	CEST	Not_Provided	0.15	Not_Provided	Not_Provided
							NA	NA	2018-09-22 23:08:00	CEST	Not_Provided	0.15	Not_Provided	Not_Provided
							NA	NA	2018-09-22 23:09:00	CEST	Not_Provided	0.15	Not_Provided	Not_Provided
							NA	NA	2018-09-22 23:10:00	CEST	Not_Provided	0.15	Not_Provided	Not_Provided
							NA	NA	2018-09-22 23:11:00	CEST	Not_Provided	0.15	Not_Provided	Not_Provided
							NA	NA	2018-09-22 23:12:00	CEST	Not_Provided	0.149	Not_Provided	Not_Provided
							NA	NA	2018-09-22 23:13:00	CEST	Not_Provided	0.148	Not_Provided	Not_Provided
							NA	NA	2018-09-22 23:14:00	CEST	Not_Provided	0.148	Not_Provided	Not_Provided
							NA	NA	2018-09-22 23:15:00	CEST	Not_Provided	0.15	Not_Provided	Not_Provided
							NA	NA	2018-09-22 23:16:00	CEST	Not_Provided	0.149	Not_Provided	Not_Provided
							NA	NA	2018-09-22 23:17:00	CEST	Not_Provided	0.151	Not_Provided	Not_Provided
							NA	NA	2018-09-22 23:18:00	CEST	Not_Provided	0.151	Not_Provided	Not_Provided
							NA	NA	2018-09-22 23:19:00	CEST	Not_Provided	0.152	Not_Provided	Not_Provided
							NA	NA	2018-09-22 23:20:00	CEST	Not_Provided	0.152	Not_Provided	Not_Provided
							NA	NA	2018-09-22 23:21:00	CEST	Not_Provided	0.151	Not_Provided	Not_Provided
							NA	NA	2018-09-22 23:22:00	CEST	Not_Provided	0.151	Not_Provided	Not_Provided
							NA	NA	2018-09-22 23:23:00	CEST	Not_Provided	0.151	Not_Provided	Not_Provided
							NA	NA	2018-09-22 23:24:00	CEST	Not_Provided	0.15	Not_Provided	Not_Provided
							NA	NA	2018-09-22 23:25:00	CEST	Not_Provided	0.152	Not_Provided	Not_Provided
							NA	NA	2018-09-22 23:26:00	CEST	Not_Provided	0.152	Not_Provided	Not_Provided
							NA	NA	2018-09-22 23:27:00	CEST	Not_Provided	0.152	Not_Provided	Not_Provided
							NA	NA	2018-09-22 23:28:00	CEST	Not_Provided	0.152	Not_Provided	Not_Provided
							NA	NA	2018-09-22 23:29:00	CEST	Not_Provided	0.152	Not_Provided	Not_Provided
							NA	NA	2018-09-22 23:30:00	CEST	Not_Provided	0.152	Not_Provided	Not_Provided
							NA	NA	2018-09-22 23:31:00	CEST	Not_Provided	0.152	Not_Provided	Not_Provided
							NA	NA	2018-09-22 23:32:00	CEST	Not_Provided	0.151	Not_Provided	Not_Provided
							NA	NA	2018-09-22 23:33:00	CEST	Not_Provided	0.151	Not_Provided	Not_Provided
							NA	NA	2018-09-22 23:34:00	CEST	Not_Provided	0.149	Not_Provided	Not_Provided
							NA	NA	2018-09-22 23:35:00	CEST	Not_Provided	0.15	Not_Provided	Not_Provided
							NA	NA	2018-09-22 23:36:00	CEST	Not_Provided	0.149	Not_Provided	Not_Provided
							NA	NA	2018-09-22 23:37:00	CEST	Not_Provided	0.15	Not_Provided	Not_Provided
							NA	NA	2018-09-22 23:38:00	CEST	Not_Provided	0.15	Not_Provided	Not_Provided
							NA	NA	2018-09-22 23:39:00	CEST	Not_Provided	0.149	Not_Provided	Not_Provided
							NA	NA	2018-09-22 23:40:00	CEST	Not_Provided	0.152	Not_Provided	Not_Provided
							NA	NA	2018-09-22 23:41:00	CEST	Not_Provided	0.15	Not_Provided	Not_Provided
							NA	NA	2018-09-22 23:42:00	CEST	Not_Provided	0.15	Not_Provided	Not_Provided
							NA	NA	2018-09-22 23:43:00	CEST	Not_Provided	0.151	Not_Provided	Not_Provided
							NA	NA	2018-09-22 23:44:00	CEST	Not_Provided	0.153	Not_Provided	Not_Provided
							NA	NA	2018-09-22 23:45:00	CEST	Not_Provided	0.152	Not_Provided	Not_Provided
							NA	NA	2018-09-22 23:46:00	CEST	Not_Provided	0.151	Not_Provided	Not_Provided
							NA	NA	2018-09-22 23:47:00	CEST	Not_Provided	0.149	Not_Provided	Not_Provided
							NA	NA	2018-09-22 23:48:00	CEST	Not_Provided	0.148	Not_Provided	Not_Provided
							NA	NA	2018-09-22 23:49:00	CEST	Not_Provided	0.148	Not_Provided	Not_Provided
							NA	NA	2018-09-22 23:50:00	CEST	Not_Provided	0.146	Not_Provided	Not_Provided
							NA	NA	2018-09-22 23:51:00	CEST	Not_Provided	0.15	Not_Provided	Not_Provided
							NA	NA	2018-09-22 23:52:00	CEST	Not_Provided	0.147	Not_Provided	Not_Provided
							NA	NA	2018-09-22 23:53:00	CEST	Not_Provided	0.147	Not_Provided	Not_Provided
							NA	NA	2018-09-22 23:54:00	CEST	Not_Provided	0.149	Not_Provided	Not_Provided
							NA	NA	2018-09-22 23:55:00	CEST	Not_Provided	0.148	Not_Provided	Not_Provided
							NA	NA	2018-09-22 23:56:00	CEST	Not_Provided	0.148	Not_Provided	Not_Provided
							NA	NA	2018-09-22 23:57:00	CEST	Not_Provided	0.149	Not_Provided	Not_Provided
							NA	NA	2018-09-22 23:58:00	CEST	Not_Provided	0.149	Not_Provided	Not_Provided
							NA	NA	2018-09-22 23:59:00	CEST	Not_Provided	0.148	Not_Provided	Not_Provided
							NA	NA	2018-09-23	CEST	Not_Provided	0.148	Not_Provided	Not_Provided
							NA	NA	2018-09-23 00:01:00	CEST	Not_Provided	0.148	Not_Provided	Not_Provided
							NA	NA	2018-09-23 00:02:00	CEST	Not_Provided	0.149	Not_Provided	Not_Provided
[truncated: 16,443 more rows]

## Sheet: all_geochem_and_metadat
sample list CAB
method				Wrighton-Lab-Calculations_and_additions_from_DIVE																		PNNL FTICR-MS Data																Lewandowski Group Data
																																						photometric	segmented flow analyzer			TOC/TN Analysator		Ion chromatography			ICP-OES
						Time_Sampled	Diel Cycle	Hydrology	Surface water temperature (at PP2) (ESS SpC table)	Surface water specific conductivity (at PP2) (ESS SpC table)	C:N Ratio	C:N Ratio	DNA concentration	volume	total DNA mass	# reads in trimmed samples	% Mapped across samples	# of vMAGs recruiting reads	% Mapped across samples	# of MAGs recruiting reads	Comments_on_metaG_info	C_avg_fticr	N_avg_fticr	HtoC_ratio_avg	NtoC_ratio_avg	AI_Mod_avg	DBE_avg	NOSC_avg	lamO2_avg	C_median_fticr	N_median_fticr	HtoC_ratio_median	NtoC_ratio_median	AI_Mod_median	DBE_median	NOSC_median	lamO2_median	SRP	NH4+-N	NO3--N	NO2--N	DOC	DIC	Cl-	SO42-	NO3--N	B	Ca	Fe
#	sample ID-PNNL	sample ID-PNNL (vlookup-ID)	sample ID-IGB	paired_metaG? (JRR)	in_25sample_subset? (JRR)	CEST	Daylight / Nighttime	Gauge Height (m)	C	uS/cm	DOC : TN	DOC + DIC : TN	ng/ul	ul	ng	(wc -l / 4 of fastq)	% reads mapped vMAGs (75 min-contig-cov)	# vMAGs	% reads mapped MAGs (75 min-contig-cov)	# MAGs																		µg L-1	mg L-1	mg L-1	mg L-1	mg L-1	mg L-1	mg L-1	mg L-1	mg L-1	mg L-1	mg L-1	mg L-1
2	SW48_000085	SW48_000085	SW2_00	yes	no	14:00:00	day	0.185	14.907	1106	5.32338	NA	0.1444	30	4.3	41160340	2.43	767	16.66	67		18.8434	0.441639	1.28633	0.0283177	0.23174	8.20835	-0.248624	0.0532016	18	0	1.27066	0	0.210912	8	-0.240741	0.0487741	73	0.04	3.25	<0.01	10.7	no sample	103.4	120	3.39	0.11175	107.667	0.0511333
5	PP48_0000085-4	PP48_000085	PP3_00	yes	yes	14:00:00	day	0.185	14.907	1106	103.714	188.857	0.024	30	0.7	101151731	0.31	315	9.7	70	Asked for additional sequencing to get all samples above 10 Gbp	18.9473	0.45615	1.26654	0.0284137	0.242368	8.44594	-0.233224	0.0531592	18.3333	0	1.25556	0	0.224656	8	-0.219172	0.0486765	424	0.65	0.05	<0.01	72.6	59.6	121	134	<0.1	0.174375	106.9	0.0599667
7	SW48_000086	SW48_000086	SW2_03	yes	yes	17:00:00	day	0.182	15.947	1171	5.91743	29.8165	0.1264	30	3.8	36488799	2.15	694	13.89	65		18.8592	0.462131	1.29945	0.0295667	0.22476	8.11974	-0.262127	0.0533356	18	0	1.28042	0	0.202778	8	-0.252222	0.0485823	63	0.05	3.28	<0.01	12.9	52.1	118.6	134	3.59	0.148325	108.133	0.0361667
10	PP48_0000086-4	PP48_000086	PP3_03	yes	yes	17:00:00	day	0.182	15.947	1171	11.0112	78.764	0.452	30	13.6	45526049	0.23	192	6.24	47		19.045	0.462144	1.2614	0.029126	0.246372	8.53811	-0.230889	0.0530967	18.3333	0	1.24603	0	0.230868	8	-0.215018	0.0485842	407	0.56	0.04	<0.01	9.8	60.3	121	133	<0.1	0.174225	105.2	0.0557667
12	SW48_000087	SW48_000087	SW2_06	yes	yes	20:00:00	night	0.168	15.027	1180	5.11416	28.7215	0.2152	30	6.5	76149578	1.37	722	10.13	67	Asked for additional sequencing to get all samples above 10 Gbp	18.9004	0.475043	1.30013	0.0298529	0.224268	8.11641	-0.267698	0.0533972	18	0	1.28571	0	0.2	8	-0.255435	0.0485746	63	0.05	3.67	<0.01	11.2	51.7	120	135	3.86	0.15005	106.633	0.0326333
15	PP48_0000087-4	PP48_000087	PP3_06	yes	yes	20:00:00	night	0.168	15.027	1180	11.5854	83.5366	0.3928	30	11.8	35576377	0.31	164	6.99	39		19.0451	0.482329	1.25559	0.0298599	0.248581	8.5825	-0.21907	0.0536587	18.3333	0	1.24176	0	0.231112	8	-0.205808	0.048835	400	0.56	0.05	<0.01	9.5	59	118	133	<0.1	0.17525	102.733	0.0574667
17	SW48_000088	SW48_000088	SW2_09	yes	yes	23:00:00	night	0.186	13.913	1163	7.26708	39.6273	0.1576	30	4.7	33870843	2.07	729	14.48	65		18.5777	0.483363	1.29515	0.031253	0.228202	8.05609	-0.251392	0.054076	18	0	1.27952	0	0.20698	8	-0.246296	0.0493324	63	0.07	4.07	<0.01	11.7	52.1	118.3	139	3.98	0.144625	104.933	0.0387
20	PP48_0000088-4	PP48_000088	PP3_09	yes	yes	23:00:00	night	0.186	13.913	1163	91.6901	172.676	1.708	30	51.2	67343552	0.23	193	4.07	41		19.2651	0.484909	1.25521	0.0296655	0.247443	8.66857	-0.221544	0.0531067	18.6667	0	1.24113	0	0.233369	8	-0.207407	0.0484216	411	0.57	0.06	<0.01	65.1	57.5	119	133	<0.1	0.172275	100.07	0.0787333
22	SW48_000089	SW48_000089	SW2_12	yes	no	02:00:00	night	0.174	13.073	1175	4.1844	NA	0.1516	30	4.5	34996681	2.48	730	16.88	67		18.5591	0.497035	1.29504	0.0324887	0.225736	8.05673	-0.238782	0.0542433	18	0	1.27757	0	0.203101	8	-0.231206	0.0495232	64	0.09	4.83	<0.01	11.8	no sample	119.3	134	4.92	0.142525	103.633	0.0405667
25	PP48_0000089-4	PP48_000089	PP3_12	yes	yes	02:00:00	night	0.174	13.073	1175	11.75	83.125	3.784	30	113.5	54643775	0.2	156	2.8	30		19.0816	0.448378	1.25707	0.0282917	0.247101	8.5658	-0.224679	0.0531758	18.6667	0	1.24359	0	0.230997	8	-0.21164	0.0484803	242	0.36	0.03	<0.01	9.4	57.1	117	131	<0.1	0.166925	97.29	0.0923
26	SW48_000090	SW48_000090	SW2_15	yes	yes	05:00:00	night	0.138	12.313	1191	4.80851	26.8213	0.13	30	3.9	37664831	2.89	749	17.71	66		18.4763	0.516285	1.29415	0.0336728	0.226391	8.04625	-0.23372	0.0550356	18	0	1.27937	0	0.203509	8	-0.222681	0.0501043	64	0.08	5.34	<0.01	11.3	51.73	125	135	5.31	0.14835	109.333	0.0428667
29	PP48_0000090-4	PP48_000090	PP3_15	yes	no	05:00:00	night	0.138	12.313	1191	9.17241	NA	1.416	30	42.5	45563633	0.23	178	4.31	42		19.1467	0.462014	1.25839	0.0288647	0.248119	8.60374	-0.23447	0.0528704	18.3333	0	1.24668	0	0.232652	8	-0.229429	0.0484235	364	0.5	0.04	<0.01	7.98	NA	117	132	<0.1	0.1593	95.5033	0.0394667
30	SW48_000091	SW48_000091	SW2_18	yes	yes	08:00:00	day	0.108	11.903	1177	3.91941	23.0037	0.1356	30	4.1	58442867	2.83	808	18.12	69		18.7903	0.513063	1.28786	0.0323613	0.228638	8.20284	-0.237067	0.0541571	18	0	1.27185	0	0.209524	8	-0.231481	0.049287	63	0.08	4.91	<0.01	10.7	52.1	122.1	135	5.33	0.1441	105.167	0.0385667
33	PP48_0000091-4	PP48_000091	PP3_18	yes	yes	08:00:00	day	0.108	11.903	1177	9.64286	78.8095	4.56	30	136.8	158699494	0.27	382	3.45	60		19.0691	0.475269	1.25976	0.0298898	0.245928	8.56077	-0.222559	0.0534408	18.3333	0	1.24316	0	0.229785	8	-0.214815	0.048711	391	0.6	0.16	<0.01	8.1	58.1	116	130	0.21	0.1622	100.347	0.1563
35	SW48_000092	SW48_000092	SW2_21	yes	yes	11:00:00	day	0.146	12.133	1146	5.51839	22.8763	0.1184	30	3.6	98818632	2.82	818	15.22	71	Asked for additional sequencing to get all samples above 10 Gbp	18.5007	0.470909	1.28754	0.0305569	0.232027	8.09887	-0.243441	0.0542719	18	0	1.26948	0	0.209838	8	-0.235839	0.0496847	63	0.04	4.62	<0.01	16.5	51.9	120.9	136	5.2	0.137725	103.6	0.0364667
38	PP48_0000092-4	PP48_000092	PP3_21	yes	yes	11:00:00	day	0.146	12.133	1146	10.25	81	1.96	30	58.8	59878979	0.35	271	4.2	39		19.1047	0.463608	1.26192	0.028759	0.246241	8.55415	-0.232977	0.0530874	18.6667	0	1.24721	0	0.228752	8	-0.222021	0.0484311	397	0.46	0.03	<0.01	8.2	56.6	116	130	<0.1	0.156275	99.22	0.0399667
40	SW48_000093	SW48_000093	SW2_24	yes	no	14:00:00	day	0.185	14.053	1143	5.04132	NA	0.0768	30	2.3	51136055	2.99	761	16.22	68	Asked for additional sequencing to get all samples above 10 Gbp	18.8983	0.479683	1.28741	0.0304759	0.230669	8.25998	-0.244247	0.0533405	18	0	1.27122	0	0.212121	8	-0.23194	0.04861	68	0.04	3.85	<0.01	12.2	NA	114.4	125	4.21	0.122375	106.067	0.0449667
43	PP48_0000093-4	PP48_000093	PP3_24	yes	no	14:00:00	day	0.185	14.053	1143	NA	NA	0.2736	30	8.2	50543106	0.71	223	6.36	42	Asked for additional sequencing to get all samples above 10 Gbp	19.1911	0.478469	1.25873	0.0289837	0.246576	8.60884	-0.229648	0.0531112	18	0	1.24635	0	0.23186	8	-0.220662	0.0483336	NA	0.63	<0.01	<0.01		55.7	116	131	<0.1	0.1431	101.593	0.0313
45	SW48_000094	SW48_000094	SW2_27	yes	yes	17:00:00	day	0.182	15.797	1202	5.68182	29.5	0.1088	30	3.3	42550356	4.02	775	16.92	67		18.6716	0.480438	1.31834	0.0312665	0.216959	7.88061	-0.284403	0.0535154	18	0	1.29922	0	0.193939	7.66667	-0.27382	0.0486512	46	0.04	3.76	<0.01	12.5	52.4	124.8	136	4.15	0.16235	103.4	0.0320667
48	PP48_0000094-4	PP48_000094	PP3_27	yes	yes	17:00:00	day	0.182	15.797	1202	80.375	148.125	0.576	30	17.3	48564959	0.54	163	5.24	36		18.8952	0.471387	1.26236	0.0298313	0.244531	8.47738	-0.223502	0.0537454	18.3333	0	1.25	0	0.227949	8	-0.210256	0.048937	301	0.54	0.05	<0.01	64.3	54.2	115	129	<0.1	0.152725	96.1967	0.0396333
50	SW48_000095	SW48_000095	SW2_30	yes	yes	20:00:00	night	0.168	15.583	1206	4.73438	25.2812	0.1208	30	3.6	61256015	2.39	808	15.9	71	Asked for additional sequencing to get all samples above 10 Gbp	18.8208	0.456963	1.30121	0.0290692	0.22387	8.07756	-0.267086	0.0533959	18	0	1.28139	0	0.203101	8	-0.258711	0.0485778	61	0.05	4.11	<0.01	12.12	52.6	127.3	135	4.46	0.1676	105.5	0.0325333
53	PP48_0000095-4	PP48_000095	PP3_30	yes	yes	20:00:00	night	0.168	15.583	1206	21.0169	114.915	0.3332	30	10	58441700	0.94	277	6.72	46	Asked for additional sequencing to get all samples above 10 Gbp	18.982	0.500243	1.25901	0.0303124	0.247674	8.55837	-0.226112	0.0536878	18	0	1.24603	0	0.233211	8	-0.219963	0.0492143	388	0.56	0.18	<0.01	12.4	55.4	117	131	0.22	0.1599	100.18	0.0511667
55	SW48_000096	SW48_000096	SW2_33	yes	yes	23:00:00	night	0.186	15.243	1197	20.9756	39.2334	0.1672	30	5	33764174	2.41	748	15.78	65		18.6952	0.492954	1.29877	0.0315935	0.223914	8.08388	-0.252919	0.0540114	18	0	1.28042	0	0.2	8	-0.245098	0.0492498	52	0.07	3.9	<0.01	60.2	52.4	126.8	139	4.97	0.166375	105.367	0.0334333
58	PP48_0000096-4	PP48_000096	PP3_33	yes	no	23:00:00	night	0.186	15.243	1197	14.3056	NA	0.92	30	27.6	45552477	0.46	154	4.14	32		18.9085	0.45586	1.26667	0.0294582	0.24188	8.43171	-0.225878	0.0535756	18	0	1.25065	0	0.227098	8	-0.214921	0.0488185	367	0.6	0.04	<0.01	10.3	NA	117	135	<0.1	0.1589	96.7267	0.0332333
60	SW48_000097	SW48_000097	SW2_36	no	no	02:00:00	night	0.174	15.293	1199	5.57214	NA	0.2456	30	7.4	NA	NA	NA	NA	NA	SW Metagenomes FAILED QC, asked for new library, new library FAILED	18.6091	0.508933	1.29751	0.0321867	0.225278	8.04482	-0.255503	0.0539645	18	0	1.28083	0	0.20698	7.66667	-0.244811	0.0494348	59	0.11	3.67	<0.01	11.2	NA	129.5	142	5.57	0.162225	103.95	0.0350333
63	PP48_0000097-4	PP48_000097	PP3_36	yes	yes	02:00:00	night	0.174	15.293	1199	13.6207	107.759	1.888	30	56.6	39881938	0.4	150	3.15	28		18.9035	0.451938	1.26644	0.0288168	0.241786	8.43652	-0.230427	0.0535568	18	0	1.25267	0	0.220367	8	-0.218782	0.0489664	284	0.61	0.1	<0.01	7.9	54.6	116	133	0.14	0.16255	97.01	0.0431333
65	SW48_000098	SW48_000098	SW2_39	yes	yes	05:00:00	night	0.138	15.233	1207	4.33544	20.4747	0.2876	30	8.6	37575114	2.12	766	12.44	67		18.6425	0.525049	1.30338	0.0334802	0.222428	8.02932	-0.254485	0.0540748	18	0	1.28307	0	0.2	8	-0.245812	0.0493794	66	0.07	5.93	<0.01	13.7	51	127.4	136	5.86	0.16195	108.767	0.0320333
68	PP48_0000098-4	PP48_000098	PP3_39	yes	no	05:00:00	night	0.138	15.233	1207	14.6154	NA	2.132	30	64	56620559	0.3	240	3.15	38		18.8281	0.459692	1.27011	0.0297441	0.243258	8.35839	-0.237172	0.0538445	18.3333	0	1.25269	0	0.225071	8	-0.229429	0.0488876	381	0.4	0.02	<0.01	7.6	NA	116	135	<0.1	0.157475	102.123	0.0366333
70	SW48_000099	SW48_000099	SW2_42	yes	yes	08:00:00	day	0.108	15.17	1138	7.40506	40.3165	0.2716	30	8.1	78900234	2.07	810	11.2	74	Asked for additional sequencing to get all samples above 10 Gbp	18.561	0.503863	1.29583	0.0326939	0.226312	8.04917	-0.249284	0.0545036	18	0	1.28139	0	0.20404	8	-0.235354	0.0495797	63	0.06	5.24	<0.01	11.7	52	131.2	139	6.04	0.158875	108.367	0.0303333
73	PP48_0000099-4	PP48_000099	PP3_42	yes	yes	08:00:00	day	0.108	15.17	1138	9.625	77.375	2.624	30	78.7	48963225	0.2	137	3.08	33		19.1498	0.450555	1.26117	0.0283042	0.244817	8.55576	-0.232582	0.0528658	18.6667	0	1.24872	0	0.229459	8	-0.218324	0.0482394	305	0.49	0.03	<0.01	7.7	54.2	117	135	<0.1	0.15955	103.867	0.0459333
75	SW48_000100	SW48_000100	SW2_45	yes	yes	11:00:00	day	0.146	15.77	1192	4.48276	24.2912	0.1084	30	3.3	98754655	2	807	8.78	65	Asked for additional sequencing to get all samples above 10 Gbp	18.6368	0.486517	1.29273	0.0311867	0.22665	8.1061	-0.243331	0.0542602	18	0	1.27647	0	0.206287	8	-0.226433	0.0495158	70	0.2	5.4	<0.01	11.7	51.7	126.8	169	5.75	0.15645	112.7	0.0327333
78	PP48_0000100-4	PP48_000100	PP3_45	yes	yes	11:00:00	day	0.146	15.77	1192	9.51807	75.6627	2.384	30	71.5	54999542	0.25	162	2.77	28	Asked for additional sequencing to get all samples above 10 Gbp	18.8833	0.452027	1.26507	0.0289712	0.242287	8.44025	-0.230119	0.0533866	18	0	1.25267	0	0.227717	8	-0.222999	0.0488589	295	0.47	0.02	<0.01	7.9	54.9	117	166	<0.1	0.157575	103.213	0.0396667
80	SW48_000101	SW48_000101	SW2_48	no	no	14:00:00	day	0.185	17.393	1203	5.03846	25.9231	0.1608	30	4.8	NA	NA	NA	NA	NA	SW Metagenomes FAILED QC, asked for new library, new library FAILED	18.4829	0.431836	1.29946	0.0280343	0.224836	7.9606	-0.266294	0.0538877	18	0	1.28405	0	0.205513	7.66667	-0.253063	0.0494045	82	0.04	4.27	<0.01	13.1	54.3	119.6	129	4.51	0.13775	111.4	0.0375667
83	PP48_0000101-4	PP48_000101	PP3_48	yes	yes	14:00:00	day	0.185	17.393	1203	8.9899	65.3535	0.584	30	17.5	34445699	0.28	110	4.8	28		18.939	0.494814	1.25446	0.0310199	0.247707	8.5817	-0.213801	0.0540837	18.3333	0	1.24218	0	0.231007	8	-0.204233	0.0491201	301	0.44	0.01	<0.01	8.9	55.8	119	135	<0.1	0.156825	102.813	0.0382667
[truncated: 17 more columns]

## Sheet: subset_ordinations
sample ID-PNNL	sw_pw	timepoint	Diel Cycle	NOSC_avg_abs	Hydrology	Temp	Conductivity	DOC.TN	C_avg_fticr	N_avg_fticr	H.C_ratio_avg	N.C_ratio_avg	AI_Mod_avg	DBE_avg	lamO2_avg	SRP	NH4	NO3	DOC	Cl	SO4	B	Ca	Fe	K	Mg	Mn	Na	TN
SW48_000085	sw	0	day	0.248624	0.185	14.907	1106	5.32338	18.8434	0.441639	1.28633	0.0283177	0.23174	8.20835	0.0532016	73	0.04	3.25	10.7	103	120	0.112	107.7	0.051	19.78	11.47	0.01	74.5	2.01
SW48_000086	sw	3	day	0.262127	0.182	15.947	1171	5.91743	18.8592	0.462131	1.29945	0.0295667	0.22476	8.11974	0.0533356	63	0.05	3.28	12.9	119	134	0.148	108.1	0.036	24.84	11.7	0.011	92.4	2.18
SW48_000087	sw	6	night	0.267698	0.168	15.027	1180	5.11416	18.9004	0.475043	1.30013	0.0298529	0.224268	8.11641	0.0533972	63	0.05	3.67	11.2	120	135	0.15	106.6	0.033	24.74	11.67	1e-08	92.1	2.19
SW48_000088	sw	9	night	0.251392	0.186	13.913	1163	7.26708	18.5777	0.483363	1.29515	0.031253	0.228202	8.05609	0.054076	63	0.07	4.07	11.7	118	139	0.145	104.9	0.039	24.08	11.58	1e-08	88.6	1.61
SW48_000089	sw	12	night	0.238782	0.174	13.073	1175	4.1844	18.5591	0.497035	1.29504	0.0324887	0.225736	8.05673	0.0542433	64	0.09	4.83	11.8	119	134	0.143	103.6	0.041	24.09	11.54	0.015	89	2.82
SW48_000090	sw	15	night	0.23372	0.138	12.313	1191	4.80851	18.4763	0.516285	1.29415	0.0336728	0.226391	8.04625	0.0550356	64	0.08	5.34	11.3	125	135	0.148	109.3	0.043	24.95	12.23	0.014	93.7	2.35
SW48_000091	sw	18	day	0.237067	0.108	11.903	1177	3.91941	18.7903	0.513063	1.28786	0.0323613	0.228638	8.20284	0.0541571	63	0.08	4.91	10.7	122	135	0.144	105.2	0.039	25.34	11.74	1e-08	93.6	2.73
SW48_000092	sw	21	day	0.243441	0.146	12.133	1146	5.51839	18.5007	0.470909	1.28754	0.0305569	0.232027	8.09887	0.0542719	63	0.04	4.62	16.5	121	136	0.138	103.6	0.036	24.39	11.59	1e-08	89.3	2.99
SW48_000093	sw	24	day	0.244247	0.185	14.053	1143	5.04132	18.8983	0.479683	1.28741	0.0304759	0.230669	8.25998	0.0533405	68	0.04	3.85	12.2	114	125	0.122	106.1	0.045	21.66	11.59	1e-08	81.6	2.42
SW48_000094	sw	27	day	0.284403	0.182	15.797	1202	5.68182	18.6716	0.480438	1.31834	0.0312665	0.216959	7.88061	0.0535154	46	0.04	3.76	12.5	125	136	0.162	103.4	0.032	25.66	11.42	0.01	95.3	2.2
SW48_000095	sw	30	night	0.267086	0.168	15.583	1206	4.73438	18.8208	0.456963	1.30121	0.0290692	0.22387	8.07756	0.0533959	61	0.05	4.11	12.12	127	135	0.168	105.5	0.033	26.39	11.82	1e-08	97.7	2.56
SW48_000096	sw	33	night	0.252919	0.186	15.243	1197	20.9756	18.6952	0.492954	1.29877	0.0315935	0.223914	8.08388	0.0540114	52	0.07	3.9	60.2	127	139	0.166	105.4	0.033	25.98	11.84	1e-08	95.9	2.87
SW48_000098	sw	39	night	0.254485	0.138	15.233	1207	4.33544	18.6425	0.525049	1.30338	0.0334802	0.222428	8.02932	0.0540748	66	0.07	5.93	13.7	127	136	0.162	108.8	0.032	26.99	12.19	1e-08	99.9	3.16
SW48_000099	sw	42	day	0.249284	0.108	15.17	1138	7.40506	18.561	0.503863	1.29583	0.0326939	0.226312	8.04917	0.0545036	63	0.06	5.24	11.7	131	139	0.159	108.4	0.03	26.86	12.12	1e-08	99.2	1.58
SW48_000100	sw	45	day	0.243331	0.146	15.77	1192	4.48276	18.6368	0.486517	1.29273	0.0311867	0.22665	8.1061	0.0542602	70	0.2	5.4	11.7	127	169	0.156	112.7	0.033	27.37	12.56	1e-08	101.2	2.61
PP48_000085-4	pw	0	day	0.233224	0.185	14.907	1106	103.714	18.9473	0.45615	1.26654	0.0284137	0.242368	8.44594	0.0531592	424	0.65	0.05	72.6	121	134	0.174	106.9	0.06	26.71	12.28	0.508	100.8	0.7
PP48_000086-4	pw	3	day	0.230889	0.182	15.947	1171	11.0112	19.045	0.462144	1.2614	0.029126	0.246372	8.53811	0.0530967	407	0.56	0.04	9.8	121	133	0.174	105.2	0.056	27.05	12.21	0.482	99.3	0.89
PP48_000087-4	pw	6	night	0.21907	0.168	15.027	1180	11.5854	19.0451	0.482329	1.25559	0.0298599	0.248581	8.5825	0.0536587	400	0.56	0.05	9.5	118	133	0.175	102.7	0.057	26.87	11.91	0.464	96.5	0.82
PP48_000088-4	pw	9	night	0.221544	0.186	13.913	1163	91.6901	19.2651	0.484909	1.25521	0.0296655	0.247443	8.66857	0.0531067	411	0.57	0.06	65.1	119	133	0.172	100.1	0.079	26.37	11.7	0.451	93.9	0.71
PP48_000089-4	pw	12	night	0.224679	0.174	13.073	1175	11.75	19.0816	0.448378	1.25707	0.0282917	0.247101	8.5658	0.0531758	242	0.36	0.03	9.4	117	131	0.167	97.3	0.092	25.63	11.41	0.449	90.7	0.8
PP48_000090-4	pw	15	night	0.23447	0.138	12.313	1191	9.17241	19.1467	0.462014	1.25839	0.0288647	0.248119	8.60374	0.0528704	364	0.5	0.04	7.98	117	132	0.159	95.5	0.039	25.54	11.23	0.438	90.5	0.87
PP48_000091-4	pw	18	day	0.222559	0.108	11.903	1177	9.64286	19.0691	0.475269	1.25976	0.0298898	0.245928	8.56077	0.0534408	391	0.6	0.16	8.1	116	130	0.162	100.3	0.156	26.43	11.87	0.446	93.7	0.84
PP48_000092-4	pw	21	day	0.232977	0.146	12.133	1146	10.25	19.1047	0.463608	1.26192	0.028759	0.246241	8.55415	0.0530874	397	0.46	0.03	8.2	116	130	0.156	99.2	0.04	26.08	11.73	0.454	91.3	0.8
PP48_000093-4	pw	24	day	0.229648	0.185	14.053	1143	24.2134	19.1911	0.478469	1.25873	0.0289837	0.246576	8.60884	0.0531112	353.6	0.63	1e-08	19.855	116	131	0.143	101.6	0.031	25.22	12.12	0.786	90	0.82
PP48_000094-4	pw	27	day	0.223502	0.182	15.797	1202	80.375	18.8952	0.471387	1.26236	0.0298313	0.244531	8.47738	0.0537454	301	0.54	0.05	64.3	115	129	0.153	96.2	0.04	25.6	11.43	0.441	88.1	0.8
PP48_000095-4	pw	30	night	0.226112	0.168	15.583	1206	21.0169	18.982	0.500243	1.25901	0.0303124	0.247674	8.55837	0.0536878	388	0.56	0.18	12.4	117	131	0.16	100.2	0.051	26.78	11.87	0.43	92.6	0.59
PP48_000096-4	pw	33	night	0.225878	0.186	15.243	1197	14.3056	18.9085	0.45586	1.26667	0.0294582	0.24188	8.43171	0.0535756	367	0.6	0.04	10.3	117	135	0.159	96.7	0.033	26.02	11.47	0.434	88.4	0.72
PP48_000097-4	pw	36	night	0.230427	0.174	15.293	1199	13.6207	18.9035	0.451938	1.26644	0.0288168	0.241786	8.43652	0.0535568	284	0.61	0.1	7.9	116	133	0.163	97	0.043	26.01	11.49	0.441	88.5	0.58
PP48_000098-4	pw	39	night	0.237172	0.138	15.233	1207	14.6154	18.8281	0.459692	1.27011	0.0297441	0.243258	8.35839	0.0538445	381	0.4	0.02	7.6	116	135	0.157	102.1	0.037	27.01	11.98	0.431	90.8	0.52
PP48_000099-4	pw	42	day	0.232582	0.108	15.17	1138	9.625	19.1498	0.450555	1.26117	0.0283042	0.244817	8.55576	0.0528658	305	0.49	0.03	7.7	117	135	0.16	103.9	0.046	27.73	12.19	0.442	93.5	0.8
PP48_000100-4	pw	45	day	0.230119	0.146	15.77	1192	9.51807	18.8833	0.452027	1.26507	0.0289712	0.242287	8.44025	0.0533866	295	0.47	0.02	7.9	117	166	0.158	103.2	0.04	27.29	12.14	0.44	92.3	0.83
PP48_000101-4	pw	48	day	0.213801	0.185	17.393	1203	8.9899	18.939	0.494814	1.25446	0.0310199	0.247707	8.5817	0.0540837	301	0.44	0.01	8.9	119	135	0.157	102.8	0.038	26.73	12.01	0.437	91.2	0.99
