# Supplementary material for: Spatial and temporal metagenomics of river compartments reveals viral community dynamics in an urban impacted stream
Source: Front Microbiomes. 2023 Aug 9;2:1199766. doi: 10.3389/frmbi.2023.1199766 (PMC12993620; doi:10.3389/frmbi.2023.1199766)
Supplement: Supplementary file 6 [file Table_2.xlsx]

## Sheet: index
Table S2: vMAG Statistics and Summary
vMAG_summary_1230	1230 viral genomes with VirSorter2 viral genome quality stats. Taxonomic clustering results are included. Viruses with host linkages are identified in final columns.
vContact2_genome_by_genome	vContact2 protein clustering output file
Parsed_vContact2_genom_overview	A parsed reporting of vContact2 genome by genome overview.
vMAG_mapping_statistics	Statistics for read mapping to vMAGs
vMAG_read_mapping_TMM	TMM normalized abundances for 1230 vMAGs
DRAMv_AMG_raw_distillate	DRAM-v annotation raw distillate output for 1230 vMAGs
AMG_Fig6a_input	Curated version of distillate that was used for AMG alluvial diagram in Fig. 6a
AMGs_Fig6b_input	Breakdown of the different groups of AMGs and their distributions across SW / PW compartments. Input information for bar graphs on figure 6b.
Virus-Host_predictions	Results for predictions of virus-host linkages using consensus methods
AMG_results_summary	Summary of overall calls and annotations for Host-Linked vMAG AMGs that include calls made by PHYRE2 modeling and Uniprot
AMG_PHYRE2_modeling_summary	Summary of results from PHYRE2 modeling for each host-linked vMAG AMG
AMG_Uniprot_summary	Summary of results from uniprot for each host-linked vMAG AMG
Annotations for full list of vMAGs, full proteins file for vContact2 taxonomy, and all vMAG fasta files can be found on Zenodo here: (https://doi.org/10.5281/zenodo.7709817)

## Sheet: vMAG_summary_1230
viral_ID	contig_vs2_info	vlookup_id	renamed_deposited_id	compartment	taxonomic_assignment	biogeography_assignment	average_based_rank	has_host_linkage?	host_bin(s)_id	host_taxonomy	host_average_based_rank	dsDNAphage	ssDNA	max_score	max_score_group	length	hallmark	viral	cellular	contig_length	provirus	proviral_length	gene_count	viral_genes	host_genes	checkv_quality	miuvig_quality	completeness	completeness_method	contamination	kmer_freq	warnings	identified_with
erpe_2018_pw_30hr_WHONDRS-PP48-000095_A_NODE_2_length_153177_cov_21.089467	full-cat_2	erpe_2018_pw_30hr_WHONDRS-PP48-000095_A_NODE_2_length_153177_cov_21.089467__full-cat_2	UViG_1	pore	singleton / outlier	singleton / outlier	1	no	#N/A	#N/A	#N/A	0.6	0	0.6	dsDNAphage	153084	0	18.2	9.1	153177	No	NA	146	6	38	Medium-quality	Genome-fragment	80.52	HMM-based (lower-bound)	0	1	0	VirSorter2
erpe_2018_pw_24hr_WHONDRS-PP48-000093_A_NODE_17_length_36753_cov_6.317261	full-cat_1	erpe_2018_pw_24hr_WHONDRS-PP48-000093_A_NODE_17_length_36753_cov_6.317261__full-cat_1	UViG_2	pore	singleton / outlier	singleton / outlier	2	no	#N/A	#N/A	#N/A	0.993	0.087	0.993	dsDNAphage	36750	8	35.1	1.8	36753	No	NA	57	11	0	High-quality	High-quality	99	AAI-based (medium-confidence)	0	1.01	0	VirSorter2
erpe_2018_pw_24hr_WHONDRS-PP48-000093_A_NODE_11_length_44059_cov_10.081444	full-cat_1	erpe_2018_pw_24hr_WHONDRS-PP48-000093_A_NODE_11_length_44059_cov_10.081444__full-cat_1	UViG_3	pore	novel genera	novel genera	3	no	#N/A	#N/A	#N/A	0.86	0	0.86	dsDNAphage	43423	1	16.2	6.8	44059	No	NA	74	3	8	Low-quality	Genome-fragment	21.9	HMM-based (lower-bound)	0	1	0	VirSorter2
erpe_2018_pw_9hr_WHONDRS-PP48-000088_A_NODE_8_length_40614_cov_5.740534	full-cat_1	erpe_2018_pw_9hr_WHONDRS-PP48-000088_A_NODE_8_length_40614_cov_5.740534__full-cat_1	UViG_4	pore	novel genera	novel genera	4	yes	multi: erpe_2018_pw_21hr_WHONDRS-PP48-000092_B_bin.4 / erpe_2018_pw_9hr_WHONDRS-PP48-000088_B_bin.13 / erpe_2018_pw_0hr_WHONDRS-PP48-000085_F_bin.14	d__Bacteria;p__Campylobacterota;c__Campylobacteria;o__Campylobacterales;f__Sulfurimonadaceae;g__Sulfurimonas;s__	2, 10, and 11	1	0.073	1	dsDNAphage	40614	11	46.8	0	40614	No	NA	62	26	0	Medium-quality	Genome-fragment	89.95	AAI-based (high-confidence)	0	1	0	VirSorter2
erpe_2018_pw_0hr_WHONDRS-PP48-000085_A_NODE_27_length_53335_cov_3.170200	0_partial-cat_1	erpe_2018_pw_0hr_WHONDRS-PP48-000085_A_NODE_27_length_53335_cov_3.170200__0_partial-cat_1	UViG_5	pore	novel genera	novel genera	5	no	#N/A	#N/A	#N/A	0.827	0	0.827	dsDNAphage	40225	1	14.3	7.8	40225	No	NA	63	3	9	Low-quality	Genome-fragment	19.99	HMM-based (lower-bound)	0	1	0	VirSorter2
erpe_2018_sw_21hr_WHONDRS-SW48-000092_A_NODE_26_length_91961_cov_18.429808	full-cat_1	erpe_2018_sw_21hr_WHONDRS-SW48-000092_A_NODE_26_length_91961_cov_18.429808__full-cat_1	UViG_6	surface	singleton / outlier	singleton / outlier	6	yes	erpe_2018_sw_3hr_WHONDRS-SW48-000086_B_bin.13	d__Bacteria;p__Proteobacteria;c__Gammaproteobacteria;o__Competibacterales;f__Competibacteraceae;g__UBA2383;s__	31	0.993	0	0.993	dsDNAphage	91958	15	46.3	5	91961	No	NA	121	36	1	Medium-quality	Genome-fragment	85.91	HMM-based (lower-bound)	0	1.01	0	VirSorter2
erpe_2018_pw_42hr_WHONDRS-PP48-000099_B_k121_686361	full-cat_1	erpe_2018_pw_42hr_WHONDRS-PP48-000099_B_k121_686361__full-cat_1	UViG_7	pore	novel genera	novel genera	7	no	#N/A	#N/A	#N/A	1	0.14	1	dsDNAphage	39283	9	34.5	1.8	39347	No	NA	55	15	0	Medium-quality	Genome-fragment	86.03	AAI-based (medium-confidence)	0	1	0	VirSorter2
erpe_2018_pw_9hr_WHONDRS-PP48-000088_A_NODE_7_length_41777_cov_6.017119	full-cat_1	erpe_2018_pw_9hr_WHONDRS-PP48-000088_A_NODE_7_length_41777_cov_6.017119__full-cat_1	UViG_8	pore	novel genera	wastewater cluster	8	no	#N/A	#N/A	#N/A	0.987	0.007	0.987	dsDNAphage	41704	12	44.4	6.7	41777	No	NA	45	14	1	Low-quality	Genome-fragment	40.16	HMM-based (lower-bound)	0	1	0	VirSorter2
erpe_2018_sw_33hr_WHONDRS-SW48-000096_A_NODE_17_length_77106_cov_5.090505	full-cat_1	erpe_2018_sw_33hr_WHONDRS-SW48-000096_A_NODE_17_length_77106_cov_5.090505__full-cat_1	UViG_9	both	singleton / outlier	singleton / outlier	9	no	#N/A	#N/A	#N/A	1	0.073	1	dsDNAphage	77065	15	54.5	3	77106	No	NA	134	62	0	High-quality	High-quality	100	AAI-based (medium-confidence)	0	1.11	0	VirSorter2
erpe_2018_pw_45hr_WHONDRS-PP48-000100_F_scaffold_19	full-cat_1	erpe_2018_pw_45hr_WHONDRS-PP48-000100_F_scaffold_19__full-cat_1	UViG_10	pore	novel genera	wastewater cluster	10	no	#N/A	#N/A	#N/A	1	0.007	1	dsDNAphage	22249	2	34.8	4.3	22297	No	NA	23	5	2	Low-quality	Genome-fragment	42.57	AAI-based (medium-confidence)	0	1	0	VirSorter2
erpe_2018_pw_12hr_WHONDRS-PP48-000089_A_NODE_5_length_42632_cov_3.586943	full-cat_2	erpe_2018_pw_12hr_WHONDRS-PP48-000089_A_NODE_5_length_42632_cov_3.586943__full-cat_2	UViG_11	pore	novel genera	wastewater cluster	11	no	#N/A	#N/A	#N/A	0.873	0	0.873	dsDNAphage	42321	4	26.3	26.3	42632	No	NA	38	4	4	Low-quality	Genome-fragment	33.51	AAI-based (medium-confidence)	0	1	0	VirSorter2
erpe_2018_pw_42hr_WHONDRS-PP48-000099_F_scaffold_20	full-cat_2	erpe_2018_pw_42hr_WHONDRS-PP48-000099_F_scaffold_20__full-cat_2	UViG_12	pore	singleton / outlier	singleton / outlier	12	no	#N/A	#N/A	#N/A	0.5	0.013	0.5	dsDNAphage	11851	0	38.5	7.7	11853	No	NA	15	1	2	Low-quality	Genome-fragment	3.32	HMM-based (lower-bound)	0	1	0	VirSorter2
erpe_2018_pw_18hr_WHONDRS-PP48-000091_A_NODE_525_length_11488_cov_8.028695	full-cat_2	erpe_2018_pw_18hr_WHONDRS-PP48-000091_A_NODE_525_length_11488_cov_8.028695__full-cat_2	UViG_13	pore	singleton / outlier	singleton / outlier	13	no	#N/A	#N/A	#N/A	0.513	0.153	0.513	dsDNAphage	11486	0	19	0	11488	No	NA	21	1	2	Low-quality	Genome-fragment	3.21	HMM-based (lower-bound)	0	1	0	VirSorter2
erpe_2018_sw_9hr_WHONDRS-SW48-000088_A_NODE_53_length_37749_cov_5.359152	full-cat_1	erpe_2018_sw_9hr_WHONDRS-SW48-000088_A_NODE_53_length_37749_cov_5.359152__full-cat_1	UViG_14	both	novel genera	wastewater and freshwater cluster	14	no	#N/A	#N/A	#N/A	0.993	0	0.993	dsDNAphage	37614	2	27.1	6.2	37749	No	NA	48	6	1	Complete	High-quality	100	DTR (high-confidence)	0	1	0	VirSorter2
erpe_2018_pw_0hr_WHONDRS-PP48-000085_A_NODE_683_length_12859_cov_2.796890	full-cat_2	erpe_2018_pw_0hr_WHONDRS-PP48-000085_A_NODE_683_length_12859_cov_2.796890__full-cat_2	UViG_15	pore	singleton / outlier	singleton / outlier	15	no	#N/A	#N/A	#N/A	0.56	0.113	0.56	dsDNAphage	12856	0	35.3	0	12859	No	NA	17	1	1	Low-quality	Genome-fragment	5.86	HMM-based (lower-bound)	0	1	0	VirSorter2
erpe_2018_pw_21hr_WHONDRS-PP48-000092_B_k121_270110	full-cat_1	erpe_2018_pw_21hr_WHONDRS-PP48-000092_B_k121_270110__full-cat_1	UViG_16	both	novel genera	wastewater cluster	16	no	#N/A	#N/A	#N/A	1	0.267	1	dsDNAphage	12372	2	42.9	0	12374	No	NA	14	8	0	Low-quality	Genome-fragment	33.66	AAI-based (medium-confidence)	0	1	0	VirSorter2
erpe_2018_pw_15hr_WHONDRS-PP48-000090_A_NODE_8_length_35635_cov_3.033992	full-cat_1	erpe_2018_pw_15hr_WHONDRS-PP48-000090_A_NODE_8_length_35635_cov_3.033992__full-cat_1	UViG_17	pore	novel genera	wastewater cluster	17	no	#N/A	#N/A	#N/A	0.993	0	0.993	dsDNAphage	35634	9	39.5	16.3	35635	No	NA	43	12	1	Low-quality	Genome-fragment	34.34	HMM-based (lower-bound)	0	1	0	VirSorter2
erpe_2018_pw_36hr_WHONDRS-PP48-000097_A_NODE_41_length_10821_cov_6.072564	full-cat_2	erpe_2018_pw_36hr_WHONDRS-PP48-000097_A_NODE_41_length_10821_cov_6.072564__full-cat_2	UViG_18	pore	singleton / outlier	singleton / outlier	18	no	#N/A	#N/A	#N/A	0.553	0.073	0.553	dsDNAphage	10683	0	25	6.2	10821	No	NA	16	0	1	Not-determined	Genome-fragment	NA	NA	0	1	no viral genes detected	VirSorter2
erpe_2018_pw_27hr_WHONDRS-PP48-000094_B_k121_14922	full-cat_1	erpe_2018_pw_27hr_WHONDRS-PP48-000094_B_k121_14922__full-cat_1	UViG_19	pore	novel genera	novel genera	19	no	#N/A	#N/A	#N/A	1	0.5	1	dsDNAphage	40796	10	70.2	0	40799	No	NA	47	18	0	High-quality	High-quality	96.88	AAI-based (medium-confidence)	0	1	0	VirSorter2
erpe_2018_pw_39hr_WHONDRS-PP48-000098_A_NODE_32_length_14519_cov_5.720539	full-cat_2	erpe_2018_pw_39hr_WHONDRS-PP48-000098_A_NODE_32_length_14519_cov_5.720539__full-cat_2	UViG_20	pore	novel genera	novel genera	20	no	#N/A	#N/A	#N/A	0.52	0.073	0.52	dsDNAphage	13909	0	33.3	0	14519	No	NA	18	1	1	Low-quality	Genome-fragment	9.71	HMM-based (lower-bound)	0	1	0	VirSorter2
erpe_2018_pw_9hr_WHONDRS-PP48-000088_F_scaffold_97	full-cat_2	erpe_2018_pw_9hr_WHONDRS-PP48-000088_F_scaffold_97__full-cat_2	UViG_21	pore	singleton / outlier	singleton / outlier	21	no	#N/A	#N/A	#N/A	0.647	0.16	0.647	dsDNAphage	10018	0	9.1	0	10020	No	NA	11	0	0	Low-quality	Genome-fragment	12.12	AAI-based (medium-confidence)	0	1	no viral genes detected	VirSorter2
erpe_2018_sw_39hr_WHONDRS-SW48-000098_A_NODE_17_length_70607_cov_4.756683	full-cat_1	erpe_2018_sw_39hr_WHONDRS-SW48-000098_A_NODE_17_length_70607_cov_4.756683__full-cat_1	UViG_22	both	known taxonomy	known taxonomy	22	no	#N/A	#N/A	#N/A	1	0.373	1	dsDNAphage	70605	13	49.5	0	70607	No	NA	97	50	1	High-quality	High-quality	100	AAI-based (high-confidence)	0	1.02	0	VirSorter2
erpe_2018_sw_21hr_WHONDRS-SW48-000092_A_NODE_101_length_53216_cov_17.345985	full-cat_1	erpe_2018_sw_21hr_WHONDRS-SW48-000092_A_NODE_101_length_53216_cov_17.345985__full-cat_1	UViG_23	both	novel genera	wastewater and freshwater cluster	23	no	#N/A	#N/A	#N/A	1	0.073	1	dsDNAphage	51978	3	47.3	0	53216	No	NA	74	17	2	High-quality	High-quality	100	AAI-based (medium-confidence)	0	1	0	VirSorter2
erpe_2018_pw_27hr_WHONDRS-PP48-000094_F_scaffold_51	full-cat_1	erpe_2018_pw_27hr_WHONDRS-PP48-000094_F_scaffold_51__full-cat_1	UViG_24	pore	singleton / outlier	singleton / outlier	24	no	#N/A	#N/A	#N/A	1	0.447	1	dsDNAphage	17565	5	45.8	0	17585	No	NA	24	7	0	Low-quality	Genome-fragment	23.01	AAI-based (medium-confidence)	0	1	0	VirSorter2
erpe_2018_pw_9hr_WHONDRS-PP48-000088_F_scaffold_66	full-cat_2	erpe_2018_pw_9hr_WHONDRS-PP48-000088_F_scaffold_66__full-cat_2	UViG_25	pore	novel genera	novel genera	25	no	#N/A	#N/A	#N/A	0.647	0.293	0.647	dsDNAphage	13089	0	40	0	13654	No	NA	20	1	2	Low-quality	Genome-fragment	9.13	HMM-based (lower-bound)	0	1	0	VirSorter2
erpe_2018_sw_42hr_WHONDRS-SW48-000099_A_NODE_76_length_53901_cov_25.413825	full-cat_2	erpe_2018_sw_42hr_WHONDRS-SW48-000099_A_NODE_76_length_53901_cov_25.413825__full-cat_2	UViG_26	surface	novel genera	novel genera	26	no	#N/A	#N/A	#N/A	0.787	0.013	0.787	dsDNAphage	45807	0	16.2	1.4	53901	No	NA	74	3	3	Low-quality	Genome-fragment	30.48	HMM-based (lower-bound)	0	1.01	0	VirSorter2
erpe_2018_sw_12hr_WHONDRS-SW48-000089_B_k121_468691	full-cat_1	erpe_2018_sw_12hr_WHONDRS-SW48-000089_B_k121_468691__full-cat_1	UViG_27	surface	novel genera	novel genera	27	no	#N/A	#N/A	#N/A	0.98	0	0.98	dsDNAphage	111395	2	12.6	3	111399	No	NA	167	4	4	Medium-quality	Genome-fragment	74.66	HMM-based (lower-bound)	0	1	0	VirSorter2
erpe_2018_sw_30hr_WHONDRS-SW48-000095_A_NODE_792_length_17064_cov_18.778768	full-cat_2	erpe_2018_sw_30hr_WHONDRS-SW48-000095_A_NODE_792_length_17064_cov_18.778768__full-cat_2	UViG_28	both	novel genera	novel genera	28	yes	erpe_2018_pw_24hr_WHONDRS-PP48-000093_B_bin.4	d__Bacteria;p__Actinobacteriota;c__Actinomycetia;o__Mycobacteriales;f__Mycobacteriaceae;g__Mycobacterium;s__	1	0.58	0.027	0.58	dsDNAphage	17061	0	23.1	0	17064	No	NA	14	0	1	Low-quality	Genome-fragment	21.81	AAI-based (medium-confidence)	0	1.01	no viral genes detected	VirSorter2
erpe_2018_pw_24hr_WHONDRS-PP48-000093_B_k121_110557	full-cat_2	erpe_2018_pw_24hr_WHONDRS-PP48-000093_B_k121_110557__full-cat_2	UViG_29	pore	novel genera	novel genera	29	yes	erpe_2018_pw_0hr_WHONDRS-PP48-000085_B_bin.9	d__Bacteria;p__Patescibacteria;c__Paceibacteria;o__UBA9983_A;f__UBA2163;g__C7867-001;s__	22	0.653	0	0.653	dsDNAphage	42758	0	30.8	7.7	46307	No	NA	53	1	28	Low-quality	Genome-fragment	45.28	AAI-based (medium-confidence)	0	1	0	VirSorter2
erpe_2018_sw_21hr_WHONDRS-SW48-000092_A_NODE_177_length_42298_cov_32.970501	full-cat_1	erpe_2018_sw_21hr_WHONDRS-SW48-000092_A_NODE_177_length_42298_cov_32.970501__full-cat_1	UViG_30	surface	singleton / outlier	singleton / outlier	30	no	#N/A	#N/A	#N/A	0.933	0	0.933	dsDNAphage	42193	1	17.2	6.2	42298	No	NA	64	5	0	Low-quality	Genome-fragment	41.61	HMM-based (lower-bound)	0	1.01	0	VirSorter2
erpe_2018_pw_6hr_WHONDRS-PP48-000087_B_k121_523646	full-cat_1	erpe_2018_pw_6hr_WHONDRS-PP48-000087_B_k121_523646__full-cat_1	UViG_31	pore	novel genera	novel genera	31	no	#N/A	#N/A	#N/A	0.96	0	0.96	dsDNAphage	33171	1	17.6	5.9	33391	No	NA	34	4	0	Low-quality	Genome-fragment	40.57	HMM-based (lower-bound)	0	1	0	VirSorter2
erpe_2018_sw_21hr_WHONDRS-SW48-000092_A_NODE_60_length_64736_cov_32.092882	full-cat_2	erpe_2018_sw_21hr_WHONDRS-SW48-000092_A_NODE_60_length_64736_cov_32.092882__full-cat_2	UViG_32	surface	singleton / outlier	Clustered/Singleton	32	no	#N/A	#N/A	#N/A	0.78	0	0.78	dsDNAphage	63281	0	14.3	1.8	64736	No	NA	97	4	1	Medium-quality	Genome-fragment	57.84	HMM-based (lower-bound)	0	1	0	VirSorter2
erpe_2018_pw_3hr_WHONDRS-PP48-000086_B_k121_846510	full-cat_1	erpe_2018_pw_3hr_WHONDRS-PP48-000086_B_k121_846510__full-cat_1	UViG_33	pore	novel genera	novel genera	33	no	#N/A	#N/A	#N/A	0.847	0.007	0.847	dsDNAphage	34809	1	13.9	11.1	35807	No	NA	36	4	2	Low-quality	Genome-fragment	43.51	HMM-based (lower-bound)	0	1	0	VirSorter2
erpe_2018_pw_48hr_WHONDRS-PP48-000101_A_NODE_62_length_10651_cov_2.744869	full-cat_2	erpe_2018_pw_48hr_WHONDRS-PP48-000101_A_NODE_62_length_10651_cov_2.744869__full-cat_2	UViG_34	pore	singleton / outlier	singleton / outlier	34	no	#N/A	#N/A	#N/A	0.547	0.04	0.547	dsDNAphage	10606	0	13.3	0	10651	No	NA	15	1	1	Low-quality	Genome-fragment	9.71	HMM-based (lower-bound)	0	1	0	VirSorter2
erpe_2018_pw_15hr_WHONDRS-PP48-000090_B_k121_565505	full-cat_1	erpe_2018_pw_15hr_WHONDRS-PP48-000090_B_k121_565505__full-cat_1	UViG_35	pore	novel genera	novel genera	35	no	#N/A	#N/A	#N/A	0.993	0.033	0.993	dsDNAphage	19328	1	30.8	2.6	19405	No	NA	39	7	0	Low-quality	Genome-fragment	24.17	HMM-based (lower-bound)	0	1	0	VirSorter2
erpe_2018_sw_42hr_WHONDRS-SW48-000099_F_scaffold_0	full-cat_1	erpe_2018_sw_42hr_WHONDRS-SW48-000099_F_scaffold_0__full-cat_1	UViG_36	surface	overlapping_cluster	overlapping_cluster	36	no	#N/A	#N/A	#N/A	0.98	0	0.98	dsDNAphage	180050	2	17.2	2.2	180216	No	NA	320	15	12	Medium-quality	Genome-fragment	74.52	HMM-based (lower-bound)	0	1	0	VirSorter2
erpe_2018_pw_24hr_WHONDRS-PP48-000093_A_NODE_243_length_10277_cov_5.371330	full-cat_2	erpe_2018_pw_24hr_WHONDRS-PP48-000093_A_NODE_243_length_10277_cov_5.371330__full-cat_2	UViG_37	pore	singleton / outlier	singleton / outlier	37	no	#N/A	#N/A	#N/A	0.587	0.06	0.587	dsDNAphage	10273	0	50	0	10277	No	NA	14	2	2	Low-quality	Genome-fragment	3.97	HMM-based (lower-bound)	0	1	0	VirSorter2
erpe_2018_sw_39hr_WHONDRS-SW48-000098_A_NODE_25_length_62168_cov_11.247014	full-cat_2	erpe_2018_sw_39hr_WHONDRS-SW48-000098_A_NODE_25_length_62168_cov_11.247014__full-cat_2	UViG_38	surface	novel genera	novel genera	38	no	#N/A	#N/A	#N/A	0.793	0	0.793	dsDNAphage	58779	0	15.6	1	62168	No	NA	96	4	0	Medium-quality	Genome-fragment	53.77	HMM-based (lower-bound)	0	1.01	0	VirSorter2
erpe_2018_sw_3hr_WHONDRS-SW48-000086_A_NODE_57_length_35093_cov_12.039038	full-cat_1	erpe_2018_sw_3hr_WHONDRS-SW48-000086_A_NODE_57_length_35093_cov_12.039038__full-cat_1	UViG_39	both	novel genera	novel genera	39	yes	erpe_2018_pw_24hr_WHONDRS-PP48-000093_B_bin.4	d__Bacteria;p__Actinobacteriota;c__Actinomycetia;o__Mycobacteriales;f__Mycobacteriaceae;g__Mycobacterium;s__	1	1	0.273	1	dsDNAphage	35091	11	65.9	0	35093	No	NA	44	31	0	Medium-quality	Genome-fragment	81.83	AAI-based (high-confidence)	0	1	0	VirSorter2
erpe_2018_pw_30hr_WHONDRS-PP48-000095_A_NODE_82_length_23397_cov_3.268586	full-cat_1	erpe_2018_pw_30hr_WHONDRS-PP48-000095_A_NODE_82_length_23397_cov_3.268586__full-cat_1	UViG_40	pore	novel genera	novel genera	40	no	#N/A	#N/A	#N/A	1	0.513	1	dsDNAphage	23396	5	38.7	0	23397	No	NA	31	4	0	Medium-quality	Genome-fragment	55.62	AAI-based (medium-confidence)	0	1	0	VirSorter2
erpe_2018_pw_6hr_WHONDRS-PP48-000087_A_NODE_11_length_34717_cov_2.431367	full-cat_1	erpe_2018_pw_6hr_WHONDRS-PP48-000087_A_NODE_11_length_34717_cov_2.431367__full-cat_1	UViG_41	both	novel genera	novel genera	41	yes	erpe_2018_pw_24hr_WHONDRS-PP48-000093_B_bin.4	d__Bacteria;p__Actinobacteriota;c__Actinomycetia;o__Mycobacteriales;f__Mycobacteriaceae;g__Mycobacterium;s__	1	1	0.247	1	dsDNAphage	34715	11	60	0	34717	No	NA	45	28	0	Medium-quality	Genome-fragment	79.12	AAI-based (high-confidence)	0	1	0	VirSorter2
erpe_2018_sw_3hr_WHONDRS-SW48-000086_A_NODE_7_length_79257_cov_6.449235	full-cat_1	erpe_2018_sw_3hr_WHONDRS-SW48-000086_A_NODE_7_length_79257_cov_6.449235__full-cat_1	UViG_42	surface	novel genera	novel genera	42	no	#N/A	#N/A	#N/A	0.993	0.487	0.993	dsDNAphage	79066	3	28.3	0	79257	No	NA	138	22	0	Medium-quality	Genome-fragment	76.37	HMM-based (lower-bound)	0	1.84	high kmer_freq may indicate large duplication	VirSorter2
erpe_2018_pw_0hr_WHONDRS-PP48-000085_F_scaffold_4	full-cat_1	erpe_2018_pw_0hr_WHONDRS-PP48-000085_F_scaffold_4__full-cat_1	UViG_43	pore	novel genera	novel genera	43	no	#N/A	#N/A	#N/A	0.98	0	0.98	dsDNAphage	49185	3	23	4.9	49188	No	NA	61	5	4	Low-quality	Genome-fragment	44.75	HMM-based (lower-bound)	0	1	0	VirSorter2
erpe_2018_sw_24hr_WHONDRS-SW48-000093_B_k121_254117	full-cat_1	erpe_2018_sw_24hr_WHONDRS-SW48-000093_B_k121_254117__full-cat_1	UViG_44	surface	overlapping_cluster	overlapping_cluster	44	no	#N/A	#N/A	#N/A	0.947	0.027	0.947	dsDNAphage	103810	1	38.7	0.9	103811	No	NA	106	10	2	Low-quality	Genome-fragment	33.44	AAI-based (high-confidence)	0	1	0	VirSorter2
erpe_2018_sw_27hr_WHONDRS-SW48-000094_F_scaffold_1116	full-cat_2	erpe_2018_sw_27hr_WHONDRS-SW48-000094_F_scaffold_1116__full-cat_2	UViG_45	both	novel genera	wastewater cluster	45	no	#N/A	#N/A	#N/A	0.933	0.793	0.933	dsDNAphage	10145	0	42.1	0	10145	No	NA	19	5	0	Low-quality	Genome-fragment	22.34	AAI-based (medium-confidence)	0	1	0	VirSorter2
erpe_2018_sw_42hr_WHONDRS-SW48-000099_A_NODE_103_length_47766_cov_4.792586	full-cat_1	erpe_2018_sw_42hr_WHONDRS-SW48-000099_A_NODE_103_length_47766_cov_4.792586__full-cat_1	UViG_46	both	novel genera	wastewater cluster	46	no	#N/A	#N/A	#N/A	0.993	0.067	0.993	dsDNAphage	47765	3	32.1	1.2	47766	No	NA	81	10	1	High-quality	High-quality	100	AAI-based (medium-confidence)	0	1.26	0	VirSorter2
erpe_2018_sw_30hr_WHONDRS-SW48-000095_A_NODE_13_length_145371_cov_3.523863	full-cat_1	erpe_2018_sw_30hr_WHONDRS-SW48-000095_A_NODE_13_length_145371_cov_3.523863__full-cat_1	UViG_47	surface	novel genera	novel genera	47	no	#N/A	#N/A	#N/A	0.74	0	0.74	dsDNAphage	135898	3	22.5	2.2	145371	No	NA	143	29	4	Low-quality	Genome-fragment	28.42	HMM-based (lower-bound)	0	1.01	0	VirSorter2
erpe_2018_sw_42hr_WHONDRS-SW48-000099_A_NODE_24_length_89841_cov_12.345621	full-cat_1	erpe_2018_sw_42hr_WHONDRS-SW48-000099_A_NODE_24_length_89841_cov_12.345621__full-cat_1	UViG_48	surface	overlapping_cluster	overlapping_cluster	48	no	#N/A	#N/A	#N/A	0.947	0	0.947	dsDNAphage	89838	6	26.1	1.8	89841	No	NA	111	10	3	Low-quality	Genome-fragment	33.83	AAI-based (medium-confidence)	0	1	0	VirSorter2
erpe_2018_pw_6hr_WHONDRS-PP48-000087_F_scaffold_83	full-cat_1	erpe_2018_pw_6hr_WHONDRS-PP48-000087_F_scaffold_83__full-cat_1	UViG_49	pore	novel genera	novel genera	49	yes	multi: erpe_2018_pw_21hr_WHONDRS-PP48-000092_B_bin.4 / erpe_2018_pw_0hr_WHONDRS-PP48-000085_F_bin.14	d__Bacteria;p__Campylobacterota;c__Campylobacteria;o__Campylobacterales;f__Sulfurimonadaceae;g__Sulfurimonas;s__	2, and 11	1	0.42	1	dsDNAphage	10243	1	16	0	10246	No	NA	25	4	0	Low-quality	Genome-fragment	10.61	HMM-based (lower-bound)	0	1	0	VirSorter2
erpe_2018_pw_45hr_WHONDRS-PP48-000100_A_NODE_29_length_13449_cov_2.366161	full-cat_2	erpe_2018_pw_45hr_WHONDRS-PP48-000100_A_NODE_29_length_13449_cov_2.366161__full-cat_2	UViG_50	pore	novel genera	novel genera	50	yes	multi: erpe_2018_pw_21hr_WHONDRS-PP48-000092_B_bin.4 / erpe_2018_pw_0hr_WHONDRS-PP48-000085_F_bin.14	d__Bacteria;p__Campylobacterota;c__Campylobacteria;o__Campylobacterales;f__Sulfurimonadaceae;g__Sulfurimonas;s__	2, and 11	0.973	0.213	0.973	dsDNAphage	13364	0	13.5	2.7	13449	No	NA	37	4	0	Low-quality	Genome-fragment	13.81	HMM-based (lower-bound)	0	1	0	VirSorter2
erpe_2018_sw_0hr_WHONDRS-SW48-000085_A_NODE_10_length_111226_cov_3.387969	full-cat_1	erpe_2018_sw_0hr_WHONDRS-SW48-000085_A_NODE_10_length_111226_cov_3.387969__full-cat_1	UViG_51	surface	novel genera	novel genera	51	no	#N/A	#N/A	#N/A	0.8	0	0.8	dsDNAphage	110804	3	24	6.3	111226	No	NA	96	21	3	Low-quality	Genome-fragment	36.78	AAI-based (medium-confidence)	0	1	0	VirSorter2
erpe_2018_sw_45hr_WHONDRS-SW48-000100_B_k121_174198	full-cat_2	erpe_2018_sw_45hr_WHONDRS-SW48-000100_B_k121_174198__full-cat_2	UViG_52	surface	novel genera	wastewater cluster	52	yes	erpe_2018_sw_33hr_WHONDRS-SW48-000096_F_bin.5	d__Bacteria;p__Actinobacteriota;c__Actinomycetia;o__Nanopelagicales;f__S36-B12;g__;s__	3	0.893	0.027	0.893	dsDNAphage	47830	0	11.6	2.3	47857	No	NA	86	2	2	Low-quality	Genome-fragment	41.99	HMM-based (lower-bound)	0	1	0	VirSorter2
erpe_2018_sw_45hr_WHONDRS-SW48-000100_A_NODE_341_length_20187_cov_6.382303	full-cat_1	erpe_2018_sw_45hr_WHONDRS-SW48-000100_A_NODE_341_length_20187_cov_6.382303__full-cat_1	UViG_53	both	novel genera	freshwater and tara cluster	53	yes	erpe_2018_sw_33hr_WHONDRS-SW48-000096_F_bin.5	d__Bacteria;p__Actinobacteriota;c__Actinomycetia;o__Nanopelagicales;f__S36-B12;g__;s__	3	0.5	0	0.5	dsDNAphage	20184	1	25	18.8	20187	No	NA	17	1	10	Low-quality	Genome-fragment	38.97	HMM-based (lower-bound)	0	1	0	VirSorter2
erpe_2018_sw_45hr_WHONDRS-SW48-000100_A_NODE_13_length_84887_cov_5.771307	full-cat_1	erpe_2018_sw_45hr_WHONDRS-SW48-000100_A_NODE_13_length_84887_cov_5.771307__full-cat_1	UViG_54	surface	singleton / outlier	singleton / outlier	54	no	#N/A	#N/A	#N/A	0.84	0.007	0.84	dsDNAphage	81460	1	29.2	1.5	84887	No	NA	65	12	1	Low-quality	Genome-fragment	10.38	AAI-based (medium-confidence)	0	1.1	0	VirSorter2
erpe_2018_pw_24hr_WHONDRS-PP48-000093_B_k121_160221	full-cat_2	erpe_2018_pw_24hr_WHONDRS-PP48-000093_B_k121_160221__full-cat_2	UViG_55	both	novel genera	novel genera	55	yes	erpe_2018_pw_24hr_WHONDRS-PP48-000093_B_bin.4	d__Bacteria;p__Actinobacteriota;c__Actinomycetia;o__Mycobacteriales;f__Mycobacteriaceae;g__Mycobacterium;s__	1	0.587	0.013	0.587	dsDNAphage	11256	0	28.6	14.3	11653	No	NA	7	0	0	Low-quality	Genome-fragment	14.59	AAI-based (medium-confidence)	0	1	no viral genes detected	VirSorter2
erpe_2018_sw_27hr_WHONDRS-SW48-000094_B_k121_208641	full-cat_1	erpe_2018_sw_27hr_WHONDRS-SW48-000094_B_k121_208641__full-cat_1	UViG_56	surface	novel genera	novel genera	56	no	#N/A	#N/A	#N/A	0.993	0	0.993	dsDNAphage	60620	2	13	2	60624	No	NA	100	5	3	Low-quality	Genome-fragment	24.33	HMM-based (lower-bound)	0	1	0	VirSorter2
erpe_2018_pw_9hr_WHONDRS-PP48-000088_B_k121_142881	full-cat_1	erpe_2018_pw_9hr_WHONDRS-PP48-000088_B_k121_142881__full-cat_1	UViG_57	pore	novel genera	novel genera	57	no	#N/A	#N/A	#N/A	0.94	0	0.94	dsDNAphage	19827	1	20	16	20068	No	NA	25	1	0	Low-quality	Genome-fragment	22.19	HMM-based (lower-bound)	0	1	0	VirSorter2
erpe_2018_sw_15hr_WHONDRS-SW48-000090_F_scaffold_115	full-cat_2	erpe_2018_sw_15hr_WHONDRS-SW48-000090_F_scaffold_115__full-cat_2	UViG_58	both	singleton / outlier	singleton / outlier	58	no	#N/A	#N/A	#N/A	0.813	0	0.813	dsDNAphage	20016	0	8	0	20083	No	NA	25	1	0	Low-quality	Genome-fragment	12.67	HMM-based (lower-bound)	0	1	0	VirSorter2
erpe_2018_sw_3hr_WHONDRS-SW48-000086_B_k121_158823	full-cat_2	erpe_2018_sw_3hr_WHONDRS-SW48-000086_B_k121_158823__full-cat_2	UViG_59	both	novel genera	tara cluster	59	no	#N/A	#N/A	#N/A	0.687	0.007	0.687	dsDNAphage	18609	0	34.8	4.3	18612	No	NA	23	1	2	Low-quality	Genome-fragment	16.7	HMM-based (lower-bound)	0	1.01	0	VirSorter2
erpe_2018_sw_30hr_WHONDRS-SW48-000095_B_k121_33796	full-cat_1	erpe_2018_sw_30hr_WHONDRS-SW48-000095_B_k121_33796__full-cat_1	UViG_60	surface	novel genera	freshwater and tara cluster	60	no	#N/A	#N/A	#N/A	1	0.493	1	dsDNAphage	44780	7	95.2	0	44784	No	NA	21	14	1	Low-quality	Genome-fragment	10.66	AAI-based (medium-confidence)	0	1	0	VirSorter2
erpe_2018_pw_33hr_WHONDRS-PP48-000096_B_k121_29811	full-cat_2	erpe_2018_pw_33hr_WHONDRS-PP48-000096_B_k121_29811__full-cat_2	UViG_61	pore	novel genera	novel genera	61	no	#N/A	#N/A	#N/A	0.807	0.093	0.807	dsDNAphage	17792	0	11.1	0	18224	No	NA	36	1	0	Low-quality	Genome-fragment	10.45	HMM-based (lower-bound)	0	1.02	0	VirSorter2
erpe_2018_pw_9hr_WHONDRS-PP48-000088_A_NODE_6_length_41943_cov_8.575617	full-cat_1	erpe_2018_pw_9hr_WHONDRS-PP48-000088_A_NODE_6_length_41943_cov_8.575617__full-cat_1	UViG_62	neither	singleton / outlier	singleton / outlier	62	no	#N/A	#N/A	#N/A	1	0.053	1	dsDNAphage	41875	5	40	0	41943	No	NA	60	13	0	Medium-quality	Genome-fragment	64.89	HMM-based (lower-bound)	0	1.01	low-confidence DTR	VirSorter2
erpe_2018_sw_0hr_WHONDRS-SW48-000085_F_scaffold_37	full-cat_2	erpe_2018_sw_0hr_WHONDRS-SW48-000085_F_scaffold_37__full-cat_2	UViG_63	surface	singleton / outlier	singleton / outlier	63	no	#N/A	#N/A	#N/A	0.82	0.007	0.82	dsDNAphage	32128	0	15.8	5.3	32614	No	NA	58	3	2	Low-quality	Genome-fragment	13.7	HMM-based (lower-bound)	0	1	0	VirSorter2
erpe_2018_pw_24hr_WHONDRS-PP48-000093_A_NODE_188_length_11426_cov_4.194885	full-cat_1	erpe_2018_pw_24hr_WHONDRS-PP48-000093_A_NODE_188_length_11426_cov_4.194885__full-cat_1	UViG_64	pore	novel genera	novel genera	64	no	#N/A	#N/A	#N/A	0.933	0.02	0.933	dsDNAphage	11194	1	36.4	18.2	11426	No	NA	11	1	1	Low-quality	Genome-fragment	12.64	HMM-based (lower-bound)	0	1	0	VirSorter2
erpe_2018_pw_9hr_WHONDRS-PP48-000088_F_scaffold_95	full-cat_1	erpe_2018_pw_9hr_WHONDRS-PP48-000088_F_scaffold_95__full-cat_1	UViG_65	pore	singleton / outlier	singleton / outlier	65	no	#N/A	#N/A	#N/A	1	0.307	1	dsDNAphage	10228	2	46.2	0	10287	No	NA	13	5	0	Low-quality	Genome-fragment	14.06	AAI-based (medium-confidence)	0	1	0	VirSorter2
erpe_2018_sw_0hr_WHONDRS-SW48-000085_B_k121_286588	full-cat_2	erpe_2018_sw_0hr_WHONDRS-SW48-000085_B_k121_286588__full-cat_2	UViG_66	surface	novel genera	novel genera	66	no	#N/A	#N/A	#N/A	0.927	0.033	0.927	dsDNAphage	37181	0	9.2	2.6	41622	No	NA	76	5	1	Low-quality	Genome-fragment	20.79	HMM-based (lower-bound)	0	1	0	VirSorter2
erpe_2018_pw_30hr_WHONDRS-PP48-000095_B_k121_985495	full-cat_1	erpe_2018_pw_30hr_WHONDRS-PP48-000095_B_k121_985495__full-cat_1	UViG_67	pore	singleton / outlier	singleton / outlier	67	yes	erpe_2018_pw_27hr_WHONDRS-PP48-000094_A_bin.9	d__Bacteria;p__Proteobacteria;c__Gammaproteobacteria;o__Burkholderiales;f__Thiobacillaceae;g__Thiobacillus;s__	5	1	0	1	dsDNAphage	29970	8	51.3	7.7	29974	No	NA	39	21	1	Medium-quality	Genome-fragment	64.28	AAI-based (medium-confidence)	0	1	0	VirSorter2
erpe_2018_pw_18hr_WHONDRS-PP48-000091_A_NODE_19_length_39274_cov_13.570491	full-cat_1	erpe_2018_pw_18hr_WHONDRS-PP48-000091_A_NODE_19_length_39274_cov_13.570491__full-cat_1	UViG_68	neither	novel genera	novel genera	68	no	#N/A	#N/A	#N/A	1	0.08	1	dsDNAphage	39147	4	33.9	0	39274	No	NA	63	7	0	Complete	High-quality	100	DTR (high-confidence)	0	1	0	VirSorter2
erpe_2018_sw_24hr_WHONDRS-SW48-000093_A_NODE_65_length_44824_cov_5.638768	full-cat_1	erpe_2018_sw_24hr_WHONDRS-SW48-000093_A_NODE_65_length_44824_cov_5.638768__full-cat_1	UViG_69	surface	singleton / outlier	singleton / outlier	69	no	#N/A	#N/A	#N/A	0.993	0.053	0.993	dsDNAphage	44820	8	55.3	0	44824	No	NA	47	17	1	Medium-quality	Genome-fragment	56.14	AAI-based (medium-confidence)	0	1	0	VirSorter2
erpe_2018_sw_15hr_WHONDRS-SW48-000090_A_NODE_59_length_37134_cov_3.602589	full-cat_1	erpe_2018_sw_15hr_WHONDRS-SW48-000090_A_NODE_59_length_37134_cov_3.602589__full-cat_1	UViG_70	surface	singleton / outlier	singleton / outlier	70	yes	erpe_2018_sw_45hr_WHONDRS-SW48-000100_F_bin.11	d__Bacteria;p__Patescibacteria;c__Saccharimonadia;o__Saccharimonadales;f__Saccharimonadaceae;g__UBA2112;s__	37	0.727	0	0.727	dsDNAphage	37130	2	20.8	8.3	37134	No	NA	29	2	8	Medium-quality	Genome-fragment	53.5	AAI-based (high-confidence)	0	1	0	VirSorter2
erpe_2018_sw_33hr_WHONDRS-SW48-000096_A_NODE_1009_length_10261_cov_5.425498	full-cat_2	erpe_2018_sw_33hr_WHONDRS-SW48-000096_A_NODE_1009_length_10261_cov_5.425498__full-cat_2	UViG_71	both	singleton / outlier	singleton / outlier	71	no	#N/A	#N/A	#N/A	0.533	0.013	0.533	dsDNAphage	10260	0	28.6	7.1	10261	No	NA	14	0	0	Not-determined	Genome-fragment	NA	NA	0	1	no viral genes detected	VirSorter2
erpe_2018_sw_18hr_WHONDRS-SW48-000091_B_k121_388394	full-cat_2	erpe_2018_sw_18hr_WHONDRS-SW48-000091_B_k121_388394__full-cat_2	UViG_72	surface	singleton / outlier	singleton / outlier	72	no	#N/A	#N/A	#N/A	0.913	0	0.913	dsDNAphage	34456	0	14.3	3.2	35544	No	NA	63	2	0	Low-quality	Genome-fragment	21.9	HMM-based (lower-bound)	0	1	0	VirSorter2
erpe_2018_pw_30hr_WHONDRS-PP48-000095_B_k121_139373	full-cat_1	erpe_2018_pw_30hr_WHONDRS-PP48-000095_B_k121_139373__full-cat_1	UViG_73	pore	novel genera	novel genera	73	no	#N/A	#N/A	#N/A	1	0.573	1	dsDNAphage	25046	3	73.3	0	25048	No	NA	30	7	0	Medium-quality	Genome-fragment	59.48	AAI-based (medium-confidence)	0	1	0	VirSorter2
erpe_2018_sw_24hr_WHONDRS-SW48-000093_A_NODE_93_length_38248_cov_3.989166	full-cat_2	erpe_2018_sw_24hr_WHONDRS-SW48-000093_A_NODE_93_length_38248_cov_3.989166__full-cat_2	UViG_74	both	novel genera	wastewater cluster	74	no	#N/A	#N/A	#N/A	0.573	0	0.573	dsDNAphage	38245	0	31.2	18.8	38248	No	NA	34	1	9	Medium-quality	Genome-fragment	50.48	HMM-based (lower-bound)	0	1	0	VirSorter2
erpe_2018_sw_24hr_WHONDRS-SW48-000093_F_scaffold_61	full-cat_2	erpe_2018_sw_24hr_WHONDRS-SW48-000093_F_scaffold_61__full-cat_2	UViG_75	surface	novel genera	novel genera	75	no	#N/A	#N/A	#N/A	0.913	0.013	0.913	dsDNAphage	34139	0	15.2	1.5	36086	No	NA	66	4	0	Low-quality	Genome-fragment	29.01	HMM-based (lower-bound)	0	1	0	VirSorter2
erpe_2018_sw_0hr_WHONDRS-SW48-000085_A_NODE_61_length_45171_cov_3.950315	full-cat_2	erpe_2018_sw_0hr_WHONDRS-SW48-000085_A_NODE_61_length_45171_cov_3.950315__full-cat_2	UViG_76	surface	novel genera	novel genera	76	no	#N/A	#N/A	#N/A	0.873	0.007	0.873	dsDNAphage	41614	0	8.4	3.6	45171	No	NA	83	4	1	Low-quality	Genome-fragment	20.78	HMM-based (lower-bound)	0	1	0	VirSorter2
erpe_2018_sw_21hr_WHONDRS-SW48-000092_F_scaffold_320	full-cat_1	erpe_2018_sw_21hr_WHONDRS-SW48-000092_F_scaffold_320__full-cat_1	UViG_77	surface	novel genera	novel genera	77	no	#N/A	#N/A	#N/A	0.987	0.113	0.987	dsDNAphage	29548	1	33.3	0	29634	No	NA	30	2	0	Medium-quality	Genome-fragment	65.97	AAI-based (medium-confidence)	0	1	0	VirSorter2
erpe_2018_sw_18hr_WHONDRS-SW48-000091_A_NODE_827_length_18194_cov_19.217745	full-cat_1	erpe_2018_sw_18hr_WHONDRS-SW48-000091_A_NODE_827_length_18194_cov_19.217745__full-cat_1	UViG_78	both	novel genera	novel genera	78	yes	erpe_2018_pw_24hr_WHONDRS-PP48-000093_B_bin.4	d__Bacteria;p__Actinobacteriota;c__Actinomycetia;o__Mycobacteriales;f__Mycobacteriaceae;g__Mycobacterium;s__	1	0.993	0.533	0.993	dsDNAphage	18192	4	60.6	0	18194	No	NA	33	16	0	Low-quality	Genome-fragment	43.01	AAI-based (high-confidence)	0	1.01	0	VirSorter2
erpe_2018_sw_18hr_WHONDRS-SW48-000091_F_scaffold_118	full-cat_1	erpe_2018_sw_18hr_WHONDRS-SW48-000091_F_scaffold_118__full-cat_1	UViG_79	surface	singleton / outlier	singleton / outlier	79	no	#N/A	#N/A	#N/A	1	0.053	1	dsDNAphage	25285	1	17.8	2.2	26098	No	NA	45	5	0	Low-quality	Genome-fragment	27.74	HMM-based (lower-bound)	0	1	0	VirSorter2
erpe_2018_sw_15hr_WHONDRS-SW48-000090_F_scaffold_415	full-cat_1	erpe_2018_sw_15hr_WHONDRS-SW48-000090_F_scaffold_415__full-cat_1	UViG_80	both	novel genera	wastewater and freshwater cluster	80	no	#N/A	#N/A	#N/A	0.987	0.047	0.987	dsDNAphage	10373	5	69.2	7.7	10375	No	NA	13	4	1	Low-quality	Genome-fragment	26.42	AAI-based (medium-confidence)	0	1	0	VirSorter2
erpe_2018_sw_21hr_WHONDRS-SW48-000092_A_NODE_199_length_39547_cov_24.320244	full-cat_1	erpe_2018_sw_21hr_WHONDRS-SW48-000092_A_NODE_199_length_39547_cov_24.320244__full-cat_1	UViG_81	surface	novel genera	novel genera	81	no	#N/A	#N/A	#N/A	1	0.047	1	dsDNAphage	39366	1	18.5	0	39547	No	NA	65	4	0	Low-quality	Genome-fragment	26.84	HMM-based (lower-bound)	0	1.01	0	VirSorter2
erpe_2018_sw_45hr_WHONDRS-SW48-000100_B_k121_1126537	full-cat_2	erpe_2018_sw_45hr_WHONDRS-SW48-000100_B_k121_1126537__full-cat_2	UViG_82	surface	novel genera	wastewater cluster	82	yes	erpe_2018_sw_33hr_WHONDRS-SW48-000096_A_bin.23	d__Bacteria;p__Patescibacteria;c__Saccharimonadia;o__Saccharimonadales;f__;g__;s__	52	0.647	0	0.647	dsDNAphage	50263	0	18.2	4.5	60002	No	NA	59	2	32	High-quality	High-quality	97.83	HMM-based (lower-bound)	0	1	0	VirSorter2
erpe_2018_pw_24hr_WHONDRS-PP48-000093_B_k121_242410	full-cat_2	erpe_2018_pw_24hr_WHONDRS-PP48-000093_B_k121_242410__full-cat_2	UViG_83	pore	novel genera	novel genera	83	no	#N/A	#N/A	#N/A	0.607	0.027	0.607	dsDNAphage	14701	0	12.1	6.1	14703	No	NA	33	1	3	Low-quality	Genome-fragment	8.43	HMM-based (lower-bound)	0	1.02	0	VirSorter2
erpe_2018_pw_39hr_WHONDRS-PP48-000098_B_k121_7405	full-cat_1	erpe_2018_pw_39hr_WHONDRS-PP48-000098_B_k121_7405__full-cat_1	UViG_84	pore	singleton / outlier	singleton / outlier	84	no	#N/A	#N/A	#N/A	1	0.26	1	dsDNAphage	17844	3	81.8	0	17847	No	NA	22	10	0	Low-quality	Genome-fragment	24.45	AAI-based (medium-confidence)	0	1	0	VirSorter2
erpe_2018_pw_6hr_WHONDRS-PP48-000087_A_NODE_19_length_25836_cov_2.424326	full-cat_1	erpe_2018_pw_6hr_WHONDRS-PP48-000087_A_NODE_19_length_25836_cov_2.424326__full-cat_1	UViG_85	pore	novel genera	novel genera	85	no	#N/A	#N/A	#N/A	1	0.48	1	dsDNAphage	25832	1	20.7	0	25836	No	NA	58	3	0	Low-quality	Genome-fragment	27.34	HMM-based (lower-bound)	0	1	0	VirSorter2
erpe_2018_pw_0hr_WHONDRS-PP48-000085_B_k121_1925751	full-cat_2	erpe_2018_pw_0hr_WHONDRS-PP48-000085_B_k121_1925751__full-cat_2	UViG_86	both	singleton / outlier	singleton / outlier	86	no	#N/A	#N/A	#N/A	0.893	0.3	0.893	dsDNAphage	9450	0	6.1	3	10109	No	NA	33	1	0	Low-quality	Genome-fragment	9.21	HMM-based (lower-bound)	0	1	0	VirSorter2
erpe_2018_sw_9hr_WHONDRS-SW48-000088_B_k121_392922	full-cat_2	erpe_2018_sw_9hr_WHONDRS-SW48-000088_B_k121_392922__full-cat_2	UViG_87	both	singleton / outlier	singleton / outlier	87	no	#N/A	#N/A	#N/A	0.613	0	0.613	dsDNAphage	10237	0	11.1	0	10314	No	NA	9	0	0	Not-determined	Genome-fragment	NA	NA	0	1	no viral genes detected	VirSorter2
erpe_2018_pw_18hr_WHONDRS-PP48-000091_B_k121_351128	full-cat_1	erpe_2018_pw_18hr_WHONDRS-PP48-000091_B_k121_351128__full-cat_1	UViG_88	pore	novel genera	wastewater cluster	88	no	#N/A	#N/A	#N/A	0.867	0	0.867	dsDNAphage	85667	6	32.3	7.1	87081	No	NA	99	8	3	Low-quality	Genome-fragment	38.73	AAI-based (medium-confidence)	0	1	0	VirSorter2
erpe_2018_sw_39hr_WHONDRS-SW48-000098_F_scaffold_135	full-cat_2	erpe_2018_sw_39hr_WHONDRS-SW48-000098_F_scaffold_135__full-cat_2	UViG_89	both	novel genera	novel genera	89	no	#N/A	#N/A	#N/A	0.613	0.007	0.613	dsDNAphage	18066	0	30.4	4.3	18068	No	NA	23	2	1	Low-quality	Genome-fragment	23.4	AAI-based (medium-confidence)	0	1	0	VirSorter2
erpe_2018_pw_0hr_WHONDRS-PP48-000085_A_NODE_49_length_40081_cov_8.612855	full-cat_1	erpe_2018_pw_0hr_WHONDRS-PP48-000085_A_NODE_49_length_40081_cov_8.612855__full-cat_1	UViG_90	pore	novel genera	wastewater and freshwater cluster	90	no	#N/A	#N/A	#N/A	1	0.24	1	dsDNAphage	40079	7	60	0	40081	No	NA	60	20	0	High-quality	High-quality	98.1	AAI-based (high-confidence)	0	1	0	VirSorter2
erpe_2018_sw_18hr_WHONDRS-SW48-000091_B_k121_162878	full-cat_1	erpe_2018_sw_18hr_WHONDRS-SW48-000091_B_k121_162878__full-cat_1	UViG_91	surface	novel genera	wastewater cluster	91	no	#N/A	#N/A	#N/A	0.987	0.06	0.987	dsDNAphage	40268	8	37.5	0	41310	No	NA	56	18	0	Low-quality	Genome-fragment	46.68	HMM-based (lower-bound)	0	1	low-confidence ITR	VirSorter2
erpe_2018_pw_18hr_WHONDRS-PP48-000091_B_k121_4048238	full-cat_1	erpe_2018_pw_18hr_WHONDRS-PP48-000091_B_k121_4048238__full-cat_1	UViG_92	pore	novel genera	freshwater cluster	92	no	#N/A	#N/A	#N/A	0.973	0	0.973	dsDNAphage	85365	4	34.9	8.4	85367	No	NA	83	6	6	Low-quality	Genome-fragment	17.74	AAI-based (medium-confidence)	0	1	0	VirSorter2
erpe_2018_sw_12hr_WHONDRS-SW48-000089_F_scaffold_376	full-cat_2	erpe_2018_sw_12hr_WHONDRS-SW48-000089_F_scaffold_376__full-cat_2	UViG_93	both	singleton / outlier	singleton / outlier	93	no	#N/A	#N/A	#N/A	0.593	0.047	0.593	dsDNAphage	10868	0	40	10	10869	No	NA	10	0	0	Not-determined	Genome-fragment	NA	NA	0	1	no viral genes detected	VirSorter2
erpe_2018_sw_27hr_WHONDRS-SW48-000094_A_NODE_97_length_39088_cov_4.387618	full-cat_1	erpe_2018_sw_27hr_WHONDRS-SW48-000094_A_NODE_97_length_39088_cov_4.387618__full-cat_1	UViG_94	surface	novel genera	novel genera	94	no	#N/A	#N/A	#N/A	1	0.06	1	dsDNAphage	38981	3	38	0	39088	No	NA	71	13	0	Low-quality	Genome-fragment	47.95	HMM-based (lower-bound)	0	1	0	VirSorter2
erpe_2018_sw_0hr_WHONDRS-SW48-000085_A_NODE_46_length_52363_cov_2.041715	full-cat_1	erpe_2018_sw_0hr_WHONDRS-SW48-000085_A_NODE_46_length_52363_cov_2.041715__full-cat_1	UViG_95	surface	novel genera	novel genera	95	no	#N/A	#N/A	#N/A	0.987	0.313	0.987	dsDNAphage	52361	3	33.8	0	52363	No	NA	65	8	1	Medium-quality	Genome-fragment	75.57	HMM-based (lower-bound)	0	1	0	VirSorter2
erpe_2018_pw_27hr_WHONDRS-PP48-000094_B_k121_600546	full-cat_1	erpe_2018_pw_27hr_WHONDRS-PP48-000094_B_k121_600546__full-cat_1	UViG_96	neither	known taxonomy	known taxonomy with wastewater and freshwater	96	no	#N/A	#N/A	#N/A	1	0.307	1	dsDNAphage	41670	12	68.6	0	41896	No	NA	51	36	0	Medium-quality	Genome-fragment	69.9	AAI-based (high-confidence)	0	1	0	VirSorter2
erpe_2018_sw_0hr_WHONDRS-SW48-000085_F_scaffold_33	full-cat_1	erpe_2018_sw_0hr_WHONDRS-SW48-000085_F_scaffold_33__full-cat_1	UViG_97	surface	overlapping_cluster	overlapping_cluster	97	no	#N/A	#N/A	#N/A	1	0.313	1	dsDNAphage	32573	2	80.6	0	32574	No	NA	36	10	2	Low-quality	Genome-fragment	8.31	AAI-based (medium-confidence)	0	1.01	0	VirSorter2
erpe_2018_sw_33hr_WHONDRS-SW48-000096_A_NODE_340_length_18649_cov_4.125094	full-cat_2	erpe_2018_sw_33hr_WHONDRS-SW48-000096_A_NODE_340_length_18649_cov_4.125094__full-cat_2	UViG_98	surface	singleton / outlier	singleton / outlier	98	no	#N/A	#N/A	#N/A	0.973	0.74	0.973	dsDNAphage	18647	0	100	0	18649	No	NA	3	0	1	Not-determined	Genome-fragment	NA	NA	0	1.03	no viral genes detected	VirSorter2
erpe_2018_pw_18hr_WHONDRS-PP48-000091_B_k121_2154640	full-cat_1	erpe_2018_pw_18hr_WHONDRS-PP48-000091_B_k121_2154640__full-cat_1	UViG_99	both	novel genera	wastewater cluster	99	no	#N/A	#N/A	#N/A	0.993	0	0.993	dsDNAphage	26966	1	29	6.5	26987	No	NA	31	7	0	Low-quality	Genome-fragment	46.09	AAI-based (medium-confidence)	0	1	0	VirSorter2
erpe_2018_pw_21hr_WHONDRS-PP48-000092_B_k121_254515	full-cat_1	erpe_2018_pw_21hr_WHONDRS-PP48-000092_B_k121_254515__full-cat_1	UViG_100	both	overlapping_cluster	overlapping_cluster	100	no	#N/A	#N/A	#N/A	0.973	0.213	0.973	dsDNAphage	12179	3	81.2	0	12180	No	NA	16	8	1	Low-quality	Genome-fragment	39.73	AAI-based (medium-confidence)	0	1	0	VirSorter2
erpe_2018_sw_45hr_WHONDRS-SW48-000100_A_NODE_1098_length_10974_cov_18.321195	full-cat_2	erpe_2018_sw_45hr_WHONDRS-SW48-000100_A_NODE_1098_length_10974_cov_18.321195__full-cat_2	UViG_101	both	singleton / outlier	singleton / outlier	101	no	#N/A	#N/A	#N/A	0.973	0.733	0.973	dsDNAphage	10547	0	27.3	0	10974	No	NA	22	3	0	Low-quality	Genome-fragment	26.48	AAI-based (medium-confidence)	0	1.01	0	VirSorter2
erpe_2018_sw_45hr_WHONDRS-SW48-000100_A_NODE_50_length_45468_cov_7.303985	full-cat_1	erpe_2018_sw_45hr_WHONDRS-SW48-000100_A_NODE_50_length_45468_cov_7.303985__full-cat_1	UViG_102	surface	novel genera	wastewater cluster	102	no	#N/A	#N/A	#N/A	1	0.22	1	dsDNAphage	45467	1	33.8	0	45468	No	NA	80	7	1	Medium-quality	Genome-fragment	63.49	HMM-based (lower-bound)	0	1	0	VirSorter2
erpe_2018_sw_42hr_WHONDRS-SW48-000099_B_k121_265921	full-cat_1	erpe_2018_sw_42hr_WHONDRS-SW48-000099_B_k121_265921__full-cat_1	UViG_103	surface	novel genera	wastewater cluster	103	no	#N/A	#N/A	#N/A	0.973	0	0.973	dsDNAphage	38560	6	29.5	4.9	38562	No	NA	61	12	2	Medium-quality	Genome-fragment	82.19	AAI-based (medium-confidence)	0	1.01	0	VirSorter2
erpe_2018_sw_18hr_WHONDRS-SW48-000091_A_NODE_169_length_40097_cov_5.217188	full-cat_2	erpe_2018_sw_18hr_WHONDRS-SW48-000091_A_NODE_169_length_40097_cov_5.217188__full-cat_2	UViG_104	surface	singleton / outlier	singleton / outlier	104	no	#N/A	#N/A	#N/A	0.553	0	0.553	dsDNAphage	38501	0	15	5	40097	No	NA	51	1	4	Low-quality	Genome-fragment	18.59	HMM-based (lower-bound)	0	1.02	0	VirSorter2
erpe_2018_sw_39hr_WHONDRS-SW48-000098_A_NODE_420_length_16612_cov_4.277768	full-cat_1	erpe_2018_sw_39hr_WHONDRS-SW48-000098_A_NODE_420_length_16612_cov_4.277768__full-cat_1	UViG_105	surface	singleton / outlier	singleton / outlier	105	no	#N/A	#N/A	#N/A	1	0.127	1	dsDNAphage	16611	5	64.7	0	16612	No	NA	17	12	0	Low-quality	Genome-fragment	38.52	AAI-based (medium-confidence)	0	1	0	VirSorter2
erpe_2018_pw_33hr_WHONDRS-PP48-000096_B_k121_474755	full-cat_2	erpe_2018_pw_33hr_WHONDRS-PP48-000096_B_k121_474755__full-cat_2	UViG_106	pore	novel genera	novel genera	106	no	#N/A	#N/A	#N/A	0.78	0	0.78	dsDNAphage	14573	2	14.3	23.8	18826	No	NA	21	1	4	Low-quality	Genome-fragment	21.66	HMM-based (lower-bound)	0	1	0	VirSorter2
erpe_2018_pw_0hr_WHONDRS-PP48-000085_B_k121_1865051	full-cat_1	erpe_2018_pw_0hr_WHONDRS-PP48-000085_B_k121_1865051__full-cat_1	UViG_107	pore	novel genera	wastewater and freshwater cluster	107	no	#N/A	#N/A	#N/A	1	0.487	1	dsDNAphage	34197	6	40.9	0	34318	No	NA	45	9	0	Complete	High-quality	100	DTR (high-confidence)	0	1	0	VirSorter2
erpe_2018_sw_42hr_WHONDRS-SW48-000099_A_NODE_183_length_35591_cov_15.750028	full-cat_1	erpe_2018_sw_42hr_WHONDRS-SW48-000099_A_NODE_183_length_35591_cov_15.750028__full-cat_1	UViG_108	surface	singleton / outlier	singleton / outlier	108	no	#N/A	#N/A	#N/A	0.953	0	0.953	dsDNAphage	35588	1	10.9	4.3	35591	No	NA	46	0	0	Not-determined	Genome-fragment	NA	NA	0	1	no viral genes detected	VirSorter2
erpe_2018_sw_45hr_WHONDRS-SW48-000100_B_k121_169628	full-cat_1	erpe_2018_sw_45hr_WHONDRS-SW48-000100_B_k121_169628__full-cat_1	UViG_109	surface	singleton / outlier	singleton / outlier	109	no	#N/A	#N/A	#N/A	0.58	0	0.58	dsDNAphage	59690	1	17.2	0	59850	No	NA	66	10	1	Low-quality	Genome-fragment	16.6	AAI-based (medium-confidence)	0	1.01	0	VirSorter2
erpe_2018_sw_18hr_WHONDRS-SW48-000091_B_k121_400193	full-cat_1	erpe_2018_sw_18hr_WHONDRS-SW48-000091_B_k121_400193__full-cat_1	UViG_110	surface	singleton / outlier	singleton / outlier	110	no	#N/A	#N/A	#N/A	1	0	1	dsDNAphage	45007	3	30.6	8.2	45008	No	NA	49	2	8	High-quality	High-quality	100	AAI-based (medium-confidence)	0	1	0	VirSorter2
erpe_2018_sw_33hr_WHONDRS-SW48-000096_A_NODE_311_length_19378_cov_2.727339	full-cat_1	erpe_2018_sw_33hr_WHONDRS-SW48-000096_A_NODE_311_length_19378_cov_2.727339__full-cat_1	UViG_111	surface	singleton / outlier	singleton / outlier	111	no	#N/A	#N/A	#N/A	0.993	0.087	0.993	dsDNAphage	19377	1	51.7	0	19378	No	NA	29	10	0	Low-quality	Genome-fragment	36.35	AAI-based (high-confidence)	0	1	0	VirSorter2
erpe_2018_pw_48hr_WHONDRS-PP48-000101_B_k121_57466	full-cat_1	erpe_2018_pw_48hr_WHONDRS-PP48-000101_B_k121_57466__full-cat_1	UViG_112	pore	singleton / outlier	singleton / outlier	112	no	#N/A	#N/A	#N/A	0.727	0	0.727	dsDNAphage	11328	1	20	10	11330	No	NA	10	1	2	Low-quality	Genome-fragment	5.11	HMM-based (lower-bound)	0	1	0	VirSorter2
erpe_2018_sw_0hr_WHONDRS-SW48-000085_A_NODE_43_length_54404_cov_3.694862	full-cat_1	erpe_2018_sw_0hr_WHONDRS-SW48-000085_A_NODE_43_length_54404_cov_3.694862__full-cat_1	UViG_113	surface	singleton / outlier	singleton / outlier	113	no	#N/A	#N/A	#N/A	0.88	0.013	0.88	dsDNAphage	54401	1	24.2	1.5	54404	No	NA	66	12	2	Low-quality	Genome-fragment	18.07	HMM-based (lower-bound)	0	1	0	VirSorter2
erpe_2018_sw_30hr_WHONDRS-SW48-000095_A_NODE_1645_length_10981_cov_11.546527	full-cat_2	erpe_2018_sw_30hr_WHONDRS-SW48-000095_A_NODE_1645_length_10981_cov_11.546527__full-cat_2	UViG_114	both	singleton / outlier	singleton / outlier	114	no	#N/A	#N/A	#N/A	0.633	0.04	0.633	dsDNAphage	10980	0	33.3	6.7	10981	No	NA	15	3	0	Low-quality	Genome-fragment	6.4	HMM-based (lower-bound)	0	1	0	VirSorter2
erpe_2018_sw_0hr_WHONDRS-SW48-000085_B_k121_9419	full-cat_1	erpe_2018_sw_0hr_WHONDRS-SW48-000085_B_k121_9419__full-cat_1	UViG_115	surface	singleton / outlier	singleton / outlier	115	no	#N/A	#N/A	#N/A	1	0.413	1	dsDNAphage	32878	3	28.3	0	32880	No	NA	53	9	1	Medium-quality	Genome-fragment	55.18	HMM-based (lower-bound)	0	1	0	VirSorter2
erpe_2018_pw_30hr_WHONDRS-PP48-000095_A_NODE_133_length_17819_cov_1.561384	full-cat_1	erpe_2018_pw_30hr_WHONDRS-PP48-000095_A_NODE_133_length_17819_cov_1.561384__full-cat_1	UViG_116	pore	novel genera	freshwater cluster	116	yes	erpe_2018_pw_30hr_WHONDRS-PP48-000095_B_bin.9	d__Bacteria;p__Campylobacterota;c__Campylobacteria;o__Campylobacterales;f__SZUA-545;g__SZUA-545;s__	9	0.987	0	0.987	dsDNAphage	17816	2	19.2	3.8	17819	No	NA	26	5	0	Low-quality	Genome-fragment	23.72	HMM-based (lower-bound)	0	1	0	VirSorter2
erpe_2018_pw_18hr_WHONDRS-PP48-000091_A_NODE_9_length_53871_cov_6.905869	full-cat_1	erpe_2018_pw_18hr_WHONDRS-PP48-000091_A_NODE_9_length_53871_cov_6.905869__full-cat_1	UViG_117	neither	novel genera	novel genera	117	no	#N/A	#N/A	#N/A	0.993	0.013	0.993	dsDNAphage	53725	4	13.5	1	53871	No	NA	97	8	0	Low-quality	Genome-fragment	43.09	HMM-based (lower-bound)	0	1	low-confidence DTR	VirSorter2
erpe_2018_pw_30hr_WHONDRS-PP48-000095_B_k121_334847	full-cat_1	erpe_2018_pw_30hr_WHONDRS-PP48-000095_B_k121_334847__full-cat_1	UViG_118	pore	novel genera	novel genera	118	yes	erpe_2018_pw_27hr_WHONDRS-PP48-000094_A_bin.9	d__Bacteria;p__Proteobacteria;c__Gammaproteobacteria;o__Burkholderiales;f__Thiobacillaceae;g__Thiobacillus;s__	5	0.84	0	0.84	dsDNAphage	17279	1	21.4	14.3	17282	No	NA	14	2	2	Low-quality	Genome-fragment	25.93	HMM-based (lower-bound)	0	1.01	0	VirSorter2
erpe_2018_pw_21hr_WHONDRS-PP48-000092_B_k121_100773	full-cat_2	erpe_2018_pw_21hr_WHONDRS-PP48-000092_B_k121_100773__full-cat_2	UViG_119	pore	novel genera	novel genera	119	no	#N/A	#N/A	#N/A	0.873	0.027	0.873	dsDNAphage	9689	0	40	10	10123	No	NA	20	1	0	Low-quality	Genome-fragment	5.44	HMM-based (lower-bound)	0	1	0	VirSorter2
erpe_2018_sw_45hr_WHONDRS-SW48-000100_B_k121_80903	full-cat_1	erpe_2018_sw_45hr_WHONDRS-SW48-000100_B_k121_80903__full-cat_1	UViG_120	surface	overlapping_cluster	overlapping_cluster	120	no	#N/A	#N/A	#N/A	1	0.033	1	dsDNAphage	73700	6	57.3	0	73703	No	NA	75	11	2	Low-quality	Genome-fragment	23.97	AAI-based (medium-confidence)	0	1	0	VirSorter2
erpe_2018_sw_21hr_WHONDRS-SW48-000092_B_k121_333284	full-cat_1	erpe_2018_sw_21hr_WHONDRS-SW48-000092_B_k121_333284__full-cat_1	UViG_121	both	novel genera	novel genera	121	no	#N/A	#N/A	#N/A	1	0.027	1	dsDNAphage	39153	4	44.8	1.7	39155	No	NA	58	16	1	Medium-quality	Genome-fragment	69.44	AAI-based (high-confidence)	0	1	0	VirSorter2
erpe_2018_pw_30hr_WHONDRS-PP48-000095_A_NODE_401_length_10658_cov_1.962302	full-cat_1	erpe_2018_pw_30hr_WHONDRS-PP48-000095_A_NODE_401_length_10658_cov_1.962302__full-cat_1	UViG_122	pore	singleton / outlier	singleton / outlier	122	no	#N/A	#N/A	#N/A	0.927	0.007	0.927	dsDNAphage	10658	1	18.8	12.5	10658	No	NA	16	2	0	Low-quality	Genome-fragment	13.52	HMM-based (lower-bound)	0	1.01	0	VirSorter2
erpe_2018_sw_39hr_WHONDRS-SW48-000098_B_k121_418009	full-cat_1	erpe_2018_sw_39hr_WHONDRS-SW48-000098_B_k121_418009__full-cat_1	UViG_123	surface	singleton / outlier	singleton / outlier	123	no	#N/A	#N/A	#N/A	1	0.067	1	dsDNAphage	31889	4	43.2	2.7	32133	No	NA	37	14	1	Medium-quality	Genome-fragment	60.08	AAI-based (medium-confidence)	0	1	0	VirSorter2
erpe_2018_sw_15hr_WHONDRS-SW48-000090_F_scaffold_87	full-cat_1	erpe_2018_sw_15hr_WHONDRS-SW48-000090_F_scaffold_87__full-cat_1	UViG_124	surface	novel genera	novel genera	124	no	#N/A	#N/A	#N/A	0.913	0	0.913	dsDNAphage	23287	1	16.7	6.7	23289	No	NA	30	2	0	Low-quality	Genome-fragment	31.97	HMM-based (lower-bound)	0	1	0	VirSorter2
erpe_2018_sw_27hr_WHONDRS-SW48-000094_A_NODE_454_length_18539_cov_9.164404	full-cat_1	erpe_2018_sw_27hr_WHONDRS-SW48-000094_A_NODE_454_length_18539_cov_9.164404__full-cat_1	UViG_125	surface	singleton / outlier	singleton / outlier	125	yes	erpe_2018_pw_0hr_WHONDRS-PP48-000085_B_bin.27	d__Bacteria;p__Actinobacteriota;c__Actinomycetia;o__Nanopelagicales;f__UBA10799;g__;s__	16	0.953	0.007	0.953	dsDNAphage	18273	4	38.5	15.4	18539	No	NA	26	6	0	Low-quality	Genome-fragment	26.08	HMM-based (lower-bound)	0	2.01	high kmer_freq may indicate large duplication; low-confidence DTR	VirSorter2
erpe_2018_pw_18hr_WHONDRS-PP48-000091_B_k121_207953	full-cat_1	erpe_2018_pw_18hr_WHONDRS-PP48-000091_B_k121_207953__full-cat_1	UViG_126	pore	singleton / outlier	singleton / outlier	126	no	#N/A	#N/A	#N/A	0.92	0.007	0.92	dsDNAphage	58984	1	12.7	2.7	59050	No	NA	110	8	1	Low-quality	Genome-fragment	27.73	HMM-based (lower-bound)	0	1	0	VirSorter2
erpe_2018_sw_12hr_WHONDRS-SW48-000089_B_k121_14504	full-cat_1	erpe_2018_sw_12hr_WHONDRS-SW48-000089_B_k121_14504__full-cat_1	UViG_127	surface	novel genera	novel genera	127	no	#N/A	#N/A	#N/A	1	0.013	1	dsDNAphage	38946	5	44.4	2.2	38947	No	NA	45	20	0	Low-quality	Genome-fragment	24.54	AAI-based (medium-confidence)	0	1	0	VirSorter2
erpe_2018_pw_18hr_WHONDRS-PP48-000091_A_NODE_11_length_46236_cov_2.038669	full-cat_1	erpe_2018_pw_18hr_WHONDRS-PP48-000091_A_NODE_11_length_46236_cov_2.038669__full-cat_1	UViG_128	pore	singleton / outlier	singleton / outlier	128	no	#N/A	#N/A	#N/A	1	0.073	1	dsDNAphage	46206	6	46.2	4.6	46236	No	NA	65	17	2	High-quality	High-quality	96.29	AAI-based (medium-confidence)	0	1	0	VirSorter2
erpe_2018_sw_18hr_WHONDRS-SW48-000091_A_NODE_92_length_51226_cov_3.435312	full-cat_1	erpe_2018_sw_18hr_WHONDRS-SW48-000091_A_NODE_92_length_51226_cov_3.435312__full-cat_1	UViG_129	surface	novel genera	novel genera	129	no	#N/A	#N/A	#N/A	0.647	0	0.647	dsDNAphage	46382	1	21.7	13	51226	No	NA	46	10	0	Low-quality	Genome-fragment	5.27	AAI-based (medium-confidence)	0	1.06	0	VirSorter2
erpe_2018_sw_18hr_WHONDRS-SW48-000091_A_NODE_241_length_34317_cov_4.634922	full-cat_1	erpe_2018_sw_18hr_WHONDRS-SW48-000091_A_NODE_241_length_34317_cov_4.634922__full-cat_1	UViG_130	surface	novel genera	wastewater and freshwater cluster	130	no	#N/A	#N/A	#N/A	1	0.047	1	dsDNAphage	34316	4	43.5	0	34317	No	NA	46	5	0	High-quality	High-quality	100	AAI-based (medium-confidence)	0	1.01	0	VirSorter2
erpe_2018_sw_30hr_WHONDRS-SW48-000095_F_scaffold_158	full-cat_2	erpe_2018_sw_30hr_WHONDRS-SW48-000095_F_scaffold_158__full-cat_2	UViG_131	surface	novel genera	novel genera	131	no	#N/A	#N/A	#N/A	0.88	0.007	0.88	dsDNAphage	35139	0	13.4	1.5	35748	No	NA	67	2	1	Low-quality	Genome-fragment	29.79	HMM-based (lower-bound)	0	1	0	VirSorter2
erpe_2018_sw_3hr_WHONDRS-SW48-000086_B_k121_22877	full-cat_1	erpe_2018_sw_3hr_WHONDRS-SW48-000086_B_k121_22877__full-cat_1	UViG_132	surface	novel genera	freshwater and tara cluster	132	no	#N/A	#N/A	#N/A	1	0.147	1	dsDNAphage	28648	2	54	0	28649	No	NA	50	10	2	Low-quality	Genome-fragment	7.68	AAI-based (medium-confidence)	0	1.01	0	VirSorter2
erpe_2018_sw_6hr_WHONDRS-SW48-000087_F_scaffold_68	full-cat_2	erpe_2018_sw_6hr_WHONDRS-SW48-000087_F_scaffold_68__full-cat_2	UViG_133	surface	novel genera	novel genera	133	no	#N/A	#N/A	#N/A	0.82	0.18	0.82	dsDNAphage	26680	0	16.7	4.8	26682	No	NA	42	1	0	Low-quality	Genome-fragment	28.31	HMM-based (lower-bound)	0	1	0	VirSorter2
erpe_2018_pw_18hr_WHONDRS-PP48-000091_B_k121_4740059	full-cat_2	erpe_2018_pw_18hr_WHONDRS-PP48-000091_B_k121_4740059__full-cat_2	UViG_134	pore	novel genera	novel genera	134	no	#N/A	#N/A	#N/A	0.593	0	0.593	dsDNAphage	68976	0	39.4	6.1	69852	No	NA	67	4	3	Low-quality	Genome-fragment	14.79	AAI-based (medium-confidence)	0	1	0	VirSorter2
erpe_2018_pw_18hr_WHONDRS-PP48-000091_B_k121_4157865	full-cat_1	erpe_2018_pw_18hr_WHONDRS-PP48-000091_B_k121_4157865__full-cat_1	UViG_135	pore	singleton / outlier	singleton / outlier	135	no	#N/A	#N/A	#N/A	0.98	0.007	0.98	dsDNAphage	64323	4	24.7	2.4	64324	No	NA	85	10	3	Medium-quality	Genome-fragment	83.43	HMM-based (lower-bound)	0	1	0	VirSorter2
erpe_2018_pw_33hr_WHONDRS-PP48-000096_B_k121_167131	full-cat_2	erpe_2018_pw_33hr_WHONDRS-PP48-000096_B_k121_167131__full-cat_2	UViG_136	pore	novel genera	novel genera	136	no	#N/A	#N/A	#N/A	0.793	0.073	0.793	dsDNAphage	10605	0	31.2	0	11195	No	NA	16	1	0	Low-quality	Genome-fragment	6.37	HMM-based (lower-bound)	0	1	0	VirSorter2
erpe_2018_sw_45hr_WHONDRS-SW48-000100_B_k121_95452	full-cat_1	erpe_2018_sw_45hr_WHONDRS-SW48-000100_B_k121_95452__full-cat_1	UViG_137	surface	novel genera	wastewater cluster	137	no	#N/A	#N/A	#N/A	0.993	0.027	0.993	dsDNAphage	70994	1	13.9	2.6	70997	No	NA	151	4	3	Low-quality	Genome-fragment	29.31	HMM-based (lower-bound)	0	1	0	VirSorter2
erpe_2018_sw_9hr_WHONDRS-SW48-000088_B_k121_355264	full-cat_2	erpe_2018_sw_9hr_WHONDRS-SW48-000088_B_k121_355264__full-cat_2	UViG_138	surface	singleton / outlier	singleton / outlier	138	no	#N/A	#N/A	#N/A	0.86	0.007	0.86	dsDNAphage	30111	0	18.2	4.5	30349	No	NA	44	2	3	Low-quality	Genome-fragment	35.76	HMM-based (lower-bound)	0	1	0	VirSorter2
erpe_2018_sw_42hr_WHONDRS-SW48-000099_B_k121_886952	full-cat_1	erpe_2018_sw_42hr_WHONDRS-SW48-000099_B_k121_886952__full-cat_1	UViG_139	surface	singleton / outlier	singleton / outlier	139	no	#N/A	#N/A	#N/A	0.667	0	0.667	dsDNAphage	38978	2	13.3	0	44339	No	NA	44	1	0	Low-quality	Genome-fragment	24.45	HMM-based (lower-bound)	0	1.01	0	VirSorter2
erpe_2018_sw_42hr_WHONDRS-SW48-000099_A_NODE_31_length_77258_cov_4.227781	full-cat_2	erpe_2018_sw_42hr_WHONDRS-SW48-000099_A_NODE_31_length_77258_cov_4.227781__full-cat_2	UViG_140	surface	singleton / outlier	singleton / outlier	140	yes	erpe_2018_sw_42hr_WHONDRS-SW48-000099_B_bin.74	d__Bacteria;p__Verrucomicrobiota;c__Verrucomicrobiae;o__Opitutales;f__Opitutaceae;g__Lacunisphaera;s__	69	0.78	0	0.78	dsDNAphage	77258	0	8.1	4.8	77258	No	NA	119	4	2	Medium-quality	Genome-fragment	69.48	HMM-based (lower-bound)	0	1	0	VirSorter2
erpe_2018_sw_18hr_WHONDRS-SW48-000091_F_scaffold_754	full-cat_2	erpe_2018_sw_18hr_WHONDRS-SW48-000091_F_scaffold_754__full-cat_2	UViG_141	both	novel genera	novel genera	141	no	#N/A	#N/A	#N/A	0.793	0.02	0.793	dsDNAphage	13429	0	9.5	4.8	13468	No	NA	21	9	0	Low-quality	Genome-fragment	17.23	HMM-based (lower-bound)	0	1	0	VirSorter2
erpe_2018_sw_18hr_WHONDRS-SW48-000091_B_k121_179161	full-cat_2	erpe_2018_sw_18hr_WHONDRS-SW48-000091_B_k121_179161__full-cat_2	UViG_142	surface	novel genera	wastewater, freshwater, and tara cluster	142	no	#N/A	#N/A	#N/A	0.953	0.827	0.953	dsDNAphage	57881	0	43.9	0	57883	No	NA	82	9	0	Low-quality	Genome-fragment	47.25	AAI-based (high-confidence)	0	1	0	VirSorter2
erpe_2018_sw_30hr_WHONDRS-SW48-000095_A_NODE_117_length_44921_cov_4.119614	full-cat_1	erpe_2018_sw_30hr_WHONDRS-SW48-000095_A_NODE_117_length_44921_cov_4.119614__full-cat_1	UViG_143	surface	novel genera	novel genera	143	no	#N/A	#N/A	#N/A	0.86	0.013	0.86	dsDNAphage	44024	1	34.6	11.5	44921	No	NA	26	8	0	Low-quality	Genome-fragment	4.81	HMM-based (lower-bound)	0	1.12	0	VirSorter2
erpe_2018_sw_15hr_WHONDRS-SW48-000090_B_k121_180604	full-cat_1	erpe_2018_sw_15hr_WHONDRS-SW48-000090_B_k121_180604__full-cat_1	UViG_144	surface	singleton / outlier	Clustered/Singleton	144	no	#N/A	#N/A	#N/A	0.98	0.08	0.98	dsDNAphage	64455	1	10.4	1.9	64455	No	NA	154	3	2	Low-quality	Genome-fragment	34.73	HMM-based (lower-bound)	0	1	0	VirSorter2
erpe_2018_sw_30hr_WHONDRS-SW48-000095_A_NODE_525_length_21270_cov_7.037081	full-cat_2	erpe_2018_sw_30hr_WHONDRS-SW48-000095_A_NODE_525_length_21270_cov_7.037081__full-cat_2	UViG_145	surface	novel genera	novel genera	145	no	#N/A	#N/A	#N/A	0.973	0.147	0.973	dsDNAphage	16677	0	17.6	2.9	21270	No	NA	34	0	1	Not-determined	Genome-fragment	NA	NA	0	1	no viral genes detected	VirSorter2
erpe_2018_pw_0hr_WHONDRS-PP48-000085_F_scaffold_175	full-cat_1	erpe_2018_pw_0hr_WHONDRS-PP48-000085_F_scaffold_175__full-cat_1	UViG_146	pore	novel genera	novel genera	146	no	#N/A	#N/A	#N/A	1	0.093	1	dsDNAphage	16786	2	28.6	0	16856	No	NA	21	5	0	Low-quality	Genome-fragment	21.91	HMM-based (lower-bound)	0	1	0	VirSorter2
erpe_2018_pw_18hr_WHONDRS-PP48-000091_B_k121_2942592	full-cat_2	erpe_2018_pw_18hr_WHONDRS-PP48-000091_B_k121_2942592__full-cat_2	UViG_147	pore	singleton / outlier	singleton / outlier	147	no	#N/A	#N/A	#N/A	0.827	0.133	0.827	dsDNAphage	22717	0	18.2	0	22743	No	NA	44	2	0	Low-quality	Genome-fragment	29.22	HMM-based (lower-bound)	0	1	0	VirSorter2
erpe_2018_sw_0hr_WHONDRS-SW48-000085_A_NODE_204_length_25907_cov_2.538247	full-cat_1	erpe_2018_sw_0hr_WHONDRS-SW48-000085_A_NODE_204_length_25907_cov_2.538247__full-cat_1	UViG_148	both	novel genera	wastewater cluster	148	no	#N/A	#N/A	#N/A	1	0.18	1	dsDNAphage	25905	1	19	0	25907	No	NA	58	3	0	Low-quality	Genome-fragment	25.9	HMM-based (lower-bound)	0	1	0	VirSorter2
erpe_2018_sw_42hr_WHONDRS-SW48-000099_A_NODE_40_length_69576_cov_12.993837	full-cat_1	erpe_2018_sw_42hr_WHONDRS-SW48-000099_A_NODE_40_length_69576_cov_12.993837__full-cat_1	UViG_149	surface	novel genera	wastewater cluster	149	no	#N/A	#N/A	#N/A	0.987	0.013	0.987	dsDNAphage	69574	2	21	2.5	69576	No	NA	119	4	2	Low-quality	Genome-fragment	21.73	AAI-based (medium-confidence)	0	1	0	VirSorter2
erpe_2018_sw_3hr_WHONDRS-SW48-000086_B_k121_690710	full-cat_2	erpe_2018_sw_3hr_WHONDRS-SW48-000086_B_k121_690710__full-cat_2	UViG_150	surface	singleton / outlier	singleton / outlier	150	no	#N/A	#N/A	#N/A	0.573	0.04	0.573	dsDNAphage	13340	0	4.5	0	13340	No	NA	22	0	0	Not-determined	Genome-fragment	NA	NA	0	1	no viral genes detected	VirSorter2
erpe_2018_pw_0hr_WHONDRS-PP48-000085_A_NODE_26_length_54575_cov_4.257787	full-cat_1	erpe_2018_pw_0hr_WHONDRS-PP48-000085_A_NODE_26_length_54575_cov_4.257787__full-cat_1	UViG_151	pore	novel genera	novel genera	151	no	#N/A	#N/A	#N/A	0.993	0.32	0.993	dsDNAphage	54035	3	36	0	54575	No	NA	76	7	0	Medium-quality	Genome-fragment	64.68	HMM-based (lower-bound)	0	1	low-confidence DTR	VirSorter2
erpe_2018_sw_9hr_WHONDRS-SW48-000088_F_scaffold_166	full-cat_2	erpe_2018_sw_9hr_WHONDRS-SW48-000088_F_scaffold_166__full-cat_2	UViG_152	both	novel genera	novel genera	152	no	#N/A	#N/A	#N/A	0.913	0.08	0.913	dsDNAphage	13541	0	29.4	2.9	13668	No	NA	34	4	1	Low-quality	Genome-fragment	5.25	HMM-based (lower-bound)	0	1	0	VirSorter2
erpe_2018_sw_45hr_WHONDRS-SW48-000100_B_k121_1061663	full-cat_1	erpe_2018_sw_45hr_WHONDRS-SW48-000100_B_k121_1061663__full-cat_1	UViG_153	surface	novel genera	novel genera	153	yes	erpe_2018_sw_0hr_WHONDRS-SW48-000085_B_bin.27	d__Bacteria;p__Patescibacteria;c__Paceibacteria;o__UBA9983_A;f__CSBR16-119;g__;s__	71	0.807	0	0.807	dsDNAphage	36255	1	30	10	36255	No	NA	30	1	15	Low-quality	Genome-fragment	41.13	HMM-based (lower-bound)	0	1	0	VirSorter2
erpe_2018_sw_30hr_WHONDRS-SW48-000095_B_k121_93008	full-cat_1	erpe_2018_sw_30hr_WHONDRS-SW48-000095_B_k121_93008__full-cat_1	UViG_154	surface	singleton / outlier	singleton / outlier	154	no	#N/A	#N/A	#N/A	0.993	0.013	0.993	dsDNAphage	42596	1	17.2	1.6	42717	No	NA	65	7	0	Medium-quality	Genome-fragment	72.66	HMM-based (lower-bound)	0	1	low-confidence DTR	VirSorter2
erpe_2018_sw_3hr_WHONDRS-SW48-000086_B_k121_572675	full-cat_1	erpe_2018_sw_3hr_WHONDRS-SW48-000086_B_k121_572675__full-cat_1	UViG_155	both	novel genera	novel genera	155	no	#N/A	#N/A	#N/A	1	0.04	1	dsDNAphage	16807	1	31.2	0	16810	No	NA	16	2	1	Low-quality	Genome-fragment	23.27	AAI-based (medium-confidence)	0	1	0	VirSorter2
erpe_2018_sw_12hr_WHONDRS-SW48-000089_A_NODE_1065_length_10628_cov_4.371012	full-cat_1	erpe_2018_sw_12hr_WHONDRS-SW48-000089_A_NODE_1065_length_10628_cov_4.371012__full-cat_1	UViG_156	both	novel genera	novel genera	156	no	#N/A	#N/A	#N/A	0.92	0.013	0.92	dsDNAphage	10472	2	33.3	20	10628	No	NA	15	3	0	Low-quality	Genome-fragment	13	HMM-based (lower-bound)	0	1	0	VirSorter2
erpe_2018_sw_18hr_WHONDRS-SW48-000091_A_NODE_705_length_19977_cov_12.249924	full-cat_1	erpe_2018_sw_18hr_WHONDRS-SW48-000091_A_NODE_705_length_19977_cov_12.249924__full-cat_1	UViG_157	surface	novel genera	novel genera	157	no	#N/A	#N/A	#N/A	0.973	0.787	0.973	dsDNAphage	19975	1	28.1	0	19977	No	NA	32	4	0	Low-quality	Genome-fragment	14.93	HMM-based (lower-bound)	0	1	0	VirSorter2
erpe_2018_sw_0hr_WHONDRS-SW48-000085_F_scaffold_258	full-cat_1	erpe_2018_sw_0hr_WHONDRS-SW48-000085_F_scaffold_258__full-cat_1	UViG_158	surface	overlapping_cluster	overlapping_cluster	158	no	#N/A	#N/A	#N/A	1	0.02	1	dsDNAphage	13358	3	42.9	4.8	13396	No	NA	21	6	0	Low-quality	Genome-fragment	19.05	HMM-based (lower-bound)	0	1	0	VirSorter2
erpe_2018_sw_3hr_WHONDRS-SW48-000086_A_NODE_810_length_10181_cov_3.527750	full-cat_1	erpe_2018_sw_3hr_WHONDRS-SW48-000086_A_NODE_810_length_10181_cov_3.527750__full-cat_1	UViG_159	surface	novel genera	wastewater cluster	159	no	#N/A	#N/A	#N/A	0.953	0.013	0.953	dsDNAphage	10116	3	60	10	10181	No	NA	10	4	0	Low-quality	Genome-fragment	12.86	AAI-based (medium-confidence)	0	1	0	VirSorter2
erpe_2018_sw_45hr_WHONDRS-SW48-000100_A_NODE_68_length_41195_cov_6.266193	full-cat_1	erpe_2018_sw_45hr_WHONDRS-SW48-000100_A_NODE_68_length_41195_cov_6.266193__full-cat_1	UViG_160	surface	known taxonomy	known taxonomy with wastewater, freshwater, and tara	160	no	#N/A	#N/A	#N/A	1	0.033	1	dsDNAphage	41191	6	44.3	1.6	41195	No	NA	61	17	0	High-quality	High-quality	91.77	AAI-based (high-confidence)	0	1.01	0	VirSorter2
erpe_2018_sw_0hr_WHONDRS-SW48-000085_A_NODE_952_length_12435_cov_4.592054	full-cat_1	erpe_2018_sw_0hr_WHONDRS-SW48-000085_A_NODE_952_length_12435_cov_4.592054__full-cat_1	UViG_161	surface	singleton / outlier	singleton / outlier	161	no	#N/A	#N/A	#N/A	0.833	0.007	0.833	dsDNAphage	12206	1	7.1	0	12435	No	NA	14	1	1	Low-quality	Genome-fragment	7.96	HMM-based (lower-bound)	0	1.01	0	VirSorter2
erpe_2018_pw_30hr_WHONDRS-PP48-000095_A_NODE_44_length_33941_cov_2.739487	full_1-cat_4	erpe_2018_pw_30hr_WHONDRS-PP48-000095_A_NODE_44_length_33941_cov_2.739487__full_1-cat_4	UViG_162	pore	singleton / outlier	singleton / outlier	162	no	#N/A	#N/A	#N/A	0.607	0	0.607	dsDNAphage	32314	2	17.9	17.9	33941	Yes	15603	35	5	14	Low-quality	Genome-fragment	28.23	HMM-based (lower-bound)	54.03	1	0	VirSorter2
erpe_2018_sw_12hr_WHONDRS-SW48-000089_F_scaffold_625	full-cat_1	erpe_2018_sw_12hr_WHONDRS-SW48-000089_F_scaffold_625__full-cat_1	UViG_163	surface	novel genera	novel genera	163	yes	erpe_2018_sw_33hr_WHONDRS-SW48-000096_F_bin.5	d__Bacteria;p__Actinobacteriota;c__Actinomycetia;o__Nanopelagicales;f__S36-B12;g__;s__	3	1	0.2	1	dsDNAphage	12068	2	35.7	0	12070	No	NA	14	9	0	Low-quality	Genome-fragment	15.7	HMM-based (lower-bound)	0	1	0	VirSorter2
erpe_2018_sw_30hr_WHONDRS-SW48-000095_B_k121_243614	full-cat_1	erpe_2018_sw_30hr_WHONDRS-SW48-000095_B_k121_243614__full-cat_1	UViG_164	both	novel genera	wastewater and freshwater cluster	164	no	#N/A	#N/A	#N/A	1	0.267	1	dsDNAphage	35338	5	29.1	0	35341	No	NA	55	10	0	High-quality	High-quality	94.9	AAI-based (medium-confidence)	0	1	0	VirSorter2
erpe_2018_sw_18hr_WHONDRS-SW48-000091_A_NODE_160_length_41108_cov_2.172055	full-cat_1	erpe_2018_sw_18hr_WHONDRS-SW48-000091_A_NODE_160_length_41108_cov_2.172055__full-cat_1	UViG_165	surface	novel genera	novel genera	165	no	#N/A	#N/A	#N/A	1	0.267	1	dsDNAphage	41106	5	37.7	0	41108	No	NA	53	9	0	High-quality	High-quality	100	AAI-based (medium-confidence)	0	1	0	VirSorter2
erpe_2018_sw_33hr_WHONDRS-SW48-000096_A_NODE_187_length_24207_cov_2.373796	full-cat_2	erpe_2018_sw_33hr_WHONDRS-SW48-000096_A_NODE_187_length_24207_cov_2.373796__full-cat_2	UViG_166	surface	singleton / outlier	singleton / outlier	166	no	#N/A	#N/A	#N/A	0.773	0	0.773	dsDNAphage	21427	0	19.4	3.2	24207	No	NA	31	1	1	Low-quality	Genome-fragment	11.9	HMM-based (lower-bound)	0	1.01	0	VirSorter2
erpe_2018_sw_3hr_WHONDRS-SW48-000086_B_k121_665838	full-cat_1	erpe_2018_sw_3hr_WHONDRS-SW48-000086_B_k121_665838__full-cat_1	UViG_167	surface	overlapping_cluster	overlapping_cluster	167	no	#N/A	#N/A	#N/A	0.933	0	0.933	dsDNAphage	40164	1	15.8	1.8	40207	No	NA	57	2	0	Low-quality	Genome-fragment	15.07	HMM-based (lower-bound)	0	1	0	VirSorter2
erpe_2018_sw_3hr_WHONDRS-SW48-000086_B_k121_337303	full-cat_1	erpe_2018_sw_3hr_WHONDRS-SW48-000086_B_k121_337303__full-cat_1	UViG_168	surface	novel genera	novel genera	168	yes	erpe_2018_sw_3hr_WHONDRS-SW48-000086_B_bin.13	d__Bacteria;p__Proteobacteria;c__Gammaproteobacteria;o__Competibacterales;f__Competibacteraceae;g__UBA2383;s__	31	0.993	0.007	0.993	dsDNAphage	58929	6	42.4	5.1	58930	No	NA	99	23	1	High-quality	High-quality	100	AAI-based (medium-confidence)	0	1	0	VirSorter2
erpe_2018_sw_18hr_WHONDRS-SW48-000091_A_NODE_508_length_23400_cov_3.603876	full-cat_1	erpe_2018_sw_18hr_WHONDRS-SW48-000091_A_NODE_508_length_23400_cov_3.603876__full-cat_1	UViG_169	surface	overlapping_cluster	overlapping_cluster	169	no	#N/A	#N/A	#N/A	0.86	0	0.86	dsDNAphage	22893	1	25	12.5	23400	No	NA	20	1	1	Low-quality	Genome-fragment	26	AAI-based (medium-confidence)	0	1	0	VirSorter2
erpe_2018_sw_33hr_WHONDRS-SW48-000096_F_scaffold_257	full-cat_1	erpe_2018_sw_33hr_WHONDRS-SW48-000096_F_scaffold_257__full-cat_1	UViG_170	both	novel genera	novel genera	170	no	#N/A	#N/A	#N/A	0.973	0.073	0.973	dsDNAphage	11697	1	14.3	0	11698	No	NA	14	2	1	Low-quality	Genome-fragment	14.2	HMM-based (lower-bound)	0	1	0	VirSorter2
erpe_2018_sw_0hr_WHONDRS-SW48-000085_F_scaffold_278	full-cat_2	erpe_2018_sw_0hr_WHONDRS-SW48-000085_F_scaffold_278__full-cat_2	UViG_171	surface	novel genera	novel genera	171	no	#N/A	#N/A	#N/A	0.92	0.067	0.92	dsDNAphage	10871	0	28	4	12966	No	NA	25	3	1	Low-quality	Genome-fragment	12.38	HMM-based (lower-bound)	0	1	0	VirSorter2
erpe_2018_pw_21hr_WHONDRS-PP48-000092_A_NODE_90_length_14304_cov_2.589194	full-cat_2	erpe_2018_pw_21hr_WHONDRS-PP48-000092_A_NODE_90_length_14304_cov_2.589194__full-cat_2	UViG_172	pore	novel genera	novel genera	172	no	#N/A	#N/A	#N/A	0.893	0.087	0.893	dsDNAphage	14172	0	30	3.3	14304	No	NA	30	6	0	Low-quality	Genome-fragment	15.51	HMM-based (lower-bound)	0	1	0	VirSorter2
erpe_2018_pw_24hr_WHONDRS-PP48-000093_A_NODE_93_length_14732_cov_2.946594	full-cat_2	erpe_2018_pw_24hr_WHONDRS-PP48-000093_A_NODE_93_length_14732_cov_2.946594__full-cat_2	UViG_173	pore	novel genera	novel genera	173	no	#N/A	#N/A	#N/A	0.893	0.36	0.893	dsDNAphage	14729	0	11.9	0	14732	No	NA	42	3	1	Low-quality	Genome-fragment	14.77	HMM-based (lower-bound)	0	1	0	VirSorter2
erpe_2018_pw_18hr_WHONDRS-PP48-000091_B_k121_447689	full-cat_1	erpe_2018_pw_18hr_WHONDRS-PP48-000091_B_k121_447689__full-cat_1	UViG_174	pore	novel genera	wastewater cluster	174	no	#N/A	#N/A	#N/A	1	0	1	dsDNAphage	51548	3	25.8	3	51552	No	NA	66	7	1	Medium-quality	Genome-fragment	50.41	HMM-based (lower-bound)	0	1	0	VirSorter2
erpe_2018_sw_30hr_WHONDRS-SW48-000095_F_scaffold_397	full-cat_2	erpe_2018_sw_30hr_WHONDRS-SW48-000095_F_scaffold_397__full-cat_2	UViG_175	both	novel genera	novel genera	175	no	#N/A	#N/A	#N/A	0.627	0.147	0.627	dsDNAphage	12132	0	37.5	0	12155	No	NA	8	0	0	Not-determined	Genome-fragment	NA	NA	0	1	no viral genes detected	VirSorter2
erpe_2018_sw_6hr_WHONDRS-SW48-000087_B_k121_1100527	full-cat_1	erpe_2018_sw_6hr_WHONDRS-SW48-000087_B_k121_1100527__full-cat_1	UViG_176	surface	novel genera	novel genera	176	no	#N/A	#N/A	#N/A	0.92	0.033	0.92	dsDNAphage	23179	1	25	3.6	23444	No	NA	28	3	1	Low-quality	Genome-fragment	32.38	HMM-based (lower-bound)	0	1	0	VirSorter2
erpe_2018_sw_18hr_WHONDRS-SW48-000091_A_NODE_212_length_36357_cov_3.059288	full-cat_1	erpe_2018_sw_18hr_WHONDRS-SW48-000091_A_NODE_212_length_36357_cov_3.059288__full-cat_1	UViG_177	surface	novel genera	novel genera	177	no	#N/A	#N/A	#N/A	0.993	0	0.993	dsDNAphage	36261	3	17.4	2.2	36357	No	NA	46	5	0	Low-quality	Genome-fragment	44.93	HMM-based (lower-bound)	0	1	0	VirSorter2
erpe_2018_sw_39hr_WHONDRS-SW48-000098_B_k121_355514	full-cat_2	erpe_2018_sw_39hr_WHONDRS-SW48-000098_B_k121_355514__full-cat_2	UViG_178	both	novel genera	wastewater cluster	178	no	#N/A	#N/A	#N/A	0.933	0.213	0.933	dsDNAphage	12494	0	24	4	13741	No	NA	25	1	0	Low-quality	Genome-fragment	0.68	HMM-based (lower-bound)	0	1	0	VirSorter2
erpe_2018_sw_3hr_WHONDRS-SW48-000086_B_k121_103924	full-cat_2	erpe_2018_sw_3hr_WHONDRS-SW48-000086_B_k121_103924__full-cat_2	UViG_179	surface	novel genera	novel genera	179	no	#N/A	#N/A	#N/A	0.847	0.033	0.847	dsDNAphage	14717	0	15.4	3.8	14719	No	NA	26	2	0	Low-quality	Genome-fragment	7.76	HMM-based (lower-bound)	0	1	0	VirSorter2
erpe_2018_sw_18hr_WHONDRS-SW48-000091_A_NODE_465_length_24612_cov_5.458444	full-cat_2	erpe_2018_sw_18hr_WHONDRS-SW48-000091_A_NODE_465_length_24612_cov_5.458444__full-cat_2	UViG_180	surface	singleton / outlier	singleton / outlier	180	no	#N/A	#N/A	#N/A	0.513	0	0.513	dsDNAphage	24611	0	20.6	5.9	24612	No	NA	34	0	1	Not-determined	Genome-fragment	NA	NA	0	1.03	no viral genes detected	VirSorter2
erpe_2018_sw_39hr_WHONDRS-SW48-000098_F_scaffold_333	full-cat_2	erpe_2018_sw_39hr_WHONDRS-SW48-000098_F_scaffold_333__full-cat_2	UViG_181	surface	singleton / outlier	singleton / outlier	181	no	#N/A	#N/A	#N/A	0.96	0.647	0.96	dsDNAphage	11386	0	29.6	0	11454	No	NA	27	3	0	Low-quality	Genome-fragment	4.41	HMM-based (lower-bound)	0	1.03	0	VirSorter2
erpe_2018_sw_21hr_WHONDRS-SW48-000092_A_NODE_769_length_18873_cov_11.972207	full-cat_1	erpe_2018_sw_21hr_WHONDRS-SW48-000092_A_NODE_769_length_18873_cov_11.972207__full-cat_1	UViG_182	surface	singleton / outlier	singleton / outlier	182	no	#N/A	#N/A	#N/A	0.987	0.127	0.987	dsDNAphage	18427	1	23.1	0	18873	No	NA	13	1	0	Low-quality	Genome-fragment	4.11	HMM-based (lower-bound)	0	1.01	0	VirSorter2
erpe_2018_sw_18hr_WHONDRS-SW48-000091_A_NODE_42_length_71490_cov_2.940838	full-cat_1	erpe_2018_sw_18hr_WHONDRS-SW48-000091_A_NODE_42_length_71490_cov_2.940838__full-cat_1	UViG_183	surface	novel genera	novel genera	183	no	#N/A	#N/A	#N/A	1	0.073	1	dsDNAphage	71489	1	22.1	0.7	71490	No	NA	149	12	4	Low-quality	Genome-fragment	40.42	HMM-based (lower-bound)	0	1	0	VirSorter2
erpe_2018_sw_30hr_WHONDRS-SW48-000095_A_NODE_330_length_26531_cov_7.242085	full-cat_1	erpe_2018_sw_30hr_WHONDRS-SW48-000095_A_NODE_330_length_26531_cov_7.242085__full-cat_1	UViG_184	surface	novel genera	novel genera	184	no	#N/A	#N/A	#N/A	0.987	0.12	0.987	dsDNAphage	26527	2	27.9	1.6	26531	No	NA	61	6	1	Low-quality	Genome-fragment	14.74	HMM-based (lower-bound)	0	1.03	0	VirSorter2
erpe_2018_sw_30hr_WHONDRS-SW48-000095_B_k121_73837	full-cat_1	erpe_2018_sw_30hr_WHONDRS-SW48-000095_B_k121_73837__full-cat_1	UViG_185	surface	overlapping_cluster	overlapping_cluster	185	no	#N/A	#N/A	#N/A	1	0.053	1	dsDNAphage	62098	6	59.2	1.4	62098	No	NA	71	13	1	Low-quality	Genome-fragment	20.04	AAI-based (high-confidence)	0	1	0	VirSorter2
erpe_2018_sw_9hr_WHONDRS-SW48-000088_B_k121_58532	full-cat_1	erpe_2018_sw_9hr_WHONDRS-SW48-000088_B_k121_58532__full-cat_1	UViG_186	surface	singleton / outlier	singleton / outlier	186	no	#N/A	#N/A	#N/A	0.98	0.093	0.98	dsDNAphage	20288	1	20	0	20420	No	NA	25	3	0	Low-quality	Genome-fragment	24.78	HMM-based (lower-bound)	0	1	0	VirSorter2
erpe_2018_sw_15hr_WHONDRS-SW48-000090_B_k121_98905	full-cat_1	erpe_2018_sw_15hr_WHONDRS-SW48-000090_B_k121_98905__full-cat_1	UViG_187	surface	singleton / outlier	singleton / outlier	187	no	#N/A	#N/A	#N/A	0.987	0.607	0.987	dsDNAphage	15619	2	31.6	0	15621	No	NA	19	2	0	Low-quality	Genome-fragment	42.22	AAI-based (high-confidence)	0	1	0	VirSorter2
erpe_2018_sw_42hr_WHONDRS-SW48-000099_A_NODE_209_length_33926_cov_1.798899	full-cat_1	erpe_2018_sw_42hr_WHONDRS-SW48-000099_A_NODE_209_length_33926_cov_1.798899__full-cat_1	UViG_188	surface	novel genera	freshwater cluster	188	no	#N/A	#N/A	#N/A	0.973	0.04	0.973	dsDNAphage	33924	1	20.8	0	33926	No	NA	48	4	0	Medium-quality	Genome-fragment	50.79	HMM-based (lower-bound)	0	1	0	VirSorter2
erpe_2018_sw_27hr_WHONDRS-SW48-000094_A_NODE_1208_length_10935_cov_3.278497	full-cat_1	erpe_2018_sw_27hr_WHONDRS-SW48-000094_A_NODE_1208_length_10935_cov_3.278497__full-cat_1	UViG_189	both	novel genera	wastewater and freshwater cluster	189	no	#N/A	#N/A	#N/A	1	0.6	1	dsDNAphage	10933	4	68.8	0	10935	No	NA	16	7	0	Low-quality	Genome-fragment	27.75	AAI-based (medium-confidence)	0	1	0	VirSorter2
erpe_2018_sw_18hr_WHONDRS-SW48-000091_A_NODE_654_length_20767_cov_5.646948	full-cat_2	erpe_2018_sw_18hr_WHONDRS-SW48-000091_A_NODE_654_length_20767_cov_5.646948__full-cat_2	UViG_190	surface	novel genera	novel genera	190	no	#N/A	#N/A	#N/A	0.5	0	0.5	dsDNAphage	20631	0	13.3	3.3	20767	No	NA	30	2	1	Low-quality	Genome-fragment	17.66	HMM-based (lower-bound)	0	1	0	VirSorter2
erpe_2018_sw_33hr_WHONDRS-SW48-000096_B_k121_110146	full-cat_1	erpe_2018_sw_33hr_WHONDRS-SW48-000096_B_k121_110146__full-cat_1	UViG_191	surface	novel genera	wastewater and freshwater cluster	191	no	#N/A	#N/A	#N/A	0.96	0.007	0.96	dsDNAphage	47830	2	42.6	2.1	47831	No	NA	47	2	1	Low-quality	Genome-fragment	14.84	AAI-based (medium-confidence)	0	1	0	VirSorter2
erpe_2018_pw_0hr_WHONDRS-PP48-000085_B_k121_1211916	full-cat_2	erpe_2018_pw_0hr_WHONDRS-PP48-000085_B_k121_1211916__full-cat_2	UViG_192	pore	singleton / outlier	singleton / outlier	192	no	#N/A	#N/A	#N/A	0.827	0.407	0.827	dsDNAphage	11881	0	5.3	0	12121	No	NA	19	0	0	Not-determined	Genome-fragment	NA	NA	0	1.02	no viral genes detected	VirSorter2
erpe_2018_sw_9hr_WHONDRS-SW48-000088_B_k121_91549	full-cat_1	erpe_2018_sw_9hr_WHONDRS-SW48-000088_B_k121_91549__full-cat_1	UViG_193	surface	novel genera	novel genera	193	yes	erpe_2018_sw_0hr_WHONDRS-SW48-000085_B_bin.27	d__Bacteria;p__Patescibacteria;c__Paceibacteria;o__UBA9983_A;f__CSBR16-119;g__;s__	71	0.74	0	0.74	dsDNAphage	32413	1	26.7	16.7	32416	No	NA	30	1	11	Low-quality	Genome-fragment	36.78	HMM-based (lower-bound)	0	1	0	VirSorter2
erpe_2018_sw_45hr_WHONDRS-SW48-000100_B_k121_1428843	full-cat_2	erpe_2018_sw_45hr_WHONDRS-SW48-000100_B_k121_1428843__full-cat_2	UViG_194	surface	singleton / outlier	singleton / outlier	194	no	#N/A	#N/A	#N/A	0.727	0.04	0.727	dsDNAphage	23394	0	17.6	5.9	23562	No	NA	34	1	0	Low-quality	Genome-fragment	4.35	HMM-based (lower-bound)	0	1	0	VirSorter2
erpe_2018_sw_12hr_WHONDRS-SW48-000089_F_scaffold_373	full-cat_2	erpe_2018_sw_12hr_WHONDRS-SW48-000089_F_scaffold_373__full-cat_2	UViG_195	surface	singleton / outlier	singleton / outlier	195	no	#N/A	#N/A	#N/A	0.887	0.093	0.887	dsDNAphage	9256	0	26.7	0	10903	No	NA	15	1	0	Low-quality	Genome-fragment	5.36	HMM-based (lower-bound)	0	1.01	0	VirSorter2
erpe_2018_pw_24hr_WHONDRS-PP48-000093_B_k121_406947	full-cat_1	erpe_2018_pw_24hr_WHONDRS-PP48-000093_B_k121_406947__full-cat_1	UViG_196	pore	novel genera	novel genera	196	no	#N/A	#N/A	#N/A	0.987	0	0.987	dsDNAphage	22209	4	42.3	3.8	22288	No	NA	26	6	0	Low-quality	Genome-fragment	37.54	AAI-based (medium-confidence)	0	1	0	VirSorter2
erpe_2018_sw_15hr_WHONDRS-SW48-000090_B_k121_75616	full-cat_1	erpe_2018_sw_15hr_WHONDRS-SW48-000090_B_k121_75616__full-cat_1	UViG_197	surface	novel genera	novel genera	197	no	#N/A	#N/A	#N/A	0.98	0.027	0.98	dsDNAphage	12973	1	22.7	4.5	12977	No	NA	22	3	0	Low-quality	Genome-fragment	21.52	AAI-based (medium-confidence)	0	1	0	VirSorter2
erpe_2018_sw_21hr_WHONDRS-SW48-000092_A_NODE_221_length_37680_cov_3.007083	full-cat_1	erpe_2018_sw_21hr_WHONDRS-SW48-000092_A_NODE_221_length_37680_cov_3.007083__full-cat_1	UViG_198	surface	novel genera	novel genera	198	no	#N/A	#N/A	#N/A	0.873	0.113	0.873	dsDNAphage	37301	2	30.8	0	37680	No	NA	13	2	0	Low-quality	Genome-fragment	3.15	HMM-based (lower-bound)	0	1.11	0	VirSorter2
erpe_2018_sw_45hr_WHONDRS-SW48-000100_A_NODE_23_length_56997_cov_7.222138	full-cat_1	erpe_2018_sw_45hr_WHONDRS-SW48-000100_A_NODE_23_length_56997_cov_7.222138__full-cat_1	UViG_199	surface	novel genera	wastewater cluster	199	no	#N/A	#N/A	#N/A	1	0.147	1	dsDNAphage	56995	8	53.2	2.6	56997	No	NA	77	14	0	High-quality	High-quality	100	AAI-based (medium-confidence)	0	2.01	high kmer_freq may indicate large duplication; contig >1.5x longer than expected genome length	VirSorter2
erpe_2018_pw_0hr_WHONDRS-PP48-000085_A_NODE_15_length_66552_cov_2.660565	full-cat_1	erpe_2018_pw_0hr_WHONDRS-PP48-000085_A_NODE_15_length_66552_cov_2.660565__full-cat_1	UViG_200	neither	singleton / outlier	singleton / outlier	200	yes	erpe_2018_pw_0hr_WHONDRS-PP48-000085_B_bin.66	d__Bacteria;p__Bacteroidota;c__Kapabacteria;o__Kapabacteriales;f__UBA2268;g__;s__	106	1	0	1	dsDNAphage	65940	7	38.9	2.2	66552	No	NA	90	16	2	Medium-quality	Genome-fragment	69.89	HMM-based (lower-bound)	0	1	0	VirSorter2
erpe_2018_pw_12hr_WHONDRS-PP48-000089_B_k121_916198	full-cat_1	erpe_2018_pw_12hr_WHONDRS-PP48-000089_B_k121_916198__full-cat_1	UViG_201	pore	novel genera	wastewater cluster	201	no	#N/A	#N/A	#N/A	1	0.28	1	dsDNAphage	11497	2	42.9	0	11586	No	NA	14	2	0	Low-quality	Genome-fragment	32	AAI-based (medium-confidence)	0	1	0	VirSorter2
erpe_2018_sw_0hr_WHONDRS-SW48-000085_A_NODE_824_length_13553_cov_3.300387	full-cat_2	erpe_2018_sw_0hr_WHONDRS-SW48-000085_A_NODE_824_length_13553_cov_3.300387__full-cat_2	UViG_202	surface	singleton / outlier	singleton / outlier	202	no	#N/A	#N/A	#N/A	0.973	0.053	0.973	dsDNAphage	13549	0	19.2	0	13553	No	NA	26	2	0	Low-quality	Genome-fragment	6.88	HMM-based (lower-bound)	0	1	0	VirSorter2
erpe_2018_sw_42hr_WHONDRS-SW48-000099_A_NODE_223_length_32868_cov_3.832015	full-cat_2	erpe_2018_sw_42hr_WHONDRS-SW48-000099_A_NODE_223_length_32868_cov_3.832015__full-cat_2	UViG_203	surface	novel genera	novel genera	203	no	#N/A	#N/A	#N/A	1	0.133	1	dsDNAphage	32641	0	28.6	0	32868	No	NA	56	10	0	Low-quality	Genome-fragment	31.45	HMM-based (lower-bound)	0	1	0	VirSorter2
erpe_2018_sw_45hr_WHONDRS-SW48-000100_A_NODE_1225_length_10317_cov_5.735525	full-cat_1	erpe_2018_sw_45hr_WHONDRS-SW48-000100_A_NODE_1225_length_10317_cov_5.735525__full-cat_1	UViG_204	both	novel genera	novel genera	204	no	#N/A	#N/A	#N/A	0.907	0.007	0.907	dsDNAphage	9890	2	35.7	21.4	10317	No	NA	14	3	0	Low-quality	Genome-fragment	12.62	HMM-based (lower-bound)	0	1	0	VirSorter2
erpe_2018_sw_21hr_WHONDRS-SW48-000092_B_k121_402802	full-cat_1	erpe_2018_sw_21hr_WHONDRS-SW48-000092_B_k121_402802__full-cat_1	UViG_205	surface	singleton / outlier	singleton / outlier	205	no	#N/A	#N/A	#N/A	0.953	0.107	0.953	dsDNAphage	26634	1	35.7	0	27050	No	NA	14	1	0	Low-quality	Genome-fragment	15.09	HMM-based (lower-bound)	0	1	0	VirSorter2
erpe_2018_pw_18hr_WHONDRS-PP48-000091_B_k121_3018306	full-cat_2	erpe_2018_pw_18hr_WHONDRS-PP48-000091_B_k121_3018306__full-cat_2	UViG_206	pore	singleton / outlier	singleton / outlier	206	no	#N/A	#N/A	#N/A	0.88	0.007	0.88	dsDNAphage	39991	0	14.4	3.3	41242	No	NA	90	2	0	Low-quality	Genome-fragment	36.98	HMM-based (lower-bound)	0	1	0	VirSorter2
erpe_2018_sw_39hr_WHONDRS-SW48-000098_B_k121_284714	full-cat_1	erpe_2018_sw_39hr_WHONDRS-SW48-000098_B_k121_284714__full-cat_1	UViG_207	surface	singleton / outlier	singleton / outlier	207	no	#N/A	#N/A	#N/A	1	0.213	1	dsDNAphage	46253	3	37.1	0	46374	No	NA	63	11	1	Low-quality	Genome-fragment	45.2	HMM-based (lower-bound)	0	1	low-confidence DTR	VirSorter2
erpe_2018_sw_39hr_WHONDRS-SW48-000098_A_NODE_297_length_19137_cov_2.141241	full-cat_2	erpe_2018_sw_39hr_WHONDRS-SW48-000098_A_NODE_297_length_19137_cov_2.141241__full-cat_2	UViG_208	surface	novel genera	wastewater cluster	208	yes	erpe_2018_sw_39hr_WHONDRS-SW48-000098_B_bin.30	d__Bacteria;p__Cyanobacteria;c__Vampirovibrionia;o__Obscuribacterales;f__Obscuribacteraceae;g__Obscuribacter;s__	12	0.5	0	0.5	dsDNAphage	18719	0	26.3	5.3	19137	No	NA	19	3	1	Low-quality	Genome-fragment	3.53	HMM-based (lower-bound)	0	1	0	VirSorter2
erpe_2018_pw_18hr_WHONDRS-PP48-000091_A_NODE_23_length_37242_cov_2.161956	full-cat_1	erpe_2018_pw_18hr_WHONDRS-PP48-000091_A_NODE_23_length_37242_cov_2.161956__full-cat_1	UViG_209	pore	novel genera	wastewater cluster	209	no	#N/A	#N/A	#N/A	0.96	0	0.96	dsDNAphage	37152	1	14	8	37242	No	NA	50	6	0	Low-quality	Genome-fragment	42.41	HMM-based (lower-bound)	0	1	0	VirSorter2
erpe_2018_sw_45hr_WHONDRS-SW48-000100_A_NODE_38_length_47831_cov_5.121059	full-cat_1	erpe_2018_sw_45hr_WHONDRS-SW48-000100_A_NODE_38_length_47831_cov_5.121059__full-cat_1	UViG_210	surface	novel genera	freshwater cluster	210	no	#N/A	#N/A	#N/A	0.993	0.033	0.993	dsDNAphage	47704	2	28.3	1.9	47831	No	NA	54	8	0	Complete	High-quality	100	DTR (high-confidence)	0	1	0	VirSorter2
erpe_2018_pw_3hr_WHONDRS-PP48-000086_B_k121_249144	full-cat_1	erpe_2018_pw_3hr_WHONDRS-PP48-000086_B_k121_249144__full-cat_1	UViG_211	both	overlapping_cluster	overlapping_cluster	211	no	#N/A	#N/A	#N/A	0.987	0.02	0.987	dsDNAphage	17885	8	60	5	17913	No	NA	20	14	0	Low-quality	Genome-fragment	39.55	AAI-based (high-confidence)	0	1	0	VirSorter2
erpe_2018_pw_18hr_WHONDRS-PP48-000091_B_k121_56538	full-cat_2	erpe_2018_pw_18hr_WHONDRS-PP48-000091_B_k121_56538__full-cat_2	UViG_212	surface	novel genera	novel genera	212	no	#N/A	#N/A	#N/A	0.947	0.247	0.947	dsDNAphage	14595	0	5.9	0	14597	No	NA	34	1	1	Low-quality	Genome-fragment	8.37	HMM-based (lower-bound)	0	1	0	VirSorter2
erpe_2018_sw_0hr_WHONDRS-SW48-000085_B_k121_140417	full-cat_2	erpe_2018_sw_0hr_WHONDRS-SW48-000085_B_k121_140417__full-cat_2	UViG_213	surface	singleton / outlier	singleton / outlier	213	no	#N/A	#N/A	#N/A	0.9	0.487	0.9	dsDNAphage	18246	0	90.9	0	18536	No	NA	22	11	0	Low-quality	Genome-fragment	11.68	AAI-based (medium-confidence)	0	1	0	VirSorter2
erpe_2018_sw_18hr_WHONDRS-SW48-000091_A_NODE_175_length_39044_cov_1.919110	full-cat_1	erpe_2018_sw_18hr_WHONDRS-SW48-000091_A_NODE_175_length_39044_cov_1.919110__full-cat_1	UViG_214	surface	overlapping_cluster	overlapping_cluster	214	no	#N/A	#N/A	#N/A	0.993	0.147	0.993	dsDNAphage	39043	8	60.8	0	39044	No	NA	51	22	0	High-quality	High-quality	92.71	AAI-based (high-confidence)	0	1	0	VirSorter2
erpe_2018_sw_24hr_WHONDRS-SW48-000093_B_k121_143789	full-cat_2	erpe_2018_sw_24hr_WHONDRS-SW48-000093_B_k121_143789__full-cat_2	UViG_215	surface	singleton / outlier	singleton / outlier	215	no	#N/A	#N/A	#N/A	0.513	0.133	0.513	dsDNAphage	15813	0	21.1	0	15817	No	NA	19	1	0	Low-quality	Genome-fragment	12.64	HMM-based (lower-bound)	0	1	0	VirSorter2
erpe_2018_sw_24hr_WHONDRS-SW48-000093_B_k121_336014	full-cat_2	erpe_2018_sw_24hr_WHONDRS-SW48-000093_B_k121_336014__full-cat_2	UViG_216	surface	singleton / outlier	singleton / outlier	216	no	#N/A	#N/A	#N/A	0.7	0.647	0.7	dsDNAphage	21707	0	100	0	21795	No	NA	2	0	1	Not-determined	Genome-fragment	NA	NA	0	1	no viral genes detected	VirSorter2
erpe_2018_pw_30hr_WHONDRS-PP48-000095_B_k121_1043474	full-cat_1	erpe_2018_pw_30hr_WHONDRS-PP48-000095_B_k121_1043474__full-cat_1	UViG_217	pore	singleton / outlier	singleton / outlier	217	no	#N/A	#N/A	#N/A	1	0.06	1	dsDNAphage	14105	2	42.3	0	14106	No	NA	26	9	0	Low-quality	Genome-fragment	15.41	HMM-based (lower-bound)	0	1	0	VirSorter2
erpe_2018_pw_18hr_WHONDRS-PP48-000091_B_k121_2271587	full-cat_1	erpe_2018_pw_18hr_WHONDRS-PP48-000091_B_k121_2271587__full-cat_1	UViG_218	pore	singleton / outlier	singleton / outlier	218	no	#N/A	#N/A	#N/A	1	0.047	1	dsDNAphage	38439	3	54.5	0	38452	No	NA	44	6	0	Low-quality	Genome-fragment	8	AAI-based (medium-confidence)	0	1	0	VirSorter2
erpe_2018_sw_30hr_WHONDRS-SW48-000095_B_k121_632570	full-cat_1	erpe_2018_sw_30hr_WHONDRS-SW48-000095_B_k121_632570__full-cat_1	UViG_219	surface	singleton / outlier	singleton / outlier	219	no	#N/A	#N/A	#N/A	0.953	0.007	0.953	dsDNAphage	46328	1	26.8	4.9	46331	No	NA	41	7	1	Medium-quality	Genome-fragment	67.03	AAI-based (high-confidence)	0	1	0	VirSorter2
erpe_2018_sw_21hr_WHONDRS-SW48-000092_A_NODE_160_length_44954_cov_3.243893	full-cat_1	erpe_2018_sw_21hr_WHONDRS-SW48-000092_A_NODE_160_length_44954_cov_3.243893__full-cat_1	UViG_220	surface	novel genera	novel genera	220	yes	erpe_2018_pw_24hr_WHONDRS-PP48-000093_B_bin.4	d__Bacteria;p__Actinobacteriota;c__Actinomycetia;o__Mycobacteriales;f__Mycobacteriaceae;g__Mycobacterium;s__	1	0.933	0	0.933	dsDNAphage	44677	1	15.7	7.1	44954	No	NA	70	9	2	Medium-quality	Genome-fragment	65.51	HMM-based (lower-bound)	0	1	0	VirSorter2
erpe_2018_sw_27hr_WHONDRS-SW48-000094_B_k121_586606	full-cat_2	erpe_2018_sw_27hr_WHONDRS-SW48-000094_B_k121_586606__full-cat_2	UViG_221	both	singleton / outlier	singleton / outlier	221	no	#N/A	#N/A	#N/A	0.74	0.607	0.74	dsDNAphage	8874	0	36.4	0	11045	No	NA	11	1	0	Low-quality	Genome-fragment	4.74	HMM-based (lower-bound)	0	1	0	VirSorter2
erpe_2018_pw_30hr_WHONDRS-PP48-000095_B_k121_806485	full-cat_2	erpe_2018_pw_30hr_WHONDRS-PP48-000095_B_k121_806485__full-cat_2	UViG_222	pore	singleton / outlier	singleton / outlier	222	yes	erpe_2018_pw_30hr_WHONDRS-PP48-000095_B_bin.32	d__Bacteria;p__Patescibacteria;c__Gracilibacteria;o__BD1-5;f__UBA2023;g__;s__	23	0.507	0.06	0.507	dsDNAphage	11301	0	17.6	0	11676	No	NA	19	2	3	Low-quality	Genome-fragment	2.15	HMM-based (lower-bound)	0	1	0	VirSorter2
erpe_2018_sw_3hr_WHONDRS-SW48-000086_B_k121_155426	full-cat_2	erpe_2018_sw_3hr_WHONDRS-SW48-000086_B_k121_155426__full-cat_2	UViG_223	surface	novel genera	novel genera	223	no	#N/A	#N/A	#N/A	0.767	0.047	0.767	dsDNAphage	11093	0	7.1	0	11097	No	NA	14	1	0	Low-quality	Genome-fragment	7.86	HMM-based (lower-bound)	0	1	0	VirSorter2
erpe_2018_sw_33hr_WHONDRS-SW48-000096_B_k121_6480	full-cat_2	erpe_2018_sw_33hr_WHONDRS-SW48-000096_B_k121_6480__full-cat_2	UViG_224	surface	novel genera	novel genera	224	no	#N/A	#N/A	#N/A	0.58	0.067	0.58	dsDNAphage	18941	0	17.4	8.7	18943	No	NA	23	0	1	Not-determined	Genome-fragment	NA	NA	0	1	no viral genes detected	VirSorter2
erpe_2018_sw_45hr_WHONDRS-SW48-000100_A_NODE_85_length_37961_cov_6.009092	full-cat_1	erpe_2018_sw_45hr_WHONDRS-SW48-000100_A_NODE_85_length_37961_cov_6.009092__full-cat_1	UViG_225	surface	novel genera	wastewater cluster	225	no	#N/A	#N/A	#N/A	0.993	0.027	0.993	dsDNAphage	37929	6	47.1	2	37961	No	NA	51	14	1	High-quality	High-quality	100	AAI-based (medium-confidence)	0	1.01	0	VirSorter2
erpe_2018_sw_39hr_WHONDRS-SW48-000098_A_NODE_758_length_12161_cov_3.365298	full-cat_1	erpe_2018_sw_39hr_WHONDRS-SW48-000098_A_NODE_758_length_12161_cov_3.365298__full-cat_1	UViG_226	both	overlapping_cluster	overlapping_cluster	226	yes	erpe_2018_pw_30hr_WHONDRS-PP48-000095_B_bin.6	d__Bacteria;p__Proteobacteria;c__Gammaproteobacteria;o__Steroidobacterales;f__Steroidobacteraceae;g__RPQJ01;s__	40	0.967	0.233	0.967	dsDNAphage	11971	4	81.2	0	12161	No	NA	16	9	0	Low-quality	Genome-fragment	34.76	AAI-based (medium-confidence)	0	1	0	VirSorter2
erpe_2018_pw_30hr_WHONDRS-PP48-000095_A_NODE_150_length_16949_cov_1.306325	full-cat_2	erpe_2018_pw_30hr_WHONDRS-PP48-000095_A_NODE_150_length_16949_cov_1.306325__full-cat_2	UViG_227	pore	singleton / outlier	singleton / outlier	227	no	#N/A	#N/A	#N/A	0.64	0.08	0.64	dsDNAphage	16946	0	10	0	16949	No	NA	10	0	1	Not-determined	Genome-fragment	NA	NA	0	1	no viral genes detected	VirSorter2
erpe_2018_sw_6hr_WHONDRS-SW48-000087_A_NODE_720_length_18131_cov_3.695512	full-cat_2	erpe_2018_sw_6hr_WHONDRS-SW48-000087_A_NODE_720_length_18131_cov_3.695512__full-cat_2	UViG_228	surface	singleton / outlier	singleton / outlier	228	no	#N/A	#N/A	#N/A	0.64	0.06	0.64	dsDNAphage	17181	0	28.6	4.8	18131	No	NA	21	0	1	Not-determined	Genome-fragment	NA	NA	0	1.01	no viral genes detected	VirSorter2
erpe_2018_sw_33hr_WHONDRS-SW48-000096_F_scaffold_279	full-cat_2	erpe_2018_sw_33hr_WHONDRS-SW48-000096_F_scaffold_279__full-cat_2	UViG_229	both	novel genera	novel genera	229	no	#N/A	#N/A	#N/A	0.927	0.073	0.927	dsDNAphage	11205	0	9.1	3	11385	No	NA	33	2	1	Low-quality	Genome-fragment	6.11	HMM-based (lower-bound)	0	1	0	VirSorter2
erpe_2018_sw_12hr_WHONDRS-SW48-000089_B_k121_32666	full-cat_1	erpe_2018_sw_12hr_WHONDRS-SW48-000089_B_k121_32666__full-cat_1	UViG_230	surface	singleton / outlier	singleton / outlier	230	yes	erpe_2018_sw_27hr_WHONDRS-SW48-000094_A_bin.34	d__Bacteria;p__Patescibacteria;c__ABY1;o__UBA1558;f__GWA2-36-10;g__UM-FILTER-36-13;s__	75	0.827	0.013	0.827	dsDNAphage	19899	1	26.1	4.3	23050	No	NA	25	1	13	Low-quality	Genome-fragment	12.34	HMM-based (lower-bound)	0	1	0	VirSorter2
erpe_2018_sw_39hr_WHONDRS-SW48-000098_F_scaffold_416	full-cat_2	erpe_2018_sw_39hr_WHONDRS-SW48-000098_F_scaffold_416__full-cat_2	UViG_231	both	novel genera	novel genera	231	no	#N/A	#N/A	#N/A	0.96	0.36	0.96	dsDNAphage	9421	0	5.7	0	10749	No	NA	35	1	0	Low-quality	Genome-fragment	12.51	AAI-based (medium-confidence)	0	1	0	VirSorter2
erpe_2018_sw_3hr_WHONDRS-SW48-000086_B_k121_274688	full-cat_2	erpe_2018_sw_3hr_WHONDRS-SW48-000086_B_k121_274688__full-cat_2	UViG_232	both	novel genera	wastewater cluster	232	no	#N/A	#N/A	#N/A	0.913	0.073	0.913	dsDNAphage	10208	0	12.5	0	10287	No	NA	24	3	0	Low-quality	Genome-fragment	8.17	HMM-based (lower-bound)	0	1	0	VirSorter2
erpe_2018_pw_18hr_WHONDRS-PP48-000091_F_scaffold_13	full-cat_1	erpe_2018_pw_18hr_WHONDRS-PP48-000091_F_scaffold_13__full-cat_1	UViG_233	neither	novel genera	novel genera	233	no	#N/A	#N/A	#N/A	1	0.173	1	dsDNAphage	32795	1	20.4	0	32812	No	NA	54	6	0	High-quality	High-quality	100	AAI-based (medium-confidence)	0	1	0	VirSorter2
erpe_2018_sw_21hr_WHONDRS-SW48-000092_A_NODE_972_length_16291_cov_15.542502	full-cat_1	erpe_2018_sw_21hr_WHONDRS-SW48-000092_A_NODE_972_length_16291_cov_15.542502__full-cat_1	UViG_234	surface	singleton / outlier	singleton / outlier	234	no	#N/A	#N/A	#N/A	1	0.38	1	dsDNAphage	16210	2	34.8	0	16291	No	NA	23	4	0	Low-quality	Genome-fragment	19.87	AAI-based (medium-confidence)	0	1	0	VirSorter2
erpe_2018_sw_30hr_WHONDRS-SW48-000095_B_k121_167791	full-cat_1	erpe_2018_sw_30hr_WHONDRS-SW48-000095_B_k121_167791__full-cat_1	UViG_235	surface	singleton / outlier	singleton / outlier	235	no	#N/A	#N/A	#N/A	1	0.4	1	dsDNAphage	19914	1	77.3	0	19914	No	NA	22	12	0	Low-quality	Genome-fragment	5.16	AAI-based (medium-confidence)	0	1	0	VirSorter2
erpe_2018_sw_42hr_WHONDRS-SW48-000099_F_scaffold_811	full-cat_1	erpe_2018_sw_42hr_WHONDRS-SW48-000099_F_scaffold_811__full-cat_1	UViG_236	surface	novel genera	novel genera	236	no	#N/A	#N/A	#N/A	0.993	0.273	0.993	dsDNAphage	14117	1	26.1	0	14129	No	NA	23	2	3	Low-quality	Genome-fragment	9.38	HMM-based (lower-bound)	0	1	0	VirSorter2
erpe_2018_sw_45hr_WHONDRS-SW48-000100_A_NODE_281_length_22789_cov_8.942547	full-cat_1	erpe_2018_sw_45hr_WHONDRS-SW48-000100_A_NODE_281_length_22789_cov_8.942547__full-cat_1	UViG_237	surface	novel genera	novel genera	237	no	#N/A	#N/A	#N/A	0.993	0.087	0.993	dsDNAphage	22788	1	25.5	1.8	22789	No	NA	55	4	1	Low-quality	Genome-fragment	12.72	HMM-based (lower-bound)	0	1.03	0	VirSorter2
erpe_2018_sw_0hr_WHONDRS-SW48-000085_B_k121_172555	full-cat_1	erpe_2018_sw_0hr_WHONDRS-SW48-000085_B_k121_172555__full-cat_1	UViG_238	surface	novel genera	novel genera	238	no	#N/A	#N/A	#N/A	0.967	0.033	0.967	dsDNAphage	25857	2	17.1	0	26678	No	NA	41	1	0	Low-quality	Genome-fragment	7.77	HMM-based (lower-bound)	0	1	0	VirSorter2
erpe_2018_sw_3hr_WHONDRS-SW48-000086_B_k121_308773	full-cat_1	erpe_2018_sw_3hr_WHONDRS-SW48-000086_B_k121_308773__full-cat_1	UViG_239	surface	singleton / outlier	singleton / outlier	239	no	#N/A	#N/A	#N/A	0.98	0.047	0.98	dsDNAphage	18298	3	27.3	0	18300	No	NA	22	4	0	Low-quality	Genome-fragment	29.54	AAI-based (medium-confidence)	0	1	0	VirSorter2
erpe_2018_sw_42hr_WHONDRS-SW48-000099_B_k121_22588	full-cat_1	erpe_2018_sw_42hr_WHONDRS-SW48-000099_B_k121_22588__full-cat_1	UViG_240	surface	novel genera	novel genera	240	no	#N/A	#N/A	#N/A	1	0.08	1	dsDNAphage	43282	10	54	0	43285	No	NA	50	20	0	Medium-quality	Genome-fragment	82.35	AAI-based (medium-confidence)	0	1	0	VirSorter2
erpe_2018_sw_3hr_WHONDRS-SW48-000086_A_NODE_176_length_21699_cov_3.449425	full-cat_1	erpe_2018_sw_3hr_WHONDRS-SW48-000086_A_NODE_176_length_21699_cov_3.449425__full-cat_1	UViG_241	surface	singleton / outlier	singleton / outlier	241	yes	multi: erpe_2018_sw_18hr_WHONDRS-SW48-000091_B_bin.91 / erpe_2018_sw_3hr_WHONDRS-SW48-000086_B_bin.4	d__Bacteria;p__Proteobacteria;c__Gammaproteobacteria;o__Burkholderiales;f__Rhodocyclaceae;g__;s__	#N/A	1	0.087	1	dsDNAphage	21695	1	38.9	0	21699	No	NA	36	6	1	Low-quality	Genome-fragment	26.65	AAI-based (medium-confidence)	0	1	0	VirSorter2
erpe_2018_pw_30hr_WHONDRS-PP48-000095_A_NODE_134_length_17779_cov_1.383979	full-cat_1	erpe_2018_pw_30hr_WHONDRS-PP48-000095_A_NODE_134_length_17779_cov_1.383979__full-cat_1	UViG_242	pore	singleton / outlier	singleton / outlier	242	yes	erpe_2018_pw_27hr_WHONDRS-PP48-000094_A_bin.9	d__Bacteria;p__Proteobacteria;c__Gammaproteobacteria;o__Burkholderiales;f__Thiobacillaceae;g__Thiobacillus;s__	5	0.973	0.013	0.973	dsDNAphage	16997	3	48	12	17779	No	NA	25	13	0	Low-quality	Genome-fragment	47.37	AAI-based (medium-confidence)	0	1	0	VirSorter2
erpe_2018_sw_9hr_WHONDRS-SW48-000088_B_k121_149153	full-cat_2	erpe_2018_sw_9hr_WHONDRS-SW48-000088_B_k121_149153__full-cat_2	UViG_243	surface	singleton / outlier	singleton / outlier	243	no	#N/A	#N/A	#N/A	0.753	0.027	0.753	dsDNAphage	16844	0	4	0	17990	No	NA	30	0	0	Not-determined	Genome-fragment	NA	NA	0	1	no viral genes detected	VirSorter2
erpe_2018_sw_24hr_WHONDRS-SW48-000093_B_k121_271823	full-cat_1	erpe_2018_sw_24hr_WHONDRS-SW48-000093_B_k121_271823__full-cat_1	UViG_244	surface	overlapping_cluster	overlapping_cluster	244	no	#N/A	#N/A	#N/A	0.987	0.227	0.987	dsDNAphage	30453	7	81.8	0	30453	No	NA	22	12	1	Low-quality	Genome-fragment	19.12	AAI-based (medium-confidence)	0	1	0	VirSorter2
erpe_2018_sw_42hr_WHONDRS-SW48-000099_A_NODE_356_length_25416_cov_4.294120	full-cat_1	erpe_2018_sw_42hr_WHONDRS-SW48-000099_A_NODE_356_length_25416_cov_4.294120__full-cat_1	UViG_245	surface	novel genera	wastewater and tara cluster	245	yes	multi: erpe_2018_sw_12hr_WHONDRS-SW48-000089_B_bin.32 / erpe_2018_sw_3hr_WHONDRS-SW48-000086_B_bin.4	d__Bacteria;p__Proteobacteria;c__Gammaproteobacteria;o__Burkholderiales;f__Rhodocyclaceae;g__;s__	#N/A	0.993	0.04	0.993	dsDNAphage	25113	11	52.9	2.9	25416	No	NA	34	16	0	Medium-quality	Genome-fragment	65.14	AAI-based (medium-confidence)	0	1	0	VirSorter2
erpe_2018_sw_12hr_WHONDRS-SW48-000089_B_k121_208234	full-cat_1	erpe_2018_sw_12hr_WHONDRS-SW48-000089_B_k121_208234__full-cat_1	UViG_246	surface	singleton / outlier	singleton / outlier	246	no	#N/A	#N/A	#N/A	0.987	0.08	0.987	dsDNAphage	20425	2	75	4.2	20510	No	NA	24	14	0	Low-quality	Genome-fragment	5.31	AAI-based (medium-confidence)	0	1	0	VirSorter2
erpe_2018_sw_30hr_WHONDRS-SW48-000095_A_NODE_410_length_23901_cov_4.334777	full-cat_1	erpe_2018_sw_30hr_WHONDRS-SW48-000095_A_NODE_410_length_23901_cov_4.334777__full-cat_1	UViG_247	surface	novel genera	novel genera	247	no	#N/A	#N/A	#N/A	1	0.127	1	dsDNAphage	23899	1	33.3	0	23901	No	NA	45	7	0	Low-quality	Genome-fragment	25.93	HMM-based (lower-bound)	0	1	0	VirSorter2
erpe_2018_sw_39hr_WHONDRS-SW48-000098_B_k121_144786	full_1-cat_1	erpe_2018_sw_39hr_WHONDRS-SW48-000098_B_k121_144786__full_1-cat_1	UViG_248	surface	novel genera	novel genera	248	no	#N/A	#N/A	#N/A	1	0.013	1	dsDNAphage	25728	2	55.6	8.3	25803	Yes	21062	36	8	3	Low-quality	Genome-fragment	8.3	AAI-based (medium-confidence)	18.37	1	0	VirSorter2
erpe_2018_sw_30hr_WHONDRS-SW48-000095_B_k121_426289	full-cat_2	erpe_2018_sw_30hr_WHONDRS-SW48-000095_B_k121_426289__full-cat_2	UViG_249	surface	novel genera	novel genera	249	no	#N/A	#N/A	#N/A	0.767	0.033	0.767	dsDNAphage	33754	0	15.6	2.2	33863	No	NA	74	4	1	Low-quality	Genome-fragment	15.1	HMM-based (lower-bound)	0	1.01	0	VirSorter2
erpe_2018_sw_24hr_WHONDRS-SW48-000093_A_NODE_310_length_21755_cov_3.028759	full-cat_2	erpe_2018_sw_24hr_WHONDRS-SW48-000093_A_NODE_310_length_21755_cov_3.028759__full-cat_2	UViG_250	surface	novel genera	novel genera	250	no	#N/A	#N/A	#N/A	0.713	0	0.713	dsDNAphage	21752	0	27.3	9.1	21755	No	NA	33	4	2	Low-quality	Genome-fragment	18.34	HMM-based (lower-bound)	0	1	0	VirSorter2
erpe_2018_pw_24hr_WHONDRS-PP48-000093_A_NODE_179_length_11574_cov_1.545995	full-cat_2	erpe_2018_pw_24hr_WHONDRS-PP48-000093_A_NODE_179_length_11574_cov_1.545995__full-cat_2	UViG_251	pore	novel genera	novel genera	251	no	#N/A	#N/A	#N/A	0.86	0.4	0.86	dsDNAphage	11572	0	29.4	0	11574	No	NA	17	1	0	Low-quality	Genome-fragment	5.12	HMM-based (lower-bound)	0	1	0	VirSorter2
erpe_2018_sw_15hr_WHONDRS-SW48-000090_B_k121_87450	full-cat_1	erpe_2018_sw_15hr_WHONDRS-SW48-000090_B_k121_87450__full-cat_1	UViG_252	both	novel genera	novel genera	252	no	#N/A	#N/A	#N/A	1	0.027	1	dsDNAphage	19992	4	60.9	4.3	19993	No	NA	23	8	0	Medium-quality	Genome-fragment	53.31	AAI-based (medium-confidence)	0	1	0	VirSorter2
erpe_2018_pw_0hr_WHONDRS-PP48-000085_B_k121_2193903	full-cat_1	erpe_2018_pw_0hr_WHONDRS-PP48-000085_B_k121_2193903__full-cat_1	UViG_253	pore	novel genera	novel genera	253	no	#N/A	#N/A	#N/A	1	0.007	1	dsDNAphage	63405	1	21.6	2.9	63447	No	NA	102	5	2	Medium-quality	Genome-fragment	78.03	HMM-based (lower-bound)	0	1	0	VirSorter2
erpe_2018_sw_9hr_WHONDRS-SW48-000088_A_NODE_293_length_17321_cov_2.823718	full-cat_1	erpe_2018_sw_9hr_WHONDRS-SW48-000088_A_NODE_293_length_17321_cov_2.823718__full-cat_1	UViG_254	surface	novel genera	novel genera	254	no	#N/A	#N/A	#N/A	0.993	0.227	0.993	dsDNAphage	17078	3	31.8	0	17321	No	NA	22	8	0	Low-quality	Genome-fragment	22.45	HMM-based (lower-bound)	0	1	0	VirSorter2
erpe_2018_pw_18hr_WHONDRS-PP48-000091_B_k121_2242736	full-cat_1	erpe_2018_pw_18hr_WHONDRS-PP48-000091_B_k121_2242736__full-cat_1	UViG_255	pore	novel genera	novel genera	255	no	#N/A	#N/A	#N/A	0.98	0	0.98	dsDNAphage	43242	3	28	5.3	43245	No	NA	75	16	1	High-quality	High-quality	100	AAI-based (medium-confidence)	0	1	0	VirSorter2
erpe_2018_pw_27hr_WHONDRS-PP48-000094_B_k121_608129	full-cat_2	erpe_2018_pw_27hr_WHONDRS-PP48-000094_B_k121_608129__full-cat_2	UViG_256	pore	novel genera	wastewater cluster	256	no	#N/A	#N/A	#N/A	0.647	0.007	0.647	dsDNAphage	10370	0	50	14.3	10701	No	NA	14	3	1	Low-quality	Genome-fragment	18.03	AAI-based (high-confidence)	0	1	0	VirSorter2
erpe_2018_pw_30hr_WHONDRS-PP48-000095_A_NODE_406_length_10590_cov_2.817070	full-cat_2	erpe_2018_pw_30hr_WHONDRS-PP48-000095_A_NODE_406_length_10590_cov_2.817070__full-cat_2	UViG_257	pore	novel genera	wastewater cluster	257	no	#N/A	#N/A	#N/A	0.907	0.067	0.907	dsDNAphage	10590	0	52.9	11.8	10590	No	NA	17	3	1	Low-quality	Genome-fragment	17.84	AAI-based (high-confidence)	0	1	0	VirSorter2
erpe_2018_pw_18hr_WHONDRS-PP48-000091_B_k121_926198	full-cat_1	erpe_2018_pw_18hr_WHONDRS-PP48-000091_B_k121_926198__full-cat_1	UViG_258	both	novel genera	novel genera	258	no	#N/A	#N/A	#N/A	1	0.013	1	dsDNAphage	21336	4	36.7	3.3	21456	No	NA	30	6	1	Medium-quality	Genome-fragment	56.93	AAI-based (medium-confidence)	0	1	0	VirSorter2
erpe_2018_sw_12hr_WHONDRS-SW48-000089_B_k121_20388	full-cat_2	erpe_2018_sw_12hr_WHONDRS-SW48-000089_B_k121_20388__full-cat_2	UViG_259	surface	singleton / outlier	singleton / outlier	259	no	#N/A	#N/A	#N/A	0.553	0	0.553	dsDNAphage	13090	0	18.8	6.2	13090	No	NA	17	1	0	Low-quality	Genome-fragment	7.78	HMM-based (lower-bound)	0	1	0	VirSorter2
erpe_2018_pw_21hr_WHONDRS-PP48-000092_A_NODE_28_length_23510_cov_1.816106	full-cat_1	erpe_2018_pw_21hr_WHONDRS-PP48-000092_A_NODE_28_length_23510_cov_1.816106__full-cat_1	UViG_260	pore	singleton / outlier	singleton / outlier	260	no	#N/A	#N/A	#N/A	0.993	0.18	0.993	dsDNAphage	23506	4	50	0	23510	No	NA	20	6	0	Medium-quality	Genome-fragment	51.76	AAI-based (medium-confidence)	0	1	0	VirSorter2
erpe_2018_sw_18hr_WHONDRS-SW48-000091_B_k121_235534	full-cat_1	erpe_2018_sw_18hr_WHONDRS-SW48-000091_B_k121_235534__full-cat_1	UViG_261	both	novel genera	novel genera	261	no	#N/A	#N/A	#N/A	0.993	0.193	0.993	dsDNAphage	23140	1	53.7	0	23203	No	NA	41	15	1	Low-quality	Genome-fragment	41.07	AAI-based (high-confidence)	0	1	0	VirSorter2
erpe_2018_sw_21hr_WHONDRS-SW48-000092_F_scaffold_12	full-cat_1	erpe_2018_sw_21hr_WHONDRS-SW48-000092_F_scaffold_12__full-cat_1	UViG_262	surface	overlapping_cluster	overlapping_cluster	262	no	#N/A	#N/A	#N/A	0.993	0	0.993	dsDNAphage	53305	1	40.3	4.8	53658	No	NA	62	2	8	Low-quality	Genome-fragment	16.72	AAI-based (medium-confidence)	0	1	0	VirSorter2
erpe_2018_sw_24hr_WHONDRS-SW48-000093_B_k121_26823	full-cat_2	erpe_2018_sw_24hr_WHONDRS-SW48-000093_B_k121_26823__full-cat_2	UViG_263	both	singleton / outlier	singleton / outlier	263	no	#N/A	#N/A	#N/A	0.653	0.007	0.653	dsDNAphage	13377	0	10.5	0	13378	No	NA	19	1	0	Low-quality	Genome-fragment	6.76	HMM-based (lower-bound)	0	1	0	VirSorter2
erpe_2018_sw_24hr_WHONDRS-SW48-000093_F_scaffold_175	full-cat_2	erpe_2018_sw_24hr_WHONDRS-SW48-000093_F_scaffold_175__full-cat_2	UViG_264	surface	novel genera	novel genera	264	no	#N/A	#N/A	#N/A	0.78	0.127	0.78	dsDNAphage	16960	0	5.7	0	17002	No	NA	35	0	1	Not-determined	Genome-fragment	NA	NA	0	1	no viral genes detected	VirSorter2
erpe_2018_pw_18hr_WHONDRS-PP48-000091_B_k121_2393019	full-cat_1	erpe_2018_pw_18hr_WHONDRS-PP48-000091_B_k121_2393019__full-cat_1	UViG_265	neither	overlapping_cluster	overlapping_cluster	265	no	#N/A	#N/A	#N/A	1	0.213	1	dsDNAphage	46095	4	34.4	0	46097	No	NA	61	8	1	Medium-quality	Genome-fragment	58.57	HMM-based (lower-bound)	0	1	0	VirSorter2
erpe_2018_sw_12hr_WHONDRS-SW48-000089_A_NODE_852_length_11871_cov_3.732885	full-cat_2	erpe_2018_sw_12hr_WHONDRS-SW48-000089_A_NODE_852_length_11871_cov_3.732885__full-cat_2	UViG_266	surface	singleton / outlier	singleton / outlier	266	no	#N/A	#N/A	#N/A	0.78	0.293	0.78	dsDNAphage	9450	0	25	0	11871	No	NA	12	1	0	Low-quality	Genome-fragment	17.83	HMM-based (lower-bound)	0	1.04	0	VirSorter2
erpe_2018_sw_0hr_WHONDRS-SW48-000085_B_k121_150770	full-cat_1	erpe_2018_sw_0hr_WHONDRS-SW48-000085_B_k121_150770__full-cat_1	UViG_267	surface	novel genera	wastewater and tara cluster	267	no	#N/A	#N/A	#N/A	0.993	0.013	0.993	dsDNAphage	23069	5	37.8	2.7	23566	No	NA	37	8	0	Medium-quality	Genome-fragment	60.11	AAI-based (medium-confidence)	0	1	0	VirSorter2
erpe_2018_pw_45hr_WHONDRS-PP48-000100_A_NODE_40_length_11285_cov_1.611310	full-cat_2	erpe_2018_pw_45hr_WHONDRS-PP48-000100_A_NODE_40_length_11285_cov_1.611310__full-cat_2	UViG_268	pore	singleton / outlier	singleton / outlier	268	no	#N/A	#N/A	#N/A	0.953	0.433	0.953	dsDNAphage	11284	0	19.4	0	11285	No	NA	36	2	0	Low-quality	Genome-fragment	8.7	HMM-based (lower-bound)	0	1.01	0	VirSorter2
erpe_2018_sw_21hr_WHONDRS-SW48-000092_F_scaffold_155	full-cat_2	erpe_2018_sw_21hr_WHONDRS-SW48-000092_F_scaffold_155__full-cat_2	UViG_269	surface	singleton / outlier	Clustered/Singleton	269	no	#N/A	#N/A	#N/A	0.52	0.007	0.52	dsDNAphage	25045	0	25	0	25047	No	NA	38	0	0	Not-determined	Genome-fragment	NA	NA	0	1	no viral genes detected	VirSorter2
erpe_2018_sw_27hr_WHONDRS-SW48-000094_B_k121_44236	full-cat_2	erpe_2018_sw_27hr_WHONDRS-SW48-000094_B_k121_44236__full-cat_2	UViG_270	surface	singleton / outlier	singleton / outlier	270	no	#N/A	#N/A	#N/A	0.993	0.74	0.993	dsDNAphage	36522	0	22.7	0	36522	No	NA	66	2	0	Low-quality	Genome-fragment	28.44	AAI-based (medium-confidence)	0	1	0	VirSorter2
erpe_2018_sw_33hr_WHONDRS-SW48-000096_A_NODE_774_length_12021_cov_2.562132	full-cat_2	erpe_2018_sw_33hr_WHONDRS-SW48-000096_A_NODE_774_length_12021_cov_2.562132__full-cat_2	UViG_271	surface	novel genera	novel genera	271	no	#N/A	#N/A	#N/A	0.74	0.013	0.74	dsDNAphage	11788	0	25	10	12021	No	NA	20	4	0	Low-quality	Genome-fragment	18.77	HMM-based (lower-bound)	0	1	0	VirSorter2
erpe_2018_sw_18hr_WHONDRS-SW48-000091_A_NODE_537_length_22775_cov_2.120496	full-cat_2	erpe_2018_sw_18hr_WHONDRS-SW48-000091_A_NODE_537_length_22775_cov_2.120496__full-cat_2	UViG_272	surface	novel genera	novel genera	272	yes	erpe_2018_pw_24hr_WHONDRS-PP48-000093_B_bin.4	d__Bacteria;p__Actinobacteriota;c__Actinomycetia;o__Mycobacteriales;f__Mycobacteriaceae;g__Mycobacterium;s__	1	0.847	0.007	0.847	dsDNAphage	21616	0	18.8	6.2	22775	No	NA	48	7	2	Low-quality	Genome-fragment	33.5	HMM-based (lower-bound)	0	1	0	VirSorter2
erpe_2018_sw_42hr_WHONDRS-SW48-000099_A_NODE_475_length_21678_cov_2.999397	full-cat_1	erpe_2018_sw_42hr_WHONDRS-SW48-000099_A_NODE_475_length_21678_cov_2.999397__full-cat_1	UViG_273	surface	novel genera	wastewater cluster	273	no	#N/A	#N/A	#N/A	0.973	0.187	0.973	dsDNAphage	21487	6	62.1	0	21678	No	NA	29	12	0	Low-quality	Genome-fragment	49.22	AAI-based (medium-confidence)	0	1	0	VirSorter2
erpe_2018_sw_30hr_WHONDRS-SW48-000095_F_scaffold_2476	full-cat_1	erpe_2018_sw_30hr_WHONDRS-SW48-000095_F_scaffold_2476__full-cat_1	UViG_274	surface	overlapping_cluster	overlapping_cluster	274	no	#N/A	#N/A	#N/A	0.993	0.16	0.993	dsDNAphage	10049	2	45.5	0	10051	No	NA	11	4	0	Low-quality	Genome-fragment	23.61	AAI-based (medium-confidence)	0	1.01	0	VirSorter2
erpe_2018_sw_21hr_WHONDRS-SW48-000092_A_NODE_442_length_26064_cov_3.342060	full-cat_1	erpe_2018_sw_21hr_WHONDRS-SW48-000092_A_NODE_442_length_26064_cov_3.342060__full-cat_1	UViG_275	surface	singleton / outlier	singleton / outlier	275	no	#N/A	#N/A	#N/A	0.753	0.007	0.753	dsDNAphage	25350	1	21.7	0	26064	No	NA	23	2	1	Low-quality	Genome-fragment	35.64	HMM-based (lower-bound)	0	1	0	VirSorter2
erpe_2018_sw_21hr_WHONDRS-SW48-000092_A_NODE_8_length_183318_cov_8.686316	full-cat_1	erpe_2018_sw_21hr_WHONDRS-SW48-000092_A_NODE_8_length_183318_cov_8.686316__full-cat_1	UViG_276	neither	singleton / outlier	Clustered/Singleton	276	no	#N/A	#N/A	#N/A	0.987	0.067	0.987	dsDNAphage	183191	9	35.9	2.7	183318	No	NA	224	25	6	Medium-quality	Genome-fragment	74.11	HMM-based (lower-bound)	0	1	low-confidence DTR	VirSorter2
erpe_2018_pw_0hr_WHONDRS-PP48-000085_A_NODE_25_length_55409_cov_3.546815	full-cat_1	erpe_2018_pw_0hr_WHONDRS-PP48-000085_A_NODE_25_length_55409_cov_3.546815__full-cat_1	UViG_277	neither	singleton / outlier	singleton / outlier	277	yes	multi: erpe_2018_pw_6hr_WHONDRS-PP48-000087_B_bin.3 / erpe_2018_pw_24hr_WHONDRS-PP48-000093_B_bin.7	d__Bacteria;p__Poribacteria;c__DTPJ01;o__DTPJ01;f__DTPJ01;g__;s__	29, and 36	1	0	1	dsDNAphage	55406	5	22.9	3.6	55409	No	NA	83	8	2	Medium-quality	Genome-fragment	63.41	HMM-based (lower-bound)	0	1	0	VirSorter2
erpe_2018_sw_42hr_WHONDRS-SW48-000099_A_NODE_119_length_45336_cov_3.431595	full-cat_2	erpe_2018_sw_42hr_WHONDRS-SW48-000099_A_NODE_119_length_45336_cov_3.431595__full-cat_2	UViG_278	surface	novel genera	novel genera	278	no	#N/A	#N/A	#N/A	0.96	0.04	0.96	dsDNAphage	45333	0	10.7	1.2	45336	No	NA	84	4	0	Low-quality	Genome-fragment	21.31	HMM-based (lower-bound)	0	1	0	VirSorter2
erpe_2018_sw_21hr_WHONDRS-SW48-000092_F_scaffold_118	full-cat_1	erpe_2018_sw_21hr_WHONDRS-SW48-000092_F_scaffold_118__full-cat_1	UViG_279	surface	overlapping_cluster	overlapping_cluster	279	no	#N/A	#N/A	#N/A	1	0.28	1	dsDNAphage	27954	7	94.7	0	27958	No	NA	19	14	1	Low-quality	Genome-fragment	17.61	AAI-based (medium-confidence)	0	1	0	VirSorter2
erpe_2018_pw_3hr_WHONDRS-PP48-000086_B_k121_384700	full-cat_1	erpe_2018_pw_3hr_WHONDRS-PP48-000086_B_k121_384700__full-cat_1	UViG_280	pore	novel genera	novel genera	280	no	#N/A	#N/A	#N/A	0.973	0	0.973	dsDNAphage	13283	2	17.6	11.8	13535	No	NA	17	3	0	Low-quality	Genome-fragment	12.14	HMM-based (lower-bound)	0	1	0	VirSorter2
erpe_2018_sw_6hr_WHONDRS-SW48-000087_B_k121_1350571	full-cat_1	erpe_2018_sw_6hr_WHONDRS-SW48-000087_B_k121_1350571__full-cat_1	UViG_281	surface	novel genera	novel genera	281	no	#N/A	#N/A	#N/A	0.86	0	0.86	dsDNAphage	40725	2	27.8	2.8	40841	No	NA	36	4	0	Low-quality	Genome-fragment	48.03	HMM-based (lower-bound)	0	1	0	VirSorter2
erpe_2018_sw_27hr_WHONDRS-SW48-000094_B_k121_193816	full-cat_2	erpe_2018_sw_27hr_WHONDRS-SW48-000094_B_k121_193816__full-cat_2	UViG_282	surface	singleton / outlier	singleton / outlier	282	no	#N/A	#N/A	#N/A	0.5	0	0.5	dsDNAphage	10941	0	12.5	0	11080	No	NA	8	0	0	Not-determined	Genome-fragment	NA	NA	0	1	no viral genes detected	VirSorter2
erpe_2018_sw_42hr_WHONDRS-SW48-000099_A_NODE_62_length_59366_cov_1.810311	full-cat_2	erpe_2018_sw_42hr_WHONDRS-SW48-000099_A_NODE_62_length_59366_cov_1.810311__full-cat_2	UViG_283	surface	singleton / outlier	singleton / outlier	283	no	#N/A	#N/A	#N/A	0.687	0	0.687	dsDNAphage	58428	0	8.6	2.9	59366	No	NA	80	1	2	Low-quality	Genome-fragment	10.96	HMM-based (lower-bound)	0	1	0	VirSorter2
erpe_2018_sw_39hr_WHONDRS-SW48-000098_F_scaffold_768	full-cat_2	erpe_2018_sw_39hr_WHONDRS-SW48-000098_F_scaffold_768__full-cat_2	UViG_284	surface	novel genera	novel genera	284	no	#N/A	#N/A	#N/A	0.947	0.133	0.947	dsDNAphage	11672	0	10.8	2.7	11673	No	NA	37	2	1	Low-quality	Genome-fragment	6.72	HMM-based (lower-bound)	0	1	0	VirSorter2
erpe_2018_sw_27hr_WHONDRS-SW48-000094_F_scaffold_378	full-cat_1	erpe_2018_sw_27hr_WHONDRS-SW48-000094_F_scaffold_378__full-cat_1	UViG_285	surface	novel genera	novel genera	285	no	#N/A	#N/A	#N/A	0.96	0.047	0.96	dsDNAphage	11447	1	20	5	11448	No	NA	20	2	0	Low-quality	Genome-fragment	8.38	HMM-based (lower-bound)	0	1	0	VirSorter2
erpe_2018_sw_15hr_WHONDRS-SW48-000090_B_k121_93461	full-cat_2	erpe_2018_sw_15hr_WHONDRS-SW48-000090_B_k121_93461__full-cat_2	UViG_286	surface	singleton / outlier	singleton / outlier	286	no	#N/A	#N/A	#N/A	0.507	0.007	0.507	dsDNAphage	10211	0	43.8	6.2	10467	No	NA	16	1	1	Low-quality	Genome-fragment	4.49	HMM-based (lower-bound)	0	1	0	VirSorter2
erpe_2018_sw_6hr_WHONDRS-SW48-000087_B_k121_605278	full-cat_2	erpe_2018_sw_6hr_WHONDRS-SW48-000087_B_k121_605278__full-cat_2	UViG_287	surface	novel genera	novel genera	287	no	#N/A	#N/A	#N/A	0.913	0.007	0.913	dsDNAphage	23632	0	31.2	3.1	23635	No	NA	32	5	1	Low-quality	Genome-fragment	15.75	HMM-based (lower-bound)	0	1	0	VirSorter2
erpe_2018_sw_39hr_WHONDRS-SW48-000098_B_k121_613685	full-cat_2	erpe_2018_sw_39hr_WHONDRS-SW48-000098_B_k121_613685__full-cat_2	UViG_288	surface	novel genera	novel genera	288	no	#N/A	#N/A	#N/A	0.52	0.02	0.52	dsDNAphage	11016	0	7.7	0	11052	No	NA	13	2	0	Low-quality	Genome-fragment	7.75	HMM-based (lower-bound)	0	1	0	VirSorter2
erpe_2018_sw_45hr_WHONDRS-SW48-000100_A_NODE_198_length_26591_cov_3.370806	full-cat_2	erpe_2018_sw_45hr_WHONDRS-SW48-000100_A_NODE_198_length_26591_cov_3.370806__full-cat_2	UViG_289	surface	novel genera	novel genera	289	no	#N/A	#N/A	#N/A	0.607	0.08	0.607	dsDNAphage	26589	0	40	8	26591	No	NA	25	8	1	Low-quality	Genome-fragment	8.05	AAI-based (medium-confidence)	0	1	0	VirSorter2
erpe_2018_pw_0hr_WHONDRS-PP48-000085_B_k121_306482	full-cat_1	erpe_2018_pw_0hr_WHONDRS-PP48-000085_B_k121_306482__full-cat_1	UViG_290	pore	singleton / outlier	singleton / outlier	290	no	#N/A	#N/A	#N/A	0.82	0.007	0.82	dsDNAphage	16437	2	23.5	0	16437	No	NA	17	3	0	Low-quality	Genome-fragment	5.89	HMM-based (lower-bound)	0	1.01	0	VirSorter2
erpe_2018_pw_30hr_WHONDRS-PP48-000095_A_NODE_398_length_10683_cov_1.653846	full-cat_2	erpe_2018_pw_30hr_WHONDRS-PP48-000095_A_NODE_398_length_10683_cov_1.653846__full-cat_2	UViG_291	pore	novel genera	wastewater cluster	291	no	#N/A	#N/A	#N/A	0.94	0.027	0.94	dsDNAphage	10541	0	50	15	10683	No	NA	20	8	0	Low-quality	Genome-fragment	27.89	AAI-based (medium-confidence)	0	1	0	VirSorter2
erpe_2018_sw_0hr_WHONDRS-SW48-000085_A_NODE_1175_length_11054_cov_4.768555	full-cat_2	erpe_2018_sw_0hr_WHONDRS-SW48-000085_A_NODE_1175_length_11054_cov_4.768555__full-cat_2	UViG_292	surface	novel genera	novel genera	292	no	#N/A	#N/A	#N/A	0.833	0.007	0.833	dsDNAphage	10876	0	18.2	9.1	11054	No	NA	22	2	0	Low-quality	Genome-fragment	6.08	HMM-based (lower-bound)	0	1	0	VirSorter2
erpe_2018_sw_42hr_WHONDRS-SW48-000099_F_scaffold_172	full-cat_2	erpe_2018_sw_42hr_WHONDRS-SW48-000099_F_scaffold_172__full-cat_2	UViG_293	surface	novel genera	novel genera	293	no	#N/A	#N/A	#N/A	0.507	0.033	0.507	dsDNAphage	19208	0	28	4	19211	No	NA	26	4	1	Low-quality	Genome-fragment	21.36	HMM-based (lower-bound)	0	1	0	VirSorter2
erpe_2018_sw_39hr_WHONDRS-SW48-000098_A_NODE_565_length_14411_cov_2.227877	full-cat_2	erpe_2018_sw_39hr_WHONDRS-SW48-000098_A_NODE_565_length_14411_cov_2.227877__full-cat_2	UViG_294	surface	singleton / outlier	singleton / outlier	294	no	#N/A	#N/A	#N/A	0.6	0	0.6	dsDNAphage	14210	0	40	10	14411	No	NA	20	1	2	Not-determined	Genome-fragment	NA	NA	0	1.01	0	VirSorter2
erpe_2018_sw_9hr_WHONDRS-SW48-000088_B_k121_154290	full-cat_1	erpe_2018_sw_9hr_WHONDRS-SW48-000088_B_k121_154290__full-cat_1	UViG_295	surface	novel genera	novel genera	295	no	#N/A	#N/A	#N/A	0.953	0.013	0.953	dsDNAphage	25928	2	13	0	25929	No	NA	46	0	0	Not-determined	Genome-fragment	NA	NA	0	1	no viral genes detected	VirSorter2
erpe_2018_sw_3hr_WHONDRS-SW48-000086_B_k121_66613	full-cat_1	erpe_2018_sw_3hr_WHONDRS-SW48-000086_B_k121_66613__full-cat_1	UViG_296	surface	singleton / outlier	singleton / outlier	296	no	#N/A	#N/A	#N/A	1	0.04	1	dsDNAphage	12470	2	20	0	12496	No	NA	20	3	1	Low-quality	Genome-fragment	26.85	AAI-based (medium-confidence)	0	1.01	0	VirSorter2
erpe_2018_sw_39hr_WHONDRS-SW48-000098_A_NODE_715_length_12565_cov_5.853755	full-cat_2	erpe_2018_sw_39hr_WHONDRS-SW48-000098_A_NODE_715_length_12565_cov_5.853755__full-cat_2	UViG_297	surface	novel genera	novel genera	297	no	#N/A	#N/A	#N/A	0.813	0.007	0.813	dsDNAphage	12154	0	13.6	4.5	12565	No	NA	22	3	0	Low-quality	Genome-fragment	14.68	HMM-based (lower-bound)	0	1.01	0	VirSorter2
erpe_2018_sw_39hr_WHONDRS-SW48-000098_B_k121_136771	full-cat_2	erpe_2018_sw_39hr_WHONDRS-SW48-000098_B_k121_136771__full-cat_2	UViG_298	surface	singleton / outlier	singleton / outlier	298	no	#N/A	#N/A	#N/A	0.6	0.013	0.6	dsDNAphage	15308	0	50	10	15382	No	NA	20	2	2	Low-quality	Genome-fragment	2.55	AAI-based (medium-confidence)	0	1	0	VirSorter2
erpe_2018_sw_3hr_WHONDRS-SW48-000086_A_NODE_26_length_44135_cov_2.460394	full-cat_1	erpe_2018_sw_3hr_WHONDRS-SW48-000086_A_NODE_26_length_44135_cov_2.460394__full-cat_1	UViG_299	surface	novel genera	novel genera	299	no	#N/A	#N/A	#N/A	0.987	0.027	0.987	dsDNAphage	44132	4	35.6	0	44135	No	NA	45	8	3	Low-quality	Genome-fragment	29.75	HMM-based (lower-bound)	0	1.01	0	VirSorter2
erpe_2018_sw_6hr_WHONDRS-SW48-000087_F_scaffold_308	full-cat_1	erpe_2018_sw_6hr_WHONDRS-SW48-000087_F_scaffold_308__full-cat_1	UViG_300	surface	singleton / outlier	singleton / outlier	300	no	#N/A	#N/A	#N/A	1	0.207	1	dsDNAphage	13565	1	22.2	0	13568	No	NA	36	4	0	Low-quality	Genome-fragment	29.26	AAI-based (medium-confidence)	0	1	0	VirSorter2
erpe_2018_sw_21hr_WHONDRS-SW48-000092_A_NODE_432_length_26281_cov_6.815286	full-cat_2	erpe_2018_sw_21hr_WHONDRS-SW48-000092_A_NODE_432_length_26281_cov_6.815286__full-cat_2	UViG_301	surface	singleton / outlier	singleton / outlier	301	no	#N/A	#N/A	#N/A	0.987	0.553	0.987	dsDNAphage	26024	0	34.6	0	26281	No	NA	52	5	1	Low-quality	Genome-fragment	17.8	HMM-based (lower-bound)	0	1	0	VirSorter2
erpe_2018_sw_12hr_WHONDRS-SW48-000089_B_k121_475004	full-cat_2	erpe_2018_sw_12hr_WHONDRS-SW48-000089_B_k121_475004__full-cat_2	UViG_302	surface	singleton / outlier	singleton / outlier	302	no	#N/A	#N/A	#N/A	0.887	0.06	0.887	dsDNAphage	11740	0	7.7	0	11749	No	NA	26	1	1	Low-quality	Genome-fragment	7.79	HMM-based (lower-bound)	0	1	0	VirSorter2
erpe_2018_sw_0hr_WHONDRS-SW48-000085_A_NODE_88_length_37757_cov_1.793675	full-cat_1	erpe_2018_sw_0hr_WHONDRS-SW48-000085_A_NODE_88_length_37757_cov_1.793675__full-cat_1	UViG_303	surface	novel genera	wastewater cluster	303	yes	erpe_2018_sw_30hr_WHONDRS-SW48-000095_B_bin.69	d__Bacteria;p__Patescibacteria;c__Paceibacteria;o__UBA9983_A;f__UBA5272;g__UBA5272;s__	94	0.847	0.007	0.847	dsDNAphage	37314	2	35.9	28.2	37757	No	NA	39	2	16	Low-quality	Genome-fragment	35.05	AAI-based (medium-confidence)	0	1	0	VirSorter2
erpe_2018_sw_6hr_WHONDRS-SW48-000087_B_k121_69114	full-cat_1	erpe_2018_sw_6hr_WHONDRS-SW48-000087_B_k121_69114__full-cat_1	UViG_304	surface	singleton / outlier	singleton / outlier	304	no	#N/A	#N/A	#N/A	1	0.673	1	dsDNAphage	17816	4	93.3	0	17818	No	NA	15	9	0	Low-quality	Genome-fragment	4.61	AAI-based (medium-confidence)	0	1.01	0	VirSorter2
erpe_2018_pw_30hr_WHONDRS-PP48-000095_B_k121_189363	full-cat_1	erpe_2018_pw_30hr_WHONDRS-PP48-000095_B_k121_189363__full-cat_1	UViG_305	pore	singleton / outlier	singleton / outlier	305	no	#N/A	#N/A	#N/A	0.647	0	0.647	dsDNAphage	14375	1	16.7	11.1	14375	No	NA	19	4	5	Low-quality	Genome-fragment	12.4	HMM-based (lower-bound)	0	1	0	VirSorter2
erpe_2018_sw_21hr_WHONDRS-SW48-000092_A_NODE_301_length_32032_cov_5.394734	full-cat_1	erpe_2018_sw_21hr_WHONDRS-SW48-000092_A_NODE_301_length_32032_cov_5.394734__full-cat_1	UViG_306	surface	singleton / outlier	singleton / outlier	306	no	#N/A	#N/A	#N/A	0.96	0	0.96	dsDNAphage	32030	2	12.8	2.6	32032	No	NA	39	2	0	Low-quality	Genome-fragment	19.5	HMM-based (lower-bound)	0	1	0	VirSorter2
erpe_2018_sw_30hr_WHONDRS-SW48-000095_F_scaffold_1614	full-cat_2	erpe_2018_sw_30hr_WHONDRS-SW48-000095_F_scaffold_1614__full-cat_2	UViG_307	surface	novel genera	novel genera	307	no	#N/A	#N/A	#N/A	0.96	0.327	0.96	dsDNAphage	13968	0	10.3	0	13971	No	NA	29	1	0	Low-quality	Genome-fragment	8.01	HMM-based (lower-bound)	0	1	0	VirSorter2
erpe_2018_sw_42hr_WHONDRS-SW48-000099_B_k121_3183	full-cat_2	erpe_2018_sw_42hr_WHONDRS-SW48-000099_B_k121_3183__full-cat_2	UViG_308	surface	novel genera	novel genera	308	no	#N/A	#N/A	#N/A	0.873	0	0.873	dsDNAphage	41293	0	16.4	3	45600	No	NA	67	3	0	Low-quality	Genome-fragment	23.8	HMM-based (lower-bound)	0	1	0	VirSorter2
erpe_2018_pw_24hr_WHONDRS-PP48-000093_B_k121_116839	full-cat_1	erpe_2018_pw_24hr_WHONDRS-PP48-000093_B_k121_116839__full-cat_1	UViG_309	pore	singleton / outlier	singleton / outlier	309	no	#N/A	#N/A	#N/A	1	0.167	1	dsDNAphage	10810	6	58.3	0	10864	No	NA	12	6	0	Low-quality	Genome-fragment	25.93	AAI-based (medium-confidence)	0	1	0	VirSorter2
erpe_2018_sw_6hr_WHONDRS-SW48-000087_B_k121_841177	lt2gene-cat_1	erpe_2018_sw_6hr_WHONDRS-SW48-000087_B_k121_841177__lt2gene-cat_1	UViG_310	surface	singleton / outlier	singleton / outlier	310	no	#N/A	#N/A	#N/A	nan	nan	nan	dsDNAphage	16245	1	100	0	16245	No	NA	2	0	0	Not-determined	Genome-fragment	NA	NA	0	1.01	no viral genes detected	VirSorter2
erpe_2018_sw_39hr_WHONDRS-SW48-000098_B_k121_424305	full-cat_2	erpe_2018_sw_39hr_WHONDRS-SW48-000098_B_k121_424305__full-cat_2	UViG_311	surface	novel genera	novel genera	311	no	#N/A	#N/A	#N/A	0.567	0.26	0.567	dsDNAphage	10952	0	44.4	0	10954	No	NA	9	0	0	Not-determined	Genome-fragment	NA	NA	0	1	no viral genes detected	VirSorter2
erpe_2018_pw_0hr_WHONDRS-PP48-000085_B_k121_268525	full-cat_1	erpe_2018_pw_0hr_WHONDRS-PP48-000085_B_k121_268525__full-cat_1	UViG_312	pore	singleton / outlier	singleton / outlier	312	no	#N/A	#N/A	#N/A	1	0.193	1	dsDNAphage	12211	1	72.7	0	12212	No	NA	11	6	0	Low-quality	Genome-fragment	18.17	HMM-based (lower-bound)	0	1	0	VirSorter2
erpe_2018_sw_21hr_WHONDRS-SW48-000092_A_NODE_364_length_28963_cov_3.100049	full-cat_2	erpe_2018_sw_21hr_WHONDRS-SW48-000092_A_NODE_364_length_28963_cov_3.100049__full-cat_2	UViG_313	surface	singleton / outlier	singleton / outlier	313	no	#N/A	#N/A	#N/A	0.667	0	0.667	dsDNAphage	28735	0	27.8	0	28963	No	NA	51	6	5	Low-quality	Genome-fragment	36.08	HMM-based (lower-bound)	0	1	0	VirSorter2
erpe_2018_sw_45hr_WHONDRS-SW48-000100_A_NODE_64_length_42393_cov_3.290091	full-cat_1	erpe_2018_sw_45hr_WHONDRS-SW48-000100_A_NODE_64_length_42393_cov_3.290091__full-cat_1	UViG_314	surface	novel genera	novel genera	314	yes	erpe_2018_sw_42hr_WHONDRS-SW48-000099_B_bin.74	d__Bacteria;p__Verrucomicrobiota;c__Verrucomicrobiae;o__Opitutales;f__Opitutaceae;g__Lacunisphaera;s__	69	1	0.013	1	dsDNAphage	42392	1	21.6	0	42393	No	NA	37	6	0	Medium-quality	Genome-fragment	64.5	HMM-based (lower-bound)	0	1	0	VirSorter2
erpe_2018_sw_45hr_WHONDRS-SW48-000100_A_NODE_290_length_22300_cov_4.237271	full-cat_1	erpe_2018_sw_45hr_WHONDRS-SW48-000100_A_NODE_290_length_22300_cov_4.237271__full-cat_1	UViG_315	surface	novel genera	novel genera	315	no	#N/A	#N/A	#N/A	1	0.1	1	dsDNAphage	22298	1	18.9	0	22300	No	NA	37	3	1	Low-quality	Genome-fragment	15.49	HMM-based (lower-bound)	0	1	0	VirSorter2
erpe_2018_sw_30hr_WHONDRS-SW48-000095_B_k121_257813	full-cat_2	erpe_2018_sw_30hr_WHONDRS-SW48-000095_B_k121_257813__full-cat_2	UViG_316	surface	singleton / outlier	singleton / outlier	316	no	#N/A	#N/A	#N/A	0.973	0.493	0.973	dsDNAphage	17989	0	26.8	0	17989	No	NA	41	5	0	Low-quality	Genome-fragment	10.84	HMM-based (lower-bound)	0	1	0	VirSorter2
erpe_2018_sw_6hr_WHONDRS-SW48-000087_B_k121_932128	full-cat_1	erpe_2018_sw_6hr_WHONDRS-SW48-000087_B_k121_932128__full-cat_1	UViG_317	surface	novel genera	wastewater cluster	317	yes	erpe_2018_pw_24hr_WHONDRS-PP48-000093_B_bin.4	d__Bacteria;p__Actinobacteriota;c__Actinomycetia;o__Mycobacteriales;f__Mycobacteriaceae;g__Mycobacterium;s__	1	0.993	0.16	0.993	dsDNAphage	11496	4	64.3	0	11529	No	NA	14	8	1	Low-quality	Genome-fragment	15.6	HMM-based (lower-bound)	0	1	0	VirSorter2
erpe_2018_pw_18hr_WHONDRS-PP48-000091_A_NODE_276_length_14508_cov_1.668451	full-cat_2	erpe_2018_pw_18hr_WHONDRS-PP48-000091_A_NODE_276_length_14508_cov_1.668451__full-cat_2	UViG_318	pore	novel genera	novel genera	318	no	#N/A	#N/A	#N/A	0.947	0.447	0.947	dsDNAphage	14067	0	14.3	0	14508	No	NA	42	5	1	Low-quality	Genome-fragment	16.51	HMM-based (lower-bound)	0	1	0	VirSorter2
erpe_2018_sw_42hr_WHONDRS-SW48-000099_A_NODE_1272_length_12202_cov_13.404803	full-cat_2	erpe_2018_sw_42hr_WHONDRS-SW48-000099_A_NODE_1272_length_12202_cov_13.404803__full-cat_2	UViG_319	surface	novel genera	novel genera	319	no	#N/A	#N/A	#N/A	1	0.2	1	dsDNAphage	12202	0	7.1	0	12202	No	NA	28	1	0	Low-quality	Genome-fragment	5.5	HMM-based (lower-bound)	0	1.01	0	VirSorter2
erpe_2018_sw_6hr_WHONDRS-SW48-000087_B_k121_100055	full-cat_1	erpe_2018_sw_6hr_WHONDRS-SW48-000087_B_k121_100055__full-cat_1	UViG_320	surface	novel genera	freshwater and tara cluster	320	no	#N/A	#N/A	#N/A	1	0.153	1	dsDNAphage	13513	1	58.1	3.2	13515	No	NA	31	3	1	Low-quality	Genome-fragment	3.77	AAI-based (medium-confidence)	0	1	0	VirSorter2
erpe_2018_sw_21hr_WHONDRS-SW48-000092_F_scaffold_28	full-cat_1	erpe_2018_sw_21hr_WHONDRS-SW48-000092_F_scaffold_28__full-cat_1	UViG_321	surface	overlapping_cluster	overlapping_cluster	321	no	#N/A	#N/A	#N/A	0.993	0	0.993	dsDNAphage	44554	2	42.6	5.6	44983	No	NA	54	10	3	Low-quality	Genome-fragment	13.95	AAI-based (high-confidence)	0	1	0	VirSorter2
erpe_2018_sw_24hr_WHONDRS-SW48-000093_B_k121_500769	full-cat_2	erpe_2018_sw_24hr_WHONDRS-SW48-000093_B_k121_500769__full-cat_2	UViG_322	surface	novel genera	novel genera	322	yes	erpe_2018_sw_33hr_WHONDRS-SW48-000096_F_bin.5	d__Bacteria;p__Actinobacteriota;c__Actinomycetia;o__Nanopelagicales;f__S36-B12;g__;s__	3	0.993	0.233	0.993	dsDNAphage	15478	0	17.1	0	15480	No	NA	35	4	0	Low-quality	Genome-fragment	16.09	HMM-based (lower-bound)	0	1	0	VirSorter2
erpe_2018_sw_0hr_WHONDRS-SW48-000085_B_k121_231885	full-cat_2	erpe_2018_sw_0hr_WHONDRS-SW48-000085_B_k121_231885__full-cat_2	UViG_323	surface	novel genera	novel genera	323	no	#N/A	#N/A	#N/A	0.887	0	0.887	dsDNAphage	13313	0	16.7	4.2	15949	No	NA	24	1	2	Low-quality	Genome-fragment	7.04	HMM-based (lower-bound)	0	1.01	0	VirSorter2
erpe_2018_sw_0hr_WHONDRS-SW48-000085_A_NODE_1363_length_10172_cov_4.542160	full-cat_2	erpe_2018_sw_0hr_WHONDRS-SW48-000085_A_NODE_1363_length_10172_cov_4.542160__full-cat_2	UViG_324	surface	novel genera	novel genera	324	no	#N/A	#N/A	#N/A	0.727	0.06	0.727	dsDNAphage	10029	0	41.7	0	10172	No	NA	12	1	0	Low-quality	Genome-fragment	5.68	HMM-based (lower-bound)	0	1	0	VirSorter2
erpe_2018_sw_42hr_WHONDRS-SW48-000099_A_NODE_618_length_18917_cov_2.891485	full-cat_1	erpe_2018_sw_42hr_WHONDRS-SW48-000099_A_NODE_618_length_18917_cov_2.891485__full-cat_1	UViG_325	surface	overlapping_cluster	overlapping_cluster	325	no	#N/A	#N/A	#N/A	0.84	0	0.84	dsDNAphage	18648	1	33.3	13.3	18917	No	NA	15	1	1	Low-quality	Genome-fragment	17.47	HMM-based (lower-bound)	0	1	0	VirSorter2
erpe_2018_sw_33hr_WHONDRS-SW48-000096_B_k121_43221	full-cat_2	erpe_2018_sw_33hr_WHONDRS-SW48-000096_B_k121_43221__full-cat_2	UViG_326	surface	novel genera	novel genera	326	no	#N/A	#N/A	#N/A	0.827	0.107	0.827	dsDNAphage	17985	0	15.4	0	18510	No	NA	26	0	0	Medium-quality	Genome-fragment	62.06	AAI-based (medium-confidence)	0	1	no viral genes detected	VirSorter2
erpe_2018_sw_30hr_WHONDRS-SW48-000095_B_k121_96145	full-cat_1	erpe_2018_sw_30hr_WHONDRS-SW48-000095_B_k121_96145__full-cat_1	UViG_327	surface	novel genera	novel genera	327	no	#N/A	#N/A	#N/A	0.993	0.16	0.993	dsDNAphage	35225	1	27.1	1.4	35228	No	NA	70	11	0	Low-quality	Genome-fragment	25.51	HMM-based (lower-bound)	0	1	0	VirSorter2
erpe_2018_pw_0hr_WHONDRS-PP48-000085_A_NODE_22_length_59248_cov_2.165897	full-cat_1	erpe_2018_pw_0hr_WHONDRS-PP48-000085_A_NODE_22_length_59248_cov_2.165897__full-cat_1	UViG_328	neither	novel genera	novel genera	328	no	#N/A	#N/A	#N/A	0.993	0.027	0.993	dsDNAphage	59246	3	25	1	59248	No	NA	96	7	1	Medium-quality	Genome-fragment	83.37	HMM-based (lower-bound)	0	1	0	VirSorter2
erpe_2018_sw_15hr_WHONDRS-SW48-000090_B_k121_95835	full-cat_2	erpe_2018_sw_15hr_WHONDRS-SW48-000090_B_k121_95835__full-cat_2	UViG_329	surface	novel genera	novel genera	329	no	#N/A	#N/A	#N/A	0.873	0.133	0.873	dsDNAphage	14748	0	4.5	0	14875	No	NA	44	0	0	Not-determined	Genome-fragment	NA	NA	0	1	no viral genes detected	VirSorter2
erpe_2018_sw_24hr_WHONDRS-SW48-000093_B_k121_171829	full-cat_2	erpe_2018_sw_24hr_WHONDRS-SW48-000093_B_k121_171829__full-cat_2	UViG_330	both	singleton / outlier	singleton / outlier	330	no	#N/A	#N/A	#N/A	0.527	0.02	0.527	dsDNAphage	10304	0	30.8	0	10308	No	NA	13	1	2	Low-quality	Genome-fragment	3.91	HMM-based (lower-bound)	0	1	0	VirSorter2
erpe_2018_sw_3hr_WHONDRS-SW48-000086_A_NODE_43_length_38967_cov_3.653991	full-cat_1	erpe_2018_sw_3hr_WHONDRS-SW48-000086_A_NODE_43_length_38967_cov_3.653991__full-cat_1	UViG_331	surface	singleton / outlier	singleton / outlier	331	no	#N/A	#N/A	#N/A	1	0.327	1	dsDNAphage	38966	8	77.4	0	38967	No	NA	62	22	0	High-quality	High-quality	100	AAI-based (high-confidence)	0	1	0	VirSorter2
erpe_2018_pw_21hr_WHONDRS-PP48-000092_B_k121_557652	full-cat_2	erpe_2018_pw_21hr_WHONDRS-PP48-000092_B_k121_557652__full-cat_2	UViG_332	pore	singleton / outlier	singleton / outlier	332	no	#N/A	#N/A	#N/A	0.993	0.413	0.993	dsDNAphage	20319	0	42.1	0	20322	No	NA	38	11	0	Low-quality	Genome-fragment	28.41	AAI-based (medium-confidence)	0	1	0	VirSorter2
erpe_2018_sw_0hr_WHONDRS-SW48-000085_B_k121_148723	full-cat_2	erpe_2018_sw_0hr_WHONDRS-SW48-000085_B_k121_148723__full-cat_2	UViG_333	surface	novel genera	novel genera	333	no	#N/A	#N/A	#N/A	0.807	0.013	0.807	dsDNAphage	10455	0	9.5	4.8	10540	No	NA	21	2	0	Low-quality	Genome-fragment	4.48	HMM-based (lower-bound)	0	1	0	VirSorter2
erpe_2018_sw_15hr_WHONDRS-SW48-000090_B_k121_41371	full-cat_2	erpe_2018_sw_15hr_WHONDRS-SW48-000090_B_k121_41371__full-cat_2	UViG_334	surface	novel genera	novel genera	334	no	#N/A	#N/A	#N/A	0.96	0.16	0.96	dsDNAphage	10594	0	5.6	0	10596	No	NA	18	0	1	Low-quality	Genome-fragment	6.86	AAI-based (medium-confidence)	0	1	no viral genes detected	VirSorter2
erpe_2018_sw_9hr_WHONDRS-SW48-000088_B_k121_165844	full-cat_2	erpe_2018_sw_9hr_WHONDRS-SW48-000088_B_k121_165844__full-cat_2	UViG_335	surface	novel genera	novel genera	335	no	#N/A	#N/A	#N/A	0.96	0.2	0.96	dsDNAphage	10788	0	9.1	0	10791	No	NA	22	1	0	Low-quality	Genome-fragment	4.86	HMM-based (lower-bound)	0	1	0	VirSorter2
erpe_2018_sw_12hr_WHONDRS-SW48-000089_A_NODE_948_length_11202_cov_2.635034	full-cat_2	erpe_2018_sw_12hr_WHONDRS-SW48-000089_A_NODE_948_length_11202_cov_2.635034__full-cat_2	UViG_336	surface	singleton / outlier	singleton / outlier	336	no	#N/A	#N/A	#N/A	0.553	0.087	0.553	dsDNAphage	10952	0	12.5	0	11202	No	NA	8	0	0	Not-determined	Genome-fragment	NA	NA	0	1	no viral genes detected	VirSorter2
erpe_2018_pw_9hr_WHONDRS-PP48-000088_B_k121_61784	full-cat_2	erpe_2018_pw_9hr_WHONDRS-PP48-000088_B_k121_61784__full-cat_2	UViG_337	pore	singleton / outlier	singleton / outlier	337	yes	erpe_2018_pw_9hr_WHONDRS-PP48-000088_B_bin.18	d__Bacteria;p__Acidobacteriota;c__Aminicenantia;o__UBA2199;f__UBA2199;g__;s__	4	0.627	0.013	0.627	dsDNAphage	11557	0	30	0	11682	No	NA	10	1	2	Low-quality	Genome-fragment	27.08	AAI-based (medium-confidence)	0	1	0	VirSorter2
erpe_2018_sw_18hr_WHONDRS-SW48-000091_F_scaffold_390	full-cat_1	erpe_2018_sw_18hr_WHONDRS-SW48-000091_F_scaffold_390__full-cat_1	UViG_338	surface	singleton / outlier	singleton / outlier	338	no	#N/A	#N/A	#N/A	0.98	0.22	0.98	dsDNAphage	13362	4	70.6	0	13364	No	NA	17	4	0	Low-quality	Genome-fragment	5.52	HMM-based (lower-bound)	0	1.03	0	VirSorter2
erpe_2018_pw_18hr_WHONDRS-PP48-000091_A_NODE_62_length_25864_cov_2.035163	full-cat_1	erpe_2018_pw_18hr_WHONDRS-PP48-000091_A_NODE_62_length_25864_cov_2.035163__full-cat_1	UViG_339	surface	singleton / outlier	singleton / outlier	339	no	#N/A	#N/A	#N/A	1	0.007	1	dsDNAphage	25737	2	30.6	0	25864	No	NA	37	5	0	Low-quality	Genome-fragment	34.39	HMM-based (lower-bound)	0	1.01	low-confidence DTR	VirSorter2
erpe_2018_sw_24hr_WHONDRS-SW48-000093_F_scaffold_453	full-cat_1	erpe_2018_sw_24hr_WHONDRS-SW48-000093_F_scaffold_453__full-cat_1	UViG_340	surface	singleton / outlier	singleton / outlier	340	no	#N/A	#N/A	#N/A	1	0.42	1	dsDNAphage	10223	3	36.8	0	10224	No	NA	19	3	0	Low-quality	Genome-fragment	12.71	AAI-based (medium-confidence)	0	1.01	0	VirSorter2
erpe_2018_sw_30hr_WHONDRS-SW48-000095_A_NODE_1524_length_11440_cov_3.530275	full-cat_2	erpe_2018_sw_30hr_WHONDRS-SW48-000095_A_NODE_1524_length_11440_cov_3.530275__full-cat_2	UViG_341	surface	singleton / outlier	singleton / outlier	341	no	#N/A	#N/A	#N/A	0.52	0.047	0.52	dsDNAphage	11439	0	23.1	0	11440	No	NA	13	0	0	Not-determined	Genome-fragment	NA	NA	0	1	no viral genes detected	VirSorter2
erpe_2018_sw_18hr_WHONDRS-SW48-000091_B_k121_51334	full-cat_2	erpe_2018_sw_18hr_WHONDRS-SW48-000091_B_k121_51334__full-cat_2	UViG_342	surface	novel genera	novel genera	342	no	#N/A	#N/A	#N/A	0.927	0.033	0.927	dsDNAphage	33494	0	29.2	0	33742	No	NA	24	3	0	Low-quality	Genome-fragment	19.61	HMM-based (lower-bound)	0	1	0	VirSorter2
erpe_2018_sw_21hr_WHONDRS-SW48-000092_F_scaffold_345	full-cat_1	erpe_2018_sw_21hr_WHONDRS-SW48-000092_F_scaffold_345__full-cat_1	UViG_343	surface	novel genera	freshwater cluster	343	yes	erpe_2018_sw_33hr_WHONDRS-SW48-000096_F_bin.5	d__Bacteria;p__Actinobacteriota;c__Actinomycetia;o__Nanopelagicales;f__S36-B12;g__;s__	3	0.993	0.027	0.993	dsDNAphage	17557	1	30	0	17560	No	NA	30	3	0	Low-quality	Genome-fragment	36.97	AAI-based (medium-confidence)	0	1	0	VirSorter2
erpe_2018_sw_9hr_WHONDRS-SW48-000088_B_k121_507074	full-cat_1	erpe_2018_sw_9hr_WHONDRS-SW48-000088_B_k121_507074__full-cat_1	UViG_344	surface	overlapping_cluster	overlapping_cluster	344	no	#N/A	#N/A	#N/A	1	0.727	1	dsDNAphage	10462	9	100	0	10492	No	NA	13	8	0	Low-quality	Genome-fragment	25.33	AAI-based (medium-confidence)	0	1	0	VirSorter2
erpe_2018_sw_21hr_WHONDRS-SW48-000092_B_k121_25239	full-cat_1	erpe_2018_sw_21hr_WHONDRS-SW48-000092_B_k121_25239__full-cat_1	UViG_345	surface	singleton / outlier	Clustered/Singleton	345	no	#N/A	#N/A	#N/A	0.993	0.007	0.993	dsDNAphage	46645	2	44.4	0	46716	No	NA	45	3	3	Low-quality	Genome-fragment	14.41	AAI-based (medium-confidence)	0	1.01	0	VirSorter2
erpe_2018_sw_21hr_WHONDRS-SW48-000092_A_NODE_660_length_20589_cov_7.263855	full-cat_2	erpe_2018_sw_21hr_WHONDRS-SW48-000092_A_NODE_660_length_20589_cov_7.263855__full-cat_2	UViG_346	surface	novel genera	novel genera	346	no	#N/A	#N/A	#N/A	0.887	0.033	0.887	dsDNAphage	17671	0	27.3	6.1	20589	No	NA	33	5	0	Low-quality	Genome-fragment	13.71	HMM-based (lower-bound)	0	1	0	VirSorter2
erpe_2018_sw_24hr_WHONDRS-SW48-000093_A_NODE_1137_length_10232_cov_3.966155	full-cat_2	erpe_2018_sw_24hr_WHONDRS-SW48-000093_A_NODE_1137_length_10232_cov_3.966155__full-cat_2	UViG_347	surface	novel genera	novel genera	347	no	#N/A	#N/A	#N/A	0.553	0.027	0.553	dsDNAphage	9847	0	16.7	5.6	10232	No	NA	18	1	1	Low-quality	Genome-fragment	16.41	HMM-based (lower-bound)	0	1	0	VirSorter2
erpe_2018_sw_21hr_WHONDRS-SW48-000092_A_NODE_156_length_45449_cov_4.048828	full-cat_1	erpe_2018_sw_21hr_WHONDRS-SW48-000092_A_NODE_156_length_45449_cov_4.048828__full-cat_1	UViG_348	surface	novel genera	novel genera	348	no	#N/A	#N/A	#N/A	0.993	0.207	0.993	dsDNAphage	43899	2	30	0	45449	No	NA	60	8	0	Medium-quality	Genome-fragment	60.24	HMM-based (lower-bound)	0	1	0	VirSorter2
erpe_2018_sw_42hr_WHONDRS-SW48-000099_F_scaffold_14	full-cat_1	erpe_2018_sw_42hr_WHONDRS-SW48-000099_F_scaffold_14__full-cat_1	UViG_349	surface	novel genera	wastewater and freshwater cluster	349	no	#N/A	#N/A	#N/A	0.953	0.007	0.953	dsDNAphage	46206	3	48.8	2.4	46374	No	NA	41	6	1	Low-quality	Genome-fragment	14.51	AAI-based (medium-confidence)	0	1	0	VirSorter2
erpe_2018_sw_45hr_WHONDRS-SW48-000100_A_NODE_890_length_12142_cov_14.667083	full-cat_2	erpe_2018_sw_45hr_WHONDRS-SW48-000100_A_NODE_890_length_12142_cov_14.667083__full-cat_2	UViG_350	surface	novel genera	novel genera	350	no	#N/A	#N/A	#N/A	0.727	0.087	0.727	dsDNAphage	12138	0	14.3	0	12142	No	NA	14	0	0	Not-determined	Genome-fragment	NA	NA	0	1	no viral genes detected	VirSorter2
erpe_2018_sw_21hr_WHONDRS-SW48-000092_A_NODE_110_length_52175_cov_5.947260	full-cat_1	erpe_2018_sw_21hr_WHONDRS-SW48-000092_A_NODE_110_length_52175_cov_5.947260__full-cat_1	UViG_351	surface	overlapping_cluster	overlapping_cluster	351	no	#N/A	#N/A	#N/A	0.98	0.007	0.98	dsDNAphage	52174	1	49	4.1	52175	No	NA	49	1	7	Low-quality	Genome-fragment	16.3	AAI-based (high-confidence)	0	1	0	VirSorter2
erpe_2018_sw_27hr_WHONDRS-SW48-000094_B_k121_279189	full-cat_1	erpe_2018_sw_27hr_WHONDRS-SW48-000094_B_k121_279189__full-cat_1	UViG_352	both	novel genera	wastewater cluster	352	no	#N/A	#N/A	#N/A	1	0.427	1	dsDNAphage	15379	3	34.6	0	15679	No	NA	26	7	0	Low-quality	Genome-fragment	26.78	AAI-based (medium-confidence)	0	1	0	VirSorter2
erpe_2018_sw_27hr_WHONDRS-SW48-000094_B_k121_111972	full-cat_1	erpe_2018_sw_27hr_WHONDRS-SW48-000094_B_k121_111972__full-cat_1	UViG_353	surface	novel genera	novel genera	353	no	#N/A	#N/A	#N/A	1	0.913	1	dsDNAphage	21236	2	35.3	0	21240	No	NA	34	3	0	Low-quality	Genome-fragment	32.93	AAI-based (medium-confidence)	0	1	0	VirSorter2
erpe_2018_sw_18hr_WHONDRS-SW48-000091_A_NODE_1222_length_14672_cov_3.410175	full-cat_2	erpe_2018_sw_18hr_WHONDRS-SW48-000091_A_NODE_1222_length_14672_cov_3.410175__full-cat_2	UViG_354	surface	singleton / outlier	singleton / outlier	354	no	#N/A	#N/A	#N/A	0.607	0.293	0.607	dsDNAphage	12963	0	37.5	0	14672	No	NA	8	3	0	Low-quality	Genome-fragment	2.3	HMM-based (lower-bound)	0	1.11	0	VirSorter2
erpe_2018_sw_6hr_WHONDRS-SW48-000087_B_k121_59479	full-cat_1	erpe_2018_sw_6hr_WHONDRS-SW48-000087_B_k121_59479__full-cat_1	UViG_355	surface	novel genera	novel genera	355	no	#N/A	#N/A	#N/A	0.733	0	0.733	dsDNAphage	15917	1	15	5	15920	No	NA	20	2	0	Low-quality	Genome-fragment	29.85	HMM-based (lower-bound)	0	1	0	VirSorter2
erpe_2018_sw_30hr_WHONDRS-SW48-000095_B_k121_388032	full-cat_2	erpe_2018_sw_30hr_WHONDRS-SW48-000095_B_k121_388032__full-cat_2	UViG_356	surface	singleton / outlier	singleton / outlier	356	no	#N/A	#N/A	#N/A	0.6	0.013	0.6	dsDNAphage	16616	0	28.6	0	17767	No	NA	21	0	0	Not-determined	Genome-fragment	NA	NA	0	1	no viral genes detected	VirSorter2
erpe_2018_pw_30hr_WHONDRS-PP48-000095_B_k121_870761	full-cat_2	erpe_2018_pw_30hr_WHONDRS-PP48-000095_B_k121_870761__full-cat_2	UViG_357	pore	singleton / outlier	singleton / outlier	357	yes	erpe_2018_pw_0hr_WHONDRS-PP48-000085_A_bin.1	d__Bacteria;p__Patescibacteria;c__Paceibacteria;o__Moranbacterales;f__UBA2206;g__XYA2-FULL-43-15;s__	34	0.767	0.12	0.767	dsDNAphage	10408	0	11.1	0	10409	No	NA	9	0	1	Not-determined	Genome-fragment	NA	NA	0	1	no viral genes detected	VirSorter2
erpe_2018_sw_45hr_WHONDRS-SW48-000100_F_scaffold_439	full-cat_2	erpe_2018_sw_45hr_WHONDRS-SW48-000100_F_scaffold_439__full-cat_2	UViG_358	surface	singleton / outlier	singleton / outlier	358	no	#N/A	#N/A	#N/A	0.52	0.04	0.52	dsDNAphage	11369	0	27.3	0	11665	No	NA	11	1	1	Low-quality	Genome-fragment	6.51	HMM-based (lower-bound)	0	1	0	VirSorter2
erpe_2018_sw_30hr_WHONDRS-SW48-000095_F_scaffold_270	full-cat_2	erpe_2018_sw_30hr_WHONDRS-SW48-000095_F_scaffold_270__full-cat_2	UViG_359	surface	novel genera	novel genera	359	no	#N/A	#N/A	#N/A	0.987	0.313	0.987	dsDNAphage	15330	0	16.7	0	15333	No	NA	36	3	2	Low-quality	Genome-fragment	10.21	HMM-based (lower-bound)	0	1	0	VirSorter2
erpe_2018_sw_21hr_WHONDRS-SW48-000092_B_k121_996067	full-cat_2	erpe_2018_sw_21hr_WHONDRS-SW48-000092_B_k121_996067__full-cat_2	UViG_360	both	novel genera	wastewater cluster	360	no	#N/A	#N/A	#N/A	0.6	0.087	0.6	dsDNAphage	11044	0	28.6	0	11542	No	NA	7	0	1	Not-determined	Genome-fragment	NA	NA	0	1	no viral genes detected	VirSorter2
erpe_2018_sw_21hr_WHONDRS-SW48-000092_B_k121_213287	full-cat_1	erpe_2018_sw_21hr_WHONDRS-SW48-000092_B_k121_213287__full-cat_1	UViG_361	surface	singleton / outlier	singleton / outlier	361	no	#N/A	#N/A	#N/A	0.847	0.053	0.847	dsDNAphage	15397	1	26.7	0	16162	No	NA	15	2	0	Not-determined	Genome-fragment	NA	NA	0	1.01	0	VirSorter2
erpe_2018_sw_42hr_WHONDRS-SW48-000099_B_k121_848345	full-cat_2	erpe_2018_sw_42hr_WHONDRS-SW48-000099_B_k121_848345__full-cat_2	UViG_362	surface	singleton / outlier	singleton / outlier	362	no	#N/A	#N/A	#N/A	0.887	0.047	0.887	dsDNAphage	32161	0	10.9	0	32163	No	NA	55	2	1	Low-quality	Genome-fragment	17.77	HMM-based (lower-bound)	0	1	0	VirSorter2
erpe_2018_pw_45hr_WHONDRS-PP48-000100_B_k121_398557	full-cat_1	erpe_2018_pw_45hr_WHONDRS-PP48-000100_B_k121_398557__full-cat_1	UViG_363	pore	singleton / outlier	singleton / outlier	363	no	#N/A	#N/A	#N/A	1	0.193	1	dsDNAphage	10711	3	61.5	0	10711	No	NA	13	7	0	Low-quality	Genome-fragment	24.28	AAI-based (medium-confidence)	0	1	0	VirSorter2
erpe_2018_sw_3hr_WHONDRS-SW48-000086_A_NODE_631_length_11653_cov_1.772601	full-cat_2	erpe_2018_sw_3hr_WHONDRS-SW48-000086_A_NODE_631_length_11653_cov_1.772601__full-cat_2	UViG_364	surface	singleton / outlier	singleton / outlier	364	no	#N/A	#N/A	#N/A	0.553	0.06	0.553	dsDNAphage	11651	0	22.2	0	11653	No	NA	9	0	0	Not-determined	Genome-fragment	NA	NA	0	1	no viral genes detected	VirSorter2
erpe_2018_sw_30hr_WHONDRS-SW48-000095_B_k121_354938	full-cat_2	erpe_2018_sw_30hr_WHONDRS-SW48-000095_B_k121_354938__full-cat_2	UViG_365	surface	singleton / outlier	singleton / outlier	365	no	#N/A	#N/A	#N/A	0.5	0.14	0.5	dsDNAphage	9925	0	11.1	0	10000	No	NA	9	0	0	Not-determined	Genome-fragment	NA	NA	0	1	no viral genes detected	VirSorter2
erpe_2018_sw_6hr_WHONDRS-SW48-000087_A_NODE_154_length_41095_cov_12.717169	full-cat_1	erpe_2018_sw_6hr_WHONDRS-SW48-000087_A_NODE_154_length_41095_cov_12.717169__full-cat_1	UViG_366	neither	novel genera	freshwater cluster	366	no	#N/A	#N/A	#N/A	0.993	0	0.993	dsDNAphage	40968	3	15.3	1.7	41095	No	NA	60	4	0	Complete	High-quality	100	DTR (high-confidence)	0	1.01	0	VirSorter2
erpe_2018_sw_27hr_WHONDRS-SW48-000094_B_k121_188451	full-cat_2	erpe_2018_sw_27hr_WHONDRS-SW48-000094_B_k121_188451__full-cat_2	UViG_367	surface	singleton / outlier	singleton / outlier	367	yes	erpe_2018_pw_24hr_WHONDRS-PP48-000093_B_bin.4	d__Bacteria;p__Actinobacteriota;c__Actinomycetia;o__Mycobacteriales;f__Mycobacteriaceae;g__Mycobacterium;s__	1	0.88	0.367	0.88	dsDNAphage	13556	0	55.6	0	13559	No	NA	18	9	0	Low-quality	Genome-fragment	8.74	HMM-based (lower-bound)	0	1	0	VirSorter2
erpe_2018_sw_27hr_WHONDRS-SW48-000094_F_scaffold_166	full-cat_1	erpe_2018_sw_27hr_WHONDRS-SW48-000094_F_scaffold_166__full-cat_1	UViG_368	surface	novel genera	novel genera	368	no	#N/A	#N/A	#N/A	1	0.027	1	dsDNAphage	17934	1	60	8	17938	No	NA	25	7	1	Low-quality	Genome-fragment	6.85	AAI-based (medium-confidence)	0	1	0	VirSorter2
erpe_2018_sw_42hr_WHONDRS-SW48-000099_B_k121_972787	full-cat_1	erpe_2018_sw_42hr_WHONDRS-SW48-000099_B_k121_972787__full-cat_1	UViG_369	surface	novel genera	wastewater cluster	369	no	#N/A	#N/A	#N/A	0.98	0	0.98	dsDNAphage	54969	2	31.6	7	54972	No	NA	57	4	2	Low-quality	Genome-fragment	10.41	AAI-based (medium-confidence)	0	1	0	VirSorter2
erpe_2018_sw_45hr_WHONDRS-SW48-000100_A_NODE_1276_length_10043_cov_4.666398	full-cat_2	erpe_2018_sw_45hr_WHONDRS-SW48-000100_A_NODE_1276_length_10043_cov_4.666398__full-cat_2	UViG_370	surface	singleton / outlier	singleton / outlier	370	no	#N/A	#N/A	#N/A	0.753	0.1	0.753	dsDNAphage	10043	0	12.5	0	10043	No	NA	8	0	0	Not-determined	Genome-fragment	NA	NA	0	1	no viral genes detected	VirSorter2
erpe_2018_sw_18hr_WHONDRS-SW48-000091_A_NODE_159_length_41212_cov_1.877084	full-cat_2	erpe_2018_sw_18hr_WHONDRS-SW48-000091_A_NODE_159_length_41212_cov_1.877084__full-cat_2	UViG_371	surface	novel genera	novel genera	371	no	#N/A	#N/A	#N/A	0.88	0.033	0.88	dsDNAphage	38344	0	15.5	2.4	41212	No	NA	84	4	8	Low-quality	Genome-fragment	32.05	HMM-based (lower-bound)	0	1	0	VirSorter2
erpe_2018_pw_0hr_WHONDRS-PP48-000085_B_k121_73979	full-cat_2	erpe_2018_pw_0hr_WHONDRS-PP48-000085_B_k121_73979__full-cat_2	UViG_372	pore	novel genera	novel genera	372	no	#N/A	#N/A	#N/A	0.853	0.7	0.853	dsDNAphage	13281	0	50	0	13285	No	NA	14	3	0	Low-quality	Genome-fragment	15.46	HMM-based (lower-bound)	0	1	0	VirSorter2
erpe_2018_sw_6hr_WHONDRS-SW48-000087_F_scaffold_347	full-cat_2	erpe_2018_sw_6hr_WHONDRS-SW48-000087_F_scaffold_347__full-cat_2	UViG_373	surface	singleton / outlier	singleton / outlier	373	no	#N/A	#N/A	#N/A	0.927	0.06	0.927	dsDNAphage	12869	0	36.4	4.5	12975	No	NA	22	7	0	Low-quality	Genome-fragment	14.73	HMM-based (lower-bound)	0	1.01	0	VirSorter2
erpe_2018_sw_45hr_WHONDRS-SW48-000100_B_k121_223169	full-cat_2	erpe_2018_sw_45hr_WHONDRS-SW48-000100_B_k121_223169__full-cat_2	UViG_374	surface	singleton / outlier	singleton / outlier	374	no	#N/A	#N/A	#N/A	0.933	0.293	0.933	dsDNAphage	10734	0	10.5	0	10785	No	NA	19	0	1	Not-determined	Genome-fragment	NA	NA	0	1.01	no viral genes detected	VirSorter2
erpe_2018_sw_42hr_WHONDRS-SW48-000099_F_scaffold_511	full-cat_1	erpe_2018_sw_42hr_WHONDRS-SW48-000099_F_scaffold_511__full-cat_1	UViG_375	surface	overlapping_cluster	overlapping_cluster	375	yes	erpe_2018_pw_30hr_WHONDRS-PP48-000095_B_bin.6	d__Bacteria;p__Proteobacteria;c__Gammaproteobacteria;o__Steroidobacterales;f__Steroidobacteraceae;g__RPQJ01;s__	40	0.987	0.087	0.987	dsDNAphage	11357	4	73.3	6.7	11358	No	NA	15	7	0	Low-quality	Genome-fragment	31.37	AAI-based (medium-confidence)	0	1	0	VirSorter2
erpe_2018_sw_12hr_WHONDRS-SW48-000089_F_scaffold_277	full-cat_2	erpe_2018_sw_12hr_WHONDRS-SW48-000089_F_scaffold_277__full-cat_2	UViG_376	surface	novel genera	novel genera	376	no	#N/A	#N/A	#N/A	0.707	0.113	0.707	dsDNAphage	12570	0	9.5	0	12573	No	NA	21	0	1	Not-determined	Genome-fragment	NA	NA	0	1	no viral genes detected	VirSorter2
erpe_2018_sw_18hr_WHONDRS-SW48-000091_A_NODE_1193_length_14853_cov_3.484857	full-cat_1	erpe_2018_sw_18hr_WHONDRS-SW48-000091_A_NODE_1193_length_14853_cov_3.484857__full-cat_1	UViG_377	surface	novel genera	novel genera	377	no	#N/A	#N/A	#N/A	1	0.273	1	dsDNAphage	14851	1	9.1	0	14853	No	NA	33	3	0	Low-quality	Genome-fragment	14.6	HMM-based (lower-bound)	0	1	0	VirSorter2
erpe_2018_sw_39hr_WHONDRS-SW48-000098_B_k121_406138	full-cat_2	erpe_2018_sw_39hr_WHONDRS-SW48-000098_B_k121_406138__full-cat_2	UViG_378	surface	novel genera	novel genera	378	no	#N/A	#N/A	#N/A	0.52	0.22	0.52	dsDNAphage	18800	0	15.4	0	18809	No	NA	19	1	0	Low-quality	Genome-fragment	5.43	HMM-based (lower-bound)	0	1	0	VirSorter2
erpe_2018_sw_24hr_WHONDRS-SW48-000093_F_scaffold_488	full-cat_2	erpe_2018_sw_24hr_WHONDRS-SW48-000093_F_scaffold_488__full-cat_2	UViG_379	surface	singleton / outlier	singleton / outlier	379	no	#N/A	#N/A	#N/A	0.72	0.053	0.72	dsDNAphage	10883	0	26.7	0	10932	No	NA	15	1	0	Low-quality	Genome-fragment	6.55	HMM-based (lower-bound)	0	1	0	VirSorter2
erpe_2018_sw_42hr_WHONDRS-SW48-000099_B_k121_847462	full-cat_1	erpe_2018_sw_42hr_WHONDRS-SW48-000099_B_k121_847462__full-cat_1	UViG_380	surface	novel genera	novel genera	380	no	#N/A	#N/A	#N/A	0.76	0.007	0.76	dsDNAphage	18959	1	14.3	0	18959	No	NA	14	4	1	Low-quality	Genome-fragment	7.5	AAI-based (medium-confidence)	0	1	0	VirSorter2
erpe_2018_sw_6hr_WHONDRS-SW48-000087_A_NODE_826_length_16588_cov_3.798554	full-cat_1	erpe_2018_sw_6hr_WHONDRS-SW48-000087_A_NODE_826_length_16588_cov_3.798554__full-cat_1	UViG_381	surface	singleton / outlier	singleton / outlier	381	no	#N/A	#N/A	#N/A	0.987	0.033	0.987	dsDNAphage	16586	2	40	0	16588	No	NA	5	0	0	Not-determined	Genome-fragment	NA	NA	0	1.12	no viral genes detected	VirSorter2
erpe_2018_sw_27hr_WHONDRS-SW48-000094_F_scaffold_230	full-cat_1	erpe_2018_sw_27hr_WHONDRS-SW48-000094_F_scaffold_230__full-cat_1	UViG_382	surface	singleton / outlier	singleton / outlier	382	no	#N/A	#N/A	#N/A	1	0.513	1	dsDNAphage	14875	2	92.3	0	14876	No	NA	13	9	0	Low-quality	Genome-fragment	3.8	AAI-based (medium-confidence)	0	1.01	0	VirSorter2
erpe_2018_sw_33hr_WHONDRS-SW48-000096_B_k121_129077	full-cat_2	erpe_2018_sw_33hr_WHONDRS-SW48-000096_B_k121_129077__full-cat_2	UViG_383	surface	novel genera	wastewater cluster	383	no	#N/A	#N/A	#N/A	0.593	0.013	0.593	dsDNAphage	16986	0	17.6	0	16990	No	NA	19	1	2	Low-quality	Genome-fragment	8.53	HMM-based (lower-bound)	0	1	0	VirSorter2
erpe_2018_pw_0hr_WHONDRS-PP48-000085_A_NODE_32_length_47683_cov_2.029397	full_1-cat_1	erpe_2018_pw_0hr_WHONDRS-PP48-000085_A_NODE_32_length_47683_cov_2.029397__full_1-cat_1	UViG_384	pore	novel genera	novel genera	384	yes	erpe_2018_pw_0hr_WHONDRS-PP48-000085_B_bin.27	d__Bacteria;p__Actinobacteriota;c__Actinomycetia;o__Nanopelagicales;f__UBA10799;g__;s__	16	0.967	0	0.967	dsDNAphage	47361	3	31.7	2.4	47683	Yes	42993	41	4	2	Medium-quality	Genome-fragment	61.48	HMM-based (lower-bound)	9.84	1	0	VirSorter2
erpe_2018_sw_9hr_WHONDRS-SW48-000088_B_k121_244671	full-cat_2	erpe_2018_sw_9hr_WHONDRS-SW48-000088_B_k121_244671__full-cat_2	UViG_385	surface	singleton / outlier	singleton / outlier	385	no	#N/A	#N/A	#N/A	0.88	0.127	0.88	dsDNAphage	11970	0	15.4	0	12003	No	NA	26	0	0	Not-determined	Genome-fragment	NA	NA	0	1	no viral genes detected	VirSorter2
erpe_2018_sw_27hr_WHONDRS-SW48-000094_A_NODE_807_length_13836_cov_2.474943	full-cat_2	erpe_2018_sw_27hr_WHONDRS-SW48-000094_A_NODE_807_length_13836_cov_2.474943__full-cat_2	UViG_386	surface	novel genera	novel genera	386	no	#N/A	#N/A	#N/A	0.993	0.233	0.993	dsDNAphage	13833	0	13.3	0	13836	No	NA	30	0	0	Not-determined	Genome-fragment	NA	NA	0	1	no viral genes detected	VirSorter2
erpe_2018_sw_6hr_WHONDRS-SW48-000087_B_k121_1048507	lt2gene-cat_1	erpe_2018_sw_6hr_WHONDRS-SW48-000087_B_k121_1048507__lt2gene-cat_1	UViG_387	surface	singleton / outlier	singleton / outlier	387	no	#N/A	#N/A	#N/A	nan	nan	nan	dsDNAphage	13351	1	100	0	13351	No	NA	1	0	0	Not-determined	Genome-fragment	NA	NA	0	1	no viral genes detected	VirSorter2
erpe_2018_pw_18hr_WHONDRS-PP48-000091_A_NODE_362_length_13072_cov_2.498957	full-cat_2	erpe_2018_pw_18hr_WHONDRS-PP48-000091_A_NODE_362_length_13072_cov_2.498957__full-cat_2	UViG_388	pore	singleton / outlier	singleton / outlier	388	no	#N/A	#N/A	#N/A	0.987	0.673	0.987	dsDNAphage	12619	0	25	0	13072	No	NA	28	2	0	Low-quality	Genome-fragment	10.98	HMM-based (lower-bound)	0	1	0	VirSorter2
erpe_2018_sw_24hr_WHONDRS-SW48-000093_B_k121_412115	full-cat_1	erpe_2018_sw_24hr_WHONDRS-SW48-000093_B_k121_412115__full-cat_1	UViG_389	surface	novel genera	wastewater cluster	389	no	#N/A	#N/A	#N/A	0.98	0	0.98	dsDNAphage	21028	2	47.8	4.3	21418	No	NA	23	8	1	Low-quality	Genome-fragment	35.32	AAI-based (medium-confidence)	0	1	0	VirSorter2
erpe_2018_sw_24hr_WHONDRS-SW48-000093_B_k121_84358	full-cat_2	erpe_2018_sw_24hr_WHONDRS-SW48-000093_B_k121_84358__full-cat_2	UViG_390	surface	novel genera	novel genera	390	no	#N/A	#N/A	#N/A	0.593	0.027	0.593	dsDNAphage	12249	0	12.5	0	12253	No	NA	19	1	0	Low-quality	Genome-fragment	6.5	HMM-based (lower-bound)	0	1	0	VirSorter2
erpe_2018_sw_42hr_WHONDRS-SW48-000099_B_k121_267233	full-cat_1	erpe_2018_sw_42hr_WHONDRS-SW48-000099_B_k121_267233__full-cat_1	UViG_391	both	novel genera	freshwater cluster	391	no	#N/A	#N/A	#N/A	0.987	0.033	0.987	dsDNAphage	11233	1	38.5	0	11234	No	NA	13	1	1	Low-quality	Genome-fragment	19.59	AAI-based (high-confidence)	0	1	0	VirSorter2
erpe_2018_sw_0hr_WHONDRS-SW48-000085_B_k121_168761	full-cat_2	erpe_2018_sw_0hr_WHONDRS-SW48-000085_B_k121_168761__full-cat_2	UViG_392	surface	novel genera	novel genera	392	no	#N/A	#N/A	#N/A	0.92	0.307	0.92	dsDNAphage	14499	0	54.2	0	14502	No	NA	24	10	0	Low-quality	Genome-fragment	38.95	AAI-based (medium-confidence)	0	1	0	VirSorter2
erpe_2018_sw_0hr_WHONDRS-SW48-000085_B_k121_54871	full-cat_2	erpe_2018_sw_0hr_WHONDRS-SW48-000085_B_k121_54871__full-cat_2	UViG_393	surface	singleton / outlier	singleton / outlier	393	no	#N/A	#N/A	#N/A	0.693	0.293	0.693	dsDNAphage	17711	0	33.3	0	17734	No	NA	18	2	0	Low-quality	Genome-fragment	2.63	HMM-based (lower-bound)	0	1.01	0	VirSorter2
erpe_2018_sw_27hr_WHONDRS-SW48-000094_A_NODE_1330_length_10346_cov_3.572854	full-cat_2	erpe_2018_sw_27hr_WHONDRS-SW48-000094_A_NODE_1330_length_10346_cov_3.572854__full-cat_2	UViG_394	surface	singleton / outlier	singleton / outlier	394	no	#N/A	#N/A	#N/A	0.56	0.007	0.56	dsDNAphage	10343	0	15.4	0	10346	No	NA	13	0	0	Not-determined	Genome-fragment	NA	NA	0	1	no viral genes detected	VirSorter2
erpe_2018_sw_42hr_WHONDRS-SW48-000099_A_NODE_464_length_21946_cov_3.288922	full-cat_2	erpe_2018_sw_42hr_WHONDRS-SW48-000099_A_NODE_464_length_21946_cov_3.288922__full-cat_2	UViG_395	surface	novel genera	wastewater cluster	395	no	#N/A	#N/A	#N/A	0.94	0.86	0.94	dsDNAphage	19784	0	50	0	21946	No	NA	26	0	0	Medium-quality	Genome-fragment	52.42	AAI-based (medium-confidence)	0	1	no viral genes detected	VirSorter2
erpe_2018_sw_0hr_WHONDRS-SW48-000085_B_k121_771038	full-cat_2	erpe_2018_sw_0hr_WHONDRS-SW48-000085_B_k121_771038__full-cat_2	UViG_396	surface	singleton / outlier	singleton / outlier	396	no	#N/A	#N/A	#N/A	0.507	0.033	0.507	dsDNAphage	16667	0	22.2	0	17464	No	NA	16	6	0	Low-quality	Genome-fragment	4.89	AAI-based (medium-confidence)	0	1	0	VirSorter2
erpe_2018_sw_3hr_WHONDRS-SW48-000086_B_k121_18541	full-cat_1	erpe_2018_sw_3hr_WHONDRS-SW48-000086_B_k121_18541__full-cat_1	UViG_397	surface	novel genera	freshwater cluster	397	yes	erpe_2018_sw_33hr_WHONDRS-SW48-000096_F_bin.5	d__Bacteria;p__Actinobacteriota;c__Actinomycetia;o__Nanopelagicales;f__S36-B12;g__;s__	3	0.987	0.087	0.987	dsDNAphage	16224	1	40	0	16228	No	NA	10	0	0	Low-quality	Genome-fragment	32.65	AAI-based (medium-confidence)	0	1	no viral genes detected	VirSorter2
erpe_2018_pw_0hr_WHONDRS-PP48-000085_B_k121_2041611	full-cat_2	erpe_2018_pw_0hr_WHONDRS-PP48-000085_B_k121_2041611__full-cat_2	UViG_398	surface	novel genera	novel genera	398	no	#N/A	#N/A	#N/A	0.553	0.027	0.553	dsDNAphage	16654	0	11.1	0	16992	No	NA	22	1	1	Low-quality	Genome-fragment	15.21	HMM-based (lower-bound)	0	1	0	VirSorter2
erpe_2018_pw_18hr_WHONDRS-PP48-000091_B_k121_88500	full-cat_2	erpe_2018_pw_18hr_WHONDRS-PP48-000091_B_k121_88500__full-cat_2	UViG_399	pore	singleton / outlier	singleton / outlier	399	no	#N/A	#N/A	#N/A	0.9	0.14	0.9	dsDNAphage	12346	0	31.6	0	12348	No	NA	19	4	0	Low-quality	Genome-fragment	12.49	HMM-based (lower-bound)	0	1	0	VirSorter2
erpe_2018_sw_0hr_WHONDRS-SW48-000085_A_NODE_725_length_14464_cov_3.736905	full-cat_2	erpe_2018_sw_0hr_WHONDRS-SW48-000085_A_NODE_725_length_14464_cov_3.736905__full-cat_2	UViG_400	surface	singleton / outlier	singleton / outlier	400	no	#N/A	#N/A	#N/A	0.7	0.293	0.7	dsDNAphage	13971	0	27.3	4.5	14464	No	NA	22	2	0	Low-quality	Genome-fragment	6.08	HMM-based (lower-bound)	0	1.01	0	VirSorter2
erpe_2018_pw_9hr_WHONDRS-PP48-000088_B_k121_1198905	full-cat_2	erpe_2018_pw_9hr_WHONDRS-PP48-000088_B_k121_1198905__full-cat_2	UViG_401	pore	novel genera	novel genera	401	no	#N/A	#N/A	#N/A	0.74	0.013	0.74	dsDNAphage	15071	0	27.3	0	15081	No	NA	11	0	0	Not-determined	Genome-fragment	NA	NA	0	1	no viral genes detected	VirSorter2
erpe_2018_sw_42hr_WHONDRS-SW48-000099_B_k121_241655	full-cat_1	erpe_2018_sw_42hr_WHONDRS-SW48-000099_B_k121_241655__full-cat_1	UViG_402	surface	singleton / outlier	singleton / outlier	402	no	#N/A	#N/A	#N/A	1	0.813	1	dsDNAphage	22124	6	71.4	0	22329	No	NA	21	3	0	Low-quality	Genome-fragment	18.49	AAI-based (medium-confidence)	0	1	0	VirSorter2
erpe_2018_pw_30hr_WHONDRS-PP48-000095_B_k121_25776	full-cat_1	erpe_2018_pw_30hr_WHONDRS-PP48-000095_B_k121_25776__full-cat_1	UViG_403	pore	singleton / outlier	singleton / outlier	403	no	#N/A	#N/A	#N/A	0.987	0.093	0.987	dsDNAphage	10652	1	75	12.5	10668	No	NA	8	0	1	Low-quality	Genome-fragment	22.72	AAI-based (medium-confidence)	0	1	no viral genes detected	VirSorter2
erpe_2018_sw_9hr_WHONDRS-SW48-000088_B_k121_291357	full-cat_2	erpe_2018_sw_9hr_WHONDRS-SW48-000088_B_k121_291357__full-cat_2	UViG_404	surface	singleton / outlier	singleton / outlier	404	no	#N/A	#N/A	#N/A	0.72	0.08	0.72	dsDNAphage	10256	0	21.1	5.3	10257	No	NA	19	2	0	Low-quality	Genome-fragment	11.25	HMM-based (lower-bound)	0	1	0	VirSorter2
erpe_2018_sw_6hr_WHONDRS-SW48-000087_B_k121_112654	full-cat_2	erpe_2018_sw_6hr_WHONDRS-SW48-000087_B_k121_112654__full-cat_2	UViG_405	surface	singleton / outlier	singleton / outlier	405	yes	erpe_2018_pw_0hr_WHONDRS-PP48-000085_B_bin.27	d__Bacteria;p__Actinobacteriota;c__Actinomycetia;o__Nanopelagicales;f__UBA10799;g__;s__	16	0.907	0.047	0.907	dsDNAphage	10036	0	16.7	0	10315	No	NA	18	3	2	Low-quality	Genome-fragment	11.86	HMM-based (lower-bound)	0	1	0	VirSorter2
erpe_2018_sw_27hr_WHONDRS-SW48-000094_A_NODE_1245_length_10737_cov_2.745240	full-cat_1	erpe_2018_sw_27hr_WHONDRS-SW48-000094_A_NODE_1245_length_10737_cov_2.745240__full-cat_1	UViG_406	surface	singleton / outlier	singleton / outlier	406	no	#N/A	#N/A	#N/A	0.853	0.587	0.853	dsDNAphage	10226	1	50	0	10737	No	NA	2	0	0	Not-determined	Genome-fragment	NA	NA	0	1.05	no viral genes detected	VirSorter2
erpe_2018_sw_18hr_WHONDRS-SW48-000091_B_k121_825864	full-cat_1	erpe_2018_sw_18hr_WHONDRS-SW48-000091_B_k121_825864__full-cat_1	UViG_407	surface	singleton / outlier	singleton / outlier	407	no	#N/A	#N/A	#N/A	1	0.14	1	dsDNAphage	28730	2	31.1	0	28733	No	NA	45	5	1	Low-quality	Genome-fragment	26.92	HMM-based (lower-bound)	0	1	0	VirSorter2
erpe_2018_sw_39hr_WHONDRS-SW48-000098_B_k121_592778	full-cat_1	erpe_2018_sw_39hr_WHONDRS-SW48-000098_B_k121_592778__full-cat_1	UViG_408	surface	overlapping_cluster	overlapping_cluster	408	no	#N/A	#N/A	#N/A	1	0.213	1	dsDNAphage	11947	4	71.4	0	11949	No	NA	14	8	0	Low-quality	Genome-fragment	22.78	AAI-based (high-confidence)	0	1	0	VirSorter2
erpe_2018_sw_33hr_WHONDRS-SW48-000096_A_NODE_719_length_12494_cov_2.477885	full-cat_2	erpe_2018_sw_33hr_WHONDRS-SW48-000096_A_NODE_719_length_12494_cov_2.477885__full-cat_2	UViG_409	surface	singleton / outlier	singleton / outlier	409	no	#N/A	#N/A	#N/A	0.647	0.513	0.647	dsDNAphage	11166	0	50	0	12494	No	NA	6	2	1	Low-quality	Genome-fragment	1.95	AAI-based (medium-confidence)	0	1.17	0	VirSorter2
erpe_2018_sw_39hr_WHONDRS-SW48-000098_A_NODE_437_length_16282_cov_3.332033	full-cat_1	erpe_2018_sw_39hr_WHONDRS-SW48-000098_A_NODE_437_length_16282_cov_3.332033__full-cat_1	UViG_410	surface	novel genera	wastewater cluster	410	no	#N/A	#N/A	#N/A	1	0.367	1	dsDNAphage	16281	1	23.5	0	16282	No	NA	34	2	0	Low-quality	Genome-fragment	11.31	HMM-based (lower-bound)	0	1	0	VirSorter2
erpe_2018_sw_6hr_WHONDRS-SW48-000087_B_k121_576858	full-cat_2	erpe_2018_sw_6hr_WHONDRS-SW48-000087_B_k121_576858__full-cat_2	UViG_411	surface	novel genera	novel genera	411	no	#N/A	#N/A	#N/A	0.687	0.113	0.687	dsDNAphage	25209	0	29.3	2.4	29036	No	NA	41	8	0	Low-quality	Genome-fragment	15.03	HMM-based (lower-bound)	0	1	low-confidence ITR	VirSorter2
erpe_2018_pw_18hr_WHONDRS-PP48-000091_B_k121_29400	full-cat_2	erpe_2018_pw_18hr_WHONDRS-PP48-000091_B_k121_29400__full-cat_2	UViG_412	pore	singleton / outlier	singleton / outlier	412	no	#N/A	#N/A	#N/A	0.593	0.107	0.593	dsDNAphage	10137	0	9.1	4.5	10137	No	NA	22	0	0	Not-determined	Genome-fragment	NA	NA	0	1	no viral genes detected	VirSorter2
erpe_2018_sw_45hr_WHONDRS-SW48-000100_B_k121_236195	full-cat_1	erpe_2018_sw_45hr_WHONDRS-SW48-000100_B_k121_236195__full-cat_1	UViG_413	surface	novel genera	wastewater cluster	413	no	#N/A	#N/A	#N/A	0.98	0.273	0.98	dsDNAphage	36313	4	45.2	0	36317	No	NA	42	11	0	Low-quality	Genome-fragment	46.54	HMM-based (lower-bound)	0	1	0	VirSorter2
erpe_2018_sw_9hr_WHONDRS-SW48-000088_B_k121_241008	full-cat_1	erpe_2018_sw_9hr_WHONDRS-SW48-000088_B_k121_241008__full-cat_1	UViG_414	surface	novel genera	novel genera	414	no	#N/A	#N/A	#N/A	1	0.153	1	dsDNAphage	20724	9	81	0	20758	No	NA	21	16	1	Low-quality	Genome-fragment	13.11	AAI-based (medium-confidence)	0	1	0	VirSorter2
erpe_2018_sw_45hr_WHONDRS-SW48-000100_B_k121_1124446	full-cat_2	erpe_2018_sw_45hr_WHONDRS-SW48-000100_B_k121_1124446__full-cat_2	UViG_415	surface	novel genera	novel genera	415	no	#N/A	#N/A	#N/A	0.96	0.147	0.96	dsDNAphage	45105	0	18.1	0	45144	No	NA	83	3	3	Low-quality	Genome-fragment	33.6	HMM-based (lower-bound)	0	1	0	VirSorter2
erpe_2018_sw_21hr_WHONDRS-SW48-000092_A_NODE_1724_length_11289_cov_4.870633	full-cat_2	erpe_2018_sw_21hr_WHONDRS-SW48-000092_A_NODE_1724_length_11289_cov_4.870633__full-cat_2	UViG_416	surface	novel genera	wastewater cluster	416	no	#N/A	#N/A	#N/A	0.56	0.233	0.56	dsDNAphage	11287	0	25	0	11289	No	NA	4	0	1	Not-determined	Genome-fragment	NA	NA	0	1.03	no viral genes detected	VirSorter2
erpe_2018_sw_24hr_WHONDRS-SW48-000093_B_k121_561139	full-cat_1	erpe_2018_sw_24hr_WHONDRS-SW48-000093_B_k121_561139__full-cat_1	UViG_417	surface	novel genera	novel genera	417	yes	erpe_2018_pw_0hr_WHONDRS-PP48-000085_B_bin.37	d__Bacteria;p__Actinobacteriota;c__Actinomycetia;o__Actinomycetales;f__Kineosporiaceae;g__R-H-3;s__	44	0.98	0.04	0.98	dsDNAphage	24873	1	23.8	2.4	24874	No	NA	42	7	1	Low-quality	Genome-fragment	25.46	HMM-based (lower-bound)	0	1	0	VirSorter2
erpe_2018_sw_9hr_WHONDRS-SW48-000088_B_k121_113811	full-cat_2	erpe_2018_sw_9hr_WHONDRS-SW48-000088_B_k121_113811__full-cat_2	UViG_418	surface	novel genera	novel genera	418	no	#N/A	#N/A	#N/A	0.953	0.273	0.953	dsDNAphage	20183	0	18.8	0	20186	No	NA	48	3	0	Low-quality	Genome-fragment	8.1	HMM-based (lower-bound)	0	1.01	0	VirSorter2
erpe_2018_sw_24hr_WHONDRS-SW48-000093_B_k121_584315	full-cat_1	erpe_2018_sw_24hr_WHONDRS-SW48-000093_B_k121_584315__full-cat_1	UViG_419	surface	novel genera	novel genera	419	no	#N/A	#N/A	#N/A	0.813	0.033	0.813	dsDNAphage	22417	1	23.1	0	22614	No	NA	13	1	0	Low-quality	Genome-fragment	5.92	HMM-based (lower-bound)	0	1.01	0	VirSorter2
erpe_2018_sw_21hr_WHONDRS-SW48-000092_B_k121_306336	full-cat_1	erpe_2018_sw_21hr_WHONDRS-SW48-000092_B_k121_306336__full-cat_1	UViG_420	surface	novel genera	novel genera	420	no	#N/A	#N/A	#N/A	1	0.14	1	dsDNAphage	28245	3	45.9	0	28249	No	NA	37	5	1	Low-quality	Genome-fragment	26.5	AAI-based (medium-confidence)	0	1	0	VirSorter2
erpe_2018_sw_12hr_WHONDRS-SW48-000089_B_k121_240690	full-cat_1	erpe_2018_sw_12hr_WHONDRS-SW48-000089_B_k121_240690__full-cat_1	UViG_421	surface	novel genera	novel genera	421	no	#N/A	#N/A	#N/A	0.973	0.033	0.973	dsDNAphage	13805	1	18.8	0	13935	No	NA	16	2	0	Low-quality	Genome-fragment	14.28	HMM-based (lower-bound)	0	1	0	VirSorter2
erpe_2018_sw_6hr_WHONDRS-SW48-000087_B_k121_306103	full-cat_1	erpe_2018_sw_6hr_WHONDRS-SW48-000087_B_k121_306103__full-cat_1	UViG_422	surface	novel genera	wastewater cluster	422	no	#N/A	#N/A	#N/A	1	0.213	1	dsDNAphage	16661	5	52.9	0	16664	No	NA	17	2	0	Low-quality	Genome-fragment	12.88	AAI-based (medium-confidence)	0	1	0	VirSorter2
erpe_2018_sw_30hr_WHONDRS-SW48-000095_B_k121_315395	full-cat_1	erpe_2018_sw_30hr_WHONDRS-SW48-000095_B_k121_315395__full-cat_1	UViG_423	surface	singleton / outlier	singleton / outlier	423	yes	erpe_2018_sw_45hr_WHONDRS-SW48-000100_B_bin.30	d__Bacteria;p__Patescibacteria;c__Paceibacteria;o__UBA9983_A;f__UBA9973;g__UBA9973;s__	68	0.827	0	0.827	dsDNAphage	29701	4	30	13.3	29702	No	NA	30	1	13	Low-quality	Genome-fragment	49.05	HMM-based (lower-bound)	0	1	0	VirSorter2
erpe_2018_sw_21hr_WHONDRS-SW48-000092_B_k121_859448	full-cat_1	erpe_2018_sw_21hr_WHONDRS-SW48-000092_B_k121_859448__full-cat_1	UViG_424	surface	singleton / outlier	singleton / outlier	424	no	#N/A	#N/A	#N/A	0.987	0.2	0.987	dsDNAphage	24251	2	60	0	24252	No	NA	20	5	0	Low-quality	Genome-fragment	7.49	AAI-based (medium-confidence)	0	1	0	VirSorter2
erpe_2018_sw_21hr_WHONDRS-SW48-000092_A_NODE_216_length_37895_cov_3.684548	full-cat_1	erpe_2018_sw_21hr_WHONDRS-SW48-000092_A_NODE_216_length_37895_cov_3.684548__full-cat_1	UViG_425	surface	novel genera	novel genera	425	no	#N/A	#N/A	#N/A	1	0.193	1	dsDNAphage	37893	1	30	0	37895	No	NA	40	6	0	Medium-quality	Genome-fragment	54.04	AAI-based (medium-confidence)	0	1	0	VirSorter2
erpe_2018_sw_30hr_WHONDRS-SW48-000095_B_k121_75793	full-cat_1	erpe_2018_sw_30hr_WHONDRS-SW48-000095_B_k121_75793__full-cat_1	UViG_426	surface	singleton / outlier	singleton / outlier	426	no	#N/A	#N/A	#N/A	0.673	0	0.673	dsDNAphage	19202	1	31.8	13.6	19450	No	NA	22	2	7	Low-quality	Genome-fragment	8.56	HMM-based (lower-bound)	0	1	0	VirSorter2
erpe_2018_sw_39hr_WHONDRS-SW48-000098_A_NODE_873_length_11142_cov_1.929914	full-cat_2	erpe_2018_sw_39hr_WHONDRS-SW48-000098_A_NODE_873_length_11142_cov_1.929914__full-cat_2	UViG_427	surface	singleton / outlier	singleton / outlier	427	no	#N/A	#N/A	#N/A	0.787	0.42	0.787	dsDNAphage	10757	0	11.1	0	11142	No	NA	18	0	0	Not-determined	Genome-fragment	NA	NA	0	1	no viral genes detected	VirSorter2
erpe_2018_sw_9hr_WHONDRS-SW48-000088_B_k121_129230	full-cat_2	erpe_2018_sw_9hr_WHONDRS-SW48-000088_B_k121_129230__full-cat_2	UViG_428	surface	overlapping_cluster	overlapping_cluster	428	no	#N/A	#N/A	#N/A	0.827	0	0.827	dsDNAphage	31084	0	39.6	5.7	32681	No	NA	53	8	3	Low-quality	Genome-fragment	8.9	AAI-based (medium-confidence)	0	1	0	VirSorter2
erpe_2018_sw_27hr_WHONDRS-SW48-000094_B_k121_337349	full-cat_1	erpe_2018_sw_27hr_WHONDRS-SW48-000094_B_k121_337349__full-cat_1	UViG_429	surface	novel genera	freshwater and tara cluster	429	no	#N/A	#N/A	#N/A	1	0.387	1	dsDNAphage	18212	1	62.5	0	18212	No	NA	24	3	0	Low-quality	Genome-fragment	49.06	AAI-based (high-confidence)	0	1	0	VirSorter2
erpe_2018_sw_33hr_WHONDRS-SW48-000096_B_k121_286556	full-cat_1	erpe_2018_sw_33hr_WHONDRS-SW48-000096_B_k121_286556__full-cat_1	UViG_430	surface	novel genera	freshwater cluster	430	yes	erpe_2018_sw_33hr_WHONDRS-SW48-000096_F_bin.5	d__Bacteria;p__Actinobacteriota;c__Actinomycetia;o__Nanopelagicales;f__S36-B12;g__;s__	3	0.993	0.027	0.993	dsDNAphage	17993	1	30.4	0	17993	No	NA	23	2	0	Low-quality	Genome-fragment	36.2	AAI-based (medium-confidence)	0	1	0	VirSorter2
erpe_2018_sw_15hr_WHONDRS-SW48-000090_B_k121_243552	full-cat_2	erpe_2018_sw_15hr_WHONDRS-SW48-000090_B_k121_243552__full-cat_2	UViG_431	surface	singleton / outlier	singleton / outlier	431	no	#N/A	#N/A	#N/A	0.687	0.027	0.687	dsDNAphage	12310	0	30.8	0	12312	No	NA	13	3	0	Low-quality	Genome-fragment	0.99	HMM-based (lower-bound)	0	1	0	VirSorter2
erpe_2018_sw_21hr_WHONDRS-SW48-000092_A_NODE_1475_length_12460_cov_10.542528	full-cat_2	erpe_2018_sw_21hr_WHONDRS-SW48-000092_A_NODE_1475_length_12460_cov_10.542528__full-cat_2	UViG_432	surface	singleton / outlier	singleton / outlier	432	no	#N/A	#N/A	#N/A	0.76	0.007	0.76	dsDNAphage	12213	0	15	5	12460	No	NA	20	0	1	Not-determined	Genome-fragment	NA	NA	0	1	no viral genes detected	VirSorter2
erpe_2018_sw_9hr_WHONDRS-SW48-000088_A_NODE_692_length_11424_cov_3.049571	full-cat_2	erpe_2018_sw_9hr_WHONDRS-SW48-000088_A_NODE_692_length_11424_cov_3.049571__full-cat_2	UViG_433	surface	novel genera	novel genera	433	no	#N/A	#N/A	#N/A	0.767	0.02	0.767	dsDNAphage	11228	0	50	11.1	11424	No	NA	18	2	2	Low-quality	Genome-fragment	5.55	HMM-based (lower-bound)	0	1	0	VirSorter2
erpe_2018_sw_0hr_WHONDRS-SW48-000085_B_k121_12283	full-cat_1	erpe_2018_sw_0hr_WHONDRS-SW48-000085_B_k121_12283__full-cat_1	UViG_434	surface	singleton / outlier	singleton / outlier	434	no	#N/A	#N/A	#N/A	0.867	0.067	0.867	dsDNAphage	14609	1	20	6.7	14610	No	NA	15	0	1	Not-determined	Genome-fragment	NA	NA	0	1.02	no viral genes detected	VirSorter2
erpe_2018_sw_42hr_WHONDRS-SW48-000099_A_NODE_244_length_31194_cov_1.969035	full-cat_1	erpe_2018_sw_42hr_WHONDRS-SW48-000099_A_NODE_244_length_31194_cov_1.969035__full-cat_1	UViG_435	surface	novel genera	novel genera	435	no	#N/A	#N/A	#N/A	0.98	0	0.98	dsDNAphage	31194	1	42.4	3	31194	No	NA	33	5	0	Low-quality	Genome-fragment	42.69	HMM-based (lower-bound)	0	1	0	VirSorter2
erpe_2018_sw_42hr_WHONDRS-SW48-000099_A_NODE_540_length_20346_cov_2.144765	full-cat_1	erpe_2018_sw_42hr_WHONDRS-SW48-000099_A_NODE_540_length_20346_cov_2.144765__full-cat_1	UViG_436	surface	novel genera	wastewater cluster	436	yes	erpe_2018_sw_27hr_WHONDRS-SW48-000094_B_bin.8	d__Bacteria;p__Patescibacteria;c__Saccharimonadia;o__CAILAD01;f__;g__;s__	81	0.773	0	0.773	dsDNAphage	20344	1	26.7	20	20346	No	NA	16	1	7	Low-quality	Genome-fragment	8.26	HMM-based (lower-bound)	0	1.01	0	VirSorter2
erpe_2018_pw_30hr_WHONDRS-PP48-000095_B_k121_913137	full-cat_2	erpe_2018_pw_30hr_WHONDRS-PP48-000095_B_k121_913137__full-cat_2	UViG_437	pore	novel genera	wastewater cluster	437	no	#N/A	#N/A	#N/A	0.633	0.04	0.633	dsDNAphage	10702	0	42.9	0	10702	No	NA	7	0	0	Low-quality	Genome-fragment	11.32	AAI-based (medium-confidence)	0	1	no viral genes detected	VirSorter2
erpe_2018_sw_6hr_WHONDRS-SW48-000087_B_k121_98204	full-cat_1	erpe_2018_sw_6hr_WHONDRS-SW48-000087_B_k121_98204__full-cat_1	UViG_438	surface	novel genera	novel genera	438	no	#N/A	#N/A	#N/A	0.993	0.027	0.993	dsDNAphage	30423	5	50	0	30692	No	NA	40	12	3	Low-quality	Genome-fragment	19.45	HMM-based (lower-bound)	0	1.01	0	VirSorter2
erpe_2018_sw_42hr_WHONDRS-SW48-000099_F_scaffold_340	full-cat_2	erpe_2018_sw_42hr_WHONDRS-SW48-000099_F_scaffold_340__full-cat_2	UViG_439	surface	novel genera	novel genera	439	no	#N/A	#N/A	#N/A	0.867	0	0.867	dsDNAphage	14151	0	8	4	14155	No	NA	25	0	1	Not-determined	Genome-fragment	NA	NA	0	1	no viral genes detected	VirSorter2
erpe_2018_sw_15hr_WHONDRS-SW48-000090_A_NODE_443_length_16232_cov_2.097982	full-cat_2	erpe_2018_sw_15hr_WHONDRS-SW48-000090_A_NODE_443_length_16232_cov_2.097982__full-cat_2	UViG_440	surface	novel genera	novel genera	440	no	#N/A	#N/A	#N/A	0.62	0.073	0.62	dsDNAphage	15199	0	10.5	0	16232	No	NA	19	1	1	Low-quality	Genome-fragment	14.53	HMM-based (lower-bound)	0	1	0	VirSorter2
erpe_2018_sw_15hr_WHONDRS-SW48-000090_A_NODE_930_length_10984_cov_2.635719	full-cat_2	erpe_2018_sw_15hr_WHONDRS-SW48-000090_A_NODE_930_length_10984_cov_2.635719__full-cat_2	UViG_441	surface	novel genera	novel genera	441	no	#N/A	#N/A	#N/A	0.86	0.027	0.86	dsDNAphage	10981	0	9.1	0	10984	No	NA	22	2	0	Low-quality	Genome-fragment	3.38	HMM-based (lower-bound)	0	1.01	0	VirSorter2
erpe_2018_pw_9hr_WHONDRS-PP48-000088_B_k121_452607	full-cat_1	erpe_2018_pw_9hr_WHONDRS-PP48-000088_B_k121_452607__full-cat_1	UViG_442	pore	novel genera	novel genera	442	yes	erpe_2018_pw_9hr_WHONDRS-PP48-000088_B_bin.18	d__Bacteria;p__Acidobacteriota;c__Aminicenantia;o__UBA2199;f__UBA2199;g__;s__	4	0.9	0	0.9	dsDNAphage	16223	1	35.7	7.1	16267	No	NA	14	1	5	Low-quality	Genome-fragment	1.56	HMM-based (lower-bound)	0	1	0	VirSorter2
erpe_2018_pw_18hr_WHONDRS-PP48-000091_B_k121_4418614	full-cat_1	erpe_2018_pw_18hr_WHONDRS-PP48-000091_B_k121_4418614__full-cat_1	UViG_443	pore	novel genera	wastewater cluster	443	no	#N/A	#N/A	#N/A	0.973	0.087	0.973	dsDNAphage	18754	7	66.7	0	18756	No	NA	21	10	1	Low-quality	Genome-fragment	20.84	AAI-based (high-confidence)	0	1	0	VirSorter2
erpe_2018_sw_0hr_WHONDRS-SW48-000085_A_NODE_967_length_12292_cov_2.175421	full-cat_2	erpe_2018_sw_0hr_WHONDRS-SW48-000085_A_NODE_967_length_12292_cov_2.175421__full-cat_2	UViG_444	surface	singleton / outlier	singleton / outlier	444	no	#N/A	#N/A	#N/A	0.907	0.213	0.907	dsDNAphage	12101	0	20	0	12292	No	NA	20	1	1	Low-quality	Genome-fragment	9.02	HMM-based (lower-bound)	0	1	0	VirSorter2
erpe_2018_sw_24hr_WHONDRS-SW48-000093_A_NODE_287_length_22573_cov_2.604161	full-cat_1	erpe_2018_sw_24hr_WHONDRS-SW48-000093_A_NODE_287_length_22573_cov_2.604161__full-cat_1	UViG_445	surface	novel genera	novel genera	445	no	#N/A	#N/A	#N/A	1	0.047	1	dsDNAphage	22490	1	50	2.3	22573	No	NA	44	8	0	Medium-quality	Genome-fragment	54.08	AAI-based (medium-confidence)	0	1	0	VirSorter2
erpe_2018_sw_3hr_WHONDRS-SW48-000086_B_k121_89822	full-cat_2	erpe_2018_sw_3hr_WHONDRS-SW48-000086_B_k121_89822__full-cat_2	UViG_446	surface	novel genera	novel genera	446	yes	erpe_2018_sw_33hr_WHONDRS-SW48-000096_F_bin.5	d__Bacteria;p__Actinobacteriota;c__Actinomycetia;o__Nanopelagicales;f__S36-B12;g__;s__	3	0.987	0.107	0.987	dsDNAphage	17226	0	22	2.4	17228	No	NA	41	4	1	Low-quality	Genome-fragment	17.55	HMM-based (lower-bound)	0	1	0	VirSorter2
erpe_2018_sw_24hr_WHONDRS-SW48-000093_B_k121_241626	full-cat_1	erpe_2018_sw_24hr_WHONDRS-SW48-000093_B_k121_241626__full-cat_1	UViG_447	surface	novel genera	freshwater cluster	447	no	#N/A	#N/A	#N/A	0.987	0	0.987	dsDNAphage	23898	8	40.7	3.7	23901	No	NA	27	9	0	Low-quality	Genome-fragment	25.57	AAI-based (medium-confidence)	0	1	0	VirSorter2
erpe_2018_sw_21hr_WHONDRS-SW48-000092_B_k121_298347	full-cat_1	erpe_2018_sw_21hr_WHONDRS-SW48-000092_B_k121_298347__full-cat_1	UViG_448	surface	novel genera	freshwater and tara cluster	448	no	#N/A	#N/A	#N/A	0.993	0.447	0.993	dsDNAphage	32486	5	64.3	0	32488	No	NA	28	7	0	Low-quality	Genome-fragment	9.52	AAI-based (medium-confidence)	0	1	0	VirSorter2
erpe_2018_sw_3hr_WHONDRS-SW48-000086_B_k121_129482	full-cat_2	erpe_2018_sw_3hr_WHONDRS-SW48-000086_B_k121_129482__full-cat_2	UViG_449	surface	singleton / outlier	singleton / outlier	449	no	#N/A	#N/A	#N/A	0.52	0	0.52	dsDNAphage	10208	0	21.4	7.1	10210	No	NA	14	1	0	Low-quality	Genome-fragment	21.6	AAI-based (medium-confidence)	0	1	0	VirSorter2
erpe_2018_sw_30hr_WHONDRS-SW48-000095_F_scaffold_358	full-cat_1	erpe_2018_sw_30hr_WHONDRS-SW48-000095_F_scaffold_358__full-cat_1	UViG_450	surface	novel genera	novel genera	450	no	#N/A	#N/A	#N/A	0.647	0	0.647	dsDNAphage	12646	1	6.7	0	12897	No	NA	15	1	2	Low-quality	Genome-fragment	3.73	HMM-based (lower-bound)	0	1	0	VirSorter2
erpe_2018_sw_24hr_WHONDRS-SW48-000093_B_k121_520430	full-cat_1	erpe_2018_sw_24hr_WHONDRS-SW48-000093_B_k121_520430__full-cat_1	UViG_451	surface	singleton / outlier	singleton / outlier	451	no	#N/A	#N/A	#N/A	0.78	0	0.78	dsDNAphage	18576	1	36.8	21.1	18910	No	NA	19	1	4	Low-quality	Genome-fragment	10.12	HMM-based (lower-bound)	0	1	0	VirSorter2
erpe_2018_sw_18hr_WHONDRS-SW48-000091_B_k121_682036	full-cat_2	erpe_2018_sw_18hr_WHONDRS-SW48-000091_B_k121_682036__full-cat_2	UViG_452	surface	singleton / outlier	singleton / outlier	452	no	#N/A	#N/A	#N/A	0.847	0.007	0.847	dsDNAphage	22051	0	19.4	5.6	22053	No	NA	36	1	4	Low-quality	Genome-fragment	29.18	HMM-based (lower-bound)	0	1	0	VirSorter2
erpe_2018_sw_0hr_WHONDRS-SW48-000085_B_k121_53888	full-cat_2	erpe_2018_sw_0hr_WHONDRS-SW48-000085_B_k121_53888__full-cat_2	UViG_453	surface	novel genera	novel genera	453	no	#N/A	#N/A	#N/A	0.967	0.367	0.967	dsDNAphage	18403	0	22.2	0	18509	No	NA	36	2	0	Low-quality	Genome-fragment	49.68	AAI-based (high-confidence)	0	1	0	VirSorter2
erpe_2018_sw_24hr_WHONDRS-SW48-000093_B_k121_419035	full-cat_2	erpe_2018_sw_24hr_WHONDRS-SW48-000093_B_k121_419035__full-cat_2	UViG_454	surface	singleton / outlier	singleton / outlier	454	no	#N/A	#N/A	#N/A	0.893	0.04	0.893	dsDNAphage	15584	0	23.1	0	15975	No	NA	26	2	1	Low-quality	Genome-fragment	13.01	HMM-based (lower-bound)	0	1	0	VirSorter2
erpe_2018_pw_18hr_WHONDRS-PP48-000091_B_k121_3384177	full-cat_2	erpe_2018_pw_18hr_WHONDRS-PP48-000091_B_k121_3384177__full-cat_2	UViG_455	pore	singleton / outlier	singleton / outlier	455	no	#N/A	#N/A	#N/A	0.967	0.2	0.967	dsDNAphage	30055	0	23.6	1.8	30056	No	NA	55	6	0	Low-quality	Genome-fragment	31.89	HMM-based (lower-bound)	0	1	0	VirSorter2
erpe_2018_sw_42hr_WHONDRS-SW48-000099_B_k121_740896	full-cat_1	erpe_2018_sw_42hr_WHONDRS-SW48-000099_B_k121_740896__full-cat_1	UViG_456	surface	singleton / outlier	singleton / outlier	456	no	#N/A	#N/A	#N/A	0.993	0.033	0.993	dsDNAphage	40047	1	11.4	1.3	40156	No	NA	79	5	0	Low-quality	Genome-fragment	34.61	HMM-based (lower-bound)	0	1	0	VirSorter2
erpe_2018_sw_30hr_WHONDRS-SW48-000095_B_k121_847402	full-cat_2	erpe_2018_sw_30hr_WHONDRS-SW48-000095_B_k121_847402__full-cat_2	UViG_457	surface	novel genera	freshwater and tara cluster	457	no	#N/A	#N/A	#N/A	0.907	0.52	0.907	dsDNAphage	14641	0	66.7	0	14643	No	NA	6	0	0	Low-quality	Genome-fragment	11.71	AAI-based (medium-confidence)	0	1	no viral genes detected	VirSorter2
erpe_2018_sw_3hr_WHONDRS-SW48-000086_B_k121_293932	full-cat_1	erpe_2018_sw_3hr_WHONDRS-SW48-000086_B_k121_293932__full-cat_1	UViG_458	surface	novel genera	novel genera	458	no	#N/A	#N/A	#N/A	0.973	0.093	0.973	dsDNAphage	17523	2	44	4	17798	No	NA	25	5	1	Low-quality	Genome-fragment	43.79	AAI-based (high-confidence)	0	1	0	VirSorter2
erpe_2018_sw_9hr_WHONDRS-SW48-000088_B_k121_313046	full-cat_2	erpe_2018_sw_9hr_WHONDRS-SW48-000088_B_k121_313046__full-cat_2	UViG_459	surface	singleton / outlier	singleton / outlier	459	no	#N/A	#N/A	#N/A	0.553	0.02	0.553	dsDNAphage	10270	0	16.7	5.6	10337	No	NA	18	2	2	Low-quality	Genome-fragment	5.71	HMM-based (lower-bound)	0	1	0	VirSorter2
erpe_2018_sw_3hr_WHONDRS-SW48-000086_B_k121_45840	full-cat_1	erpe_2018_sw_3hr_WHONDRS-SW48-000086_B_k121_45840__full-cat_1	UViG_460	surface	novel genera	novel genera	460	no	#N/A	#N/A	#N/A	1	0.713	1	dsDNAphage	24224	3	33.3	0	24226	No	NA	48	7	0	Low-quality	Genome-fragment	24.86	HMM-based (lower-bound)	0	1	0	VirSorter2
erpe_2018_sw_15hr_WHONDRS-SW48-000090_A_NODE_399_length_16893_cov_2.376715	full-cat_1	erpe_2018_sw_15hr_WHONDRS-SW48-000090_A_NODE_399_length_16893_cov_2.376715__full-cat_1	UViG_461	surface	singleton / outlier	singleton / outlier	461	no	#N/A	#N/A	#N/A	1	0.307	1	dsDNAphage	16891	5	78.3	0	16893	No	NA	23	13	0	Low-quality	Genome-fragment	46.14	AAI-based (high-confidence)	0	1	0	VirSorter2
erpe_2018_sw_42hr_WHONDRS-SW48-000099_B_k121_438448	full-cat_1	erpe_2018_sw_42hr_WHONDRS-SW48-000099_B_k121_438448__full-cat_1	UViG_462	surface	novel genera	wastewater cluster	462	no	#N/A	#N/A	#N/A	1	0.047	1	dsDNAphage	20863	5	36.8	2.6	20866	No	NA	38	7	0	Low-quality	Genome-fragment	33.97	AAI-based (medium-confidence)	0	1	0	VirSorter2
erpe_2018_sw_24hr_WHONDRS-SW48-000093_A_NODE_1118_length_10370_cov_2.085815	full-cat_2	erpe_2018_sw_24hr_WHONDRS-SW48-000093_A_NODE_1118_length_10370_cov_2.085815__full-cat_2	UViG_463	surface	novel genera	wastewater cluster	463	no	#N/A	#N/A	#N/A	0.613	0.013	0.613	dsDNAphage	10369	0	30.8	7.7	10370	No	NA	13	1	3	Low-quality	Genome-fragment	2.92	HMM-based (lower-bound)	0	1	0	VirSorter2
erpe_2018_pw_39hr_WHONDRS-PP48-000098_A_NODE_8_length_39140_cov_2.185656	full-cat_1	erpe_2018_pw_39hr_WHONDRS-PP48-000098_A_NODE_8_length_39140_cov_2.185656__full-cat_1	UViG_464	neither	overlapping_cluster	overlapping_cluster	464	no	#N/A	#N/A	#N/A	1	0.107	1	dsDNAphage	39059	5	29.4	0	39140	No	NA	52	13	0	Complete	High-quality	100	DTR (high-confidence)	0	1	0	VirSorter2
erpe_2018_sw_33hr_WHONDRS-SW48-000096_B_k121_554414	full-cat_2	erpe_2018_sw_33hr_WHONDRS-SW48-000096_B_k121_554414__full-cat_2	UViG_465	surface	singleton / outlier	singleton / outlier	465	no	#N/A	#N/A	#N/A	0.813	0.24	0.813	dsDNAphage	10169	0	8.3	0	10391	No	NA	12	0	1	Not-determined	Genome-fragment	NA	NA	0	1	no viral genes detected	VirSorter2
erpe_2018_pw_24hr_WHONDRS-PP48-000093_B_k121_255710	full-cat_1	erpe_2018_pw_24hr_WHONDRS-PP48-000093_B_k121_255710__full-cat_1	UViG_466	pore	singleton / outlier	singleton / outlier	466	no	#N/A	#N/A	#N/A	1	0.307	1	dsDNAphage	11821	4	52.6	0	11822	No	NA	19	8	0	Low-quality	Genome-fragment	13.66	HMM-based (lower-bound)	0	1	0	VirSorter2
erpe_2018_sw_42hr_WHONDRS-SW48-000099_A_NODE_730_length_17100_cov_3.339952	full-cat_1	erpe_2018_sw_42hr_WHONDRS-SW48-000099_A_NODE_730_length_17100_cov_3.339952__full-cat_1	UViG_467	surface	novel genera	novel genera	467	no	#N/A	#N/A	#N/A	0.847	0.14	0.847	dsDNAphage	11884	1	25	0	17100	No	NA	4	0	0	Not-determined	Genome-fragment	NA	NA	0	1.25	no viral genes detected	VirSorter2
erpe_2018_sw_30hr_WHONDRS-SW48-000095_B_k121_147340	full-cat_1	erpe_2018_sw_30hr_WHONDRS-SW48-000095_B_k121_147340__full-cat_1	UViG_468	surface	singleton / outlier	singleton / outlier	468	no	#N/A	#N/A	#N/A	0.793	0	0.793	dsDNAphage	14693	1	30	10	15080	No	NA	10	0	1	Not-determined	Genome-fragment	NA	NA	0	1	no viral genes detected	VirSorter2
erpe_2018_sw_15hr_WHONDRS-SW48-000090_B_k121_350370	full-cat_1	erpe_2018_sw_15hr_WHONDRS-SW48-000090_B_k121_350370__full-cat_1	UViG_469	surface	novel genera	novel genera	469	no	#N/A	#N/A	#N/A	0.987	0.027	0.987	dsDNAphage	11369	2	26.7	0	11371	No	NA	15	3	0	Low-quality	Genome-fragment	9.63	HMM-based (lower-bound)	0	1	0	VirSorter2
erpe_2018_sw_0hr_WHONDRS-SW48-000085_B_k121_174439	full-cat_2	erpe_2018_sw_0hr_WHONDRS-SW48-000085_B_k121_174439__full-cat_2	UViG_470	surface	novel genera	novel genera	470	no	#N/A	#N/A	#N/A	0.927	0.193	0.927	dsDNAphage	10288	0	10.5	0	10292	No	NA	19	1	0	Low-quality	Genome-fragment	9.01	HMM-based (lower-bound)	0	1	0	VirSorter2
erpe_2018_sw_27hr_WHONDRS-SW48-000094_A_NODE_1126_length_11386_cov_2.760014	full-cat_2	erpe_2018_sw_27hr_WHONDRS-SW48-000094_A_NODE_1126_length_11386_cov_2.760014__full-cat_2	UViG_471	surface	singleton / outlier	singleton / outlier	471	no	#N/A	#N/A	#N/A	0.973	0.587	0.973	dsDNAphage	11383	0	9.1	0	11386	No	NA	33	2	0	Low-quality	Genome-fragment	6.21	HMM-based (lower-bound)	0	1	0	VirSorter2
erpe_2018_sw_15hr_WHONDRS-SW48-000090_A_NODE_792_length_12101_cov_1.741523	full-cat_2	erpe_2018_sw_15hr_WHONDRS-SW48-000090_A_NODE_792_length_12101_cov_1.741523__full-cat_2	UViG_472	surface	singleton / outlier	singleton / outlier	472	no	#N/A	#N/A	#N/A	0.98	0.16	0.98	dsDNAphage	12101	0	41.7	0	12101	No	NA	24	6	0	Low-quality	Genome-fragment	23.48	AAI-based (high-confidence)	0	1	0	VirSorter2
erpe_2018_sw_27hr_WHONDRS-SW48-000094_A_NODE_1269_length_10642_cov_3.934570	full-cat_1	erpe_2018_sw_27hr_WHONDRS-SW48-000094_A_NODE_1269_length_10642_cov_3.934570__full-cat_1	UViG_473	surface	novel genera	novel genera	473	no	#N/A	#N/A	#N/A	0.987	0.213	0.987	dsDNAphage	10373	1	46.2	0	10642	No	NA	13	2	0	Low-quality	Genome-fragment	11.5	AAI-based (medium-confidence)	0	1.01	0	VirSorter2
erpe_2018_sw_6hr_WHONDRS-SW48-000087_A_NODE_1188_length_13479_cov_2.327217	full-cat_1	erpe_2018_sw_6hr_WHONDRS-SW48-000087_A_NODE_1188_length_13479_cov_2.327217__full-cat_1	UViG_474	surface	novel genera	wastewater cluster	474	no	#N/A	#N/A	#N/A	1	0.053	1	dsDNAphage	13478	2	41.7	4.2	13479	No	NA	24	4	0	Low-quality	Genome-fragment	16.5	HMM-based (lower-bound)	0	1	0	VirSorter2
erpe_2018_sw_45hr_WHONDRS-SW48-000100_B_k121_1496456	full-cat_1	erpe_2018_sw_45hr_WHONDRS-SW48-000100_B_k121_1496456__full-cat_1	UViG_475	surface	novel genera	freshwater cluster	475	no	#N/A	#N/A	#N/A	0.993	0.747	0.993	dsDNAphage	25143	3	69	0	25147	No	NA	29	9	0	Medium-quality	Genome-fragment	80.35	AAI-based (medium-confidence)	0	1	0	VirSorter2
erpe_2018_sw_21hr_WHONDRS-SW48-000092_B_k121_1208863	full-cat_2	erpe_2018_sw_21hr_WHONDRS-SW48-000092_B_k121_1208863__full-cat_2	UViG_476	surface	novel genera	novel genera	476	no	#N/A	#N/A	#N/A	0.713	0.107	0.713	dsDNAphage	21854	0	46.4	0	21902	No	NA	28	6	1	Low-quality	Genome-fragment	33.68	AAI-based (medium-confidence)	0	1	0	VirSorter2
erpe_2018_sw_42hr_WHONDRS-SW48-000099_A_NODE_1497_length_10944_cov_4.748544	full-cat_1	erpe_2018_sw_42hr_WHONDRS-SW48-000099_A_NODE_1497_length_10944_cov_4.748544__full-cat_1	UViG_477	surface	novel genera	novel genera	477	no	#N/A	#N/A	#N/A	0.573	0	0.573	dsDNAphage	10940	1	7.7	0	10944	No	NA	13	1	2	Low-quality	Genome-fragment	3.16	HMM-based (lower-bound)	0	1	0	VirSorter2
erpe_2018_sw_39hr_WHONDRS-SW48-000098_B_k121_424560	full-cat_1	erpe_2018_sw_39hr_WHONDRS-SW48-000098_B_k121_424560__full-cat_1	UViG_478	surface	singleton / outlier	singleton / outlier	478	no	#N/A	#N/A	#N/A	1	0.513	1	dsDNAphage	15405	1	26.3	0	15408	No	NA	19	2	0	Low-quality	Genome-fragment	20.9	AAI-based (medium-confidence)	0	1	0	VirSorter2
erpe_2018_sw_42hr_WHONDRS-SW48-000099_A_NODE_361_length_25246_cov_2.873960	full-cat_1	erpe_2018_sw_42hr_WHONDRS-SW48-000099_A_NODE_361_length_25246_cov_2.873960__full-cat_1	UViG_479	surface	novel genera	novel genera	479	no	#N/A	#N/A	#N/A	0.813	0.06	0.813	dsDNAphage	20096	1	27.3	9.1	25246	No	NA	11	2	0	Low-quality	Genome-fragment	4.47	HMM-based (lower-bound)	0	1.19	0	VirSorter2
erpe_2018_sw_0hr_WHONDRS-SW48-000085_A_NODE_694_length_14905_cov_1.833130	full-cat_2	erpe_2018_sw_0hr_WHONDRS-SW48-000085_A_NODE_694_length_14905_cov_1.833130__full-cat_2	UViG_480	surface	novel genera	wastewater cluster	480	no	#N/A	#N/A	#N/A	0.687	0.06	0.687	dsDNAphage	14869	0	10	0	14905	No	NA	10	0	1	Not-determined	Genome-fragment	NA	NA	0	1	no viral genes detected	VirSorter2
erpe_2018_sw_39hr_WHONDRS-SW48-000098_B_k121_162928	full-cat_2	erpe_2018_sw_39hr_WHONDRS-SW48-000098_B_k121_162928__full-cat_2	UViG_481	surface	overlapping_cluster	overlapping_cluster	481	no	#N/A	#N/A	#N/A	0.607	0.007	0.607	dsDNAphage	16614	0	54.2	4.2	16763	No	NA	24	1	4	Low-quality	Genome-fragment	3.93	HMM-based (lower-bound)	0	1	0	VirSorter2
erpe_2018_sw_30hr_WHONDRS-SW48-000095_A_NODE_1375_length_12200_cov_2.381181	full-cat_2	erpe_2018_sw_30hr_WHONDRS-SW48-000095_A_NODE_1375_length_12200_cov_2.381181__full-cat_2	UViG_482	surface	singleton / outlier	singleton / outlier	482	no	#N/A	#N/A	#N/A	0.52	0.027	0.52	dsDNAphage	11727	0	16.7	0	12200	No	NA	6	0	0	Not-determined	Genome-fragment	NA	NA	0	1.06	no viral genes detected	VirSorter2
erpe_2018_sw_9hr_WHONDRS-SW48-000088_B_k121_450949	full-cat_2	erpe_2018_sw_9hr_WHONDRS-SW48-000088_B_k121_450949__full-cat_2	UViG_483	surface	singleton / outlier	singleton / outlier	483	no	#N/A	#N/A	#N/A	0.96	0.087	0.96	dsDNAphage	10081	0	8.7	0	10178	No	NA	23	0	0	Not-determined	Genome-fragment	NA	NA	0	1	no viral genes detected	VirSorter2
erpe_2018_sw_18hr_WHONDRS-SW48-000091_B_k121_103288	full-cat_1	erpe_2018_sw_18hr_WHONDRS-SW48-000091_B_k121_103288__full-cat_1	UViG_484	surface	novel genera	novel genera	484	no	#N/A	#N/A	#N/A	0.993	0	0.993	dsDNAphage	27996	2	12.1	3	27998	No	NA	33	3	1	Low-quality	Genome-fragment	45.81	HMM-based (lower-bound)	0	1	0	VirSorter2
erpe_2018_sw_21hr_WHONDRS-SW48-000092_A_NODE_233_length_36651_cov_2.244387	0_partial-cat_1	erpe_2018_sw_21hr_WHONDRS-SW48-000092_A_NODE_233_length_36651_cov_2.244387__0_partial-cat_1	UViG_485	surface	novel genera	wastewater cluster	485	yes	erpe_2018_sw_42hr_WHONDRS-SW48-000099_B_bin.94	d__Bacteria;p__Patescibacteria;c__Saccharimonadia;o__Saccharimonadales;f__UBA4665;g__GCA-2746885;s__	66	0.893	0	0.893	dsDNAphage	17855	1	22.2	11.1	17855	No	NA	16	1	3	Low-quality	Genome-fragment	1.51	HMM-based (lower-bound)	0	1	0	VirSorter2
erpe_2018_sw_42hr_WHONDRS-SW48-000099_F_scaffold_163	full-cat_2	erpe_2018_sw_42hr_WHONDRS-SW48-000099_F_scaffold_163__full-cat_2	UViG_486	surface	novel genera	freshwater cluster	486	no	#N/A	#N/A	#N/A	0.533	0.033	0.533	dsDNAphage	19503	0	54.2	0	19805	No	NA	24	2	0	Low-quality	Genome-fragment	6.9	AAI-based (medium-confidence)	0	1	0	VirSorter2
erpe_2018_pw_0hr_WHONDRS-PP48-000085_B_k121_1882085	full-cat_1	erpe_2018_pw_0hr_WHONDRS-PP48-000085_B_k121_1882085__full-cat_1	UViG_487	pore	overlapping_cluster	overlapping_cluster	487	no	#N/A	#N/A	#N/A	1	0.007	1	dsDNAphage	34558	2	25.9	1.7	34559	No	NA	58	11	1	Low-quality	Genome-fragment	43.94	HMM-based (lower-bound)	0	1	0	VirSorter2
erpe_2018_sw_9hr_WHONDRS-SW48-000088_B_k121_74802	full-cat_2	erpe_2018_sw_9hr_WHONDRS-SW48-000088_B_k121_74802__full-cat_2	UViG_488	surface	novel genera	novel genera	488	no	#N/A	#N/A	#N/A	0.853	0.107	0.853	dsDNAphage	10643	0	3.7	0	10645	No	NA	27	0	0	Not-determined	Genome-fragment	NA	NA	0	1	no viral genes detected	VirSorter2
erpe_2018_sw_6hr_WHONDRS-SW48-000087_A_NODE_401_length_25186_cov_2.965960	full-cat_1	erpe_2018_sw_6hr_WHONDRS-SW48-000087_A_NODE_401_length_25186_cov_2.965960__full-cat_1	UViG_489	surface	novel genera	novel genera	489	no	#N/A	#N/A	#N/A	0.82	0.06	0.82	dsDNAphage	20096	1	27.3	9.1	25186	No	NA	11	2	0	Low-quality	Genome-fragment	4.46	HMM-based (lower-bound)	0	1.16	0	VirSorter2
erpe_2018_sw_21hr_WHONDRS-SW48-000092_F_scaffold_921	full-cat_1	erpe_2018_sw_21hr_WHONDRS-SW48-000092_F_scaffold_921__full-cat_1	UViG_490	surface	novel genera	wastewater cluster	490	no	#N/A	#N/A	#N/A	0.96	0.56	0.96	dsDNAphage	10436	1	50	0	10437	No	NA	4	0	1	Not-determined	Genome-fragment	NA	NA	0	1	no viral genes detected	VirSorter2
erpe_2018_sw_18hr_WHONDRS-SW48-000091_A_NODE_1811_length_11323_cov_5.712308	full-cat_1	erpe_2018_sw_18hr_WHONDRS-SW48-000091_A_NODE_1811_length_11323_cov_5.712308__full-cat_1	UViG_491	surface	novel genera	novel genera	491	no	#N/A	#N/A	#N/A	0.98	0.22	0.98	dsDNAphage	11321	3	18.8	0	11323	No	NA	16	4	0	Low-quality	Genome-fragment	8.89	HMM-based (lower-bound)	0	1	0	VirSorter2
erpe_2018_sw_3hr_WHONDRS-SW48-000086_B_k121_19369	full-cat_1	erpe_2018_sw_3hr_WHONDRS-SW48-000086_B_k121_19369__full-cat_1	UViG_492	surface	novel genera	novel genera	492	no	#N/A	#N/A	#N/A	1	0.48	1	dsDNAphage	11544	2	50	0	11547	No	NA	16	6	0	Low-quality	Genome-fragment	28.78	AAI-based (medium-confidence)	0	1	0	VirSorter2
erpe_2018_pw_0hr_WHONDRS-PP48-000085_B_k121_983585	full-cat_1	erpe_2018_pw_0hr_WHONDRS-PP48-000085_B_k121_983585__full-cat_1	UViG_493	pore	singleton / outlier	singleton / outlier	493	no	#N/A	#N/A	#N/A	0.893	0	0.893	dsDNAphage	14021	1	28.6	14.2	14023	No	NA	14	5	1	Low-quality	Genome-fragment	5.66	HMM-based (lower-bound)	0	1	0	VirSorter2
erpe_2018_pw_30hr_WHONDRS-PP48-000095_B_k121_456139	full-cat_1	erpe_2018_pw_30hr_WHONDRS-PP48-000095_B_k121_456139__full-cat_1	UViG_494	both	novel genera	wastewater cluster	494	no	#N/A	#N/A	#N/A	1	0.027	1	dsDNAphage	10385	4	83.3	8.3	10389	No	NA	12	4	0	Low-quality	Genome-fragment	26.41	AAI-based (medium-confidence)	0	1	0	VirSorter2
erpe_2018_sw_24hr_WHONDRS-SW48-000093_B_k121_461082	full-cat_1	erpe_2018_sw_24hr_WHONDRS-SW48-000093_B_k121_461082__full-cat_1	UViG_495	surface	singleton / outlier	singleton / outlier	495	no	#N/A	#N/A	#N/A	0.58	0.007	0.58	dsDNAphage	12428	1	9.1	0	12430	No	NA	11	1	6	Low-quality	Genome-fragment	16.41	HMM-based (lower-bound)	0	1	0	VirSorter2
erpe_2018_sw_45hr_WHONDRS-SW48-000100_B_k121_678777	full-cat_2	erpe_2018_sw_45hr_WHONDRS-SW48-000100_B_k121_678777__full-cat_2	UViG_496	surface	singleton / outlier	singleton / outlier	496	no	#N/A	#N/A	#N/A	0.533	0.047	0.533	dsDNAphage	12677	0	30.8	0	13366	No	NA	14	4	1	Low-quality	Genome-fragment	1.6	HMM-based (lower-bound)	0	1.01	0	VirSorter2
erpe_2018_sw_21hr_WHONDRS-SW48-000092_B_k121_968817	full-cat_1	erpe_2018_sw_21hr_WHONDRS-SW48-000092_B_k121_968817__full-cat_1	UViG_497	surface	singleton / outlier	singleton / outlier	497	no	#N/A	#N/A	#N/A	0.953	0.047	0.953	dsDNAphage	9724	1	25	6.2	10087	No	NA	16	2	1	Low-quality	Genome-fragment	8.97	AAI-based (medium-confidence)	0	1	0	VirSorter2
erpe_2018_sw_30hr_WHONDRS-SW48-000095_B_k121_852278	full-cat_2	erpe_2018_sw_30hr_WHONDRS-SW48-000095_B_k121_852278__full-cat_2	UViG_498	surface	novel genera	novel genera	498	no	#N/A	#N/A	#N/A	0.813	0.133	0.813	dsDNAphage	21841	0	23.8	2.4	22532	No	NA	42	2	0	Low-quality	Genome-fragment	9.24	HMM-based (lower-bound)	0	1	0	VirSorter2
erpe_2018_sw_3hr_WHONDRS-SW48-000086_B_k121_131586	full-cat_1	erpe_2018_sw_3hr_WHONDRS-SW48-000086_B_k121_131586__full-cat_1	UViG_499	surface	singleton / outlier	singleton / outlier	499	no	#N/A	#N/A	#N/A	1	0.607	1	dsDNAphage	11154	3	88.9	0	11232	No	NA	9	6	0	Low-quality	Genome-fragment	2.94	AAI-based (medium-confidence)	0	1.01	0	VirSorter2
erpe_2018_sw_27hr_WHONDRS-SW48-000094_B_k121_578341	full-cat_1	erpe_2018_sw_27hr_WHONDRS-SW48-000094_B_k121_578341__full-cat_1	UViG_500	surface	novel genera	novel genera	500	no	#N/A	#N/A	#N/A	1	0.227	1	dsDNAphage	14226	7	63.2	0	14263	No	NA	19	11	0	Low-quality	Genome-fragment	9.03	AAI-based (medium-confidence)	0	1	0	VirSorter2
erpe_2018_sw_42hr_WHONDRS-SW48-000099_B_k121_556221	full-cat_2	erpe_2018_sw_42hr_WHONDRS-SW48-000099_B_k121_556221__full-cat_2	UViG_501	surface	singleton / outlier	singleton / outlier	501	no	#N/A	#N/A	#N/A	0.887	0.067	0.887	dsDNAphage	33556	0	24.1	6	35087	No	NA	83	7	0	Low-quality	Genome-fragment	23.12	HMM-based (lower-bound)	0	1.01	0	VirSorter2
erpe_2018_sw_0hr_WHONDRS-SW48-000085_B_k121_165241	full-cat_2	erpe_2018_sw_0hr_WHONDRS-SW48-000085_B_k121_165241__full-cat_2	UViG_502	surface	singleton / outlier	singleton / outlier	502	no	#N/A	#N/A	#N/A	0.513	0.04	0.513	dsDNAphage	13625	0	26.7	0	13629	No	NA	15	4	0	Low-quality	Genome-fragment	1.12	HMM-based (lower-bound)	0	1	0	VirSorter2
erpe_2018_sw_3hr_WHONDRS-SW48-000086_B_k121_165943	full-cat_2	erpe_2018_sw_3hr_WHONDRS-SW48-000086_B_k121_165943__full-cat_2	UViG_503	surface	novel genera	novel genera	503	no	#N/A	#N/A	#N/A	0.5	0	0.5	dsDNAphage	10481	0	7.7	0	10485	No	NA	13	0	0	Not-determined	Genome-fragment	NA	NA	0	1	no viral genes detected	VirSorter2
erpe_2018_sw_18hr_WHONDRS-SW48-000091_F_scaffold_598	full-cat_1	erpe_2018_sw_18hr_WHONDRS-SW48-000091_F_scaffold_598__full-cat_1	UViG_504	surface	novel genera	wastewater cluster	504	no	#N/A	#N/A	#N/A	0.987	0.433	0.987	dsDNAphage	10666	4	75	0	10667	No	NA	8	5	1	Low-quality	Genome-fragment	14.88	HMM-based (lower-bound)	0	1	0	VirSorter2
erpe_2018_sw_9hr_WHONDRS-SW48-000088_B_k121_77818	full-cat_1	erpe_2018_sw_9hr_WHONDRS-SW48-000088_B_k121_77818__full-cat_1	UViG_505	neither	novel genera	wastewater cluster	505	no	#N/A	#N/A	#N/A	0.98	0.013	0.98	dsDNAphage	85785	4	19.8	6.9	85906	No	NA	132	21	3	Complete	High-quality	100	DTR (high-confidence)	0	1	0	VirSorter2
erpe_2018_sw_30hr_WHONDRS-SW48-000095_A_NODE_501_length_21741_cov_1.886139	full-cat_1	erpe_2018_sw_30hr_WHONDRS-SW48-000095_A_NODE_501_length_21741_cov_1.886139__full-cat_1	UViG_506	surface	singleton / outlier	singleton / outlier	506	no	#N/A	#N/A	#N/A	0.993	0.027	0.993	dsDNAphage	21016	1	38.1	9.5	21741	No	NA	21	1	0	Medium-quality	Genome-fragment	52.02	AAI-based (medium-confidence)	0	1	0	VirSorter2
erpe_2018_sw_42hr_WHONDRS-SW48-000099_A_NODE_1288_length_12040_cov_3.768404	full-cat_2	erpe_2018_sw_42hr_WHONDRS-SW48-000099_A_NODE_1288_length_12040_cov_3.768404__full-cat_2	UViG_507	surface	singleton / outlier	singleton / outlier	507	no	#N/A	#N/A	#N/A	0.98	0.08	0.98	dsDNAphage	12004	0	20.8	4.2	12040	No	NA	24	4	0	Low-quality	Genome-fragment	14.62	HMM-based (lower-bound)	0	1	0	VirSorter2
erpe_2018_pw_0hr_WHONDRS-PP48-000085_B_k121_1013482	full-cat_2	erpe_2018_pw_0hr_WHONDRS-PP48-000085_B_k121_1013482__full-cat_2	UViG_508	pore	singleton / outlier	singleton / outlier	508	no	#N/A	#N/A	#N/A	0.693	0.1	0.693	dsDNAphage	10981	0	26.7	6.7	10983	No	NA	15	5	0	Low-quality	Genome-fragment	2.18	HMM-based (lower-bound)	0	1.01	0	VirSorter2
erpe_2018_sw_42hr_WHONDRS-SW48-000099_B_k121_741148	full-cat_2	erpe_2018_sw_42hr_WHONDRS-SW48-000099_B_k121_741148__full-cat_2	UViG_509	surface	singleton / outlier	singleton / outlier	509	no	#N/A	#N/A	#N/A	0.687	0.053	0.687	dsDNAphage	11836	0	11.1	0	11840	No	NA	9	0	1	Not-determined	Genome-fragment	NA	NA	0	1.02	no viral genes detected	VirSorter2
erpe_2018_sw_27hr_WHONDRS-SW48-000094_B_k121_735462	full-cat_1	erpe_2018_sw_27hr_WHONDRS-SW48-000094_B_k121_735462__full-cat_1	UViG_510	surface	singleton / outlier	singleton / outlier	510	no	#N/A	#N/A	#N/A	0.987	0.12	0.987	dsDNAphage	16629	1	16.7	0	17113	No	NA	30	3	1	Low-quality	Genome-fragment	6.21	HMM-based (lower-bound)	0	1	0	VirSorter2
erpe_2018_pw_3hr_WHONDRS-PP48-000086_B_k121_863023	full-cat_1	erpe_2018_pw_3hr_WHONDRS-PP48-000086_B_k121_863023__full-cat_1	UViG_511	pore	novel genera	novel genera	511	no	#N/A	#N/A	#N/A	0.967	0.06	0.967	dsDNAphage	10907	2	20	5	10921	No	NA	20	4	0	Low-quality	Genome-fragment	15.37	HMM-based (lower-bound)	0	1	0	VirSorter2
erpe_2018_sw_33hr_WHONDRS-SW48-000096_B_k121_299063	full-cat_1	erpe_2018_sw_33hr_WHONDRS-SW48-000096_B_k121_299063__full-cat_1	UViG_512	surface	overlapping_cluster	overlapping_cluster	512	no	#N/A	#N/A	#N/A	1	0.16	1	dsDNAphage	15625	5	83.3	0	15629	No	NA	18	7	0	Low-quality	Genome-fragment	40.68	AAI-based (medium-confidence)	0	1	0	VirSorter2
erpe_2018_sw_12hr_WHONDRS-SW48-000089_B_k121_69503	full-cat_2	erpe_2018_sw_12hr_WHONDRS-SW48-000089_B_k121_69503__full-cat_2	UViG_513	surface	singleton / outlier	singleton / outlier	513	no	#N/A	#N/A	#N/A	0.8	0.487	0.8	dsDNAphage	14896	0	14.3	0	14972	No	NA	21	1	0	Low-quality	Genome-fragment	5.09	HMM-based (lower-bound)	0	1	0	VirSorter2
erpe_2018_sw_30hr_WHONDRS-SW48-000095_B_k121_50557	full-cat_1	erpe_2018_sw_30hr_WHONDRS-SW48-000095_B_k121_50557__full-cat_1	UViG_514	surface	singleton / outlier	singleton / outlier	514	no	#N/A	#N/A	#N/A	1	0.18	1	dsDNAphage	18156	3	55	0	18327	No	NA	20	8	1	Low-quality	Genome-fragment	30.38	AAI-based (medium-confidence)	0	1	0	VirSorter2
erpe_2018_sw_21hr_WHONDRS-SW48-000092_B_k121_192808	full-cat_1	erpe_2018_sw_21hr_WHONDRS-SW48-000092_B_k121_192808__full-cat_1	UViG_515	surface	novel genera	novel genera	515	no	#N/A	#N/A	#N/A	0.6	0	0.6	dsDNAphage	16552	1	21.4	7.1	16556	No	NA	14	1	6	Low-quality	Genome-fragment	4.78	HMM-based (lower-bound)	0	1	0	VirSorter2
erpe_2018_sw_21hr_WHONDRS-SW48-000092_B_k121_443279	full-cat_1	erpe_2018_sw_21hr_WHONDRS-SW48-000092_B_k121_443279__full-cat_1	UViG_516	surface	singleton / outlier	singleton / outlier	516	no	#N/A	#N/A	#N/A	1	0.007	1	dsDNAphage	21362	2	28.6	2.4	21448	No	NA	42	8	0	Medium-quality	Genome-fragment	55.95	AAI-based (medium-confidence)	0	1	0	VirSorter2
erpe_2018_pw_18hr_WHONDRS-PP48-000091_B_k121_1587527	full-cat_1	erpe_2018_pw_18hr_WHONDRS-PP48-000091_B_k121_1587527__full-cat_1	UViG_517	pore	singleton / outlier	singleton / outlier	517	yes	erpe_2018_pw_9hr_WHONDRS-PP48-000088_B_bin.18	d__Bacteria;p__Acidobacteriota;c__Aminicenantia;o__UBA2199;f__UBA2199;g__;s__	4	0.88	0.007	0.88	dsDNAphage	13916	2	31.2	18.8	13917	No	NA	16	1	1	Low-quality	Genome-fragment	6.27	HMM-based (lower-bound)	0	1	0	VirSorter2
erpe_2018_sw_45hr_WHONDRS-SW48-000100_A_NODE_1016_length_11400_cov_6.345072	full-cat_1	erpe_2018_sw_45hr_WHONDRS-SW48-000100_A_NODE_1016_length_11400_cov_6.345072__full-cat_1	UViG_518	surface	singleton / outlier	singleton / outlier	518	no	#N/A	#N/A	#N/A	0.967	0.007	0.967	dsDNAphage	11398	2	41.2	11.8	11400	No	NA	17	1	1	Low-quality	Genome-fragment	25.22	AAI-based (medium-confidence)	0	1	0	VirSorter2
erpe_2018_sw_18hr_WHONDRS-SW48-000091_A_NODE_453_length_24922_cov_1.933212	0_partial-cat_1	erpe_2018_sw_18hr_WHONDRS-SW48-000091_A_NODE_453_length_24922_cov_1.933212__0_partial-cat_1	UViG_519	surface	novel genera	wastewater cluster	519	no	#N/A	#N/A	#N/A	0.893	0	0.893	dsDNAphage	19167	1	24	12	19167	No	NA	25	2	4	Low-quality	Genome-fragment	29.23	HMM-based (lower-bound)	0	1	0	VirSorter2
erpe_2018_sw_45hr_WHONDRS-SW48-000100_F_scaffold_688	full-cat_2	erpe_2018_sw_45hr_WHONDRS-SW48-000100_F_scaffold_688__full-cat_2	UViG_520	surface	singleton / outlier	singleton / outlier	520	no	#N/A	#N/A	#N/A	0.967	0.427	0.967	dsDNAphage	10458	0	28.6	0	10461	No	NA	28	5	0	Low-quality	Genome-fragment	13.94	HMM-based (lower-bound)	0	1	0	VirSorter2
erpe_2018_pw_45hr_WHONDRS-PP48-000100_A_NODE_9_length_27305_cov_2.067040	full-cat_1	erpe_2018_pw_45hr_WHONDRS-PP48-000100_A_NODE_9_length_27305_cov_2.067040__full-cat_1	UViG_521	neither	novel genera	wastewater cluster	521	no	#N/A	#N/A	#N/A	1	0.013	1	dsDNAphage	27303	6	47.9	2.1	27305	No	NA	48	13	0	Medium-quality	Genome-fragment	55.66	AAI-based (medium-confidence)	0	1	0	VirSorter2
erpe_2018_sw_39hr_WHONDRS-SW48-000098_B_k121_16903	full-cat_2	erpe_2018_sw_39hr_WHONDRS-SW48-000098_B_k121_16903__full-cat_2	UViG_522	surface	singleton / outlier	singleton / outlier	522	no	#N/A	#N/A	#N/A	0.94	0.667	0.94	dsDNAphage	10492	0	23.8	0	11734	No	NA	21	1	0	Low-quality	Genome-fragment	13.43	HMM-based (lower-bound)	0	1	0	VirSorter2
erpe_2018_sw_24hr_WHONDRS-SW48-000093_B_k121_23700	full-cat_2	erpe_2018_sw_24hr_WHONDRS-SW48-000093_B_k121_23700__full-cat_2	UViG_523	surface	novel genera	wastewater cluster	523	no	#N/A	#N/A	#N/A	0.92	0.207	0.92	dsDNAphage	17045	0	37.9	0	17049	No	NA	29	4	0	Low-quality	Genome-fragment	22.69	HMM-based (lower-bound)	0	1	0	VirSorter2
erpe_2018_sw_18hr_WHONDRS-SW48-000091_B_k121_714361	full-cat_2	erpe_2018_sw_18hr_WHONDRS-SW48-000091_B_k121_714361__full-cat_2	UViG_524	surface	novel genera	novel genera	524	no	#N/A	#N/A	#N/A	0.86	0.02	0.86	dsDNAphage	36858	0	19.4	2.8	37878	No	NA	72	3	6	Low-quality	Genome-fragment	46.61	HMM-based (lower-bound)	0	1	0	VirSorter2
erpe_2018_sw_24hr_WHONDRS-SW48-000093_B_k121_341408	full-cat_2	erpe_2018_sw_24hr_WHONDRS-SW48-000093_B_k121_341408__full-cat_2	UViG_525	surface	singleton / outlier	singleton / outlier	525	no	#N/A	#N/A	#N/A	0.807	0.26	0.807	dsDNAphage	12468	0	28.6	0	12830	No	NA	14	2	0	Low-quality	Genome-fragment	12.79	HMM-based (lower-bound)	0	1	0	VirSorter2
erpe_2018_sw_0hr_WHONDRS-SW48-000085_B_k121_30641	full-cat_1	erpe_2018_sw_0hr_WHONDRS-SW48-000085_B_k121_30641__full-cat_1	UViG_526	surface	novel genera	wastewater cluster	526	no	#N/A	#N/A	#N/A	0.987	0.02	0.987	dsDNAphage	11780	2	40	6.7	11782	No	NA	15	5	0	Low-quality	Genome-fragment	18.66	AAI-based (medium-confidence)	0	1	0	VirSorter2
erpe_2018_sw_30hr_WHONDRS-SW48-000095_A_NODE_241_length_31152_cov_2.445576	full-cat_1	erpe_2018_sw_30hr_WHONDRS-SW48-000095_A_NODE_241_length_31152_cov_2.445576__full-cat_1	UViG_527	surface	novel genera	novel genera	527	no	#N/A	#N/A	#N/A	1	0.4	1	dsDNAphage	31150	1	51.7	0	31152	No	NA	29	4	0	Low-quality	Genome-fragment	43.48	HMM-based (lower-bound)	0	1	0	VirSorter2
erpe_2018_sw_0hr_WHONDRS-SW48-000085_B_k121_627930	full-cat_2	erpe_2018_sw_0hr_WHONDRS-SW48-000085_B_k121_627930__full-cat_2	UViG_528	surface	novel genera	novel genera	528	no	#N/A	#N/A	#N/A	0.627	0.287	0.627	dsDNAphage	12469	0	27.3	0	12953	No	NA	11	0	0	Not-determined	Genome-fragment	NA	NA	0	1	no viral genes detected	VirSorter2
erpe_2018_pw_18hr_WHONDRS-PP48-000091_A_NODE_60_length_26317_cov_1.482474	full-cat_2	erpe_2018_pw_18hr_WHONDRS-PP48-000091_A_NODE_60_length_26317_cov_1.482474__full-cat_2	UViG_529	pore	novel genera	novel genera	529	no	#N/A	#N/A	#N/A	0.953	0.827	0.953	dsDNAphage	26313	0	85.7	0	26317	No	NA	14	1	0	Low-quality	Genome-fragment	5.51	AAI-based (high-confidence)	0	1	0	VirSorter2
erpe_2018_sw_18hr_WHONDRS-SW48-000091_A_NODE_1599_length_12304_cov_2.314199	full-cat_2	erpe_2018_sw_18hr_WHONDRS-SW48-000091_A_NODE_1599_length_12304_cov_2.314199__full-cat_2	UViG_530	surface	singleton / outlier	singleton / outlier	530	no	#N/A	#N/A	#N/A	0.507	0.007	0.507	dsDNAphage	12304	0	10	0	12304	No	NA	10	0	1	Not-determined	Genome-fragment	NA	NA	0	1	no viral genes detected	VirSorter2
erpe_2018_sw_6hr_WHONDRS-SW48-000087_B_k121_1048135	full-cat_1	erpe_2018_sw_6hr_WHONDRS-SW48-000087_B_k121_1048135__full-cat_1	UViG_531	surface	novel genera	novel genera	531	no	#N/A	#N/A	#N/A	1	0	1	dsDNAphage	17535	1	41.7	4.2	17598	No	NA	24	13	0	Low-quality	Genome-fragment	11.06	AAI-based (medium-confidence)	0	1	0	VirSorter2
erpe_2018_sw_18hr_WHONDRS-SW48-000091_B_k121_391541	full-cat_2	erpe_2018_sw_18hr_WHONDRS-SW48-000091_B_k121_391541__full-cat_2	UViG_532	surface	singleton / outlier	singleton / outlier	532	yes	erpe_2018_sw_18hr_WHONDRS-SW48-000091_B_bin.30	d__Bacteria;p__Firmicutes_A;c__Clostridia;o__Peptostreptococcales;f__Peptostreptococcaceae;g__Romboutsia;s__Romboutsia timonensis	51	0.88	0.253	0.88	dsDNAphage	18079	0	26.3	0	18082	No	NA	19	2	2	Low-quality	Genome-fragment	9.01	HMM-based (lower-bound)	0	1	0	VirSorter2
erpe_2018_sw_33hr_WHONDRS-SW48-000096_A_NODE_257_length_21101_cov_1.897921	full-cat_1	erpe_2018_sw_33hr_WHONDRS-SW48-000096_A_NODE_257_length_21101_cov_1.897921__full-cat_1	UViG_533	surface	novel genera	novel genera	533	no	#N/A	#N/A	#N/A	0.953	0.08	0.953	dsDNAphage	20986	2	40	0	21101	No	NA	5	0	2	Not-determined	Genome-fragment	NA	NA	0	1	no viral genes detected	VirSorter2
erpe_2018_sw_15hr_WHONDRS-SW48-000090_B_k121_587901	full-cat_1	erpe_2018_sw_15hr_WHONDRS-SW48-000090_B_k121_587901__full-cat_1	UViG_534	surface	novel genera	novel genera	534	no	#N/A	#N/A	#N/A	0.987	0.253	0.987	dsDNAphage	11497	3	36.8	0	11500	No	NA	19	6	0	Low-quality	Genome-fragment	14.33	HMM-based (lower-bound)	0	1	0	VirSorter2
erpe_2018_sw_3hr_WHONDRS-SW48-000086_A_NODE_825_length_10038_cov_1.745031	full-cat_2	erpe_2018_sw_3hr_WHONDRS-SW48-000086_A_NODE_825_length_10038_cov_1.745031__full-cat_2	UViG_535	surface	novel genera	novel genera	535	no	#N/A	#N/A	#N/A	1	0.287	1	dsDNAphage	9134	0	13	0	10038	No	NA	23	1	0	Low-quality	Genome-fragment	6.99	HMM-based (lower-bound)	0	1	0	VirSorter2
erpe_2018_sw_6hr_WHONDRS-SW48-000087_F_scaffold_329	full-cat_2	erpe_2018_sw_6hr_WHONDRS-SW48-000087_F_scaffold_329__full-cat_2	UViG_536	surface	overlapping_cluster	overlapping_cluster	536	no	#N/A	#N/A	#N/A	0.887	0.267	0.887	dsDNAphage	17061	0	66.7	0	17062	No	NA	24	3	2	Low-quality	Genome-fragment	7.01	HMM-based (lower-bound)	0	1	0	VirSorter2
erpe_2018_sw_42hr_WHONDRS-SW48-000099_A_NODE_666_length_18158_cov_2.903888	full-cat_2	erpe_2018_sw_42hr_WHONDRS-SW48-000099_A_NODE_666_length_18158_cov_2.903888__full-cat_2	UViG_537	surface	novel genera	novel genera	537	no	#N/A	#N/A	#N/A	0.673	0.187	0.673	dsDNAphage	18082	0	18.8	0	18158	No	NA	16	1	0	Low-quality	Genome-fragment	9.72	HMM-based (lower-bound)	0	1.02	0	VirSorter2
erpe_2018_sw_42hr_WHONDRS-SW48-000099_A_NODE_558_length_19923_cov_2.574611	full-cat_1	erpe_2018_sw_42hr_WHONDRS-SW48-000099_A_NODE_558_length_19923_cov_2.574611__full-cat_1	UViG_538	surface	novel genera	novel genera	538	yes	erpe_2018_sw_42hr_WHONDRS-SW48-000099_B_bin.74	d__Bacteria;p__Verrucomicrobiota;c__Verrucomicrobiae;o__Opitutales;f__Opitutaceae;g__Lacunisphaera;s__	69	1	0.193	1	dsDNAphage	19922	1	16.2	0	19923	No	NA	37	2	0	Low-quality	Genome-fragment	24.08	HMM-based (lower-bound)	0	1	0	VirSorter2
erpe_2018_sw_45hr_WHONDRS-SW48-000100_B_k121_490772	full-cat_2	erpe_2018_sw_45hr_WHONDRS-SW48-000100_B_k121_490772__full-cat_2	UViG_539	surface	novel genera	wastewater cluster	539	no	#N/A	#N/A	#N/A	0.907	0.007	0.907	dsDNAphage	28711	0	19.5	2.4	28816	No	NA	41	5	0	Medium-quality	Genome-fragment	63.86	AAI-based (medium-confidence)	0	1	0	VirSorter2
erpe_2018_sw_24hr_WHONDRS-SW48-000093_B_k121_327023	full-cat_2	erpe_2018_sw_24hr_WHONDRS-SW48-000093_B_k121_327023__full-cat_2	UViG_540	surface	novel genera	wastewater cluster	540	no	#N/A	#N/A	#N/A	0.907	0.167	0.907	dsDNAphage	20351	0	40.6	3.1	20683	No	NA	32	2	0	Low-quality	Genome-fragment	48.55	AAI-based (medium-confidence)	0	1	0	VirSorter2
erpe_2018_sw_21hr_WHONDRS-SW48-000092_A_NODE_325_length_30642_cov_3.496969	full-cat_2	erpe_2018_sw_21hr_WHONDRS-SW48-000092_A_NODE_325_length_30642_cov_3.496969__full-cat_2	UViG_541	surface	novel genera	novel genera	541	no	#N/A	#N/A	#N/A	0.9	0.033	0.9	dsDNAphage	30473	0	29.4	5.9	30642	No	NA	51	3	0	Low-quality	Genome-fragment	32.43	HMM-based (lower-bound)	0	1	0	VirSorter2
erpe_2018_sw_0hr_WHONDRS-SW48-000085_B_k121_670807	full-cat_1	erpe_2018_sw_0hr_WHONDRS-SW48-000085_B_k121_670807__full-cat_1	UViG_542	surface	novel genera	novel genera	542	no	#N/A	#N/A	#N/A	1	0.1	1	dsDNAphage	11594	1	26.7	0	11596	No	NA	15	3	0	Low-quality	Genome-fragment	13.67	HMM-based (lower-bound)	0	1	0	VirSorter2
erpe_2018_sw_27hr_WHONDRS-SW48-000094_A_NODE_336_length_21374_cov_2.921024	full-cat_1	erpe_2018_sw_27hr_WHONDRS-SW48-000094_A_NODE_336_length_21374_cov_2.921024__full-cat_1	UViG_543	surface	novel genera	novel genera	543	no	#N/A	#N/A	#N/A	0.74	0.007	0.74	dsDNAphage	15999	1	31.2	6.2	21374	No	NA	16	5	0	Low-quality	Genome-fragment	1.89	HMM-based (lower-bound)	0	1.1	0	VirSorter2
erpe_2018_sw_27hr_WHONDRS-SW48-000094_B_k121_409691	full-cat_2	erpe_2018_sw_27hr_WHONDRS-SW48-000094_B_k121_409691__full-cat_2	UViG_544	surface	singleton / outlier	singleton / outlier	544	no	#N/A	#N/A	#N/A	0.553	0.033	0.553	dsDNAphage	15526	0	12.5	0	15681	No	NA	20	1	0	Low-quality	Genome-fragment	15.86	HMM-based (lower-bound)	0	1.01	low-confidence ITR	VirSorter2
erpe_2018_sw_45hr_WHONDRS-SW48-000100_F_scaffold_128	full-cat_1	erpe_2018_sw_45hr_WHONDRS-SW48-000100_F_scaffold_128__full-cat_1	UViG_545	surface	novel genera	wastewater cluster	545	no	#N/A	#N/A	#N/A	1	0.093	1	dsDNAphage	22800	3	22.2	0	22801	No	NA	27	2	0	Low-quality	Genome-fragment	30.14	HMM-based (lower-bound)	0	1	0	VirSorter2
erpe_2018_pw_18hr_WHONDRS-PP48-000091_B_k121_93254	full-cat_1	erpe_2018_pw_18hr_WHONDRS-PP48-000091_B_k121_93254__full-cat_1	UViG_546	both	singleton / outlier	singleton / outlier	546	no	#N/A	#N/A	#N/A	0.973	0.107	0.973	dsDNAphage	10155	2	33.3	0	10372	No	NA	12	4	0	Low-quality	Genome-fragment	19.19	AAI-based (medium-confidence)	0	1	0	VirSorter2
erpe_2018_pw_18hr_WHONDRS-PP48-000091_B_k121_1391797	full-cat_1	erpe_2018_pw_18hr_WHONDRS-PP48-000091_B_k121_1391797__full-cat_1	UViG_547	neither	novel genera	novel genera	547	no	#N/A	#N/A	#N/A	1	0.013	1	dsDNAphage	38230	5	36.2	3.4	38351	No	NA	59	7	2	Medium-quality	Genome-fragment	53.37	HMM-based (lower-bound)	0	1	low-confidence DTR	VirSorter2
erpe_2018_sw_21hr_WHONDRS-SW48-000092_B_k121_441988	full-cat_2	erpe_2018_sw_21hr_WHONDRS-SW48-000092_B_k121_441988__full-cat_2	UViG_548	surface	singleton / outlier	singleton / outlier	548	no	#N/A	#N/A	#N/A	0.987	0.533	0.987	dsDNAphage	20789	0	12.7	0	21155	No	NA	55	4	0	Low-quality	Genome-fragment	29.6	HMM-based (lower-bound)	0	1	0	VirSorter2
erpe_2018_sw_6hr_WHONDRS-SW48-000087_B_k121_820263	full-cat_1	erpe_2018_sw_6hr_WHONDRS-SW48-000087_B_k121_820263__full-cat_1	UViG_549	surface	singleton / outlier	singleton / outlier	549	no	#N/A	#N/A	#N/A	0.76	0.007	0.76	dsDNAphage	11995	2	41.7	25	11997	No	NA	12	2	6	Low-quality	Genome-fragment	13.51	HMM-based (lower-bound)	0	1	0	VirSorter2
erpe_2018_sw_9hr_WHONDRS-SW48-000088_B_k121_466456	full-cat_1	erpe_2018_sw_9hr_WHONDRS-SW48-000088_B_k121_466456__full-cat_1	UViG_550	surface	overlapping_cluster	overlapping_cluster	550	no	#N/A	#N/A	#N/A	1	0.167	1	dsDNAphage	15328	2	29.4	0	15332	No	NA	17	5	0	Low-quality	Genome-fragment	22.08	HMM-based (lower-bound)	0	1	0	VirSorter2
erpe_2018_sw_45hr_WHONDRS-SW48-000100_B_k121_147617	full-cat_1	erpe_2018_sw_45hr_WHONDRS-SW48-000100_B_k121_147617__full-cat_1	UViG_551	both	novel genera	wastewater cluster	551	no	#N/A	#N/A	#N/A	1	0.36	1	dsDNAphage	10340	4	78.6	0	10344	No	NA	14	6	0	Low-quality	Genome-fragment	27.19	AAI-based (medium-confidence)	0	1	0	VirSorter2
erpe_2018_sw_45hr_WHONDRS-SW48-000100_A_NODE_456_length_17289_cov_3.674863	full-cat_1	erpe_2018_sw_45hr_WHONDRS-SW48-000100_A_NODE_456_length_17289_cov_3.674863__full-cat_1	UViG_552	surface	novel genera	wastewater and freshwater cluster	552	no	#N/A	#N/A	#N/A	0.993	0.387	0.993	dsDNAphage	17288	5	43.3	0	17289	No	NA	30	7	0	Low-quality	Genome-fragment	26.64	AAI-based (medium-confidence)	0	1	0	VirSorter2
erpe_2018_sw_30hr_WHONDRS-SW48-000095_B_k121_411653	full-cat_2	erpe_2018_sw_30hr_WHONDRS-SW48-000095_B_k121_411653__full-cat_2	UViG_553	surface	novel genera	wastewater cluster	553	no	#N/A	#N/A	#N/A	0.527	0.02	0.527	dsDNAphage	11176	0	22.2	11.1	11178	No	NA	9	0	0	Not-determined	Genome-fragment	NA	NA	0	1	no viral genes detected	VirSorter2
erpe_2018_sw_6hr_WHONDRS-SW48-000087_A_NODE_1202_length_13362_cov_4.380431	full-cat_2	erpe_2018_sw_6hr_WHONDRS-SW48-000087_A_NODE_1202_length_13362_cov_4.380431__full-cat_2	UViG_554	surface	novel genera	wastewater cluster	554	no	#N/A	#N/A	#N/A	0.74	0.02	0.74	dsDNAphage	13360	0	47.1	5.9	13362	No	NA	17	4	1	Low-quality	Genome-fragment	22.22	AAI-based (medium-confidence)	0	1	0	VirSorter2
erpe_2018_sw_45hr_WHONDRS-SW48-000100_F_scaffold_428	full-cat_1	erpe_2018_sw_45hr_WHONDRS-SW48-000100_F_scaffold_428__full-cat_1	UViG_555	surface	known taxonomy	known taxonomy with wastewater, freshwater, and tara	555	no	#N/A	#N/A	#N/A	1	0.093	1	dsDNAphage	14567	6	66.7	4.8	14569	No	NA	21	10	0	Low-quality	Genome-fragment	33.22	AAI-based (high-confidence)	0	1	0	VirSorter2
erpe_2018_sw_33hr_WHONDRS-SW48-000096_B_k121_417673	full-cat_2	erpe_2018_sw_33hr_WHONDRS-SW48-000096_B_k121_417673__full-cat_2	UViG_556	surface	novel genera	novel genera	556	no	#N/A	#N/A	#N/A	0.88	0.007	0.88	dsDNAphage	10941	0	9.5	4.8	11043	No	NA	21	0	0	Not-determined	Genome-fragment	NA	NA	0	1	no viral genes detected	VirSorter2
erpe_2018_sw_39hr_WHONDRS-SW48-000098_F_scaffold_141	full-cat_2	erpe_2018_sw_39hr_WHONDRS-SW48-000098_F_scaffold_141__full-cat_2	UViG_557	surface	overlapping_cluster	overlapping_cluster	557	no	#N/A	#N/A	#N/A	0.773	0.16	0.773	dsDNAphage	17641	0	62.5	0	17645	No	NA	24	3	1	Low-quality	Genome-fragment	7.25	HMM-based (lower-bound)	0	1	0	VirSorter2
erpe_2018_pw_0hr_WHONDRS-PP48-000085_A_NODE_1021_length_10865_cov_1.067797	full-cat_1	erpe_2018_pw_0hr_WHONDRS-PP48-000085_A_NODE_1021_length_10865_cov_1.067797__full-cat_1	UViG_558	pore	singleton / outlier	singleton / outlier	558	no	#N/A	#N/A	#N/A	0.773	0.153	0.773	dsDNAphage	10865	1	50	0	10865	No	NA	6	2	0	Low-quality	Genome-fragment	4.26	HMM-based (lower-bound)	0	1	0	VirSorter2
erpe_2018_sw_33hr_WHONDRS-SW48-000096_A_NODE_932_length_10817_cov_1.787371	full-cat_2	erpe_2018_sw_33hr_WHONDRS-SW48-000096_A_NODE_932_length_10817_cov_1.787371__full-cat_2	UViG_559	surface	singleton / outlier	singleton / outlier	559	no	#N/A	#N/A	#N/A	0.58	0.033	0.58	dsDNAphage	10659	0	12.5	0	10817	No	NA	8	0	1	Not-determined	Genome-fragment	NA	NA	0	1	no viral genes detected	VirSorter2
erpe_2018_sw_15hr_WHONDRS-SW48-000090_B_k121_113994	full-cat_2	erpe_2018_sw_15hr_WHONDRS-SW48-000090_B_k121_113994__full-cat_2	UViG_560	surface	novel genera	novel genera	560	no	#N/A	#N/A	#N/A	0.967	0.42	0.967	dsDNAphage	15780	0	57.1	0	15781	No	NA	28	14	0	Low-quality	Genome-fragment	40.34	AAI-based (medium-confidence)	0	1	0	VirSorter2
erpe_2018_sw_42hr_WHONDRS-SW48-000099_A_NODE_726_length_17118_cov_4.848449	full-cat_1	erpe_2018_sw_42hr_WHONDRS-SW48-000099_A_NODE_726_length_17118_cov_4.848449__full-cat_1	UViG_561	surface	novel genera	novel genera	561	no	#N/A	#N/A	#N/A	1	0.093	1	dsDNAphage	17116	1	20	0	17118	No	NA	30	2	0	Low-quality	Genome-fragment	28.68	AAI-based (medium-confidence)	0	1	0	VirSorter2
erpe_2018_sw_9hr_WHONDRS-SW48-000088_B_k121_479921	full-cat_1	erpe_2018_sw_9hr_WHONDRS-SW48-000088_B_k121_479921__full-cat_1	UViG_562	surface	singleton / outlier	singleton / outlier	562	no	#N/A	#N/A	#N/A	1	0.313	1	dsDNAphage	12355	6	92.3	0	12355	No	NA	13	6	0	Low-quality	Genome-fragment	32.91	AAI-based (high-confidence)	0	1	0	VirSorter2
erpe_2018_sw_24hr_WHONDRS-SW48-000093_B_k121_155766	full-cat_1	erpe_2018_sw_24hr_WHONDRS-SW48-000093_B_k121_155766__full-cat_1	UViG_563	surface	singleton / outlier	singleton / outlier	563	no	#N/A	#N/A	#N/A	0.973	0.353	0.973	dsDNAphage	18692	1	33.3	0	18715	No	NA	15	3	0	Medium-quality	Genome-fragment	50.16	AAI-based (medium-confidence)	0	1	0	VirSorter2
erpe_2018_sw_18hr_WHONDRS-SW48-000091_B_k121_821558	full-cat_2	erpe_2018_sw_18hr_WHONDRS-SW48-000091_B_k121_821558__full-cat_2	UViG_564	surface	singleton / outlier	singleton / outlier	564	no	#N/A	#N/A	#N/A	0.613	0	0.613	dsDNAphage	10741	0	18.8	12.5	10743	No	NA	17	0	0	Not-determined	Genome-fragment	NA	NA	0	1.01	no viral genes detected	VirSorter2
erpe_2018_sw_30hr_WHONDRS-SW48-000095_B_k121_431491	full-cat_1	erpe_2018_sw_30hr_WHONDRS-SW48-000095_B_k121_431491__full-cat_1	UViG_565	surface	novel genera	wastewater cluster	565	yes	erpe_2018_sw_27hr_WHONDRS-SW48-000094_B_bin.26	d__Bacteria;p__Proteobacteria;c__Gammaproteobacteria;o__Burkholderiales;f__Rhodocyclaceae;g__;s__	#N/A	0.967	0	0.967	dsDNAphage	20509	4	47.1	0	20842	No	NA	17	4	0	Low-quality	Genome-fragment	18.02	HMM-based (lower-bound)	0	1	0	VirSorter2
erpe_2018_sw_45hr_WHONDRS-SW48-000100_B_k121_412855	full-cat_2	erpe_2018_sw_45hr_WHONDRS-SW48-000100_B_k121_412855__full-cat_2	UViG_566	surface	novel genera	novel genera	566	no	#N/A	#N/A	#N/A	0.8	0.02	0.8	dsDNAphage	33536	0	34	2.1	40796	No	NA	47	2	0	Low-quality	Genome-fragment	21.52	HMM-based (lower-bound)	0	1	0	VirSorter2
erpe_2018_sw_42hr_WHONDRS-SW48-000099_B_k121_1594329	full-cat_1	erpe_2018_sw_42hr_WHONDRS-SW48-000099_B_k121_1594329__full-cat_1	UViG_567	surface	novel genera	wastewater, freshwater, and tara cluster	567	no	#N/A	#N/A	#N/A	0.98	0.073	0.98	dsDNAphage	59298	1	53.2	5.2	59298	No	NA	77	5	5	Low-quality	Genome-fragment	19.06	AAI-based (high-confidence)	0	1	0	VirSorter2
erpe_2018_pw_18hr_WHONDRS-PP48-000091_F_scaffold_56	full-cat_1	erpe_2018_pw_18hr_WHONDRS-PP48-000091_F_scaffold_56__full-cat_1	UViG_568	pore	novel genera	novel genera	568	yes	erpe_2018_pw_9hr_WHONDRS-PP48-000088_B_bin.18	d__Bacteria;p__Acidobacteriota;c__Aminicenantia;o__UBA2199;f__UBA2199;g__;s__	4	0.98	0.187	0.98	dsDNAphage	17348	4	60	0	17350	No	NA	15	1	5	Low-quality	Genome-fragment	1.67	HMM-based (lower-bound)	0	1.01	0	VirSorter2
erpe_2018_sw_42hr_WHONDRS-SW48-000099_B_k121_372325	full-cat_2	erpe_2018_sw_42hr_WHONDRS-SW48-000099_B_k121_372325__full-cat_2	UViG_569	surface	singleton / outlier	singleton / outlier	569	no	#N/A	#N/A	#N/A	0.873	0.047	0.873	dsDNAphage	10965	0	11.8	0	10969	No	NA	17	0	0	Not-determined	Genome-fragment	NA	NA	0	1.01	no viral genes detected	VirSorter2
erpe_2018_sw_18hr_WHONDRS-SW48-000091_A_NODE_1402_length_13358_cov_3.637442	full-cat_2	erpe_2018_sw_18hr_WHONDRS-SW48-000091_A_NODE_1402_length_13358_cov_3.637442__full-cat_2	UViG_570	surface	novel genera	novel genera	570	no	#N/A	#N/A	#N/A	0.62	0.04	0.62	dsDNAphage	12142	0	10	0	13358	No	NA	20	0	0	Not-determined	Genome-fragment	NA	NA	0	1	no viral genes detected	VirSorter2
erpe_2018_sw_21hr_WHONDRS-SW48-000092_F_scaffold_290	full-cat_1	erpe_2018_sw_21hr_WHONDRS-SW48-000092_F_scaffold_290__full-cat_1	UViG_571	surface	novel genera	novel genera	571	no	#N/A	#N/A	#N/A	0.993	0.567	0.993	dsDNAphage	18732	2	37	0	18849	No	NA	27	0	1	Low-quality	Genome-fragment	28.98	AAI-based (medium-confidence)	0	1	no viral genes detected	VirSorter2
erpe_2018_sw_12hr_WHONDRS-SW48-000089_B_k121_72465	full-cat_1	erpe_2018_sw_12hr_WHONDRS-SW48-000089_B_k121_72465__full-cat_1	UViG_572	surface	overlapping_cluster	overlapping_cluster	572	no	#N/A	#N/A	#N/A	1	0.247	1	dsDNAphage	13688	7	87.5	0	13692	No	NA	16	11	0	Low-quality	Genome-fragment	33.45	AAI-based (medium-confidence)	0	1	0	VirSorter2
erpe_2018_sw_21hr_WHONDRS-SW48-000092_F_scaffold_60	full-cat_2	erpe_2018_sw_21hr_WHONDRS-SW48-000092_F_scaffold_60__full-cat_2	UViG_573	surface	novel genera	novel genera	573	no	#N/A	#N/A	#N/A	0.86	0.02	0.86	dsDNAphage	41062	0	34.5	1.7	44729	No	NA	58	3	0	Low-quality	Genome-fragment	22.46	HMM-based (lower-bound)	0	1	0	VirSorter2
erpe_2018_pw_18hr_WHONDRS-PP48-000091_B_k121_4116402	full-cat_2	erpe_2018_pw_18hr_WHONDRS-PP48-000091_B_k121_4116402__full-cat_2	UViG_574	pore	singleton / outlier	singleton / outlier	574	no	#N/A	#N/A	#N/A	0.76	0.14	0.76	dsDNAphage	14106	0	23.8	4.8	14107	No	NA	22	3	1	Low-quality	Genome-fragment	2.75	AAI-based (medium-confidence)	0	1	0	VirSorter2
erpe_2018_sw_18hr_WHONDRS-SW48-000091_F_scaffold_291	full-cat_2	erpe_2018_sw_18hr_WHONDRS-SW48-000091_F_scaffold_291__full-cat_2	UViG_575	surface	overlapping_cluster	overlapping_cluster	575	no	#N/A	#N/A	#N/A	0.753	0.053	0.753	dsDNAphage	13956	0	50	5	15600	No	NA	20	3	1	Low-quality	Genome-fragment	6.41	HMM-based (lower-bound)	0	1	0	VirSorter2
erpe_2018_pw_30hr_WHONDRS-PP48-000095_A_NODE_230_length_13953_cov_1.283090	full-cat_1	erpe_2018_pw_30hr_WHONDRS-PP48-000095_A_NODE_230_length_13953_cov_1.283090__full-cat_1	UViG_576	pore	known taxonomy	known taxonomy with wastewater, freshwater, and tara	576	no	#N/A	#N/A	#N/A	0.86	0	0.86	dsDNAphage	13825	1	17.6	0	13953	No	NA	17	1	0	Low-quality	Genome-fragment	17.03	AAI-based (medium-confidence)	0	1.01	0	VirSorter2
erpe_2018_sw_27hr_WHONDRS-SW48-000094_B_k121_108556	full-cat_1	erpe_2018_sw_27hr_WHONDRS-SW48-000094_B_k121_108556__full-cat_1	UViG_577	surface	novel genera	novel genera	577	no	#N/A	#N/A	#N/A	0.98	0.007	0.98	dsDNAphage	22010	5	59.1	9.1	22012	No	NA	22	10	0	Low-quality	Genome-fragment	41.29	AAI-based (medium-confidence)	0	1	0	VirSorter2
erpe_2018_sw_30hr_WHONDRS-SW48-000095_B_k121_468761	full-cat_2	erpe_2018_sw_30hr_WHONDRS-SW48-000095_B_k121_468761__full-cat_2	UViG_578	surface	novel genera	novel genera	578	no	#N/A	#N/A	#N/A	0.907	0.8	0.907	dsDNAphage	15617	0	50	0	15618	No	NA	16	0	0	Low-quality	Genome-fragment	21.5	AAI-based (medium-confidence)	0	1	no viral genes detected	VirSorter2
erpe_2018_sw_18hr_WHONDRS-SW48-000091_B_k121_54285	full-cat_1	erpe_2018_sw_18hr_WHONDRS-SW48-000091_B_k121_54285__full-cat_1	UViG_579	surface	singleton / outlier	singleton / outlier	579	no	#N/A	#N/A	#N/A	0.993	0.36	0.993	dsDNAphage	10499	3	66.7	0	10501	No	NA	12	1	0	Low-quality	Genome-fragment	29.26	AAI-based (medium-confidence)	0	1	0	VirSorter2
erpe_2018_sw_0hr_WHONDRS-SW48-000085_B_k121_303481	full-cat_2	erpe_2018_sw_0hr_WHONDRS-SW48-000085_B_k121_303481__full-cat_2	UViG_580	surface	singleton / outlier	singleton / outlier	580	no	#N/A	#N/A	#N/A	0.58	0.04	0.58	dsDNAphage	14405	0	68.8	6.2	14406	No	NA	17	1	2	Low-quality	Genome-fragment	1.39	HMM-based (lower-bound)	0	1	0	VirSorter2
erpe_2018_sw_30hr_WHONDRS-SW48-000095_B_k121_288915	full-cat_1	erpe_2018_sw_30hr_WHONDRS-SW48-000095_B_k121_288915__full-cat_1	UViG_581	surface	novel genera	novel genera	581	no	#N/A	#N/A	#N/A	1	0.113	1	dsDNAphage	19509	2	23.7	0	19530	No	NA	38	4	2	Low-quality	Genome-fragment	16.67	HMM-based (lower-bound)	0	1	0	VirSorter2
erpe_2018_pw_48hr_WHONDRS-PP48-000101_A_NODE_43_length_11991_cov_1.386716	full-cat_1	erpe_2018_pw_48hr_WHONDRS-PP48-000101_A_NODE_43_length_11991_cov_1.386716__full-cat_1	UViG_582	neither	singleton / outlier	singleton / outlier	582	no	#N/A	#N/A	#N/A	1	0.14	1	dsDNAphage	11987	3	53.8	0	11991	No	NA	13	3	1	Low-quality	Genome-fragment	12.59	HMM-based (lower-bound)	0	1	0	VirSorter2
erpe_2018_sw_18hr_WHONDRS-SW48-000091_B_k121_138266	full-cat_2	erpe_2018_sw_18hr_WHONDRS-SW48-000091_B_k121_138266__full-cat_2	UViG_583	surface	novel genera	novel genera	583	no	#N/A	#N/A	#N/A	0.907	0.027	0.907	dsDNAphage	35377	0	29.3	2.4	44665	No	NA	58	2	0	Low-quality	Genome-fragment	23.56	HMM-based (lower-bound)	0	1	0	VirSorter2
erpe_2018_sw_33hr_WHONDRS-SW48-000096_B_k121_457284	full-cat_2	erpe_2018_sw_33hr_WHONDRS-SW48-000096_B_k121_457284__full-cat_2	UViG_584	surface	novel genera	novel genera	584	no	#N/A	#N/A	#N/A	0.953	0.3	0.953	dsDNAphage	15656	0	33.3	0	15732	No	NA	27	2	1	Low-quality	Genome-fragment	40.3	AAI-based (medium-confidence)	0	1	0	VirSorter2
erpe_2018_sw_45hr_WHONDRS-SW48-000100_B_k121_37169	full-cat_2	erpe_2018_sw_45hr_WHONDRS-SW48-000100_B_k121_37169__full-cat_2	UViG_585	surface	novel genera	novel genera	585	no	#N/A	#N/A	#N/A	0.98	0.073	0.98	dsDNAphage	20755	0	17.5	0	20757	No	NA	40	2	0	Low-quality	Genome-fragment	16.91	HMM-based (lower-bound)	0	1	0	VirSorter2
erpe_2018_sw_15hr_WHONDRS-SW48-000090_B_k121_284325	full-cat_2	erpe_2018_sw_15hr_WHONDRS-SW48-000090_B_k121_284325__full-cat_2	UViG_586	surface	singleton / outlier	singleton / outlier	586	no	#N/A	#N/A	#N/A	0.92	0.207	0.92	dsDNAphage	10008	0	21.7	4.3	10473	No	NA	23	2	0	Low-quality	Genome-fragment	19.57	HMM-based (lower-bound)	0	1	0	VirSorter2
erpe_2018_sw_30hr_WHONDRS-SW48-000095_B_k121_398568	full-cat_2	erpe_2018_sw_30hr_WHONDRS-SW48-000095_B_k121_398568__full-cat_2	UViG_587	surface	singleton / outlier	singleton / outlier	587	no	#N/A	#N/A	#N/A	0.567	0.26	0.567	dsDNAphage	11198	0	33.3	0	11202	No	NA	6	0	0	Not-determined	Genome-fragment	NA	NA	0	1.01	no viral genes detected	VirSorter2
erpe_2018_sw_45hr_WHONDRS-SW48-000100_A_NODE_119_length_33494_cov_3.126472	full-cat_1	erpe_2018_sw_45hr_WHONDRS-SW48-000100_A_NODE_119_length_33494_cov_3.126472__full-cat_1	UViG_588	surface	novel genera	novel genera	588	no	#N/A	#N/A	#N/A	0.9	0.013	0.9	dsDNAphage	33493	1	8.7	4.3	33494	No	NA	23	1	0	Low-quality	Genome-fragment	48.5	AAI-based (medium-confidence)	0	1	0	VirSorter2
erpe_2018_sw_15hr_WHONDRS-SW48-000090_B_k121_387918	full-cat_1	erpe_2018_sw_15hr_WHONDRS-SW48-000090_B_k121_387918__full-cat_1	UViG_589	surface	singleton / outlier	singleton / outlier	589	no	#N/A	#N/A	#N/A	1	0.507	1	dsDNAphage	10343	5	50	0	10347	No	NA	14	7	0	Low-quality	Genome-fragment	6.52	AAI-based (high-confidence)	0	1	0	VirSorter2
erpe_2018_sw_15hr_WHONDRS-SW48-000090_B_k121_549732	full-cat_2	erpe_2018_sw_15hr_WHONDRS-SW48-000090_B_k121_549732__full-cat_2	UViG_590	surface	novel genera	novel genera	590	no	#N/A	#N/A	#N/A	0.66	0.033	0.66	dsDNAphage	15456	0	41.2	5.9	15458	No	NA	17	4	1	Low-quality	Genome-fragment	38.03	AAI-based (medium-confidence)	0	1	0	VirSorter2
erpe_2018_sw_30hr_WHONDRS-SW48-000095_B_k121_334796	full-cat_2	erpe_2018_sw_30hr_WHONDRS-SW48-000095_B_k121_334796__full-cat_2	UViG_591	surface	singleton / outlier	singleton / outlier	591	no	#N/A	#N/A	#N/A	0.773	0.153	0.773	dsDNAphage	12557	0	20	5	13715	No	NA	20	2	1	Low-quality	Genome-fragment	10.2	HMM-based (lower-bound)	0	1	0	VirSorter2
erpe_2018_sw_45hr_WHONDRS-SW48-000100_B_k121_862173	full-cat_2	erpe_2018_sw_45hr_WHONDRS-SW48-000100_B_k121_862173__full-cat_2	UViG_592	surface	novel genera	novel genera	592	no	#N/A	#N/A	#N/A	0.967	0.047	0.967	dsDNAphage	25375	0	16.2	0	25377	No	NA	37	1	0	Low-quality	Genome-fragment	12.82	HMM-based (lower-bound)	0	1.01	0	VirSorter2
erpe_2018_pw_18hr_WHONDRS-PP48-000091_A_NODE_25_length_36744_cov_1.720294	full-cat_1	erpe_2018_pw_18hr_WHONDRS-PP48-000091_A_NODE_25_length_36744_cov_1.720294__full-cat_1	UViG_593	neither	novel genera	freshwater cluster	593	no	#N/A	#N/A	#N/A	0.993	0.053	0.993	dsDNAphage	36744	3	33.3	0	36744	No	NA	48	10	2	Medium-quality	Genome-fragment	54.47	HMM-based (lower-bound)	0	1	0	VirSorter2
erpe_2018_sw_9hr_WHONDRS-SW48-000088_B_k121_341333	full-cat_2	erpe_2018_sw_9hr_WHONDRS-SW48-000088_B_k121_341333__full-cat_2	UViG_594	surface	singleton / outlier	singleton / outlier	594	no	#N/A	#N/A	#N/A	0.5	0.253	0.5	dsDNAphage	10141	0	25	8.3	10142	No	NA	12	0	1	Not-determined	Genome-fragment	NA	NA	0	1	no viral genes detected	VirSorter2
erpe_2018_sw_27hr_WHONDRS-SW48-000094_A_NODE_1303_length_10467_cov_1.776402	full-cat_2	erpe_2018_sw_27hr_WHONDRS-SW48-000094_A_NODE_1303_length_10467_cov_1.776402__full-cat_2	UViG_595	surface	singleton / outlier	singleton / outlier	595	no	#N/A	#N/A	#N/A	0.513	0.053	0.513	dsDNAphage	9769	0	30.8	0	10467	No	NA	13	5	0	Low-quality	Genome-fragment	3.64	HMM-based (lower-bound)	0	1	0	VirSorter2
erpe_2018_sw_45hr_WHONDRS-SW48-000100_B_k121_351483	full-cat_1	erpe_2018_sw_45hr_WHONDRS-SW48-000100_B_k121_351483__full-cat_1	UViG_596	surface	novel genera	wastewater, freshwater, and tara cluster	596	no	#N/A	#N/A	#N/A	0.993	0.153	0.993	dsDNAphage	30130	4	65.5	0	30130	No	NA	29	9	0	Medium-quality	Genome-fragment	57.76	AAI-based (high-confidence)	0	1	0	VirSorter2
erpe_2018_sw_39hr_WHONDRS-SW48-000098_B_k121_179807	full-cat_1	erpe_2018_sw_39hr_WHONDRS-SW48-000098_B_k121_179807__full-cat_1	UViG_597	surface	novel genera	wastewater, freshwater, and tara cluster	597	no	#N/A	#N/A	#N/A	1	0.127	1	dsDNAphage	14306	2	76.5	5.9	14464	No	NA	17	1	0	Low-quality	Genome-fragment	12.06	AAI-based (high-confidence)	0	1	0	VirSorter2
erpe_2018_sw_30hr_WHONDRS-SW48-000095_F_scaffold_535	full-cat_1	erpe_2018_sw_30hr_WHONDRS-SW48-000095_F_scaffold_535__full-cat_1	UViG_598	surface	novel genera	wastewater and freshwater cluster	598	no	#N/A	#N/A	#N/A	1	0.48	1	dsDNAphage	9697	5	100	0	10322	No	NA	11	6	0	Low-quality	Genome-fragment	27.61	AAI-based (high-confidence)	0	1	0	VirSorter2
erpe_2018_sw_21hr_WHONDRS-SW48-000092_A_NODE_1183_length_14626_cov_3.511553	full-cat_2	erpe_2018_sw_21hr_WHONDRS-SW48-000092_A_NODE_1183_length_14626_cov_3.511553__full-cat_2	UViG_599	surface	singleton / outlier	singleton / outlier	599	no	#N/A	#N/A	#N/A	0.773	0.113	0.773	dsDNAphage	14623	0	35	0	14626	No	NA	20	4	0	Low-quality	Genome-fragment	6.69	HMM-based (lower-bound)	0	1.01	0	VirSorter2
erpe_2018_sw_33hr_WHONDRS-SW48-000096_B_k121_562972	full-cat_2	erpe_2018_sw_33hr_WHONDRS-SW48-000096_B_k121_562972__full-cat_2	UViG_600	surface	singleton / outlier	singleton / outlier	600	no	#N/A	#N/A	#N/A	0.62	0.027	0.62	dsDNAphage	10606	0	25	0	10610	No	NA	8	2	0	Low-quality	Genome-fragment	3.32	AAI-based (medium-confidence)	0	1	0	VirSorter2
erpe_2018_sw_21hr_WHONDRS-SW48-000092_B_k121_804314	full-cat_1	erpe_2018_sw_21hr_WHONDRS-SW48-000092_B_k121_804314__full-cat_1	UViG_601	surface	singleton / outlier	singleton / outlier	601	no	#N/A	#N/A	#N/A	0.993	0.16	0.993	dsDNAphage	27664	3	24.4	0	27691	No	NA	45	10	0	Low-quality	Genome-fragment	39.99	HMM-based (lower-bound)	0	1	0	VirSorter2
erpe_2018_sw_30hr_WHONDRS-SW48-000095_A_NODE_1434_length_11907_cov_3.578693	full-cat_1	erpe_2018_sw_30hr_WHONDRS-SW48-000095_A_NODE_1434_length_11907_cov_3.578693__full-cat_1	UViG_602	surface	novel genera	novel genera	602	no	#N/A	#N/A	#N/A	1	0.393	1	dsDNAphage	11904	2	81.8	0	11907	No	NA	11	6	0	Low-quality	Genome-fragment	27.8	AAI-based (medium-confidence)	0	1	0	VirSorter2
erpe_2018_sw_21hr_WHONDRS-SW48-000092_A_NODE_374_length_28144_cov_2.918764	full-cat_1	erpe_2018_sw_21hr_WHONDRS-SW48-000092_A_NODE_374_length_28144_cov_2.918764__full-cat_1	UViG_603	surface	novel genera	novel genera	603	no	#N/A	#N/A	#N/A	1	0.127	1	dsDNAphage	28144	5	46.7	0	28144	No	NA	30	9	0	Medium-quality	Genome-fragment	56.4	AAI-based (medium-confidence)	0	1	0	VirSorter2
erpe_2018_sw_27hr_WHONDRS-SW48-000094_B_k121_208192	full-cat_2	erpe_2018_sw_27hr_WHONDRS-SW48-000094_B_k121_208192__full-cat_2	UViG_604	surface	singleton / outlier	singleton / outlier	604	no	#N/A	#N/A	#N/A	0.653	0.36	0.653	dsDNAphage	10726	0	41.7	8.3	11027	No	NA	12	3	0	Low-quality	Genome-fragment	1.23	HMM-based (lower-bound)	0	1	0	VirSorter2
erpe_2018_sw_27hr_WHONDRS-SW48-000094_B_k121_483611	full-cat_1	erpe_2018_sw_27hr_WHONDRS-SW48-000094_B_k121_483611__full-cat_1	UViG_605	surface	singleton / outlier	singleton / outlier	605	no	#N/A	#N/A	#N/A	0.647	0.107	0.647	dsDNAphage	16280	1	50	0	16590	No	NA	2	0	1	Not-determined	Genome-fragment	NA	NA	0	1	no viral genes detected	VirSorter2
erpe_2018_sw_45hr_WHONDRS-SW48-000100_A_NODE_269_length_23258_cov_2.367775	0_partial-cat_1	erpe_2018_sw_45hr_WHONDRS-SW48-000100_A_NODE_269_length_23258_cov_2.367775__0_partial-cat_1	UViG_606	surface	singleton / outlier	singleton / outlier	606	yes	erpe_2018_sw_45hr_WHONDRS-SW48-000100_B_bin.30	d__Bacteria;p__Patescibacteria;c__Paceibacteria;o__UBA9983_A;f__UBA9973;g__UBA9973;s__	68	0.86	0	0.86	dsDNAphage	20670	4	37.5	25	20670	No	NA	16	1	7	Low-quality	Genome-fragment	34.14	HMM-based (lower-bound)	0	1	0	VirSorter2
erpe_2018_pw_0hr_WHONDRS-PP48-000085_A_NODE_1065_length_10706_cov_3.972304	full-cat_1	erpe_2018_pw_0hr_WHONDRS-PP48-000085_A_NODE_1065_length_10706_cov_3.972304__full-cat_1	UViG_607	both	overlapping_cluster	overlapping_cluster	607	no	#N/A	#N/A	#N/A	0.993	0.047	0.993	dsDNAphage	10703	7	72.2	5.6	10706	No	NA	18	12	0	Low-quality	Genome-fragment	26.21	AAI-based (high-confidence)	0	1	0	VirSorter2
erpe_2018_sw_30hr_WHONDRS-SW48-000095_B_k121_385668	full-cat_1	erpe_2018_sw_30hr_WHONDRS-SW48-000095_B_k121_385668__full-cat_1	UViG_608	surface	novel genera	wastewater cluster	608	no	#N/A	#N/A	#N/A	1	0.493	1	dsDNAphage	10210	3	53.3	0	10322	No	NA	15	7	0	Low-quality	Genome-fragment	14.29	HMM-based (lower-bound)	0	1	0	VirSorter2
erpe_2018_sw_45hr_WHONDRS-SW48-000100_B_k121_607916	full-cat_2	erpe_2018_sw_45hr_WHONDRS-SW48-000100_B_k121_607916__full-cat_2	UViG_609	surface	singleton / outlier	singleton / outlier	609	no	#N/A	#N/A	#N/A	0.513	0.1	0.513	dsDNAphage	9615	0	33.3	0	10032	No	NA	9	0	0	Not-determined	Genome-fragment	NA	NA	0	1	no viral genes detected	VirSorter2
erpe_2018_sw_18hr_WHONDRS-SW48-000091_B_k121_102415	full-cat_2	erpe_2018_sw_18hr_WHONDRS-SW48-000091_B_k121_102415__full-cat_2	UViG_610	surface	novel genera	freshwater cluster	610	no	#N/A	#N/A	#N/A	0.873	0.26	0.873	dsDNAphage	16495	0	77.8	0	16497	No	NA	9	2	0	Low-quality	Genome-fragment	26.22	AAI-based (medium-confidence)	0	1	0	VirSorter2
erpe_2018_sw_3hr_WHONDRS-SW48-000086_B_k121_183176	full-cat_2	erpe_2018_sw_3hr_WHONDRS-SW48-000086_B_k121_183176__full-cat_2	UViG_611	surface	novel genera	novel genera	611	no	#N/A	#N/A	#N/A	0.887	0.087	0.887	dsDNAphage	18014	0	17.1	0	22808	No	NA	35	3	0	Low-quality	Genome-fragment	28.15	HMM-based (lower-bound)	0	1	0	VirSorter2
erpe_2018_sw_18hr_WHONDRS-SW48-000091_B_k121_477301	full-cat_1	erpe_2018_sw_18hr_WHONDRS-SW48-000091_B_k121_477301__full-cat_1	UViG_612	surface	novel genera	wastewater cluster	612	no	#N/A	#N/A	#N/A	1	0.087	1	dsDNAphage	16237	1	34.8	0	16279	No	NA	23	5	0	Low-quality	Genome-fragment	21.37	AAI-based (medium-confidence)	0	1	0	VirSorter2
erpe_2018_sw_45hr_WHONDRS-SW48-000100_B_k121_1392120	full-cat_1	erpe_2018_sw_45hr_WHONDRS-SW48-000100_B_k121_1392120__full-cat_1	UViG_613	both	singleton / outlier	singleton / outlier	613	no	#N/A	#N/A	#N/A	0.993	0.053	0.993	dsDNAphage	11513	2	27.3	4.5	11525	No	NA	22	5	0	Low-quality	Genome-fragment	30.82	AAI-based (high-confidence)	0	1	0	VirSorter2
erpe_2018_sw_24hr_WHONDRS-SW48-000093_B_k121_496664	full-cat_1	erpe_2018_sw_24hr_WHONDRS-SW48-000093_B_k121_496664__full-cat_1	UViG_614	surface	singleton / outlier	singleton / outlier	614	no	#N/A	#N/A	#N/A	0.993	0.093	0.993	dsDNAphage	13137	1	36	4	13138	No	NA	25	5	1	Low-quality	Genome-fragment	12.95	HMM-based (lower-bound)	0	1	0	VirSorter2
erpe_2018_sw_39hr_WHONDRS-SW48-000098_B_k121_173657	full-cat_2	erpe_2018_sw_39hr_WHONDRS-SW48-000098_B_k121_173657__full-cat_2	UViG_615	surface	singleton / outlier	singleton / outlier	615	no	#N/A	#N/A	#N/A	0.933	0.027	0.933	dsDNAphage	21879	0	9.7	0	21880	No	NA	31	0	0	Not-determined	Genome-fragment	NA	NA	0	1	no viral genes detected	VirSorter2
erpe_2018_sw_39hr_WHONDRS-SW48-000098_A_NODE_1024_length_10173_cov_1.403842	full-cat_2	erpe_2018_sw_39hr_WHONDRS-SW48-000098_A_NODE_1024_length_10173_cov_1.403842__full-cat_2	UViG_616	surface	singleton / outlier	singleton / outlier	616	no	#N/A	#N/A	#N/A	0.62	0.007	0.62	dsDNAphage	10170	0	6.7	0	10173	No	NA	15	0	0	Low-quality	Genome-fragment	4.87	AAI-based (medium-confidence)	0	1	no viral genes detected	VirSorter2
erpe_2018_sw_18hr_WHONDRS-SW48-000091_B_k121_677273	full-cat_1	erpe_2018_sw_18hr_WHONDRS-SW48-000091_B_k121_677273__full-cat_1	UViG_617	surface	singleton / outlier	singleton / outlier	617	no	#N/A	#N/A	#N/A	0.927	0.007	0.927	dsDNAphage	11978	1	18.2	9.1	12668	No	NA	11	2	1	Low-quality	Genome-fragment	16.25	HMM-based (lower-bound)	0	1	0	VirSorter2
erpe_2018_sw_6hr_WHONDRS-SW48-000087_A_NODE_459_length_23492_cov_1.657993	0_partial-cat_2	erpe_2018_sw_6hr_WHONDRS-SW48-000087_A_NODE_459_length_23492_cov_1.657993__0_partial-cat_2	UViG_618	surface	novel genera	novel genera	618	no	#N/A	#N/A	#N/A	0.933	0.153	0.933	dsDNAphage	14453	1	18.5	11.1	14453	No	NA	18	2	0	Low-quality	Genome-fragment	4.18	HMM-based (lower-bound)	0	1	0	VirSorter2
erpe_2018_sw_12hr_WHONDRS-SW48-000089_B_k121_4632	full-cat_1	erpe_2018_sw_12hr_WHONDRS-SW48-000089_B_k121_4632__full-cat_1	UViG_619	surface	overlapping_cluster	overlapping_cluster	619	no	#N/A	#N/A	#N/A	1	0.087	1	dsDNAphage	15409	3	70	0	15514	No	NA	20	8	0	Low-quality	Genome-fragment	26.21	HMM-based (lower-bound)	0	1	0	VirSorter2
erpe_2018_pw_0hr_WHONDRS-PP48-000085_B_k121_473782	full-cat_1	erpe_2018_pw_0hr_WHONDRS-PP48-000085_B_k121_473782__full-cat_1	UViG_620	neither	novel genera	wastewater cluster	620	yes	erpe_2018_pw_0hr_WHONDRS-PP48-000085_B_bin.37	d__Bacteria;p__Actinobacteriota;c__Actinomycetia;o__Actinomycetales;f__Kineosporiaceae;g__R-H-3;s__	44	0.9	0.02	0.9	dsDNAphage	20210	3	33.3	0	20213	No	NA	12	0	1	Not-determined	Genome-fragment	NA	NA	0	1	no viral genes detected	VirSorter2
erpe_2018_sw_39hr_WHONDRS-SW48-000098_B_k121_47443	full-cat_1	erpe_2018_sw_39hr_WHONDRS-SW48-000098_B_k121_47443__full-cat_1	UViG_621	surface	novel genera	wastewater cluster	621	no	#N/A	#N/A	#N/A	0.987	0.013	0.987	dsDNAphage	11734	3	58.3	8.3	11865	No	NA	12	2	2	Low-quality	Genome-fragment	8.01	AAI-based (medium-confidence)	0	1	0	VirSorter2
erpe_2018_sw_0hr_WHONDRS-SW48-000085_A_NODE_1281_length_10543_cov_1.681356	full-cat_2	erpe_2018_sw_0hr_WHONDRS-SW48-000085_A_NODE_1281_length_10543_cov_1.681356__full-cat_2	UViG_622	surface	singleton / outlier	singleton / outlier	622	no	#N/A	#N/A	#N/A	0.573	0.353	0.573	dsDNAphage	10352	0	16.7	0	10543	No	NA	12	2	0	Low-quality	Genome-fragment	1.83	HMM-based (lower-bound)	0	1.01	0	VirSorter2
erpe_2018_sw_3hr_WHONDRS-SW48-000086_B_k121_249986	full-cat_1	erpe_2018_sw_3hr_WHONDRS-SW48-000086_B_k121_249986__full-cat_1	UViG_623	surface	novel genera	novel genera	623	no	#N/A	#N/A	#N/A	0.993	0.413	0.993	dsDNAphage	11769	1	25	0	11770	No	NA	12	1	0	Low-quality	Genome-fragment	10.47	HMM-based (lower-bound)	0	1	0	VirSorter2
erpe_2018_pw_18hr_WHONDRS-PP48-000091_A_NODE_414_length_12520_cov_1.606713	full-cat_1	erpe_2018_pw_18hr_WHONDRS-PP48-000091_A_NODE_414_length_12520_cov_1.606713__full-cat_1	UViG_624	pore	novel genera	wastewater cluster	624	no	#N/A	#N/A	#N/A	0.967	0.127	0.967	dsDNAphage	12518	4	75	8.3	12520	No	NA	12	3	0	Low-quality	Genome-fragment	5.57	AAI-based (medium-confidence)	0	1.01	0	VirSorter2
erpe_2018_sw_30hr_WHONDRS-SW48-000095_B_k121_911663	full-cat_2	erpe_2018_sw_30hr_WHONDRS-SW48-000095_B_k121_911663__full-cat_2	UViG_625	surface	singleton / outlier	singleton / outlier	625	no	#N/A	#N/A	#N/A	0.987	0.827	0.987	dsDNAphage	11995	0	13.6	0	12082	No	NA	22	0	0	Not-determined	Genome-fragment	NA	NA	0	1.01	no viral genes detected	VirSorter2
erpe_2018_sw_45hr_WHONDRS-SW48-000100_A_NODE_420_length_18222_cov_3.189224	full-cat_1	erpe_2018_sw_45hr_WHONDRS-SW48-000100_A_NODE_420_length_18222_cov_3.189224__full-cat_1	UViG_626	surface	novel genera	wastewater cluster	626	no	#N/A	#N/A	#N/A	1	0.62	1	dsDNAphage	18049	8	68	0	18222	No	NA	25	17	0	Low-quality	Genome-fragment	32.22	AAI-based (medium-confidence)	0	1	0	VirSorter2
erpe_2018_sw_9hr_WHONDRS-SW48-000088_B_k121_223816	full-cat_1	erpe_2018_sw_9hr_WHONDRS-SW48-000088_B_k121_223816__full-cat_1	UViG_627	surface	singleton / outlier	singleton / outlier	627	no	#N/A	#N/A	#N/A	0.993	0.22	0.993	dsDNAphage	17576	4	69.2	0	17578	No	NA	13	10	0	Low-quality	Genome-fragment	10.87	AAI-based (medium-confidence)	0	1	0	VirSorter2
erpe_2018_pw_48hr_WHONDRS-PP48-000101_B_k121_268004	full-cat_2	erpe_2018_pw_48hr_WHONDRS-PP48-000101_B_k121_268004__full-cat_2	UViG_628	neither	singleton / outlier	singleton / outlier	628	no	#N/A	#N/A	#N/A	0.933	0.24	0.933	dsDNAphage	11305	0	25	0	11381	No	NA	16	2	0	Low-quality	Genome-fragment	14.22	HMM-based (lower-bound)	0	1	0	VirSorter2
erpe_2018_sw_45hr_WHONDRS-SW48-000100_F_scaffold_479	full-cat_2	erpe_2018_sw_45hr_WHONDRS-SW48-000100_F_scaffold_479__full-cat_2	UViG_629	surface	novel genera	novel genera	629	no	#N/A	#N/A	#N/A	0.827	0.027	0.827	dsDNAphage	10961	0	15	0	11016	No	NA	20	2	0	Low-quality	Genome-fragment	3.38	HMM-based (lower-bound)	0	1	0	VirSorter2
erpe_2018_sw_21hr_WHONDRS-SW48-000092_B_k121_1358471	full-cat_1	erpe_2018_sw_21hr_WHONDRS-SW48-000092_B_k121_1358471__full-cat_1	UViG_630	surface	singleton / outlier	singleton / outlier	630	no	#N/A	#N/A	#N/A	0.887	0.067	0.887	dsDNAphage	16245	1	42.9	0	16245	No	NA	14	2	0	Low-quality	Genome-fragment	23.72	AAI-based (medium-confidence)	0	1	0	VirSorter2
erpe_2018_sw_30hr_WHONDRS-SW48-000095_B_k121_917557	full-cat_2	erpe_2018_sw_30hr_WHONDRS-SW48-000095_B_k121_917557__full-cat_2	UViG_631	surface	singleton / outlier	singleton / outlier	631	no	#N/A	#N/A	#N/A	0.573	0.113	0.573	dsDNAphage	11473	0	20	0	11817	No	NA	5	1	0	Low-quality	Genome-fragment	6.18	AAI-based (medium-confidence)	0	1.01	0	VirSorter2
erpe_2018_sw_30hr_WHONDRS-SW48-000095_B_k121_61991	full-cat_1	erpe_2018_sw_30hr_WHONDRS-SW48-000095_B_k121_61991__full-cat_1	UViG_632	surface	novel genera	wastewater cluster	632	no	#N/A	#N/A	#N/A	1	0.18	1	dsDNAphage	12202	5	64.3	0	12204	No	NA	14	6	0	Low-quality	Genome-fragment	14.14	HMM-based (lower-bound)	0	1	0	VirSorter2
erpe_2018_sw_42hr_WHONDRS-SW48-000099_A_NODE_538_length_20401_cov_1.744402	full-cat_2	erpe_2018_sw_42hr_WHONDRS-SW48-000099_A_NODE_538_length_20401_cov_1.744402__full-cat_2	UViG_633	surface	novel genera	wastewater and freshwater cluster	633	no	#N/A	#N/A	#N/A	0.853	0.04	0.853	dsDNAphage	19890	0	29.4	0	20401	No	NA	34	4	1	Low-quality	Genome-fragment	14.75	HMM-based (lower-bound)	0	1	0	VirSorter2
erpe_2018_sw_33hr_WHONDRS-SW48-000096_B_k121_446237	full-cat_1	erpe_2018_sw_33hr_WHONDRS-SW48-000096_B_k121_446237__full-cat_1	UViG_634	surface	novel genera	novel genera	634	no	#N/A	#N/A	#N/A	0.967	0.367	0.967	dsDNAphage	10267	1	28.6	0	10430	No	NA	14	1	0	Low-quality	Genome-fragment	15.46	HMM-based (lower-bound)	0	1	0	VirSorter2
erpe_2018_sw_3hr_WHONDRS-SW48-000086_B_k121_498454	full-cat_2	erpe_2018_sw_3hr_WHONDRS-SW48-000086_B_k121_498454__full-cat_2	UViG_635	surface	singleton / outlier	singleton / outlier	635	no	#N/A	#N/A	#N/A	0.54	0.04	0.54	dsDNAphage	12769	0	47.1	5.9	13399	No	NA	17	4	1	Low-quality	Genome-fragment	6.57	HMM-based (lower-bound)	0	1	0	VirSorter2
erpe_2018_sw_21hr_WHONDRS-SW48-000092_B_k121_828676	full-cat_1	erpe_2018_sw_21hr_WHONDRS-SW48-000092_B_k121_828676__full-cat_1	UViG_636	surface	novel genera	freshwater and tara cluster	636	no	#N/A	#N/A	#N/A	1	0.74	1	dsDNAphage	24866	1	100	0	24869	No	NA	7	0	1	Low-quality	Genome-fragment	20.29	AAI-based (high-confidence)	0	1	no viral genes detected	VirSorter2
erpe_2018_pw_0hr_WHONDRS-PP48-000085_A_NODE_226_length_19831_cov_2.172503	full-cat_1	erpe_2018_pw_0hr_WHONDRS-PP48-000085_A_NODE_226_length_19831_cov_2.172503__full-cat_1	UViG_637	pore	singleton / outlier	singleton / outlier	637	no	#N/A	#N/A	#N/A	0.967	0.007	0.967	dsDNAphage	19831	1	25	3.1	19831	No	NA	32	6	0	Low-quality	Genome-fragment	28.24	HMM-based (lower-bound)	0	1	0	VirSorter2
erpe_2018_sw_18hr_WHONDRS-SW48-000091_A_NODE_1076_length_15677_cov_2.419807	full-cat_1	erpe_2018_sw_18hr_WHONDRS-SW48-000091_A_NODE_1076_length_15677_cov_2.419807__full-cat_1	UViG_638	surface	novel genera	wastewater cluster	638	no	#N/A	#N/A	#N/A	0.947	0.033	0.947	dsDNAphage	15609	1	25	0	15677	No	NA	12	2	0	Low-quality	Genome-fragment	40.95	AAI-based (medium-confidence)	0	1	0	VirSorter2
erpe_2018_pw_39hr_WHONDRS-PP48-000098_B_k121_1231084	full-cat_1	erpe_2018_pw_39hr_WHONDRS-PP48-000098_B_k121_1231084__full-cat_1	UViG_639	neither	novel genera	wastewater cluster	639	no	#N/A	#N/A	#N/A	1	0.127	1	dsDNAphage	43346	5	39.7	0	43348	No	NA	58	19	0	Medium-quality	Genome-fragment	83.32	AAI-based (medium-confidence)	0	1	0	VirSorter2
erpe_2018_sw_30hr_WHONDRS-SW48-000095_B_k121_16556	full-cat_2	erpe_2018_sw_30hr_WHONDRS-SW48-000095_B_k121_16556__full-cat_2	UViG_640	surface	singleton / outlier	singleton / outlier	640	no	#N/A	#N/A	#N/A	0.967	0.093	0.967	dsDNAphage	13586	0	28.1	3.1	13643	No	NA	32	3	0	Low-quality	Genome-fragment	11.75	HMM-based (lower-bound)	0	1	0	VirSorter2
erpe_2018_sw_42hr_WHONDRS-SW48-000099_A_NODE_309_length_27316_cov_1.888962	full-cat_2	erpe_2018_sw_42hr_WHONDRS-SW48-000099_A_NODE_309_length_27316_cov_1.888962__full-cat_2	UViG_641	surface	singleton / outlier	singleton / outlier	641	no	#N/A	#N/A	#N/A	0.873	0	0.873	dsDNAphage	24703	0	7.5	5.7	27316	No	NA	53	2	2	Low-quality	Genome-fragment	17.31	HMM-based (lower-bound)	0	1	0	VirSorter2
erpe_2018_sw_18hr_WHONDRS-SW48-000091_B_k121_519225	full-cat_1	erpe_2018_sw_18hr_WHONDRS-SW48-000091_B_k121_519225__full-cat_1	UViG_642	surface	singleton / outlier	singleton / outlier	642	no	#N/A	#N/A	#N/A	1	0.38	1	dsDNAphage	22343	13	88.5	0	22344	No	NA	26	23	0	Low-quality	Genome-fragment	43.01	AAI-based (high-confidence)	0	1	0	VirSorter2
erpe_2018_sw_33hr_WHONDRS-SW48-000096_B_k121_260283	full-cat_1	erpe_2018_sw_33hr_WHONDRS-SW48-000096_B_k121_260283__full-cat_1	UViG_643	surface	overlapping_cluster	overlapping_cluster	643	no	#N/A	#N/A	#N/A	1	0.707	1	dsDNAphage	14051	9	94.7	0	14053	No	NA	19	15	0	Low-quality	Genome-fragment	33.93	AAI-based (medium-confidence)	0	1	0	VirSorter2
erpe_2018_sw_3hr_WHONDRS-SW48-000086_B_k121_202591	full-cat_1	erpe_2018_sw_3hr_WHONDRS-SW48-000086_B_k121_202591__full-cat_1	UViG_644	surface	novel genera	novel genera	644	no	#N/A	#N/A	#N/A	0.967	0.033	0.967	dsDNAphage	16943	1	22.2	3.7	17136	No	NA	27	0	0	Not-determined	Genome-fragment	NA	NA	0	1	no viral genes detected	VirSorter2
erpe_2018_sw_6hr_WHONDRS-SW48-000087_A_NODE_1371_length_12310_cov_2.583600	full-cat_2	erpe_2018_sw_6hr_WHONDRS-SW48-000087_A_NODE_1371_length_12310_cov_2.583600__full-cat_2	UViG_645	surface	singleton / outlier	singleton / outlier	645	no	#N/A	#N/A	#N/A	0.973	0.387	0.973	dsDNAphage	12307	0	40	0	12310	No	NA	15	2	0	Low-quality	Genome-fragment	32.28	AAI-based (high-confidence)	0	1	0	VirSorter2
erpe_2018_sw_45hr_WHONDRS-SW48-000100_B_k121_831788	full-cat_2	erpe_2018_sw_45hr_WHONDRS-SW48-000100_B_k121_831788__full-cat_2	UViG_646	surface	novel genera	novel genera	646	no	#N/A	#N/A	#N/A	0.933	0.013	0.933	dsDNAphage	15207	0	7.4	0	15208	No	NA	27	0	0	Not-determined	Genome-fragment	NA	NA	0	1	no viral genes detected	VirSorter2
erpe_2018_sw_6hr_WHONDRS-SW48-000087_A_NODE_336_length_27916_cov_2.522221	full-cat_1	erpe_2018_sw_6hr_WHONDRS-SW48-000087_A_NODE_336_length_27916_cov_2.522221__full-cat_1	UViG_647	surface	novel genera	novel genera	647	no	#N/A	#N/A	#N/A	0.993	0.02	0.993	dsDNAphage	27841	2	25.5	6.4	27916	No	NA	47	5	0	Medium-quality	Genome-fragment	67.07	AAI-based (medium-confidence)	0	1	0	VirSorter2
erpe_2018_sw_21hr_WHONDRS-SW48-000092_F_scaffold_799	full-cat_2	erpe_2018_sw_21hr_WHONDRS-SW48-000092_F_scaffold_799__full-cat_2	UViG_648	surface	singleton / outlier	singleton / outlier	648	no	#N/A	#N/A	#N/A	0.673	0.053	0.673	dsDNAphage	11248	0	27.8	11.1	11252	No	NA	18	0	1	Not-determined	Genome-fragment	NA	NA	0	1.01	no viral genes detected	VirSorter2
erpe_2018_sw_12hr_WHONDRS-SW48-000089_B_k121_132325	full-cat_1	erpe_2018_sw_12hr_WHONDRS-SW48-000089_B_k121_132325__full-cat_1	UViG_649	surface	novel genera	novel genera	649	no	#N/A	#N/A	#N/A	1	0.06	1	dsDNAphage	14723	1	47.4	5.3	14725	No	NA	19	4	1	Low-quality	Genome-fragment	36.23	AAI-based (medium-confidence)	0	1	0	VirSorter2
erpe_2018_sw_21hr_WHONDRS-SW48-000092_B_k121_539092	full-cat_1	erpe_2018_sw_21hr_WHONDRS-SW48-000092_B_k121_539092__full-cat_1	UViG_650	surface	singleton / outlier	singleton / outlier	650	yes	erpe_2018_sw_30hr_WHONDRS-SW48-000095_B_bin.71	d__Bacteria;p__Proteobacteria;c__Gammaproteobacteria;o__Burkholderiales;f__Rhodocyclaceae;g__;s__	#N/A	1	0.147	1	dsDNAphage	15630	2	57.9	0	15634	No	NA	19	8	0	Low-quality	Genome-fragment	37.41	AAI-based (medium-confidence)	0	1	0	VirSorter2
erpe_2018_sw_24hr_WHONDRS-SW48-000093_B_k121_345595	full-cat_1	erpe_2018_sw_24hr_WHONDRS-SW48-000093_B_k121_345595__full-cat_1	UViG_651	surface	novel genera	freshwater and tara cluster	651	no	#N/A	#N/A	#N/A	1	0.633	1	dsDNAphage	12090	6	90	0	12092	No	NA	10	7	0	Low-quality	Genome-fragment	19.75	AAI-based (medium-confidence)	0	1	0	VirSorter2
erpe_2018_sw_21hr_WHONDRS-SW48-000092_A_NODE_1386_length_13023_cov_2.719836	full-cat_1	erpe_2018_sw_21hr_WHONDRS-SW48-000092_A_NODE_1386_length_13023_cov_2.719836__full-cat_1	UViG_652	surface	singleton / outlier	singleton / outlier	652	no	#N/A	#N/A	#N/A	0.893	0	0.893	dsDNAphage	12327	1	41.2	17.6	13023	No	NA	17	7	0	Low-quality	Genome-fragment	18.71	AAI-based (medium-confidence)	0	1	0	VirSorter2
erpe_2018_sw_3hr_WHONDRS-SW48-000086_A_NODE_85_length_29581_cov_2.205099	full-cat_1	erpe_2018_sw_3hr_WHONDRS-SW48-000086_A_NODE_85_length_29581_cov_2.205099__full-cat_1	UViG_653	surface	novel genera	novel genera	653	no	#N/A	#N/A	#N/A	0.947	0.007	0.947	dsDNAphage	29581	1	26.1	0	29581	No	NA	23	4	1	Low-quality	Genome-fragment	10.25	HMM-based (lower-bound)	0	1.01	0	VirSorter2
erpe_2018_sw_6hr_WHONDRS-SW48-000087_B_k121_419815	full-cat_2	erpe_2018_sw_6hr_WHONDRS-SW48-000087_B_k121_419815__full-cat_2	UViG_654	surface	novel genera	novel genera	654	no	#N/A	#N/A	#N/A	0.733	0.033	0.733	dsDNAphage	14928	0	47.6	9.5	15654	No	NA	21	6	1	Low-quality	Genome-fragment	18.93	HMM-based (lower-bound)	0	1	0	VirSorter2
erpe_2018_sw_21hr_WHONDRS-SW48-000092_A_NODE_1046_length_15701_cov_2.875690	full-cat_2	erpe_2018_sw_21hr_WHONDRS-SW48-000092_A_NODE_1046_length_15701_cov_2.875690__full-cat_2	UViG_655	surface	singleton / outlier	singleton / outlier	655	no	#N/A	#N/A	#N/A	0.88	0.56	0.88	dsDNAphage	15617	0	4.4	0	15701	No	NA	45	1	0	Low-quality	Genome-fragment	7.99	HMM-based (lower-bound)	0	1.01	0	VirSorter2
erpe_2018_pw_18hr_WHONDRS-PP48-000091_A_NODE_393_length_12744_cov_4.469922	full-cat_1	erpe_2018_pw_18hr_WHONDRS-PP48-000091_A_NODE_393_length_12744_cov_4.469922__full-cat_1	UViG_656	neither	singleton / outlier	singleton / outlier	656	no	#N/A	#N/A	#N/A	0.98	0.187	0.98	dsDNAphage	12744	1	16	0	12744	No	NA	25	3	0	Low-quality	Genome-fragment	13.19	HMM-based (lower-bound)	0	1	0	VirSorter2
erpe_2018_sw_45hr_WHONDRS-SW48-000100_A_NODE_854_length_12476_cov_2.438416	full-cat_1	erpe_2018_sw_45hr_WHONDRS-SW48-000100_A_NODE_854_length_12476_cov_2.438416__full-cat_1	UViG_657	both	novel genera	wastewater cluster	657	no	#N/A	#N/A	#N/A	1	0.52	1	dsDNAphage	12450	4	85.7	0	12476	No	NA	14	8	0	Low-quality	Genome-fragment	20.74	AAI-based (medium-confidence)	0	1	0	VirSorter2
erpe_2018_sw_27hr_WHONDRS-SW48-000094_B_k121_661847	full-cat_1	erpe_2018_sw_27hr_WHONDRS-SW48-000094_B_k121_661847__full-cat_1	UViG_658	surface	novel genera	novel genera	658	no	#N/A	#N/A	#N/A	0.52	0	0.52	dsDNAphage	14535	1	30	10	14643	No	NA	12	1	5	Low-quality	Genome-fragment	4.23	HMM-based (lower-bound)	0	1	0	VirSorter2
erpe_2018_sw_42hr_WHONDRS-SW48-000099_A_NODE_493_length_21234_cov_1.831999	full-cat_2	erpe_2018_sw_42hr_WHONDRS-SW48-000099_A_NODE_493_length_21234_cov_1.831999__full-cat_2	UViG_659	surface	singleton / outlier	singleton / outlier	659	no	#N/A	#N/A	#N/A	0.753	0	0.753	dsDNAphage	21231	0	15.6	6.2	21234	No	NA	32	1	2	Low-quality	Genome-fragment	8.49	HMM-based (lower-bound)	0	1	0	VirSorter2
erpe_2018_sw_42hr_WHONDRS-SW48-000099_B_k121_1542833	full-cat_1	erpe_2018_sw_42hr_WHONDRS-SW48-000099_B_k121_1542833__full-cat_1	UViG_660	both	singleton / outlier	singleton / outlier	660	no	#N/A	#N/A	#N/A	0.88	0.013	0.88	dsDNAphage	11405	2	66.7	8.3	11406	No	NA	12	7	0	Low-quality	Genome-fragment	24.14	HMM-based (lower-bound)	0	1	0	VirSorter2
erpe_2018_sw_45hr_WHONDRS-SW48-000100_B_k121_286102	full-cat_1	erpe_2018_sw_45hr_WHONDRS-SW48-000100_B_k121_286102__full-cat_1	UViG_661	surface	novel genera	novel genera	661	no	#N/A	#N/A	#N/A	1	0.18	1	dsDNAphage	11547	5	62.5	0	11648	No	NA	16	4	0	Low-quality	Genome-fragment	32.9	AAI-based (medium-confidence)	0	1	0	VirSorter2
erpe_2018_sw_21hr_WHONDRS-SW48-000092_A_NODE_1476_length_12458_cov_2.678372	full-cat_1	erpe_2018_sw_21hr_WHONDRS-SW48-000092_A_NODE_1476_length_12458_cov_2.678372__full-cat_1	UViG_662	surface	singleton / outlier	singleton / outlier	662	no	#N/A	#N/A	#N/A	0.98	0.007	0.98	dsDNAphage	12288	1	16.7	5.6	12458	No	NA	18	1	0	Low-quality	Genome-fragment	10.25	HMM-based (lower-bound)	0	1	0	VirSorter2
erpe_2018_sw_42hr_WHONDRS-SW48-000099_A_NODE_267_length_30088_cov_2.500517	full-cat_1	erpe_2018_sw_42hr_WHONDRS-SW48-000099_A_NODE_267_length_30088_cov_2.500517__full-cat_1	UViG_663	surface	novel genera	novel genera	663	no	#N/A	#N/A	#N/A	1	0.46	1	dsDNAphage	30087	1	50	0	30088	No	NA	26	4	0	Low-quality	Genome-fragment	43.47	AAI-based (medium-confidence)	0	1	0	VirSorter2
erpe_2018_sw_6hr_WHONDRS-SW48-000087_B_k121_96127	full-cat_2	erpe_2018_sw_6hr_WHONDRS-SW48-000087_B_k121_96127__full-cat_2	UViG_664	surface	singleton / outlier	singleton / outlier	664	no	#N/A	#N/A	#N/A	0.98	0.28	0.98	dsDNAphage	12814	0	11.5	0	12914	No	NA	26	2	1	Low-quality	Genome-fragment	5.4	HMM-based (lower-bound)	0	1	0	VirSorter2
erpe_2018_sw_21hr_WHONDRS-SW48-000092_B_k121_386373	full-cat_1	erpe_2018_sw_21hr_WHONDRS-SW48-000092_B_k121_386373__full-cat_1	UViG_665	surface	novel genera	freshwater and tara cluster	665	no	#N/A	#N/A	#N/A	1	0.34	1	dsDNAphage	12136	5	78.6	0	12139	No	NA	14	4	0	Low-quality	Genome-fragment	34.26	AAI-based (medium-confidence)	0	1	0	VirSorter2
erpe_2018_pw_18hr_WHONDRS-PP48-000091_B_k121_4268697	full-cat_2	erpe_2018_pw_18hr_WHONDRS-PP48-000091_B_k121_4268697__full-cat_2	UViG_666	pore	singleton / outlier	singleton / outlier	666	no	#N/A	#N/A	#N/A	0.833	0.047	0.833	dsDNAphage	17256	0	27.3	0	17260	No	NA	22	3	1	Low-quality	Genome-fragment	19.89	HMM-based (lower-bound)	0	1	0	VirSorter2
erpe_2018_sw_24hr_WHONDRS-SW48-000093_B_k121_10634	full-cat_2	erpe_2018_sw_24hr_WHONDRS-SW48-000093_B_k121_10634__full-cat_2	UViG_667	surface	singleton / outlier	singleton / outlier	667	no	#N/A	#N/A	#N/A	0.86	0.16	0.86	dsDNAphage	12769	0	50	0	12789	No	NA	10	4	0	Low-quality	Genome-fragment	5.21	HMM-based (lower-bound)	0	1	0	VirSorter2
erpe_2018_sw_39hr_WHONDRS-SW48-000098_B_k121_128521	full-cat_1	erpe_2018_sw_39hr_WHONDRS-SW48-000098_B_k121_128521__full-cat_1	UViG_668	surface	novel genera	novel genera	668	no	#N/A	#N/A	#N/A	1	0.453	1	dsDNAphage	13591	1	64.7	0	13844	No	NA	17	4	0	Low-quality	Genome-fragment	33.1	AAI-based (medium-confidence)	0	1	0	VirSorter2
erpe_2018_pw_18hr_WHONDRS-PP48-000091_B_k121_2245034	full-cat_1	erpe_2018_pw_18hr_WHONDRS-PP48-000091_B_k121_2245034__full-cat_1	UViG_669	neither	novel genera	novel genera	669	no	#N/A	#N/A	#N/A	1	0.007	1	dsDNAphage	44601	3	22.6	3.2	44671	No	NA	62	8	1	Low-quality	Genome-fragment	27.27	HMM-based (lower-bound)	0	1	0	VirSorter2
erpe_2018_pw_18hr_WHONDRS-PP48-000091_A_NODE_292_length_14223_cov_3.725028	full-cat_2	erpe_2018_pw_18hr_WHONDRS-PP48-000091_A_NODE_292_length_14223_cov_3.725028__full-cat_2	UViG_670	neither	novel genera	novel genera	670	no	#N/A	#N/A	#N/A	0.973	0.553	0.973	dsDNAphage	14094	0	21.9	0	14223	No	NA	32	3	0	Low-quality	Genome-fragment	14.97	HMM-based (lower-bound)	0	1	0	VirSorter2
erpe_2018_sw_42hr_WHONDRS-SW48-000099_A_NODE_604_length_19103_cov_1.947249	full-cat_2	erpe_2018_sw_42hr_WHONDRS-SW48-000099_A_NODE_604_length_19103_cov_1.947249__full-cat_2	UViG_671	surface	singleton / outlier	singleton / outlier	671	no	#N/A	#N/A	#N/A	0.973	0.113	0.973	dsDNAphage	16883	0	16.2	0	19103	No	NA	37	1	0	Low-quality	Genome-fragment	16.96	HMM-based (lower-bound)	0	1	0	VirSorter2
erpe_2018_sw_30hr_WHONDRS-SW48-000095_B_k121_745919	full-cat_1	erpe_2018_sw_30hr_WHONDRS-SW48-000095_B_k121_745919__full-cat_1	UViG_672	surface	singleton / outlier	singleton / outlier	672	no	#N/A	#N/A	#N/A	1	0.507	1	dsDNAphage	12836	4	80	0	12837	No	NA	15	9	0	Low-quality	Genome-fragment	35.4	AAI-based (high-confidence)	0	1	0	VirSorter2
erpe_2018_sw_6hr_WHONDRS-SW48-000087_B_k121_887415	full-cat_2	erpe_2018_sw_6hr_WHONDRS-SW48-000087_B_k121_887415__full-cat_2	UViG_673	surface	novel genera	novel genera	673	no	#N/A	#N/A	#N/A	0.687	0.12	0.687	dsDNAphage	14370	0	38.1	0	14496	No	NA	21	2	1	Low-quality	Genome-fragment	8.15	HMM-based (lower-bound)	0	1	0	VirSorter2
erpe_2018_sw_30hr_WHONDRS-SW48-000095_B_k121_749752	full-cat_1	erpe_2018_sw_30hr_WHONDRS-SW48-000095_B_k121_749752__full-cat_1	UViG_674	surface	novel genera	novel genera	674	no	#N/A	#N/A	#N/A	0.993	0.153	0.993	dsDNAphage	18960	1	25	2.5	19600	No	NA	40	6	1	Low-quality	Genome-fragment	14.35	HMM-based (lower-bound)	0	1	0	VirSorter2
erpe_2018_sw_0hr_WHONDRS-SW48-000085_B_k121_353188	full-cat_2	erpe_2018_sw_0hr_WHONDRS-SW48-000085_B_k121_353188__full-cat_2	UViG_675	surface	novel genera	novel genera	675	no	#N/A	#N/A	#N/A	0.953	0.24	0.953	dsDNAphage	23602	0	17.1	0	23604	No	NA	41	2	1	Low-quality	Genome-fragment	18.62	HMM-based (lower-bound)	0	1	0	VirSorter2
erpe_2018_sw_3hr_WHONDRS-SW48-000086_A_NODE_625_length_11752_cov_1.978237	full-cat_1	erpe_2018_sw_3hr_WHONDRS-SW48-000086_A_NODE_625_length_11752_cov_1.978237__full-cat_1	UViG_676	surface	singleton / outlier	singleton / outlier	676	yes	erpe_2018_sw_3hr_WHONDRS-SW48-000086_B_bin.13	d__Bacteria;p__Proteobacteria;c__Gammaproteobacteria;o__Competibacterales;f__Competibacteraceae;g__UBA2383;s__	31	0.933	0.053	0.933	dsDNAphage	11542	1	22.2	0	11752	No	NA	18	3	1	Low-quality	Genome-fragment	11.69	HMM-based (lower-bound)	0	1	0	VirSorter2
erpe_2018_sw_0hr_WHONDRS-SW48-000085_B_k121_457370	full-cat_2	erpe_2018_sw_0hr_WHONDRS-SW48-000085_B_k121_457370__full-cat_2	UViG_677	surface	novel genera	wastewater cluster	677	no	#N/A	#N/A	#N/A	0.96	0.12	0.96	dsDNAphage	12476	0	50	3.8	12600	No	NA	26	5	0	Low-quality	Genome-fragment	30.52	AAI-based (medium-confidence)	0	1	0	VirSorter2
erpe_2018_sw_39hr_WHONDRS-SW48-000098_B_k121_122912	full-cat_1	erpe_2018_sw_39hr_WHONDRS-SW48-000098_B_k121_122912__full-cat_1	UViG_678	surface	singleton / outlier	singleton / outlier	678	no	#N/A	#N/A	#N/A	0.66	0	0.66	dsDNAphage	9627	1	16.7	8.3	10000	No	NA	12	0	0	Not-determined	Genome-fragment	NA	NA	0	1	no viral genes detected	VirSorter2
erpe_2018_pw_0hr_WHONDRS-PP48-000085_A_NODE_106_length_28797_cov_2.601012	full-cat_1	erpe_2018_pw_0hr_WHONDRS-PP48-000085_A_NODE_106_length_28797_cov_2.601012__full-cat_1	UViG_679	neither	novel genera	novel genera	679	no	#N/A	#N/A	#N/A	0.987	0.093	0.987	dsDNAphage	28622	1	27.5	0	28797	No	NA	40	1	0	Medium-quality	Genome-fragment	71.72	AAI-based (medium-confidence)	0	1	0	VirSorter2
erpe_2018_sw_42hr_WHONDRS-SW48-000099_B_k121_525025	full-cat_2	erpe_2018_sw_42hr_WHONDRS-SW48-000099_B_k121_525025__full-cat_2	UViG_680	surface	novel genera	wastewater cluster	680	no	#N/A	#N/A	#N/A	0.92	0.407	0.92	dsDNAphage	31062	0	81.8	0	31066	No	NA	11	2	0	Low-quality	Genome-fragment	5.88	AAI-based (high-confidence)	0	1	0	VirSorter2
erpe_2018_sw_27hr_WHONDRS-SW48-000094_B_k121_124148	full-cat_1	erpe_2018_sw_27hr_WHONDRS-SW48-000094_B_k121_124148__full-cat_1	UViG_681	surface	novel genera	novel genera	681	no	#N/A	#N/A	#N/A	1	0.073	1	dsDNAphage	18757	4	33.3	0	18984	No	NA	30	9	0	Low-quality	Genome-fragment	18.13	HMM-based (lower-bound)	0	1	0	VirSorter2
erpe_2018_sw_30hr_WHONDRS-SW48-000095_B_k121_318276	full-cat_2	erpe_2018_sw_30hr_WHONDRS-SW48-000095_B_k121_318276__full-cat_2	UViG_682	surface	singleton / outlier	singleton / outlier	682	no	#N/A	#N/A	#N/A	0.96	0.16	0.96	dsDNAphage	12775	0	33.3	3.3	12915	No	NA	30	6	0	Low-quality	Genome-fragment	20.65	AAI-based (high-confidence)	0	1	0	VirSorter2
erpe_2018_sw_0hr_WHONDRS-SW48-000085_B_k121_337556	full-cat_1	erpe_2018_sw_0hr_WHONDRS-SW48-000085_B_k121_337556__full-cat_1	UViG_683	surface	novel genera	novel genera	683	no	#N/A	#N/A	#N/A	1	0.633	1	dsDNAphage	15347	2	39.3	0	15348	No	NA	28	1	1	Low-quality	Genome-fragment	23.8	AAI-based (medium-confidence)	0	1	0	VirSorter2
erpe_2018_pw_45hr_WHONDRS-PP48-000100_B_k121_171329	full-cat_1	erpe_2018_pw_45hr_WHONDRS-PP48-000100_B_k121_171329__full-cat_1	UViG_684	neither	singleton / outlier	singleton / outlier	684	no	#N/A	#N/A	#N/A	1	0.847	1	dsDNAphage	15131	7	85	0	15133	No	NA	20	12	0	Low-quality	Genome-fragment	25.33	AAI-based (medium-confidence)	0	1	0	VirSorter2
erpe_2018_sw_24hr_WHONDRS-SW48-000093_B_k121_341349	full-cat_1	erpe_2018_sw_24hr_WHONDRS-SW48-000093_B_k121_341349__full-cat_1	UViG_685	surface	singleton / outlier	singleton / outlier	685	no	#N/A	#N/A	#N/A	1	0.267	1	dsDNAphage	12271	4	28.6	0	12273	No	NA	14	4	0	Low-quality	Genome-fragment	12.34	HMM-based (lower-bound)	0	1	0	VirSorter2
erpe_2018_sw_39hr_WHONDRS-SW48-000098_B_k121_47385	full-cat_2	erpe_2018_sw_39hr_WHONDRS-SW48-000098_B_k121_47385__full-cat_2	UViG_686	surface	singleton / outlier	singleton / outlier	686	no	#N/A	#N/A	#N/A	0.92	0.113	0.92	dsDNAphage	19838	0	23.8	0	20055	No	NA	21	1	0	Low-quality	Genome-fragment	11.5	HMM-based (lower-bound)	0	1	0	VirSorter2
erpe_2018_sw_24hr_WHONDRS-SW48-000093_B_k121_336163	full-cat_1	erpe_2018_sw_24hr_WHONDRS-SW48-000093_B_k121_336163__full-cat_1	UViG_687	surface	novel genera	wastewater and freshwater cluster	687	no	#N/A	#N/A	#N/A	1	0.113	1	dsDNAphage	16262	3	53.8	0	16264	No	NA	26	5	0	Low-quality	Genome-fragment	26.91	AAI-based (medium-confidence)	0	1	0	VirSorter2
erpe_2018_sw_18hr_WHONDRS-SW48-000091_B_k121_107945	full-cat_1	erpe_2018_sw_18hr_WHONDRS-SW48-000091_B_k121_107945__full-cat_1	UViG_688	surface	singleton / outlier	singleton / outlier	688	no	#N/A	#N/A	#N/A	1	0.52	1	dsDNAphage	10796	3	53.8	0	11491	No	NA	13	3	0	Low-quality	Genome-fragment	13.54	HMM-based (lower-bound)	0	1	0	VirSorter2
erpe_2018_pw_27hr_WHONDRS-PP48-000094_B_k121_880602	full-cat_1	erpe_2018_pw_27hr_WHONDRS-PP48-000094_B_k121_880602__full-cat_1	UViG_689	neither	novel genera	freshwater cluster	689	no	#N/A	#N/A	#N/A	1	0.127	1	dsDNAphage	17405	4	50	0	17406	No	NA	24	5	0	Low-quality	Genome-fragment	42.06	AAI-based (medium-confidence)	0	1	0	VirSorter2
erpe_2018_pw_18hr_WHONDRS-PP48-000091_B_k121_1474021	full-cat_1	erpe_2018_pw_18hr_WHONDRS-PP48-000091_B_k121_1474021__full-cat_1	UViG_690	neither	singleton / outlier	singleton / outlier	690	no	#N/A	#N/A	#N/A	1	0.007	1	dsDNAphage	19032	1	30	0	19032	No	NA	20	5	0	Low-quality	Genome-fragment	24.61	HMM-based (lower-bound)	0	1	0	VirSorter2
erpe_2018_sw_21hr_WHONDRS-SW48-000092_F_scaffold_2384	full-cat_1	erpe_2018_sw_21hr_WHONDRS-SW48-000092_F_scaffold_2384__full-cat_1	UViG_691	surface	novel genera	wastewater cluster	691	no	#N/A	#N/A	#N/A	1	0.067	1	dsDNAphage	11127	1	17.4	4.3	11129	No	NA	23	1	1	Low-quality	Genome-fragment	15.84	HMM-based (lower-bound)	0	1	0	VirSorter2
erpe_2018_sw_42hr_WHONDRS-SW48-000099_F_scaffold_110	full-cat_1	erpe_2018_sw_42hr_WHONDRS-SW48-000099_F_scaffold_110__full-cat_1	UViG_692	surface	novel genera	freshwater and tara cluster	692	no	#N/A	#N/A	#N/A	0.973	0.06	0.973	dsDNAphage	23057	4	43.3	0	23105	No	NA	30	5	1	Low-quality	Genome-fragment	10.6	AAI-based (medium-confidence)	0	1	0	VirSorter2
erpe_2018_sw_42hr_WHONDRS-SW48-000099_B_k121_115840	full-cat_2	erpe_2018_sw_42hr_WHONDRS-SW48-000099_B_k121_115840__full-cat_2	UViG_693	surface	overlapping_cluster	overlapping_cluster	693	no	#N/A	#N/A	#N/A	0.993	0.453	0.993	dsDNAphage	37849	0	76.2	0	38393	No	NA	42	2	4	Low-quality	Genome-fragment	13.16	AAI-based (medium-confidence)	0	1	0	VirSorter2
erpe_2018_sw_42hr_WHONDRS-SW48-000099_B_k121_396092	full-cat_1	erpe_2018_sw_42hr_WHONDRS-SW48-000099_B_k121_396092__full-cat_1	UViG_694	surface	novel genera	novel genera	694	no	#N/A	#N/A	#N/A	0.993	0	0.993	dsDNAphage	15493	5	57.1	4.8	15497	No	NA	21	7	0	Low-quality	Genome-fragment	36.99	AAI-based (medium-confidence)	0	1	0	VirSorter2
erpe_2018_sw_6hr_WHONDRS-SW48-000087_B_k121_1274248	full-cat_1	erpe_2018_sw_6hr_WHONDRS-SW48-000087_B_k121_1274248__full-cat_1	UViG_695	surface	novel genera	novel genera	695	no	#N/A	#N/A	#N/A	0.973	0.08	0.973	dsDNAphage	10662	1	5.6	0	10756	No	NA	18	2	0	Low-quality	Genome-fragment	8.51	HMM-based (lower-bound)	0	1	0	VirSorter2
erpe_2018_sw_21hr_WHONDRS-SW48-000092_B_k121_228881	full-cat_2	erpe_2018_sw_21hr_WHONDRS-SW48-000092_B_k121_228881__full-cat_2	UViG_696	surface	singleton / outlier	singleton / outlier	696	no	#N/A	#N/A	#N/A	0.833	0.06	0.833	dsDNAphage	11208	0	21.7	4.3	11212	No	NA	23	2	0	Low-quality	Genome-fragment	12.02	HMM-based (lower-bound)	0	1	0	VirSorter2
erpe_2018_sw_42hr_WHONDRS-SW48-000099_B_k121_1144927	full-cat_2	erpe_2018_sw_42hr_WHONDRS-SW48-000099_B_k121_1144927__full-cat_2	UViG_697	surface	singleton / outlier	singleton / outlier	697	no	#N/A	#N/A	#N/A	0.653	0.1	0.653	dsDNAphage	25693	0	33.3	0	25697	No	NA	19	1	0	Low-quality	Genome-fragment	4.87	AAI-based (medium-confidence)	0	1	0	VirSorter2
erpe_2018_pw_18hr_WHONDRS-PP48-000091_A_NODE_13_length_42899_cov_1.834635	full-cat_1	erpe_2018_pw_18hr_WHONDRS-PP48-000091_A_NODE_13_length_42899_cov_1.834635__full-cat_1	UViG_698	neither	novel genera	novel genera	698	no	#N/A	#N/A	#N/A	1	0	1	dsDNAphage	42897	2	23.2	3.6	42899	No	NA	56	5	2	Low-quality	Genome-fragment	21.8	HMM-based (lower-bound)	0	1.01	0	VirSorter2
erpe_2018_sw_0hr_WHONDRS-SW48-000085_B_k121_261533	full-cat_2	erpe_2018_sw_0hr_WHONDRS-SW48-000085_B_k121_261533__full-cat_2	UViG_699	surface	singleton / outlier	singleton / outlier	699	no	#N/A	#N/A	#N/A	0.793	0.22	0.793	dsDNAphage	10915	0	21.4	0	10919	No	NA	14	2	0	Low-quality	Genome-fragment	6.13	HMM-based (lower-bound)	0	1	0	VirSorter2
erpe_2018_sw_42hr_WHONDRS-SW48-000099_B_k121_939078	full-cat_2	erpe_2018_sw_42hr_WHONDRS-SW48-000099_B_k121_939078__full-cat_2	UViG_700	surface	novel genera	novel genera	700	no	#N/A	#N/A	#N/A	0.913	0.44	0.913	dsDNAphage	11644	0	55	0	11647	No	NA	20	9	0	Low-quality	Genome-fragment	29.74	AAI-based (medium-confidence)	0	1	0	VirSorter2
erpe_2018_sw_18hr_WHONDRS-SW48-000091_B_k121_398333	full-cat_2	erpe_2018_sw_18hr_WHONDRS-SW48-000091_B_k121_398333__full-cat_2	UViG_701	surface	singleton / outlier	singleton / outlier	701	no	#N/A	#N/A	#N/A	0.767	0.267	0.767	dsDNAphage	13312	0	36.4	0	13755	No	NA	11	0	0	Not-determined	Genome-fragment	NA	NA	0	1	no viral genes detected	VirSorter2
erpe_2018_sw_30hr_WHONDRS-SW48-000095_B_k121_673304	full-cat_2	erpe_2018_sw_30hr_WHONDRS-SW48-000095_B_k121_673304__full-cat_2	UViG_702	surface	novel genera	novel genera	702	no	#N/A	#N/A	#N/A	0.913	0.233	0.913	dsDNAphage	13142	0	20.6	2.9	13142	No	NA	34	3	0	Low-quality	Genome-fragment	13.91	HMM-based (lower-bound)	0	1	0	VirSorter2
erpe_2018_sw_21hr_WHONDRS-SW48-000092_A_NODE_745_length_19130_cov_2.674683	full-cat_1	erpe_2018_sw_21hr_WHONDRS-SW48-000092_A_NODE_745_length_19130_cov_2.674683__full-cat_1	UViG_703	surface	novel genera	novel genera	703	no	#N/A	#N/A	#N/A	0.987	0.033	0.987	dsDNAphage	19126	9	70	5	19130	No	NA	20	13	0	Low-quality	Genome-fragment	13.22	AAI-based (medium-confidence)	0	1	0	VirSorter2
erpe_2018_sw_0hr_WHONDRS-SW48-000085_B_k121_354776	full-cat_2	erpe_2018_sw_0hr_WHONDRS-SW48-000085_B_k121_354776__full-cat_2	UViG_704	surface	novel genera	wastewater and freshwater cluster	704	no	#N/A	#N/A	#N/A	0.793	0.027	0.793	dsDNAphage	12432	0	30.8	0	12434	No	NA	13	1	0	Not-determined	Genome-fragment	NA	NA	0	1	0	VirSorter2
erpe_2018_sw_39hr_WHONDRS-SW48-000098_B_k121_445064	full-cat_2	erpe_2018_sw_39hr_WHONDRS-SW48-000098_B_k121_445064__full-cat_2	UViG_705	surface	novel genera	novel genera	705	no	#N/A	#N/A	#N/A	0.933	0.38	0.933	dsDNAphage	13033	0	38.9	0	13035	No	NA	18	1	0	Low-quality	Genome-fragment	19.54	HMM-based (lower-bound)	0	1	0	VirSorter2
erpe_2018_sw_21hr_WHONDRS-SW48-000092_B_k121_55158	full-cat_2	erpe_2018_sw_21hr_WHONDRS-SW48-000092_B_k121_55158__full-cat_2	UViG_706	surface	overlapping_cluster	overlapping_cluster	706	no	#N/A	#N/A	#N/A	0.733	0.147	0.733	dsDNAphage	10682	0	2.7	0	11293	No	NA	38	0	1	Not-determined	Genome-fragment	NA	NA	0	1	no viral genes detected	VirSorter2
erpe_2018_sw_3hr_WHONDRS-SW48-000086_B_k121_178354	full-cat_1	erpe_2018_sw_3hr_WHONDRS-SW48-000086_B_k121_178354__full-cat_1	UViG_707	surface	novel genera	novel genera	707	no	#N/A	#N/A	#N/A	0.967	0.06	0.967	dsDNAphage	10374	1	18.2	4.5	10991	No	NA	22	2	0	Low-quality	Genome-fragment	12.32	HMM-based (lower-bound)	0	1	0	VirSorter2
erpe_2018_sw_6hr_WHONDRS-SW48-000087_B_k121_52489	full-cat_2	erpe_2018_sw_6hr_WHONDRS-SW48-000087_B_k121_52489__full-cat_2	UViG_708	surface	novel genera	wastewater and freshwater cluster	708	no	#N/A	#N/A	#N/A	0.533	0.113	0.533	dsDNAphage	14639	0	23.8	0	14642	No	NA	21	1	0	Low-quality	Genome-fragment	3.7	HMM-based (lower-bound)	0	1	0	VirSorter2
erpe_2018_sw_42hr_WHONDRS-SW48-000099_B_k121_1014052	full-cat_1	erpe_2018_sw_42hr_WHONDRS-SW48-000099_B_k121_1014052__full-cat_1	UViG_709	surface	singleton / outlier	singleton / outlier	709	no	#N/A	#N/A	#N/A	0.993	0.1	0.993	dsDNAphage	11205	5	61.5	0	11206	No	NA	13	5	0	Low-quality	Genome-fragment	13.16	HMM-based (lower-bound)	0	1	0	VirSorter2
erpe_2018_sw_21hr_WHONDRS-SW48-000092_B_k121_1074762	full-cat_2	erpe_2018_sw_21hr_WHONDRS-SW48-000092_B_k121_1074762__full-cat_2	UViG_710	surface	novel genera	novel genera	710	no	#N/A	#N/A	#N/A	0.733	0.067	0.733	dsDNAphage	19156	0	21.9	3.1	19306	No	NA	32	1	0	Low-quality	Genome-fragment	6.9	HMM-based (lower-bound)	0	1	0	VirSorter2
erpe_2018_sw_42hr_WHONDRS-SW48-000099_A_NODE_1420_length_11273_cov_1.473802	full-cat_2	erpe_2018_sw_42hr_WHONDRS-SW48-000099_A_NODE_1420_length_11273_cov_1.473802__full-cat_2	UViG_711	surface	singleton / outlier	singleton / outlier	711	no	#N/A	#N/A	#N/A	0.9	0.987	0.987	ssDNA	11271	0	100	0	11273	No	NA	6	0	0	Not-determined	Genome-fragment	NA	NA	0	1	no viral genes detected	VirSorter2
erpe_2018_sw_45hr_WHONDRS-SW48-000100_F_scaffold_1182	full-cat_2	erpe_2018_sw_45hr_WHONDRS-SW48-000100_F_scaffold_1182__full-cat_2	UViG_712	surface	novel genera	novel genera	712	no	#N/A	#N/A	#N/A	0.92	0.84	0.92	dsDNAphage	13600	0	28.6	0	13860	No	NA	28	4	0	Low-quality	Genome-fragment	14.75	AAI-based (medium-confidence)	0	1	0	VirSorter2
erpe_2018_sw_3hr_WHONDRS-SW48-000086_A_NODE_752_length_10590_cov_1.720061	full-cat_1	erpe_2018_sw_3hr_WHONDRS-SW48-000086_A_NODE_752_length_10590_cov_1.720061__full-cat_1	UViG_713	surface	novel genera	novel genera	713	no	#N/A	#N/A	#N/A	1	0.313	1	dsDNAphage	10589	1	30.8	0	10590	No	NA	13	4	0	Low-quality	Genome-fragment	13.04	HMM-based (lower-bound)	0	1	0	VirSorter2
erpe_2018_pw_18hr_WHONDRS-PP48-000091_B_k121_3776772	full-cat_1	erpe_2018_pw_18hr_WHONDRS-PP48-000091_B_k121_3776772__full-cat_1	UViG_714	pore	singleton / outlier	singleton / outlier	714	no	#N/A	#N/A	#N/A	1	0.273	1	dsDNAphage	11032	1	53.3	0	11034	No	NA	15	3	0	Low-quality	Genome-fragment	14.83	HMM-based (lower-bound)	0	1	0	VirSorter2
erpe_2018_sw_45hr_WHONDRS-SW48-000100_F_scaffold_492	full-cat_1	erpe_2018_sw_45hr_WHONDRS-SW48-000100_F_scaffold_492__full-cat_1	UViG_715	surface	novel genera	novel genera	715	no	#N/A	#N/A	#N/A	0.993	0.12	0.993	dsDNAphage	10802	3	50	0	10901	No	NA	18	3	0	Low-quality	Genome-fragment	18.41	HMM-based (lower-bound)	0	1	0	VirSorter2
erpe_2018_sw_27hr_WHONDRS-SW48-000094_A_NODE_1290_length_10532_cov_1.559827	full-cat_2	erpe_2018_sw_27hr_WHONDRS-SW48-000094_A_NODE_1290_length_10532_cov_1.559827__full-cat_2	UViG_716	surface	novel genera	novel genera	716	no	#N/A	#N/A	#N/A	0.52	0.353	0.52	dsDNAphage	10371	0	21.4	7.1	10532	No	NA	14	2	0	Low-quality	Genome-fragment	3.94	HMM-based (lower-bound)	0	1	0	VirSorter2
erpe_2018_sw_6hr_WHONDRS-SW48-000087_B_k121_888168	full-cat_2	erpe_2018_sw_6hr_WHONDRS-SW48-000087_B_k121_888168__full-cat_2	UViG_717	surface	singleton / outlier	singleton / outlier	717	no	#N/A	#N/A	#N/A	0.74	0.053	0.74	dsDNAphage	10483	0	29.4	0	10840	No	NA	17	1	0	Low-quality	Genome-fragment	7.64	AAI-based (medium-confidence)	0	1.02	0	VirSorter2
erpe_2018_sw_30hr_WHONDRS-SW48-000095_A_NODE_1413_length_12007_cov_2.592256	full-cat_2	erpe_2018_sw_30hr_WHONDRS-SW48-000095_A_NODE_1413_length_12007_cov_2.592256__full-cat_2	UViG_718	surface	singleton / outlier	singleton / outlier	718	no	#N/A	#N/A	#N/A	0.82	0.173	0.82	dsDNAphage	11601	0	21.1	0	12007	No	NA	19	0	0	Low-quality	Genome-fragment	37.23	AAI-based (medium-confidence)	0	1.83	no viral genes detected; high kmer_freq may indicate large duplication	VirSorter2
erpe_2018_sw_24hr_WHONDRS-SW48-000093_B_k121_91321	full-cat_2	erpe_2018_sw_24hr_WHONDRS-SW48-000093_B_k121_91321__full-cat_2	UViG_719	surface	singleton / outlier	singleton / outlier	719	no	#N/A	#N/A	#N/A	0.973	0.547	0.973	dsDNAphage	11574	0	34.8	0	11576	No	NA	23	2	1	Low-quality	Genome-fragment	17.49	HMM-based (lower-bound)	0	1	0	VirSorter2
erpe_2018_sw_42hr_WHONDRS-SW48-000099_B_k121_286283	full-cat_1	erpe_2018_sw_42hr_WHONDRS-SW48-000099_B_k121_286283__full-cat_1	UViG_720	pore	novel genera	novel genera	720	no	#N/A	#N/A	#N/A	1	0.493	1	dsDNAphage	12797	4	50	0	12797	No	NA	14	5	0	Low-quality	Genome-fragment	29.14	AAI-based (medium-confidence)	0	1	0	VirSorter2
erpe_2018_sw_30hr_WHONDRS-SW48-000095_A_NODE_1505_length_11534_cov_2.713509	full-cat_2	erpe_2018_sw_30hr_WHONDRS-SW48-000095_A_NODE_1505_length_11534_cov_2.713509__full-cat_2	UViG_721	surface	singleton / outlier	singleton / outlier	721	no	#N/A	#N/A	#N/A	0.507	0.007	0.507	dsDNAphage	10980	0	12.5	0	11534	No	NA	8	1	0	Low-quality	Genome-fragment	0.96	HMM-based (lower-bound)	0	1.03	0	VirSorter2
erpe_2018_pw_12hr_WHONDRS-PP48-000089_B_k121_521054	full-cat_1	erpe_2018_pw_12hr_WHONDRS-PP48-000089_B_k121_521054__full-cat_1	UViG_722	both	novel genera	novel genera	722	no	#N/A	#N/A	#N/A	1	0.34	1	dsDNAphage	11261	2	40	0	11263	No	NA	20	5	0	Low-quality	Genome-fragment	20.01	AAI-based (high-confidence)	0	1	0	VirSorter2
erpe_2018_sw_18hr_WHONDRS-SW48-000091_A_NODE_487_length_23917_cov_2.498781	full-cat_1	erpe_2018_sw_18hr_WHONDRS-SW48-000091_A_NODE_487_length_23917_cov_2.498781__full-cat_1	UViG_723	surface	novel genera	novel genera	723	no	#N/A	#N/A	#N/A	0.987	0.127	0.987	dsDNAphage	23914	10	59.3	0	23917	No	NA	27	13	0	Low-quality	Genome-fragment	31.99	HMM-based (lower-bound)	0	1	0	VirSorter2
erpe_2018_sw_18hr_WHONDRS-SW48-000091_A_NODE_946_length_16809_cov_3.136075	full-cat_1	erpe_2018_sw_18hr_WHONDRS-SW48-000091_A_NODE_946_length_16809_cov_3.136075__full-cat_1	UViG_724	surface	novel genera	novel genera	724	no	#N/A	#N/A	#N/A	1	0.447	1	dsDNAphage	16114	1	20.6	0	16809	No	NA	34	3	1	Low-quality	Genome-fragment	19.7	AAI-based (medium-confidence)	0	1	0	VirSorter2
erpe_2018_sw_39hr_WHONDRS-SW48-000098_B_k121_81151	full-cat_2	erpe_2018_sw_39hr_WHONDRS-SW48-000098_B_k121_81151__full-cat_2	UViG_725	surface	novel genera	novel genera	725	no	#N/A	#N/A	#N/A	0.96	0.053	0.96	dsDNAphage	16134	0	16.7	0	16247	No	NA	30	0	0	Not-determined	Genome-fragment	NA	NA	0	1.01	no viral genes detected	VirSorter2
erpe_2018_sw_3hr_WHONDRS-SW48-000086_B_k121_677669	full-cat_2	erpe_2018_sw_3hr_WHONDRS-SW48-000086_B_k121_677669__full-cat_2	UViG_726	surface	novel genera	novel genera	726	no	#N/A	#N/A	#N/A	0.527	0.06	0.527	dsDNAphage	14700	0	42.9	9.5	15631	No	NA	21	5	1	Low-quality	Genome-fragment	6.2	HMM-based (lower-bound)	0	1	0	VirSorter2
erpe_2018_sw_21hr_WHONDRS-SW48-000092_B_k121_1259985	full-cat_1	erpe_2018_sw_21hr_WHONDRS-SW48-000092_B_k121_1259985__full-cat_1	UViG_727	surface	singleton / outlier	singleton / outlier	727	no	#N/A	#N/A	#N/A	1	0.06	1	dsDNAphage	22209	2	46.4	0	22213	No	NA	28	5	2	Low-quality	Genome-fragment	28.43	AAI-based (medium-confidence)	0	1	0	VirSorter2
erpe_2018_sw_30hr_WHONDRS-SW48-000095_B_k121_83737	full-cat_1	erpe_2018_sw_30hr_WHONDRS-SW48-000095_B_k121_83737__full-cat_1	UViG_728	surface	novel genera	novel genera	728	no	#N/A	#N/A	#N/A	1	0.427	1	dsDNAphage	20222	2	40.9	0	20224	No	NA	22	5	0	Medium-quality	Genome-fragment	52.72	AAI-based (medium-confidence)	0	1	0	VirSorter2
erpe_2018_sw_30hr_WHONDRS-SW48-000095_B_k121_456433	full-cat_1	erpe_2018_sw_30hr_WHONDRS-SW48-000095_B_k121_456433__full-cat_1	UViG_729	surface	novel genera	freshwater cluster	729	no	#N/A	#N/A	#N/A	1	0.187	1	dsDNAphage	15566	2	35.5	0	15642	No	NA	31	7	0	Low-quality	Genome-fragment	28.05	HMM-based (lower-bound)	0	1	0	VirSorter2
erpe_2018_sw_18hr_WHONDRS-SW48-000091_B_k121_90063	full-cat_1	erpe_2018_sw_18hr_WHONDRS-SW48-000091_B_k121_90063__full-cat_1	UViG_730	surface	novel genera	wastewater cluster	730	no	#N/A	#N/A	#N/A	1	0.047	1	dsDNAphage	13165	1	26.1	4.3	13167	No	NA	23	3	1	Low-quality	Genome-fragment	18.34	AAI-based (medium-confidence)	0	1	0	VirSorter2
erpe_2018_sw_42hr_WHONDRS-SW48-000099_B_k121_1035962	full-cat_2	erpe_2018_sw_42hr_WHONDRS-SW48-000099_B_k121_1035962__full-cat_2	UViG_731	surface	novel genera	novel genera	731	no	#N/A	#N/A	#N/A	0.607	0.06	0.607	dsDNAphage	16897	0	56.5	0	19312	No	NA	23	3	2	Low-quality	Genome-fragment	6.56	AAI-based (medium-confidence)	0	1	0	VirSorter2
erpe_2018_sw_21hr_WHONDRS-SW48-000092_B_k121_252916	full-cat_1	erpe_2018_sw_21hr_WHONDRS-SW48-000092_B_k121_252916__full-cat_1	UViG_732	surface	novel genera	wastewater cluster	732	no	#N/A	#N/A	#N/A	0.993	0.053	0.993	dsDNAphage	10623	1	15.4	3.8	10627	No	NA	26	1	0	Low-quality	Genome-fragment	20.23	HMM-based (lower-bound)	0	1	0	VirSorter2
erpe_2018_sw_33hr_WHONDRS-SW48-000096_B_k121_572230	full-cat_2	erpe_2018_sw_33hr_WHONDRS-SW48-000096_B_k121_572230__full-cat_2	UViG_733	surface	novel genera	novel genera	733	no	#N/A	#N/A	#N/A	0.767	0.013	0.767	dsDNAphage	12270	0	9.1	0	13825	No	NA	22	0	0	Not-determined	Genome-fragment	NA	NA	0	1	no viral genes detected	VirSorter2
erpe_2018_sw_6hr_WHONDRS-SW48-000087_B_k121_783717	full-cat_2	erpe_2018_sw_6hr_WHONDRS-SW48-000087_B_k121_783717__full-cat_2	UViG_734	surface	singleton / outlier	singleton / outlier	734	no	#N/A	#N/A	#N/A	0.573	0.013	0.573	dsDNAphage	12883	0	20	0	12886	No	NA	16	0	1	Not-determined	Genome-fragment	NA	NA	0	1	no viral genes detected	VirSorter2
erpe_2018_sw_24hr_WHONDRS-SW48-000093_A_NODE_1022_length_11080_cov_2.729389	full-cat_2	erpe_2018_sw_24hr_WHONDRS-SW48-000093_A_NODE_1022_length_11080_cov_2.729389__full-cat_2	UViG_735	surface	singleton / outlier	singleton / outlier	735	no	#N/A	#N/A	#N/A	0.833	0.773	0.833	dsDNAphage	11079	0	62.5	0	11080	No	NA	8	2	0	Low-quality	Genome-fragment	11.09	HMM-based (lower-bound)	0	1	0	VirSorter2
erpe_2018_pw_9hr_WHONDRS-PP48-000088_B_k121_876214	full-cat_1	erpe_2018_pw_9hr_WHONDRS-PP48-000088_B_k121_876214__full-cat_1	UViG_736	pore	singleton / outlier	singleton / outlier	736	yes	erpe_2018_pw_9hr_WHONDRS-PP48-000088_B_bin.18	d__Bacteria;p__Acidobacteriota;c__Aminicenantia;o__UBA2199;f__UBA2199;g__;s__	4	0.973	0.007	0.973	dsDNAphage	11502	4	55.6	11.1	11881	No	NA	9	0	3	Not-determined	Genome-fragment	NA	NA	0	1	no viral genes detected	VirSorter2
erpe_2018_sw_21hr_WHONDRS-SW48-000092_B_k121_748964	full-cat_1	erpe_2018_sw_21hr_WHONDRS-SW48-000092_B_k121_748964__full-cat_1	UViG_737	surface	singleton / outlier	singleton / outlier	737	no	#N/A	#N/A	#N/A	0.993	0.38	0.993	dsDNAphage	13460	2	16	0	13595	No	NA	25	4	0	Low-quality	Genome-fragment	17.17	HMM-based (lower-bound)	0	1	0	VirSorter2
erpe_2018_sw_45hr_WHONDRS-SW48-000100_B_k121_259140	full-cat_1	erpe_2018_sw_45hr_WHONDRS-SW48-000100_B_k121_259140__full-cat_1	UViG_738	surface	novel genera	wastewater and freshwater cluster	738	no	#N/A	#N/A	#N/A	1	0.473	1	dsDNAphage	10663	6	72.7	0	10666	No	NA	11	7	0	Low-quality	Genome-fragment	24.42	AAI-based (medium-confidence)	0	1	0	VirSorter2
erpe_2018_sw_42hr_WHONDRS-SW48-000099_A_NODE_722_length_17141_cov_3.270366	full-cat_2	erpe_2018_sw_42hr_WHONDRS-SW48-000099_A_NODE_722_length_17141_cov_3.270366__full-cat_2	UViG_739	surface	singleton / outlier	singleton / outlier	739	no	#N/A	#N/A	#N/A	0.847	0.04	0.847	dsDNAphage	17060	0	24.2	3	17141	No	NA	33	3	0	Low-quality	Genome-fragment	9.82	HMM-based (lower-bound)	0	1	0	VirSorter2
erpe_2018_pw_0hr_WHONDRS-PP48-000085_A_NODE_1062_length_10726_cov_2.435701	full-cat_1	erpe_2018_pw_0hr_WHONDRS-PP48-000085_A_NODE_1062_length_10726_cov_2.435701__full-cat_1	UViG_740	pore	singleton / outlier	singleton / outlier	740	no	#N/A	#N/A	#N/A	1	0.853	1	dsDNAphage	10724	4	44.4	0	10726	No	NA	18	4	0	Low-quality	Genome-fragment	13.31	HMM-based (lower-bound)	0	1	0	VirSorter2
erpe_2018_sw_30hr_WHONDRS-SW48-000095_B_k121_646248	full-cat_2	erpe_2018_sw_30hr_WHONDRS-SW48-000095_B_k121_646248__full-cat_2	UViG_741	surface	singleton / outlier	singleton / outlier	741	no	#N/A	#N/A	#N/A	0.9	0.02	0.9	dsDNAphage	12656	0	22.2	0	12658	No	NA	18	2	0	Low-quality	Genome-fragment	33.49	AAI-based (medium-confidence)	0	1	0	VirSorter2
erpe_2018_pw_18hr_WHONDRS-PP48-000091_A_NODE_743_length_10091_cov_4.566941	full-cat_1	erpe_2018_pw_18hr_WHONDRS-PP48-000091_A_NODE_743_length_10091_cov_4.566941__full-cat_1	UViG_742	neither	singleton / outlier	singleton / outlier	742	no	#N/A	#N/A	#N/A	0.993	0.353	0.993	dsDNAphage	10088	3	50	0	10091	No	NA	16	4	0	Low-quality	Genome-fragment	26.27	AAI-based (medium-confidence)	0	1	0	VirSorter2
erpe_2018_sw_15hr_WHONDRS-SW48-000090_B_k121_495310	full-cat_1	erpe_2018_sw_15hr_WHONDRS-SW48-000090_B_k121_495310__full-cat_1	UViG_743	surface	novel genera	wastewater cluster	743	no	#N/A	#N/A	#N/A	0.993	0.253	0.993	dsDNAphage	10621	1	20	0	10665	No	NA	20	1	0	Low-quality	Genome-fragment	15.18	HMM-based (lower-bound)	0	1	0	VirSorter2
erpe_2018_sw_45hr_WHONDRS-SW48-000100_A_NODE_715_length_13571_cov_2.923163	full-cat_2	erpe_2018_sw_45hr_WHONDRS-SW48-000100_A_NODE_715_length_13571_cov_2.923163__full-cat_2	UViG_744	surface	singleton / outlier	singleton / outlier	744	no	#N/A	#N/A	#N/A	0.967	0.167	0.967	dsDNAphage	13569	0	14.7	0	13571	No	NA	34	2	0	Low-quality	Genome-fragment	13.89	HMM-based (lower-bound)	0	1	0	VirSorter2
erpe_2018_sw_0hr_WHONDRS-SW48-000085_A_NODE_901_length_12848_cov_1.413332	full-cat_2	erpe_2018_sw_0hr_WHONDRS-SW48-000085_A_NODE_901_length_12848_cov_1.413332__full-cat_2	UViG_745	surface	novel genera	novel genera	745	no	#N/A	#N/A	#N/A	0.947	0.04	0.947	dsDNAphage	12846	0	26.9	0	12848	No	NA	26	4	1	Low-quality	Genome-fragment	14.8	HMM-based (lower-bound)	0	1	0	VirSorter2
erpe_2018_sw_30hr_WHONDRS-SW48-000095_A_NODE_583_length_20192_cov_2.154498	full-cat_2	erpe_2018_sw_30hr_WHONDRS-SW48-000095_A_NODE_583_length_20192_cov_2.154498__full-cat_2	UViG_746	surface	novel genera	novel genera	746	no	#N/A	#N/A	#N/A	0.66	0	0.66	dsDNAphage	17582	0	15.8	0	20192	No	NA	20	2	0	Low-quality	Genome-fragment	6.97	HMM-based (lower-bound)	0	1	0	VirSorter2
erpe_2018_sw_45hr_WHONDRS-SW48-000100_B_k121_1246304	full-cat_1	erpe_2018_sw_45hr_WHONDRS-SW48-000100_B_k121_1246304__full-cat_1	UViG_747	surface	singleton / outlier	singleton / outlier	747	no	#N/A	#N/A	#N/A	0.993	0.34	0.993	dsDNAphage	11006	1	66.7	0	11070	No	NA	15	6	0	Low-quality	Genome-fragment	18.49	AAI-based (medium-confidence)	0	1	0	VirSorter2
erpe_2018_sw_12hr_WHONDRS-SW48-000089_A_NODE_971_length_11086_cov_1.663655	full-cat_1	erpe_2018_sw_12hr_WHONDRS-SW48-000089_A_NODE_971_length_11086_cov_1.663655__full-cat_1	UViG_748	surface	overlapping_cluster	overlapping_cluster	748	no	#N/A	#N/A	#N/A	1	0.727	1	dsDNAphage	11024	7	73.7	0	11086	No	NA	19	13	0	Low-quality	Genome-fragment	26.3	AAI-based (medium-confidence)	0	1	0	VirSorter2
erpe_2018_sw_21hr_WHONDRS-SW48-000092_B_k121_554321	full-cat_2	erpe_2018_sw_21hr_WHONDRS-SW48-000092_B_k121_554321__full-cat_2	UViG_749	surface	singleton / outlier	singleton / outlier	749	no	#N/A	#N/A	#N/A	0.82	0.507	0.82	dsDNAphage	14915	0	38.5	0	15130	No	NA	13	0	0	Not-determined	Genome-fragment	NA	NA	0	1	no viral genes detected	VirSorter2
erpe_2018_sw_18hr_WHONDRS-SW48-000091_B_k121_32821	full-cat_1	erpe_2018_sw_18hr_WHONDRS-SW48-000091_B_k121_32821__full-cat_1	UViG_750	surface	singleton / outlier	singleton / outlier	750	no	#N/A	#N/A	#N/A	1	0.5	1	dsDNAphage	13944	6	85.7	0	14335	No	NA	21	17	0	Low-quality	Genome-fragment	27.96	AAI-based (high-confidence)	0	1	0	VirSorter2
erpe_2018_sw_15hr_WHONDRS-SW48-000090_B_k121_184022	full-cat_2	erpe_2018_sw_15hr_WHONDRS-SW48-000090_B_k121_184022__full-cat_2	UViG_751	surface	novel genera	wastewater cluster	751	no	#N/A	#N/A	#N/A	0.533	0.013	0.533	dsDNAphage	15233	0	42.9	7.1	15670	No	NA	14	0	0	Low-quality	Genome-fragment	3.14	AAI-based (medium-confidence)	0	1	no viral genes detected	VirSorter2
erpe_2018_sw_21hr_WHONDRS-SW48-000092_A_NODE_1900_length_10585_cov_3.441863	full-cat_1	erpe_2018_sw_21hr_WHONDRS-SW48-000092_A_NODE_1900_length_10585_cov_3.441863__full-cat_1	UViG_752	surface	novel genera	novel genera	752	no	#N/A	#N/A	#N/A	1	0.833	1	dsDNAphage	10463	1	25	0	10585	No	NA	24	4	0	Low-quality	Genome-fragment	26.65	AAI-based (medium-confidence)	0	1	0	VirSorter2
erpe_2018_sw_30hr_WHONDRS-SW48-000095_B_k121_632015	full-cat_2	erpe_2018_sw_30hr_WHONDRS-SW48-000095_B_k121_632015__full-cat_2	UViG_753	surface	novel genera	novel genera	753	no	#N/A	#N/A	#N/A	0.733	0.007	0.733	dsDNAphage	14040	0	35	10	14647	No	NA	20	5	2	Low-quality	Genome-fragment	17.8	HMM-based (lower-bound)	0	1	0	VirSorter2
erpe_2018_sw_30hr_WHONDRS-SW48-000095_B_k121_226663	full-cat_2	erpe_2018_sw_30hr_WHONDRS-SW48-000095_B_k121_226663__full-cat_2	UViG_754	surface	novel genera	novel genera	754	no	#N/A	#N/A	#N/A	0.613	0.04	0.613	dsDNAphage	17593	0	23.1	7.7	20292	No	NA	26	4	0	Low-quality	Genome-fragment	29.35	AAI-based (high-confidence)	0	1	0	VirSorter2
erpe_2018_sw_45hr_WHONDRS-SW48-000100_A_NODE_704_length_13639_cov_3.177250	full-cat_2	erpe_2018_sw_45hr_WHONDRS-SW48-000100_A_NODE_704_length_13639_cov_3.177250__full-cat_2	UViG_755	surface	singleton / outlier	singleton / outlier	755	no	#N/A	#N/A	#N/A	0.98	0.887	0.98	dsDNAphage	13636	0	51.9	0	13639	No	NA	27	6	0	Low-quality	Genome-fragment	14.44	HMM-based (lower-bound)	0	1	0	VirSorter2
erpe_2018_sw_42hr_WHONDRS-SW48-000099_A_NODE_1663_length_10197_cov_1.585998	full-cat_2	erpe_2018_sw_42hr_WHONDRS-SW48-000099_A_NODE_1663_length_10197_cov_1.585998__full-cat_2	UViG_756	surface	novel genera	wastewater cluster	756	no	#N/A	#N/A	#N/A	0.627	0.06	0.627	dsDNAphage	10115	0	30	0	10197	No	NA	10	0	0	Not-determined	Genome-fragment	NA	NA	0	1	no viral genes detected	VirSorter2
erpe_2018_sw_42hr_WHONDRS-SW48-000099_B_k121_81669	full-cat_2	erpe_2018_sw_42hr_WHONDRS-SW48-000099_B_k121_81669__full-cat_2	UViG_757	surface	singleton / outlier	singleton / outlier	757	no	#N/A	#N/A	#N/A	0.927	0.16	0.927	dsDNAphage	28523	0	4.1	0	28525	No	NA	73	2	0	Low-quality	Genome-fragment	19.26	HMM-based (lower-bound)	0	1	0	VirSorter2
erpe_2018_sw_3hr_WHONDRS-SW48-000086_B_k121_238522	full-cat_2	erpe_2018_sw_3hr_WHONDRS-SW48-000086_B_k121_238522__full-cat_2	UViG_758	surface	novel genera	novel genera	758	no	#N/A	#N/A	#N/A	0.653	0.04	0.653	dsDNAphage	12285	0	18.2	0	12288	No	NA	11	1	0	Low-quality	Genome-fragment	16.04	HMM-based (lower-bound)	0	1	0	VirSorter2
erpe_2018_pw_18hr_WHONDRS-PP48-000091_A_NODE_614_length_10760_cov_1.366501	full-cat_1	erpe_2018_pw_18hr_WHONDRS-PP48-000091_A_NODE_614_length_10760_cov_1.366501__full-cat_1	UViG_759	pore	singleton / outlier	singleton / outlier	759	no	#N/A	#N/A	#N/A	0.973	0.58	0.973	dsDNAphage	10562	1	25	0	10760	No	NA	16	2	0	Low-quality	Genome-fragment	26.95	AAI-based (medium-confidence)	0	1	0	VirSorter2
erpe_2018_sw_45hr_WHONDRS-SW48-000100_B_k121_921919	full-cat_1	erpe_2018_sw_45hr_WHONDRS-SW48-000100_B_k121_921919__full-cat_1	UViG_760	surface	singleton / outlier	singleton / outlier	760	no	#N/A	#N/A	#N/A	0.987	0.087	0.987	dsDNAphage	13722	2	17.6	0	13947	No	NA	17	1	0	Low-quality	Genome-fragment	20.86	HMM-based (lower-bound)	0	1	0	VirSorter2
erpe_2018_sw_6hr_WHONDRS-SW48-000087_B_k121_1129925	full-cat_1	erpe_2018_sw_6hr_WHONDRS-SW48-000087_B_k121_1129925__full-cat_1	UViG_761	surface	singleton / outlier	singleton / outlier	761	no	#N/A	#N/A	#N/A	1	0.393	1	dsDNAphage	11178	2	80	0	11180	No	NA	10	3	0	Low-quality	Genome-fragment	20.09	AAI-based (medium-confidence)	0	1	0	VirSorter2
erpe_2018_sw_45hr_WHONDRS-SW48-000100_A_NODE_79_length_39602_cov_3.443141	full-cat_1	erpe_2018_sw_45hr_WHONDRS-SW48-000100_A_NODE_79_length_39602_cov_3.443141__full-cat_1	UViG_762	surface	novel genera	novel genera	762	no	#N/A	#N/A	#N/A	1	0.107	1	dsDNAphage	39591	6	37	1.9	39602	No	NA	55	10	0	High-quality	High-quality	100	AAI-based (high-confidence)	0	1.01	0	VirSorter2
erpe_2018_pw_0hr_WHONDRS-PP48-000085_B_k121_2052575	full-cat_1	erpe_2018_pw_0hr_WHONDRS-PP48-000085_B_k121_2052575__full-cat_1	UViG_763	pore	known taxonomy	known taxonomy with wastewater, freshwater, and tara	763	no	#N/A	#N/A	#N/A	1	0.08	1	dsDNAphage	11738	1	26.7	0	11738	No	NA	15	1	0	Low-quality	Genome-fragment	14.36	AAI-based (medium-confidence)	0	1	0	VirSorter2
erpe_2018_sw_21hr_WHONDRS-SW48-000092_A_NODE_1744_length_11185_cov_2.635829	full-cat_1	erpe_2018_sw_21hr_WHONDRS-SW48-000092_A_NODE_1744_length_11185_cov_2.635829__full-cat_1	UViG_764	surface	singleton / outlier	singleton / outlier	764	no	#N/A	#N/A	#N/A	0.76	0.013	0.76	dsDNAphage	11182	1	18.2	9.1	11185	No	NA	11	1	0	Low-quality	Genome-fragment	7.01	HMM-based (lower-bound)	0	1	0	VirSorter2
erpe_2018_sw_6hr_WHONDRS-SW48-000087_B_k121_807560	full-cat_2	erpe_2018_sw_6hr_WHONDRS-SW48-000087_B_k121_807560__full-cat_2	UViG_765	surface	overlapping_cluster	overlapping_cluster	765	no	#N/A	#N/A	#N/A	0.953	0.52	0.953	dsDNAphage	12402	0	71.4	0	12452	No	NA	7	0	0	Not-determined	Genome-fragment	NA	NA	0	1	no viral genes detected	VirSorter2
erpe_2018_sw_21hr_WHONDRS-SW48-000092_B_k121_435528	full-cat_2	erpe_2018_sw_21hr_WHONDRS-SW48-000092_B_k121_435528__full-cat_2	UViG_766	surface	novel genera	novel genera	766	no	#N/A	#N/A	#N/A	0.8	0.04	0.8	dsDNAphage	17766	0	7.7	0	17769	No	NA	26	0	0	Not-determined	Genome-fragment	NA	NA	0	1	no viral genes detected	VirSorter2
erpe_2018_sw_42hr_WHONDRS-SW48-000099_F_scaffold_825	full-cat_2	erpe_2018_sw_42hr_WHONDRS-SW48-000099_F_scaffold_825__full-cat_2	UViG_767	surface	novel genera	novel genera	767	no	#N/A	#N/A	#N/A	0.953	0.34	0.953	dsDNAphage	15262	0	20	0	15507	No	NA	30	0	0	Not-determined	Genome-fragment	NA	NA	0	1	no viral genes detected	VirSorter2
erpe_2018_sw_42hr_WHONDRS-SW48-000099_B_k121_851006	full-cat_1	erpe_2018_sw_42hr_WHONDRS-SW48-000099_B_k121_851006__full-cat_1	UViG_768	surface	singleton / outlier	singleton / outlier	768	no	#N/A	#N/A	#N/A	1	0.24	1	dsDNAphage	10698	1	41.7	0	10931	No	NA	24	8	0	Low-quality	Genome-fragment	18.24	AAI-based (medium-confidence)	0	1	0	VirSorter2
erpe_2018_sw_27hr_WHONDRS-SW48-000094_A_NODE_352_length_20691_cov_1.924626	full-cat_1	erpe_2018_sw_27hr_WHONDRS-SW48-000094_A_NODE_352_length_20691_cov_1.924626__full-cat_1	UViG_769	surface	novel genera	wastewater cluster	769	no	#N/A	#N/A	#N/A	0.967	0	0.967	dsDNAphage	20688	5	35.3	0	20691	No	NA	17	3	0	Low-quality	Genome-fragment	37.88	AAI-based (medium-confidence)	0	1	0	VirSorter2
erpe_2018_sw_30hr_WHONDRS-SW48-000095_B_k121_132256	full-cat_2	erpe_2018_sw_30hr_WHONDRS-SW48-000095_B_k121_132256__full-cat_2	UViG_770	surface	overlapping_cluster	overlapping_cluster	770	no	#N/A	#N/A	#N/A	0.607	0.073	0.607	dsDNAphage	12673	0	60	10	12676	No	NA	10	0	1	Low-quality	Genome-fragment	2.82	AAI-based (medium-confidence)	0	1	no viral genes detected	VirSorter2
erpe_2018_sw_21hr_WHONDRS-SW48-000092_B_k121_980399	full-cat_2	erpe_2018_sw_21hr_WHONDRS-SW48-000092_B_k121_980399__full-cat_2	UViG_771	surface	singleton / outlier	singleton / outlier	771	no	#N/A	#N/A	#N/A	0.587	0.073	0.587	dsDNAphage	12948	0	61.5	15.4	13340	No	NA	13	0	1	Not-determined	Genome-fragment	NA	NA	0	1	no viral genes detected	VirSorter2
erpe_2018_sw_18hr_WHONDRS-SW48-000091_A_NODE_1732_length_11657_cov_2.213617	full-cat_1	erpe_2018_sw_18hr_WHONDRS-SW48-000091_A_NODE_1732_length_11657_cov_2.213617__full-cat_1	UViG_772	surface	novel genera	novel genera	772	no	#N/A	#N/A	#N/A	0.98	0.06	0.98	dsDNAphage	11566	2	28.6	7.1	11657	No	NA	14	2	0	Low-quality	Genome-fragment	4.57	HMM-based (lower-bound)	0	1	0	VirSorter2
erpe_2018_sw_0hr_WHONDRS-SW48-000085_B_k121_719045	full-cat_1	erpe_2018_sw_0hr_WHONDRS-SW48-000085_B_k121_719045__full-cat_1	UViG_773	surface	singleton / outlier	singleton / outlier	773	no	#N/A	#N/A	#N/A	0.987	0.547	0.987	dsDNAphage	10411	1	100	0	10414	No	NA	3	2	0	Low-quality	Genome-fragment	16.98	HMM-based (lower-bound)	0	1	0	VirSorter2
erpe_2018_sw_18hr_WHONDRS-SW48-000091_A_NODE_494_length_23745_cov_1.690871	full-cat_1	erpe_2018_sw_18hr_WHONDRS-SW48-000091_A_NODE_494_length_23745_cov_1.690871__full-cat_1	UViG_774	surface	known taxonomy	known taxonomy with wastewater, freshwater, and tara	774	no	#N/A	#N/A	#N/A	1	0.24	1	dsDNAphage	23637	6	66.7	0	23745	No	NA	21	10	0	Medium-quality	Genome-fragment	54.22	AAI-based (high-confidence)	0	1	0	VirSorter2
erpe_2018_sw_30hr_WHONDRS-SW48-000095_B_k121_133935	full-cat_1	erpe_2018_sw_30hr_WHONDRS-SW48-000095_B_k121_133935__full-cat_1	UViG_775	surface	novel genera	novel genera	775	no	#N/A	#N/A	#N/A	0.933	0.007	0.933	dsDNAphage	22062	5	36.8	0	22091	No	NA	19	3	0	Low-quality	Genome-fragment	40.45	AAI-based (medium-confidence)	0	1.01	0	VirSorter2
erpe_2018_sw_18hr_WHONDRS-SW48-000091_A_NODE_1117_length_15339_cov_1.636931	full-cat_1	erpe_2018_sw_18hr_WHONDRS-SW48-000091_A_NODE_1117_length_15339_cov_1.636931__full-cat_1	UViG_776	surface	novel genera	novel genera	776	no	#N/A	#N/A	#N/A	1	0.313	1	dsDNAphage	15322	1	25	0	15339	No	NA	32	3	0	Low-quality	Genome-fragment	12.09	HMM-based (lower-bound)	0	1	0	VirSorter2
erpe_2018_sw_42hr_WHONDRS-SW48-000099_A_NODE_222_length_32872_cov_2.351718	full-cat_2	erpe_2018_sw_42hr_WHONDRS-SW48-000099_A_NODE_222_length_32872_cov_2.351718__full-cat_2	UViG_777	surface	novel genera	wastewater cluster	777	no	#N/A	#N/A	#N/A	0.74	0.02	0.74	dsDNAphage	31867	0	12.5	0	32872	No	NA	24	0	0	Not-determined	Genome-fragment	NA	NA	0	1	no viral genes detected	VirSorter2
erpe_2018_sw_42hr_WHONDRS-SW48-000099_A_NODE_658_length_18283_cov_1.584435	full-cat_1	erpe_2018_sw_42hr_WHONDRS-SW48-000099_A_NODE_658_length_18283_cov_1.584435__full-cat_1	UViG_778	surface	singleton / outlier	singleton / outlier	778	no	#N/A	#N/A	#N/A	0.993	0.02	0.993	dsDNAphage	18281	1	48.4	3.2	18283	No	NA	31	7	0	Low-quality	Genome-fragment	34.58	AAI-based (medium-confidence)	0	1	0	VirSorter2
erpe_2018_sw_12hr_WHONDRS-SW48-000089_B_k121_287084	full-cat_1	erpe_2018_sw_12hr_WHONDRS-SW48-000089_B_k121_287084__full-cat_1	UViG_779	surface	singleton / outlier	singleton / outlier	779	no	#N/A	#N/A	#N/A	0.993	0.473	0.993	dsDNAphage	12590	3	75	0	12591	No	NA	8	6	0	Low-quality	Genome-fragment	7.81	AAI-based (medium-confidence)	0	1	0	VirSorter2
erpe_2018_sw_27hr_WHONDRS-SW48-000094_F_scaffold_404	full-cat_2	erpe_2018_sw_27hr_WHONDRS-SW48-000094_F_scaffold_404__full-cat_2	UViG_780	surface	novel genera	novel genera	780	no	#N/A	#N/A	#N/A	0.727	0.027	0.727	dsDNAphage	10924	0	25	6.2	10926	No	NA	16	2	0	Low-quality	Genome-fragment	25.52	AAI-based (medium-confidence)	0	1	0	VirSorter2
erpe_2018_sw_27hr_WHONDRS-SW48-000094_A_NODE_421_length_19176_cov_2.148512	full-cat_2	erpe_2018_sw_27hr_WHONDRS-SW48-000094_A_NODE_421_length_19176_cov_2.148512__full-cat_2	UViG_781	surface	singleton / outlier	singleton / outlier	781	no	#N/A	#N/A	#N/A	0.5	0.013	0.5	dsDNAphage	19176	0	8.3	0	19176	No	NA	14	1	0	Low-quality	Genome-fragment	6.62	HMM-based (lower-bound)	0	1	0	VirSorter2
erpe_2018_sw_3hr_WHONDRS-SW48-000086_A_NODE_573_length_12247_cov_1.337706	full-cat_1	erpe_2018_sw_3hr_WHONDRS-SW48-000086_A_NODE_573_length_12247_cov_1.337706__full-cat_1	UViG_782	surface	novel genera	novel genera	782	no	#N/A	#N/A	#N/A	0.993	0.48	0.993	dsDNAphage	12246	1	19	0	12247	No	NA	21	4	0	Low-quality	Genome-fragment	32.29	AAI-based (medium-confidence)	0	1	0	VirSorter2
erpe_2018_sw_42hr_WHONDRS-SW48-000099_A_NODE_723_length_17125_cov_2.053006	full-cat_2	erpe_2018_sw_42hr_WHONDRS-SW48-000099_A_NODE_723_length_17125_cov_2.053006__full-cat_2	UViG_783	surface	singleton / outlier	singleton / outlier	783	no	#N/A	#N/A	#N/A	0.827	0.033	0.827	dsDNAphage	17074	0	9.7	0	17125	No	NA	31	1	0	Low-quality	Genome-fragment	3.24	AAI-based (medium-confidence)	0	1	0	VirSorter2
erpe_2018_sw_27hr_WHONDRS-SW48-000094_B_k121_175161	full-cat_1	erpe_2018_sw_27hr_WHONDRS-SW48-000094_B_k121_175161__full-cat_1	UViG_784	surface	novel genera	wastewater and freshwater cluster	784	no	#N/A	#N/A	#N/A	0.993	0.173	0.993	dsDNAphage	15070	6	78.6	0	15070	No	NA	14	9	0	Low-quality	Genome-fragment	36.3	AAI-based (medium-confidence)	0	1	0	VirSorter2
erpe_2018_sw_42hr_WHONDRS-SW48-000099_B_k121_1240298	full-cat_2	erpe_2018_sw_42hr_WHONDRS-SW48-000099_B_k121_1240298__full-cat_2	UViG_785	surface	novel genera	novel genera	785	no	#N/A	#N/A	#N/A	0.973	0	0.973	dsDNAphage	15002	0	32.3	6.5	15082	No	NA	31	4	2	Low-quality	Genome-fragment	27.61	AAI-based (medium-confidence)	0	1	0	VirSorter2
erpe_2018_sw_30hr_WHONDRS-SW48-000095_F_scaffold_558	full-cat_2	erpe_2018_sw_30hr_WHONDRS-SW48-000095_F_scaffold_558__full-cat_2	UViG_786	surface	novel genera	novel genera	786	no	#N/A	#N/A	#N/A	0.54	0	0.54	dsDNAphage	10074	0	41.7	16.7	10100	No	NA	12	2	0	Low-quality	Genome-fragment	23.68	AAI-based (medium-confidence)	0	1	0	VirSorter2
erpe_2018_sw_21hr_WHONDRS-SW48-000092_A_NODE_533_length_23147_cov_2.536447	full-cat_2	erpe_2018_sw_21hr_WHONDRS-SW48-000092_A_NODE_533_length_23147_cov_2.536447__full-cat_2	UViG_787	surface	novel genera	novel genera	787	no	#N/A	#N/A	#N/A	0.947	0.007	0.947	dsDNAphage	23058	0	12.5	2.1	23147	No	NA	48	2	1	Low-quality	Genome-fragment	2.66	HMM-based (lower-bound)	0	1	0	VirSorter2
erpe_2018_sw_6hr_WHONDRS-SW48-000087_B_k121_933397	full-cat_1	erpe_2018_sw_6hr_WHONDRS-SW48-000087_B_k121_933397__full-cat_1	UViG_788	surface	novel genera	novel genera	788	no	#N/A	#N/A	#N/A	0.993	0.307	0.993	dsDNAphage	15384	3	56.2	0	15549	No	NA	16	4	0	Low-quality	Genome-fragment	5.76	HMM-based (lower-bound)	0	1	0	VirSorter2
erpe_2018_sw_6hr_WHONDRS-SW48-000087_B_k121_563126	full-cat_1	erpe_2018_sw_6hr_WHONDRS-SW48-000087_B_k121_563126__full-cat_1	UViG_789	surface	novel genera	novel genera	789	no	#N/A	#N/A	#N/A	0.993	0.113	0.993	dsDNAphage	19460	3	52.6	0	19460	No	NA	19	7	0	Low-quality	Genome-fragment	30.43	AAI-based (medium-confidence)	0	1	0	VirSorter2
erpe_2018_pw_18hr_WHONDRS-PP48-000091_A_NODE_406_length_12609_cov_1.442477	full-cat_1	erpe_2018_pw_18hr_WHONDRS-PP48-000091_A_NODE_406_length_12609_cov_1.442477__full-cat_1	UViG_790	pore	novel genera	wastewater and tara cluster	790	no	#N/A	#N/A	#N/A	1	0.167	1	dsDNAphage	12382	4	65	0	12609	No	NA	20	6	0	Low-quality	Genome-fragment	31.21	AAI-based (medium-confidence)	0	1	0	VirSorter2
erpe_2018_sw_18hr_WHONDRS-SW48-000091_A_NODE_1442_length_13097_cov_2.397918	full-cat_1	erpe_2018_sw_18hr_WHONDRS-SW48-000091_A_NODE_1442_length_13097_cov_2.397918__full-cat_1	UViG_791	surface	novel genera	novel genera	791	no	#N/A	#N/A	#N/A	0.973	0.053	0.973	dsDNAphage	13029	2	50	5.6	13097	No	NA	18	6	1	Low-quality	Genome-fragment	22.36	AAI-based (medium-confidence)	0	1.01	0	VirSorter2
erpe_2018_sw_18hr_WHONDRS-SW48-000091_B_k121_974216	full-cat_1	erpe_2018_sw_18hr_WHONDRS-SW48-000091_B_k121_974216__full-cat_1	UViG_792	surface	singleton / outlier	singleton / outlier	792	no	#N/A	#N/A	#N/A	1	0.927	1	dsDNAphage	11664	2	70.6	0	11675	No	NA	17	6	0	Low-quality	Genome-fragment	33.38	AAI-based (medium-confidence)	0	1	0	VirSorter2
erpe_2018_sw_45hr_WHONDRS-SW48-000100_A_NODE_122_length_33055_cov_3.216199	full-cat_1	erpe_2018_sw_45hr_WHONDRS-SW48-000100_A_NODE_122_length_33055_cov_3.216199__full-cat_1	UViG_793	surface	novel genera	novel genera	793	no	#N/A	#N/A	#N/A	1	0.173	1	dsDNAphage	32983	2	35.4	2.1	33055	No	NA	48	9	0	Medium-quality	Genome-fragment	89.26	AAI-based (high-confidence)	0	1	0	VirSorter2
erpe_2018_sw_18hr_WHONDRS-SW48-000091_B_k121_340370	full-cat_2	erpe_2018_sw_18hr_WHONDRS-SW48-000091_B_k121_340370__full-cat_2	UViG_794	surface	novel genera	wastewater cluster	794	no	#N/A	#N/A	#N/A	0.82	0.18	0.82	dsDNAphage	13629	0	16	0	13677	No	NA	25	0	0	Not-determined	Genome-fragment	NA	NA	0	1	no viral genes detected	VirSorter2
erpe_2018_sw_21hr_WHONDRS-SW48-000092_A_NODE_380_length_28043_cov_2.326372	full-cat_2	erpe_2018_sw_21hr_WHONDRS-SW48-000092_A_NODE_380_length_28043_cov_2.326372__full-cat_2	UViG_795	surface	novel genera	novel genera	795	no	#N/A	#N/A	#N/A	0.9	0.013	0.9	dsDNAphage	28040	0	10.5	1.8	28043	No	NA	57	3	2	Low-quality	Genome-fragment	28.83	HMM-based (lower-bound)	0	1	0	VirSorter2
erpe_2018_pw_18hr_WHONDRS-PP48-000091_B_k121_1071811	full-cat_1	erpe_2018_pw_18hr_WHONDRS-PP48-000091_B_k121_1071811__full-cat_1	UViG_796	neither	singleton / outlier	singleton / outlier	796	no	#N/A	#N/A	#N/A	1	0.22	1	dsDNAphage	13964	2	21.7	0	13967	No	NA	23	4	0	Low-quality	Genome-fragment	16.13	HMM-based (lower-bound)	0	1	0	VirSorter2
erpe_2018_sw_42hr_WHONDRS-SW48-000099_B_k121_1127239	full-cat_1	erpe_2018_sw_42hr_WHONDRS-SW48-000099_B_k121_1127239__full-cat_1	UViG_797	surface	novel genera	novel genera	797	no	#N/A	#N/A	#N/A	1	0.007	1	dsDNAphage	29036	2	31	2.4	29038	No	NA	42	7	1	Low-quality	Genome-fragment	19.66	HMM-based (lower-bound)	0	1	0	VirSorter2
erpe_2018_sw_6hr_WHONDRS-SW48-000087_B_k121_240611	full-cat_2	erpe_2018_sw_6hr_WHONDRS-SW48-000087_B_k121_240611__full-cat_2	UViG_798	surface	singleton / outlier	singleton / outlier	798	no	#N/A	#N/A	#N/A	0.747	0.04	0.747	dsDNAphage	10039	0	28.6	0	10040	No	NA	14	1	0	Low-quality	Genome-fragment	13.04	HMM-based (lower-bound)	0	1	0	VirSorter2
erpe_2018_sw_3hr_WHONDRS-SW48-000086_B_k121_433492	full-cat_1	erpe_2018_sw_3hr_WHONDRS-SW48-000086_B_k121_433492__full-cat_1	UViG_799	surface	singleton / outlier	singleton / outlier	799	no	#N/A	#N/A	#N/A	0.993	0.247	0.993	dsDNAphage	10147	3	71.4	0	10147	No	NA	7	5	0	Low-quality	Genome-fragment	6.28	AAI-based (medium-confidence)	0	1	0	VirSorter2
erpe_2018_sw_21hr_WHONDRS-SW48-000092_B_k121_1373466	full-cat_1	erpe_2018_sw_21hr_WHONDRS-SW48-000092_B_k121_1373466__full-cat_1	UViG_800	surface	novel genera	novel genera	800	no	#N/A	#N/A	#N/A	1	0.267	1	dsDNAphage	13148	1	29	0	13151	No	NA	31	2	1	Low-quality	Genome-fragment	4.27	HMM-based (lower-bound)	0	1	0	VirSorter2
erpe_2018_sw_45hr_WHONDRS-SW48-000100_B_k121_1711099	full-cat_1	erpe_2018_sw_45hr_WHONDRS-SW48-000100_B_k121_1711099__full-cat_1	UViG_801	surface	novel genera	novel genera	801	no	#N/A	#N/A	#N/A	1	0.693	1	dsDNAphage	14606	1	19	0	14664	No	NA	21	1	0	Low-quality	Genome-fragment	6.13	HMM-based (lower-bound)	0	1	0	VirSorter2
erpe_2018_sw_45hr_WHONDRS-SW48-000100_B_k121_758279	full-cat_1	erpe_2018_sw_45hr_WHONDRS-SW48-000100_B_k121_758279__full-cat_1	UViG_802	surface	novel genera	novel genera	802	no	#N/A	#N/A	#N/A	0.973	0.053	0.973	dsDNAphage	15513	1	30.8	0	15515	No	NA	13	0	0	Low-quality	Genome-fragment	25	AAI-based (medium-confidence)	0	1	no viral genes detected	VirSorter2
erpe_2018_sw_6hr_WHONDRS-SW48-000087_B_k121_1176388	full-cat_1	erpe_2018_sw_6hr_WHONDRS-SW48-000087_B_k121_1176388__full-cat_1	UViG_803	surface	novel genera	wastewater cluster	803	yes	erpe_2018_sw_3hr_WHONDRS-SW48-000086_B_bin.13	d__Bacteria;p__Proteobacteria;c__Gammaproteobacteria;o__Competibacterales;f__Competibacteraceae;g__UBA2383;s__	31	0.993	0.04	0.993	dsDNAphage	10659	4	68.8	6.2	10661	No	NA	16	9	0	Low-quality	Genome-fragment	20.19	HMM-based (lower-bound)	0	1	0	VirSorter2
erpe_2018_sw_42hr_WHONDRS-SW48-000099_B_k121_1605591	full-cat_2	erpe_2018_sw_42hr_WHONDRS-SW48-000099_B_k121_1605591__full-cat_2	UViG_804	surface	singleton / outlier	singleton / outlier	804	no	#N/A	#N/A	#N/A	0.887	0.053	0.887	dsDNAphage	14756	0	3.2	0	14801	No	NA	31	1	0	Low-quality	Genome-fragment	7.28	HMM-based (lower-bound)	0	1	0	VirSorter2
erpe_2018_sw_42hr_WHONDRS-SW48-000099_B_k121_538380	full-cat_1	erpe_2018_sw_42hr_WHONDRS-SW48-000099_B_k121_538380__full-cat_1	UViG_805	surface	singleton / outlier	singleton / outlier	805	no	#N/A	#N/A	#N/A	0.987	0.013	0.987	dsDNAphage	11625	3	40	0	11660	No	NA	10	3	0	Low-quality	Genome-fragment	2.44	AAI-based (medium-confidence)	0	1	0	VirSorter2
erpe_2018_sw_42hr_WHONDRS-SW48-000099_B_k121_796332	full-cat_2	erpe_2018_sw_42hr_WHONDRS-SW48-000099_B_k121_796332__full-cat_2	UViG_806	surface	novel genera	wastewater cluster	806	no	#N/A	#N/A	#N/A	0.573	0	0.573	dsDNAphage	21508	0	35.7	10.7	21509	No	NA	28	2	0	Low-quality	Genome-fragment	31.01	HMM-based (lower-bound)	0	1	0	VirSorter2
erpe_2018_sw_42hr_WHONDRS-SW48-000099_A_NODE_1241_length_12325_cov_1.804886	full-cat_1	erpe_2018_sw_42hr_WHONDRS-SW48-000099_A_NODE_1241_length_12325_cov_1.804886__full-cat_1	UViG_807	surface	singleton / outlier	singleton / outlier	807	no	#N/A	#N/A	#N/A	0.993	0.2	0.993	dsDNAphage	12174	1	30.8	0	12325	No	NA	26	4	0	Low-quality	Genome-fragment	30.15	AAI-based (medium-confidence)	0	1.01	0	VirSorter2
erpe_2018_sw_6hr_WHONDRS-SW48-000087_B_k121_1165571	full-cat_1	erpe_2018_sw_6hr_WHONDRS-SW48-000087_B_k121_1165571__full-cat_1	UViG_808	surface	novel genera	novel genera	808	no	#N/A	#N/A	#N/A	1	0.287	1	dsDNAphage	14070	3	40	0	14449	No	NA	15	3	0	Low-quality	Genome-fragment	5.69	HMM-based (lower-bound)	0	1.01	0	VirSorter2
erpe_2018_pw_18hr_WHONDRS-PP48-000091_A_NODE_48_length_28982_cov_1.315370	full-cat_2	erpe_2018_pw_18hr_WHONDRS-PP48-000091_A_NODE_48_length_28982_cov_1.315370__full-cat_2	UViG_809	neither	singleton / outlier	singleton / outlier	809	no	#N/A	#N/A	#N/A	0.807	0.06	0.807	dsDNAphage	23443	0	33.3	0	28982	No	NA	50	1	2	Low-quality	Genome-fragment	18.49	HMM-based (lower-bound)	0	1	0	VirSorter2
erpe_2018_sw_45hr_WHONDRS-SW48-000100_B_k121_822245	full-cat_1	erpe_2018_sw_45hr_WHONDRS-SW48-000100_B_k121_822245__full-cat_1	UViG_810	surface	singleton / outlier	singleton / outlier	810	no	#N/A	#N/A	#N/A	0.973	0.013	0.973	dsDNAphage	19155	1	18.5	7.4	19155	No	NA	27	3	0	Low-quality	Genome-fragment	16.37	HMM-based (lower-bound)	0	1	0	VirSorter2
erpe_2018_sw_18hr_WHONDRS-SW48-000091_B_k121_897481	full-cat_1	erpe_2018_sw_18hr_WHONDRS-SW48-000091_B_k121_897481__full-cat_1	UViG_811	surface	singleton / outlier	singleton / outlier	811	no	#N/A	#N/A	#N/A	0.847	0	0.847	dsDNAphage	9670	1	12.5	0	10018	No	NA	8	1	0	Low-quality	Genome-fragment	5.53	HMM-based (lower-bound)	0	1	0	VirSorter2
erpe_2018_sw_42hr_WHONDRS-SW48-000099_A_NODE_294_length_27982_cov_1.851122	full-cat_1	erpe_2018_sw_42hr_WHONDRS-SW48-000099_A_NODE_294_length_27982_cov_1.851122__full-cat_1	UViG_812	surface	novel genera	freshwater cluster	812	no	#N/A	#N/A	#N/A	0.987	0.013	0.987	dsDNAphage	27978	1	30.2	2.3	27982	No	NA	43	1	3	Low-quality	Genome-fragment	8.69	AAI-based (medium-confidence)	0	1	0	VirSorter2
erpe_2018_sw_42hr_WHONDRS-SW48-000099_B_k121_1061437	full-cat_1	erpe_2018_sw_42hr_WHONDRS-SW48-000099_B_k121_1061437__full-cat_1	UViG_813	surface	singleton / outlier	singleton / outlier	813	no	#N/A	#N/A	#N/A	1	0	1	dsDNAphage	28408	2	42.3	7.7	28417	No	NA	26	1	1	Medium-quality	Genome-fragment	65.79	HMM-based (lower-bound)	0	1	0	VirSorter2
erpe_2018_sw_42hr_WHONDRS-SW48-000099_B_k121_216996	full-cat_2	erpe_2018_sw_42hr_WHONDRS-SW48-000099_B_k121_216996__full-cat_2	UViG_814	surface	singleton / outlier	singleton / outlier	814	no	#N/A	#N/A	#N/A	0.64	0	0.64	dsDNAphage	15715	0	9.5	4.8	16468	No	NA	25	1	1	Low-quality	Genome-fragment	11.95	AAI-based (medium-confidence)	0	1	0	VirSorter2
erpe_2018_sw_21hr_WHONDRS-SW48-000092_B_k121_439745	full-cat_1	erpe_2018_sw_21hr_WHONDRS-SW48-000092_B_k121_439745__full-cat_1	UViG_815	surface	singleton / outlier	singleton / outlier	815	no	#N/A	#N/A	#N/A	0.993	0.193	0.993	dsDNAphage	13526	1	21.4	0	13528	No	NA	14	2	0	Low-quality	Genome-fragment	19.86	AAI-based (medium-confidence)	0	1	0	VirSorter2
erpe_2018_sw_18hr_WHONDRS-SW48-000091_B_k121_152856	full-cat_2	erpe_2018_sw_18hr_WHONDRS-SW48-000091_B_k121_152856__full-cat_2	UViG_816	surface	novel genera	novel genera	816	no	#N/A	#N/A	#N/A	0.987	0.427	0.987	dsDNAphage	24213	0	8.2	0	24277	No	NA	49	1	0	Low-quality	Genome-fragment	12.89	HMM-based (lower-bound)	0	1.01	0	VirSorter2
erpe_2018_sw_45hr_WHONDRS-SW48-000100_B_k121_333586	full-cat_1	erpe_2018_sw_45hr_WHONDRS-SW48-000100_B_k121_333586__full-cat_1	UViG_817	surface	novel genera	wastewater cluster	817	no	#N/A	#N/A	#N/A	0.993	0.24	0.993	dsDNAphage	17015	5	40	0	17313	No	NA	20	7	0	Low-quality	Genome-fragment	27.5	AAI-based (medium-confidence)	0	1	0	VirSorter2
erpe_2018_sw_39hr_WHONDRS-SW48-000098_A_NODE_200_length_23887_cov_2.792912	full-cat_2	erpe_2018_sw_39hr_WHONDRS-SW48-000098_A_NODE_200_length_23887_cov_2.792912__full-cat_2	UViG_818	neither	singleton / outlier	singleton / outlier	818	no	#N/A	#N/A	#N/A	0.553	0.127	0.553	dsDNAphage	23885	0	24	0	23887	No	NA	25	3	0	Low-quality	Genome-fragment	12.43	HMM-based (lower-bound)	0	1.01	0	VirSorter2
erpe_2018_sw_45hr_WHONDRS-SW48-000100_B_k121_1124071	full-cat_1	erpe_2018_sw_45hr_WHONDRS-SW48-000100_B_k121_1124071__full-cat_1	UViG_819	surface	singleton / outlier	singleton / outlier	819	no	#N/A	#N/A	#N/A	0.993	0.013	0.993	dsDNAphage	14399	2	35.7	3.6	14721	No	NA	28	6	1	Low-quality	Genome-fragment	22.29	HMM-based (lower-bound)	0	1	0	VirSorter2
erpe_2018_sw_45hr_WHONDRS-SW48-000100_B_k121_112660	full-cat_1	erpe_2018_sw_45hr_WHONDRS-SW48-000100_B_k121_112660__full-cat_1	UViG_820	surface	novel genera	freshwater cluster	820	no	#N/A	#N/A	#N/A	1	0.28	1	dsDNAphage	22963	1	26.1	0	22964	No	NA	23	1	0	Low-quality	Genome-fragment	34.35	HMM-based (lower-bound)	0	1	0	VirSorter2
erpe_2018_sw_6hr_WHONDRS-SW48-000087_B_k121_762581	full-cat_2	erpe_2018_sw_6hr_WHONDRS-SW48-000087_B_k121_762581__full-cat_2	UViG_821	surface	singleton / outlier	singleton / outlier	821	no	#N/A	#N/A	#N/A	0.88	0.587	0.88	dsDNAphage	13548	0	16	0	13548	No	NA	25	1	0	Low-quality	Genome-fragment	10.97	HMM-based (lower-bound)	0	1	0	VirSorter2
erpe_2018_sw_42hr_WHONDRS-SW48-000099_B_k121_750226	full-cat_1	erpe_2018_sw_42hr_WHONDRS-SW48-000099_B_k121_750226__full-cat_1	UViG_822	surface	overlapping_cluster	overlapping_cluster	822	no	#N/A	#N/A	#N/A	1	0.413	1	dsDNAphage	10983	4	100	0	10985	No	NA	13	6	0	Low-quality	Genome-fragment	29.59	AAI-based (medium-confidence)	0	1	0	VirSorter2
erpe_2018_sw_45hr_WHONDRS-SW48-000100_B_k121_1082952	full-cat_1	erpe_2018_sw_45hr_WHONDRS-SW48-000100_B_k121_1082952__full-cat_1	UViG_823	surface	singleton / outlier	singleton / outlier	823	no	#N/A	#N/A	#N/A	1	0.487	1	dsDNAphage	17538	2	83.3	0	17539	No	NA	18	6	0	Medium-quality	Genome-fragment	52.99	AAI-based (medium-confidence)	0	1	0	VirSorter2
erpe_2018_sw_0hr_WHONDRS-SW48-000085_B_k121_361460	full-cat_1	erpe_2018_sw_0hr_WHONDRS-SW48-000085_B_k121_361460__full-cat_1	UViG_824	surface	novel genera	novel genera	824	no	#N/A	#N/A	#N/A	0.993	0.007	0.993	dsDNAphage	17691	1	19.2	3.8	17734	No	NA	26	2	0	Low-quality	Genome-fragment	25.48	HMM-based (lower-bound)	0	1	0	VirSorter2
erpe_2018_sw_24hr_WHONDRS-SW48-000093_B_k121_674739	full-cat_2	erpe_2018_sw_24hr_WHONDRS-SW48-000093_B_k121_674739__full-cat_2	UViG_825	surface	novel genera	novel genera	825	no	#N/A	#N/A	#N/A	0.787	0.027	0.787	dsDNAphage	10918	0	27.3	9.1	12483	No	NA	22	2	0	Low-quality	Genome-fragment	7.43	HMM-based (lower-bound)	0	1	0	VirSorter2
erpe_2018_sw_21hr_WHONDRS-SW48-000092_B_k121_674248	full-cat_2	erpe_2018_sw_21hr_WHONDRS-SW48-000092_B_k121_674248__full-cat_2	UViG_826	surface	singleton / outlier	singleton / outlier	826	no	#N/A	#N/A	#N/A	0.507	0	0.507	dsDNAphage	11187	0	9.1	0	11260	No	NA	11	0	1	Not-determined	Genome-fragment	NA	NA	0	1	no viral genes detected	VirSorter2
erpe_2018_pw_18hr_WHONDRS-PP48-000091_B_k121_2625442	full-cat_2	erpe_2018_pw_18hr_WHONDRS-PP48-000091_B_k121_2625442__full-cat_2	UViG_827	neither	singleton / outlier	singleton / outlier	827	no	#N/A	#N/A	#N/A	0.84	0.047	0.84	dsDNAphage	25577	0	15.6	1.6	27292	No	NA	64	7	0	Low-quality	Genome-fragment	13.19	HMM-based (lower-bound)	0	1	0	VirSorter2
erpe_2018_sw_45hr_WHONDRS-SW48-000100_B_k121_1776295	full-cat_1	erpe_2018_sw_45hr_WHONDRS-SW48-000100_B_k121_1776295__full-cat_1	UViG_828	surface	singleton / outlier	singleton / outlier	828	no	#N/A	#N/A	#N/A	0.993	0.18	0.993	dsDNAphage	14435	1	31.2	0	15336	No	NA	16	2	0	Low-quality	Genome-fragment	16.1	HMM-based (lower-bound)	0	1	0	VirSorter2
erpe_2018_sw_18hr_WHONDRS-SW48-000091_A_NODE_2178_length_10007_cov_1.837449	full-cat_1	erpe_2018_sw_18hr_WHONDRS-SW48-000091_A_NODE_2178_length_10007_cov_1.837449__full-cat_1	UViG_829	surface	singleton / outlier	singleton / outlier	829	no	#N/A	#N/A	#N/A	1	0.187	1	dsDNAphage	10006	1	44.4	0	10007	No	NA	18	6	0	Low-quality	Genome-fragment	22.84	AAI-based (medium-confidence)	0	1	0	VirSorter2
erpe_2018_pw_0hr_WHONDRS-PP48-000085_B_k121_1320420	full-cat_1	erpe_2018_pw_0hr_WHONDRS-PP48-000085_B_k121_1320420__full-cat_1	UViG_830	pore	singleton / outlier	singleton / outlier	830	no	#N/A	#N/A	#N/A	1	0.187	1	dsDNAphage	14236	2	36.4	3	14237	No	NA	33	5	0	Low-quality	Genome-fragment	15.63	HMM-based (lower-bound)	0	1	0	VirSorter2
erpe_2018_sw_18hr_WHONDRS-SW48-000091_A_NODE_1764_length_11519_cov_2.848402	full-cat_1	erpe_2018_sw_18hr_WHONDRS-SW48-000091_A_NODE_1764_length_11519_cov_2.848402__full-cat_1	UViG_831	surface	novel genera	novel genera	831	no	#N/A	#N/A	#N/A	1	0.433	1	dsDNAphage	11518	2	80	0	11519	No	NA	10	5	0	Low-quality	Genome-fragment	26.89	AAI-based (medium-confidence)	0	1	0	VirSorter2
erpe_2018_sw_6hr_WHONDRS-SW48-000087_B_k121_760491	full-cat_2	erpe_2018_sw_6hr_WHONDRS-SW48-000087_B_k121_760491__full-cat_2	UViG_832	surface	singleton / outlier	singleton / outlier	832	no	#N/A	#N/A	#N/A	0.593	0.053	0.593	dsDNAphage	10068	0	23.1	0	10070	No	NA	13	0	0	Not-determined	Genome-fragment	NA	NA	0	1	no viral genes detected	VirSorter2
erpe_2018_sw_21hr_WHONDRS-SW48-000092_A_NODE_587_length_21888_cov_2.016543	full-cat_1	erpe_2018_sw_21hr_WHONDRS-SW48-000092_A_NODE_587_length_21888_cov_2.016543__full-cat_1	UViG_833	surface	novel genera	wastewater cluster	833	yes	multi: erpe_2018_sw_30hr_WHONDRS-SW48-000095_B_bin.71 / erpe_2018_sw_6hr_WHONDRS-SW48-000087_B_bin.81	d__Bacteria;p__Proteobacteria;c__Gammaproteobacteria;o__Burkholderiales;f__Rhodocyclaceae;g__;s__	#N/A	0.993	0.213	0.993	dsDNAphage	21887	5	68.4	0	21888	No	NA	19	9	0	Low-quality	Genome-fragment	36.62	AAI-based (medium-confidence)	0	1	0	VirSorter2
erpe_2018_sw_21hr_WHONDRS-SW48-000092_B_k121_709658	full-cat_1	erpe_2018_sw_21hr_WHONDRS-SW48-000092_B_k121_709658__full-cat_1	UViG_834	surface	novel genera	novel genera	834	no	#N/A	#N/A	#N/A	0.96	0	0.96	dsDNAphage	22218	2	32.1	7.1	22220	No	NA	28	8	0	Low-quality	Genome-fragment	26.01	HMM-based (lower-bound)	0	1	0	VirSorter2
erpe_2018_pw_39hr_WHONDRS-PP48-000098_A_NODE_48_length_12335_cov_1.292923	full-cat_1	erpe_2018_pw_39hr_WHONDRS-PP48-000098_A_NODE_48_length_12335_cov_1.292923__full-cat_1	UViG_835	pore	singleton / outlier	singleton / outlier	835	no	#N/A	#N/A	#N/A	0.98	0.04	0.98	dsDNAphage	12334	1	42.9	14.3	12335	No	NA	7	4	0	Low-quality	Genome-fragment	6.69	HMM-based (lower-bound)	0	1	0	VirSorter2
erpe_2018_pw_18hr_WHONDRS-PP48-000091_A_NODE_574_length_11065_cov_1.303438	full-cat_1	erpe_2018_pw_18hr_WHONDRS-PP48-000091_A_NODE_574_length_11065_cov_1.303438__full-cat_1	UViG_836	pore	singleton / outlier	singleton / outlier	836	no	#N/A	#N/A	#N/A	0.993	0.007	0.993	dsDNAphage	11065	2	15	5	11065	No	NA	20	2	1	Low-quality	Genome-fragment	16.11	HMM-based (lower-bound)	0	1	0	VirSorter2
erpe_2018_sw_42hr_WHONDRS-SW48-000099_B_k121_1466025	full-cat_2	erpe_2018_sw_42hr_WHONDRS-SW48-000099_B_k121_1466025__full-cat_2	UViG_837	surface	novel genera	novel genera	837	no	#N/A	#N/A	#N/A	0.513	0.013	0.513	dsDNAphage	23645	0	4.4	2.2	23648	No	NA	50	2	1	Low-quality	Genome-fragment	11.23	HMM-based (lower-bound)	0	1	0	VirSorter2
erpe_2018_sw_21hr_WHONDRS-SW48-000092_A_NODE_559_length_22483_cov_2.427626	full-cat_1	erpe_2018_sw_21hr_WHONDRS-SW48-000092_A_NODE_559_length_22483_cov_2.427626__full-cat_1	UViG_838	surface	novel genera	novel genera	838	no	#N/A	#N/A	#N/A	0.98	0.04	0.98	dsDNAphage	22480	1	16.7	2.4	22483	No	NA	42	3	0	Low-quality	Genome-fragment	7.72	HMM-based (lower-bound)	0	1	0	VirSorter2
erpe_2018_sw_45hr_WHONDRS-SW48-000100_A_NODE_982_length_11590_cov_3.009247	full-cat_1	erpe_2018_sw_45hr_WHONDRS-SW48-000100_A_NODE_982_length_11590_cov_3.009247__full-cat_1	UViG_839	surface	novel genera	wastewater cluster	839	no	#N/A	#N/A	#N/A	0.993	0.013	0.993	dsDNAphage	11586	2	56.2	6.2	11590	No	NA	16	4	0	Low-quality	Genome-fragment	21.72	HMM-based (lower-bound)	0	1	0	VirSorter2
erpe_2018_sw_18hr_WHONDRS-SW48-000091_B_k121_788628	full-cat_1	erpe_2018_sw_18hr_WHONDRS-SW48-000091_B_k121_788628__full-cat_1	UViG_840	surface	singleton / outlier	singleton / outlier	840	no	#N/A	#N/A	#N/A	1	0.06	1	dsDNAphage	12570	3	55.6	0	12729	No	NA	18	4	0	Low-quality	Genome-fragment	17.08	HMM-based (lower-bound)	0	1	0	VirSorter2
erpe_2018_sw_45hr_WHONDRS-SW48-000100_F_scaffold_499	full-cat_1	erpe_2018_sw_45hr_WHONDRS-SW48-000100_F_scaffold_499__full-cat_1	UViG_841	surface	singleton / outlier	singleton / outlier	841	no	#N/A	#N/A	#N/A	1	0.833	1	dsDNAphage	10861	2	35.7	0	10864	No	NA	14	4	0	Low-quality	Genome-fragment	26.12	AAI-based (medium-confidence)	0	1	0	VirSorter2
erpe_2018_sw_45hr_WHONDRS-SW48-000100_B_k121_108100	full-cat_1	erpe_2018_sw_45hr_WHONDRS-SW48-000100_B_k121_108100__full-cat_1	UViG_842	surface	novel genera	wastewater cluster	842	no	#N/A	#N/A	#N/A	0.993	0.213	0.993	dsDNAphage	14664	5	50	0	14664	No	NA	20	9	0	Low-quality	Genome-fragment	33.96	AAI-based (medium-confidence)	0	1	0	VirSorter2
erpe_2018_sw_42hr_WHONDRS-SW48-000099_B_k121_5524	full-cat_2	erpe_2018_sw_42hr_WHONDRS-SW48-000099_B_k121_5524__full-cat_2	UViG_843	surface	novel genera	novel genera	843	no	#N/A	#N/A	#N/A	0.913	0.073	0.913	dsDNAphage	13962	0	41.2	0	13963	No	NA	17	2	0	Low-quality	Genome-fragment	12.21	HMM-based (lower-bound)	0	1	0	VirSorter2
erpe_2018_sw_42hr_WHONDRS-SW48-000099_B_k121_870220	full-cat_1	erpe_2018_sw_42hr_WHONDRS-SW48-000099_B_k121_870220__full-cat_1	UViG_844	surface	singleton / outlier	singleton / outlier	844	no	#N/A	#N/A	#N/A	0.993	0.34	0.993	dsDNAphage	12762	2	35.7	0	12775	No	NA	28	6	0	Low-quality	Genome-fragment	23.51	AAI-based (high-confidence)	0	1	0	VirSorter2
erpe_2018_sw_27hr_WHONDRS-SW48-000094_B_k121_390741	full-cat_1	erpe_2018_sw_27hr_WHONDRS-SW48-000094_B_k121_390741__full-cat_1	UViG_845	surface	novel genera	novel genera	845	no	#N/A	#N/A	#N/A	1	0.513	1	dsDNAphage	10319	1	28	0	10573	No	NA	25	3	0	Low-quality	Genome-fragment	7.77	HMM-based (lower-bound)	0	1	0	VirSorter2
erpe_2018_sw_21hr_WHONDRS-SW48-000092_A_NODE_1474_length_12462_cov_4.058289	full-cat_2	erpe_2018_sw_21hr_WHONDRS-SW48-000092_A_NODE_1474_length_12462_cov_4.058289__full-cat_2	UViG_846	surface	novel genera	novel genera	846	no	#N/A	#N/A	#N/A	0.813	0.08	0.813	dsDNAphage	12460	0	27.8	0	12462	No	NA	18	3	0	Low-quality	Genome-fragment	12.67	HMM-based (lower-bound)	0	1	0	VirSorter2
erpe_2018_sw_42hr_WHONDRS-SW48-000099_B_k121_84844	full-cat_1	erpe_2018_sw_42hr_WHONDRS-SW48-000099_B_k121_84844__full-cat_1	UViG_847	surface	novel genera	novel genera	847	no	#N/A	#N/A	#N/A	1	0.007	1	dsDNAphage	43846	3	29.1	5.1	43846	No	NA	79	16	0	High-quality	High-quality	100	AAI-based (medium-confidence)	0	1	0	VirSorter2
erpe_2018_sw_42hr_WHONDRS-SW48-000099_B_k121_818887	full-cat_1	erpe_2018_sw_42hr_WHONDRS-SW48-000099_B_k121_818887__full-cat_1	UViG_848	surface	novel genera	novel genera	848	no	#N/A	#N/A	#N/A	0.827	0	0.827	dsDNAphage	15063	2	33.3	8.3	15066	No	NA	12	1	7	Low-quality	Genome-fragment	13.4	HMM-based (lower-bound)	0	1.01	0	VirSorter2
erpe_2018_sw_21hr_WHONDRS-SW48-000092_A_NODE_2038_length_10155_cov_1.971380	lt2gene-cat_1	erpe_2018_sw_21hr_WHONDRS-SW48-000092_A_NODE_2038_length_10155_cov_1.971380__lt2gene-cat_1	UViG_849	surface	singleton / outlier	singleton / outlier	849	no	#N/A	#N/A	#N/A	nan	nan	nan	dsDNAphage	10155	1	50	0	10155	No	NA	2	0	0	Not-determined	Genome-fragment	NA	NA	0	1.01	no viral genes detected	VirSorter2
erpe_2018_sw_6hr_WHONDRS-SW48-000087_B_k121_11630	full-cat_1	erpe_2018_sw_6hr_WHONDRS-SW48-000087_B_k121_11630__full-cat_1	UViG_850	surface	novel genera	wastewater cluster	850	no	#N/A	#N/A	#N/A	0.987	0.18	0.987	dsDNAphage	10280	2	63.6	0	10504	No	NA	11	2	0	Low-quality	Genome-fragment	25.54	AAI-based (high-confidence)	0	1	0	VirSorter2
erpe_2018_sw_45hr_WHONDRS-SW48-000100_A_NODE_1266_length_10074_cov_2.963507	full-cat_1	erpe_2018_sw_45hr_WHONDRS-SW48-000100_A_NODE_1266_length_10074_cov_2.963507__full-cat_1	UViG_851	surface	singleton / outlier	Clustered/Singleton	851	no	#N/A	#N/A	#N/A	1	0.847	1	dsDNAphage	10073	3	50	0	10074	No	NA	18	3	0	Low-quality	Genome-fragment	26.52	AAI-based (medium-confidence)	0	1	0	VirSorter2
erpe_2018_sw_42hr_WHONDRS-SW48-000099_B_k121_645855	full-cat_1	erpe_2018_sw_42hr_WHONDRS-SW48-000099_B_k121_645855__full-cat_1	UViG_852	surface	novel genera	wastewater cluster	852	no	#N/A	#N/A	#N/A	1	0.133	1	dsDNAphage	32655	4	24.1	0	32659	No	NA	29	3	0	Low-quality	Genome-fragment	17.25	HMM-based (lower-bound)	0	1	0	VirSorter2
erpe_2018_sw_30hr_WHONDRS-SW48-000095_A_NODE_1319_length_12601_cov_1.851531	full-cat_2	erpe_2018_sw_30hr_WHONDRS-SW48-000095_A_NODE_1319_length_12601_cov_1.851531__full-cat_2	UViG_853	surface	novel genera	novel genera	853	no	#N/A	#N/A	#N/A	0.573	0	0.573	dsDNAphage	12600	2	16.7	16.7	12601	No	NA	12	1	5	Low-quality	Genome-fragment	11.21	HMM-based (lower-bound)	0	1	0	VirSorter2
erpe_2018_pw_18hr_WHONDRS-PP48-000091_B_k121_637892	full-cat_1	erpe_2018_pw_18hr_WHONDRS-PP48-000091_B_k121_637892__full-cat_1	UViG_854	neither	novel genera	freshwater cluster	854	no	#N/A	#N/A	#N/A	1	0.467	1	dsDNAphage	18414	3	22.6	0	18460	No	NA	31	6	0	Medium-quality	Genome-fragment	52.27	AAI-based (medium-confidence)	0	1	0	VirSorter2
erpe_2018_sw_27hr_WHONDRS-SW48-000094_A_NODE_1099_length_11548_cov_2.644514	full-cat_2	erpe_2018_sw_27hr_WHONDRS-SW48-000094_A_NODE_1099_length_11548_cov_2.644514__full-cat_2	UViG_855	surface	novel genera	novel genera	855	no	#N/A	#N/A	#N/A	0.927	0.207	0.927	dsDNAphage	11504	0	13.6	0	11548	No	NA	22	2	0	Low-quality	Genome-fragment	7.02	HMM-based (lower-bound)	0	1	0	VirSorter2
erpe_2018_sw_45hr_WHONDRS-SW48-000100_A_NODE_807_length_12794_cov_2.634799	full-cat_2	erpe_2018_sw_45hr_WHONDRS-SW48-000100_A_NODE_807_length_12794_cov_2.634799__full-cat_2	UViG_856	surface	singleton / outlier	singleton / outlier	856	no	#N/A	#N/A	#N/A	0.733	0.06	0.733	dsDNAphage	12673	0	31.2	12.5	12794	No	NA	16	3	1	Low-quality	Genome-fragment	20.7	HMM-based (lower-bound)	0	1	0	VirSorter2
erpe_2018_sw_30hr_WHONDRS-SW48-000095_A_NODE_1680_length_10819_cov_3.356996	full-cat_2	erpe_2018_sw_30hr_WHONDRS-SW48-000095_A_NODE_1680_length_10819_cov_3.356996__full-cat_2	UViG_857	surface	novel genera	wastewater cluster	857	no	#N/A	#N/A	#N/A	0.867	0.093	0.867	dsDNAphage	10816	0	23.1	0	10819	No	NA	13	3	0	Low-quality	Genome-fragment	16.74	HMM-based (lower-bound)	0	1	0	VirSorter2
erpe_2018_sw_18hr_WHONDRS-SW48-000091_B_k121_33266	full-cat_1	erpe_2018_sw_18hr_WHONDRS-SW48-000091_B_k121_33266__full-cat_1	UViG_858	surface	singleton / outlier	singleton / outlier	858	no	#N/A	#N/A	#N/A	1	0.727	1	dsDNAphage	10986	2	66.7	0	11100	No	NA	9	1	0	Low-quality	Genome-fragment	9.2	AAI-based (high-confidence)	0	1	0	VirSorter2
erpe_2018_sw_30hr_WHONDRS-SW48-000095_B_k121_439763	full-cat_1	erpe_2018_sw_30hr_WHONDRS-SW48-000095_B_k121_439763__full-cat_1	UViG_859	surface	singleton / outlier	singleton / outlier	859	no	#N/A	#N/A	#N/A	0.96	0.04	0.96	dsDNAphage	10192	1	25	0	11148	No	NA	4	0	1	Not-determined	Genome-fragment	NA	NA	0	1	no viral genes detected	VirSorter2
erpe_2018_sw_6hr_WHONDRS-SW48-000087_A_NODE_1500_length_11625_cov_2.475648	full-cat_1	erpe_2018_sw_6hr_WHONDRS-SW48-000087_A_NODE_1500_length_11625_cov_2.475648__full-cat_1	UViG_860	surface	novel genera	novel genera	860	no	#N/A	#N/A	#N/A	1	0.247	1	dsDNAphage	11625	6	64.7	0	11625	No	NA	17	13	0	Low-quality	Genome-fragment	8.84	HMM-based (lower-bound)	0	1	0	VirSorter2
erpe_2018_sw_6hr_WHONDRS-SW48-000087_A_NODE_494_length_22257_cov_2.488522	full-cat_1	erpe_2018_sw_6hr_WHONDRS-SW48-000087_A_NODE_494_length_22257_cov_2.488522__full-cat_1	UViG_861	surface	novel genera	novel genera	861	no	#N/A	#N/A	#N/A	0.98	0.027	0.98	dsDNAphage	22254	3	41.7	0	22257	No	NA	12	2	0	Low-quality	Genome-fragment	7.71	HMM-based (lower-bound)	0	1.01	0	VirSorter2
erpe_2018_sw_42hr_WHONDRS-SW48-000099_A_NODE_323_length_26767_cov_2.588739	full-cat_2	erpe_2018_sw_42hr_WHONDRS-SW48-000099_A_NODE_323_length_26767_cov_2.588739__full-cat_2	UViG_862	surface	singleton / outlier	singleton / outlier	862	no	#N/A	#N/A	#N/A	0.633	0	0.633	dsDNAphage	26389	0	36.8	7.9	26767	No	NA	38	3	1	Low-quality	Genome-fragment	7.25	AAI-based (medium-confidence)	0	1	0	VirSorter2
erpe_2018_sw_18hr_WHONDRS-SW48-000091_A_NODE_876_length_17536_cov_2.073181	full-cat_1	erpe_2018_sw_18hr_WHONDRS-SW48-000091_A_NODE_876_length_17536_cov_2.073181__full-cat_1	UViG_863	surface	novel genera	novel genera	863	no	#N/A	#N/A	#N/A	1	0.04	1	dsDNAphage	17532	1	44	4	17536	No	NA	25	4	0	Low-quality	Genome-fragment	8.27	HMM-based (lower-bound)	0	1	0	VirSorter2
erpe_2018_sw_27hr_WHONDRS-SW48-000094_A_NODE_709_length_14955_cov_1.384610	full-cat_1	erpe_2018_sw_27hr_WHONDRS-SW48-000094_A_NODE_709_length_14955_cov_1.384610__full-cat_1	UViG_864	surface	novel genera	novel genera	864	no	#N/A	#N/A	#N/A	1	0.633	1	dsDNAphage	14955	3	37.5	0	14955	No	NA	16	2	0	Low-quality	Genome-fragment	7.16	HMM-based (lower-bound)	0	1	0	VirSorter2
erpe_2018_sw_18hr_WHONDRS-SW48-000091_A_NODE_1021_length_16170_cov_2.361404	full-cat_1	erpe_2018_sw_18hr_WHONDRS-SW48-000091_A_NODE_1021_length_16170_cov_2.361404__full-cat_1	UViG_865	surface	novel genera	novel genera	865	no	#N/A	#N/A	#N/A	1	0.26	1	dsDNAphage	15834	2	43.8	0	16170	No	NA	16	2	0	Low-quality	Genome-fragment	8.38	HMM-based (lower-bound)	0	1.03	0	VirSorter2
erpe_2018_sw_42hr_WHONDRS-SW48-000099_A_NODE_823_length_16029_cov_2.188718	full-cat_1	erpe_2018_sw_42hr_WHONDRS-SW48-000099_A_NODE_823_length_16029_cov_2.188718__full-cat_1	UViG_866	surface	novel genera	novel genera	866	yes	erpe_2018_sw_18hr_WHONDRS-SW48-000091_B_bin.91	d__Bacteria;p__Proteobacteria;c__Gammaproteobacteria;o__Burkholderiales;f__Rhodocyclaceae;g__;s__	#N/A	0.993	0.033	0.993	dsDNAphage	16026	2	33.3	8.3	16029	No	NA	24	6	0	Low-quality	Genome-fragment	25.16	AAI-based (medium-confidence)	0	1	0	VirSorter2
erpe_2018_sw_45hr_WHONDRS-SW48-000100_B_k121_1724598	full-cat_1	erpe_2018_sw_45hr_WHONDRS-SW48-000100_B_k121_1724598__full-cat_1	UViG_867	surface	singleton / outlier	singleton / outlier	867	no	#N/A	#N/A	#N/A	1	0.5	1	dsDNAphage	12478	5	56.2	0	12479	No	NA	16	6	0	Low-quality	Genome-fragment	26.09	AAI-based (medium-confidence)	0	1	0	VirSorter2
erpe_2018_sw_0hr_WHONDRS-SW48-000085_B_k121_474891	full-cat_2	erpe_2018_sw_0hr_WHONDRS-SW48-000085_B_k121_474891__full-cat_2	UViG_868	surface	novel genera	novel genera	868	no	#N/A	#N/A	#N/A	0.88	0.087	0.88	dsDNAphage	18775	0	50	3.8	19209	No	NA	26	2	0	Low-quality	Genome-fragment	15.67	AAI-based (medium-confidence)	0	1	0	VirSorter2
erpe_2018_sw_18hr_WHONDRS-SW48-000091_A_NODE_1966_length_10722_cov_2.202548	full-cat_1	erpe_2018_sw_18hr_WHONDRS-SW48-000091_A_NODE_1966_length_10722_cov_2.202548__full-cat_1	UViG_869	surface	novel genera	novel genera	869	no	#N/A	#N/A	#N/A	1	0.14	1	dsDNAphage	10720	4	56.2	0	10722	No	NA	16	11	0	Low-quality	Genome-fragment	8.22	HMM-based (lower-bound)	0	1	0	VirSorter2
erpe_2018_sw_21hr_WHONDRS-SW48-000092_B_k121_160008	full-cat_2	erpe_2018_sw_21hr_WHONDRS-SW48-000092_B_k121_160008__full-cat_2	UViG_870	surface	singleton / outlier	singleton / outlier	870	no	#N/A	#N/A	#N/A	0.753	0.073	0.753	dsDNAphage	16660	0	31.8	0	17753	No	NA	22	2	2	Low-quality	Genome-fragment	3.36	AAI-based (medium-confidence)	0	1	0	VirSorter2
erpe_2018_sw_42hr_WHONDRS-SW48-000099_B_k121_208311	full-cat_2	erpe_2018_sw_42hr_WHONDRS-SW48-000099_B_k121_208311__full-cat_2	UViG_871	surface	singleton / outlier	singleton / outlier	871	no	#N/A	#N/A	#N/A	0.88	0	0.88	dsDNAphage	10136	0	26.3	5.3	10431	No	NA	19	4	1	Low-quality	Genome-fragment	22.08	AAI-based (medium-confidence)	0	1	0	VirSorter2
erpe_2018_sw_18hr_WHONDRS-SW48-000091_B_k121_974816	full-cat_2	erpe_2018_sw_18hr_WHONDRS-SW48-000091_B_k121_974816__full-cat_2	UViG_872	surface	singleton / outlier	singleton / outlier	872	no	#N/A	#N/A	#N/A	0.893	0.3	0.893	dsDNAphage	11298	0	34.6	0	11301	No	NA	26	9	0	Low-quality	Genome-fragment	22.42	AAI-based (medium-confidence)	0	1	0	VirSorter2
erpe_2018_sw_45hr_WHONDRS-SW48-000100_B_k121_1464646	full-cat_2	erpe_2018_sw_45hr_WHONDRS-SW48-000100_B_k121_1464646__full-cat_2	UViG_873	surface	singleton / outlier	singleton / outlier	873	no	#N/A	#N/A	#N/A	0.987	0.713	0.987	dsDNAphage	10452	0	24	0	10468	No	NA	25	1	0	Low-quality	Genome-fragment	3.01	HMM-based (lower-bound)	0	1	0	VirSorter2
erpe_2018_sw_21hr_WHONDRS-SW48-000092_B_k121_870375	full-cat_1	erpe_2018_sw_21hr_WHONDRS-SW48-000092_B_k121_870375__full-cat_1	UViG_874	surface	singleton / outlier	singleton / outlier	874	no	#N/A	#N/A	#N/A	1	0.28	1	dsDNAphage	10914	6	92.9	0	10917	No	NA	14	9	0	Low-quality	Genome-fragment	30.33	AAI-based (medium-confidence)	0	1	0	VirSorter2
erpe_2018_sw_42hr_WHONDRS-SW48-000099_B_k121_1292466	full-cat_1	erpe_2018_sw_42hr_WHONDRS-SW48-000099_B_k121_1292466__full-cat_1	UViG_875	surface	singleton / outlier	singleton / outlier	875	yes	erpe_2018_sw_42hr_WHONDRS-SW48-000099_B_bin.14	d__Bacteria;p__Patescibacteria;c__Paceibacteria;o__UBA9983_A;f__XYD1-FULL-46-19;g__XYD1-FULL-44-32;s__	109	0.893	0	0.893	dsDNAphage	16715	1	28.6	7.1	16717	No	NA	14	1	4	Low-quality	Genome-fragment	9.07	HMM-based (lower-bound)	0	1	0	VirSorter2
erpe_2018_sw_15hr_WHONDRS-SW48-000090_B_k121_222283	full-cat_2	erpe_2018_sw_15hr_WHONDRS-SW48-000090_B_k121_222283__full-cat_2	UViG_876	surface	singleton / outlier	singleton / outlier	876	no	#N/A	#N/A	#N/A	0.587	0.027	0.587	dsDNAphage	10504	0	14.3	0	10505	No	NA	14	1	0	Low-quality	Genome-fragment	4.9	HMM-based (lower-bound)	0	1	0	VirSorter2
erpe_2018_sw_18hr_WHONDRS-SW48-000091_B_k121_617710	full-cat_2	erpe_2018_sw_18hr_WHONDRS-SW48-000091_B_k121_617710__full-cat_2	UViG_877	surface	singleton / outlier	singleton / outlier	877	no	#N/A	#N/A	#N/A	0.933	0.22	0.933	dsDNAphage	9537	0	15.8	0	10252	No	NA	19	2	0	Low-quality	Genome-fragment	4.9	HMM-based (lower-bound)	0	1	0	VirSorter2
erpe_2018_sw_42hr_WHONDRS-SW48-000099_A_NODE_828_length_15948_cov_1.905442	full-cat_1	erpe_2018_sw_42hr_WHONDRS-SW48-000099_A_NODE_828_length_15948_cov_1.905442__full-cat_1	UViG_878	surface	novel genera	novel genera	878	no	#N/A	#N/A	#N/A	0.993	0.033	0.993	dsDNAphage	15915	8	64.7	5.9	15948	No	NA	17	9	0	Low-quality	Genome-fragment	35.81	AAI-based (high-confidence)	0	1	0	VirSorter2
erpe_2018_sw_30hr_WHONDRS-SW48-000095_B_k121_202105	full-cat_2	erpe_2018_sw_30hr_WHONDRS-SW48-000095_B_k121_202105__full-cat_2	UViG_879	surface	novel genera	novel genera	879	no	#N/A	#N/A	#N/A	0.953	0.813	0.953	dsDNAphage	10861	0	23.1	0	10864	No	NA	26	2	0	Low-quality	Genome-fragment	27.81	AAI-based (medium-confidence)	0	1	0	VirSorter2
erpe_2018_sw_21hr_WHONDRS-SW48-000092_B_k121_1385091	full-cat_2	erpe_2018_sw_21hr_WHONDRS-SW48-000092_B_k121_1385091__full-cat_2	UViG_880	surface	singleton / outlier	singleton / outlier	880	no	#N/A	#N/A	#N/A	0.84	0.12	0.84	dsDNAphage	12626	0	31.2	0	12629	No	NA	16	2	1	Low-quality	Genome-fragment	4.05	HMM-based (lower-bound)	0	1	0	VirSorter2
erpe_2018_sw_42hr_WHONDRS-SW48-000099_B_k121_1490173	full-cat_1	erpe_2018_sw_42hr_WHONDRS-SW48-000099_B_k121_1490173__full-cat_1	UViG_881	surface	singleton / outlier	singleton / outlier	881	no	#N/A	#N/A	#N/A	0.987	0.413	0.987	dsDNAphage	16124	2	19.4	0	16126	No	NA	31	5	0	Low-quality	Genome-fragment	21.9	HMM-based (lower-bound)	0	1	0	VirSorter2
erpe_2018_sw_18hr_WHONDRS-SW48-000091_A_NODE_2053_length_10448_cov_3.071020	full-cat_1	erpe_2018_sw_18hr_WHONDRS-SW48-000091_A_NODE_2053_length_10448_cov_3.071020__full-cat_1	UViG_882	surface	singleton / outlier	singleton / outlier	882	no	#N/A	#N/A	#N/A	1	0.833	1	dsDNAphage	10445	4	57.1	0	10448	No	NA	14	1	0	Low-quality	Genome-fragment	8.68	AAI-based (medium-confidence)	0	1	0	VirSorter2
erpe_2018_pw_27hr_WHONDRS-PP48-000094_A_NODE_200_length_10252_cov_1.275062	full-cat_2	erpe_2018_pw_27hr_WHONDRS-PP48-000094_A_NODE_200_length_10252_cov_1.275062__full-cat_2	UViG_883	neither	singleton / outlier	singleton / outlier	883	no	#N/A	#N/A	#N/A	0.547	0.013	0.547	dsDNAphage	10252	0	28.6	7.1	10252	No	NA	14	2	0	Low-quality	Genome-fragment	7.22	HMM-based (lower-bound)	0	1	0	VirSorter2
erpe_2018_sw_45hr_WHONDRS-SW48-000100_A_NODE_534_length_15901_cov_3.354254	full-cat_1	erpe_2018_sw_45hr_WHONDRS-SW48-000100_A_NODE_534_length_15901_cov_3.354254__full-cat_1	UViG_884	surface	novel genera	wastewater, freshwater, and tara cluster	884	no	#N/A	#N/A	#N/A	0.993	0.073	0.993	dsDNAphage	15900	1	18.8	0	15901	No	NA	16	1	0	Low-quality	Genome-fragment	40.07	AAI-based (medium-confidence)	0	1	0	VirSorter2
erpe_2018_sw_15hr_WHONDRS-SW48-000090_A_NODE_1097_length_10032_cov_1.721151	full-cat_2	erpe_2018_sw_15hr_WHONDRS-SW48-000090_A_NODE_1097_length_10032_cov_1.721151__full-cat_2	UViG_885	surface	novel genera	novel genera	885	no	#N/A	#N/A	#N/A	0.927	0.04	0.927	dsDNAphage	10030	0	10.5	5.3	10032	No	NA	19	2	0	Low-quality	Genome-fragment	6.1	HMM-based (lower-bound)	0	1	0	VirSorter2
erpe_2018_sw_21hr_WHONDRS-SW48-000092_B_k121_880936	full-cat_1	erpe_2018_sw_21hr_WHONDRS-SW48-000092_B_k121_880936__full-cat_1	UViG_886	surface	novel genera	novel genera	886	no	#N/A	#N/A	#N/A	0.993	0.247	0.993	dsDNAphage	11673	1	72.7	0	11674	No	NA	11	5	0	Low-quality	Genome-fragment	28.12	AAI-based (medium-confidence)	0	1	0	VirSorter2
erpe_2018_sw_45hr_WHONDRS-SW48-000100_B_k121_653509	full-cat_1	erpe_2018_sw_45hr_WHONDRS-SW48-000100_B_k121_653509__full-cat_1	UViG_887	surface	known taxonomy	known taxonomy with wastewater, freshwater, and tara	887	no	#N/A	#N/A	#N/A	1	0.553	1	dsDNAphage	17855	4	62.5	0	17859	No	NA	16	8	0	Low-quality	Genome-fragment	30.86	AAI-based (medium-confidence)	0	1	0	VirSorter2
erpe_2018_sw_39hr_WHONDRS-SW48-000098_B_k121_388774	full-cat_1	erpe_2018_sw_39hr_WHONDRS-SW48-000098_B_k121_388774__full-cat_1	UViG_888	surface	novel genera	novel genera	888	no	#N/A	#N/A	#N/A	0.98	0.007	0.98	dsDNAphage	12401	1	35.3	5.9	12452	No	NA	17	3	1	Low-quality	Genome-fragment	21.69	AAI-based (medium-confidence)	0	1.01	0	VirSorter2
erpe_2018_sw_18hr_WHONDRS-SW48-000091_A_NODE_772_length_18985_cov_2.593488	full-cat_2	erpe_2018_sw_18hr_WHONDRS-SW48-000091_A_NODE_772_length_18985_cov_2.593488__full-cat_2	UViG_889	surface	novel genera	novel genera	889	no	#N/A	#N/A	#N/A	1	0.673	1	dsDNAphage	18983	0	15.6	0	18985	No	NA	45	3	0	Low-quality	Genome-fragment	7.18	HMM-based (lower-bound)	0	1.01	0	VirSorter2
erpe_2018_sw_45hr_WHONDRS-SW48-000100_B_k121_611938	full-cat_1	erpe_2018_sw_45hr_WHONDRS-SW48-000100_B_k121_611938__full-cat_1	UViG_890	surface	novel genera	novel genera	890	no	#N/A	#N/A	#N/A	1	0.367	1	dsDNAphage	15514	2	53.3	0	15515	No	NA	15	3	0	Low-quality	Genome-fragment	5.68	HMM-based (lower-bound)	0	1	0	VirSorter2
erpe_2018_sw_18hr_WHONDRS-SW48-000091_A_NODE_1567_length_12467_cov_1.705754	full-cat_2	erpe_2018_sw_18hr_WHONDRS-SW48-000091_A_NODE_1567_length_12467_cov_1.705754__full-cat_2	UViG_891	surface	singleton / outlier	singleton / outlier	891	no	#N/A	#N/A	#N/A	0.853	0.64	0.853	dsDNAphage	12466	0	40	0	12467	No	NA	10	1	0	Low-quality	Genome-fragment	7.9	HMM-based (lower-bound)	0	1	0	VirSorter2
erpe_2018_pw_18hr_WHONDRS-PP48-000091_B_k121_2852339	full-cat_1	erpe_2018_pw_18hr_WHONDRS-PP48-000091_B_k121_2852339__full-cat_1	UViG_892	pore	novel genera	wastewater cluster	892	no	#N/A	#N/A	#N/A	1	0.287	1	dsDNAphage	10830	3	38.5	0	10892	No	NA	13	3	0	Low-quality	Genome-fragment	15.25	HMM-based (lower-bound)	0	1	0	VirSorter2
erpe_2018_sw_42hr_WHONDRS-SW48-000099_B_k121_624750	full-cat_1	erpe_2018_sw_42hr_WHONDRS-SW48-000099_B_k121_624750__full-cat_1	UViG_893	surface	singleton / outlier	singleton / outlier	893	no	#N/A	#N/A	#N/A	0.993	0.14	0.993	dsDNAphage	24479	1	28.6	1.8	24898	No	NA	56	4	2	Low-quality	Genome-fragment	9.42	HMM-based (lower-bound)	0	1	0	VirSorter2
erpe_2018_pw_0hr_WHONDRS-PP48-000085_B_k121_1752990	full-cat_1	erpe_2018_pw_0hr_WHONDRS-PP48-000085_B_k121_1752990__full-cat_1	UViG_894	neither	novel genera	novel genera	894	no	#N/A	#N/A	#N/A	1	0.02	1	dsDNAphage	34296	2	30	2	34407	No	NA	50	1	1	Medium-quality	Genome-fragment	85.69	AAI-based (medium-confidence)	0	1	0	VirSorter2
erpe_2018_sw_0hr_WHONDRS-SW48-000085_A_NODE_741_length_14326_cov_1.525107	full-cat_1	erpe_2018_sw_0hr_WHONDRS-SW48-000085_A_NODE_741_length_14326_cov_1.525107__full-cat_1	UViG_895	surface	novel genera	novel genera	895	no	#N/A	#N/A	#N/A	1	0.093	1	dsDNAphage	14326	2	33.3	3.3	14326	No	NA	30	3	0	Low-quality	Genome-fragment	34.65	AAI-based (high-confidence)	0	1	0	VirSorter2
erpe_2018_sw_42hr_WHONDRS-SW48-000099_A_NODE_1128_length_13000_cov_2.532199	full-cat_1	erpe_2018_sw_42hr_WHONDRS-SW48-000099_A_NODE_1128_length_13000_cov_2.532199__full-cat_1	UViG_896	surface	novel genera	novel genera	896	no	#N/A	#N/A	#N/A	1	0.167	1	dsDNAphage	12997	1	16.7	0	13000	No	NA	12	1	0	Low-quality	Genome-fragment	11.88	HMM-based (lower-bound)	0	1	0	VirSorter2
erpe_2018_sw_21hr_WHONDRS-SW48-000092_A_NODE_1423_length_12771_cov_1.838184	full-cat_1	erpe_2018_sw_21hr_WHONDRS-SW48-000092_A_NODE_1423_length_12771_cov_1.838184__full-cat_1	UViG_897	surface	singleton / outlier	singleton / outlier	897	no	#N/A	#N/A	#N/A	0.887	0	0.887	dsDNAphage	12770	3	20	6.7	12771	No	NA	15	1	0	Low-quality	Genome-fragment	6.46	HMM-based (lower-bound)	0	1	0	VirSorter2
erpe_2018_sw_45hr_WHONDRS-SW48-000100_B_k121_479575	full-cat_2	erpe_2018_sw_45hr_WHONDRS-SW48-000100_B_k121_479575__full-cat_2	UViG_898	surface	novel genera	novel genera	898	no	#N/A	#N/A	#N/A	0.613	0.18	0.613	dsDNAphage	17600	0	19	0	17907	No	NA	21	1	0	Medium-quality	Genome-fragment	69.36	AAI-based (medium-confidence)	0	1	0	VirSorter2
erpe_2018_sw_30hr_WHONDRS-SW48-000095_B_k121_332482	full-cat_2	erpe_2018_sw_30hr_WHONDRS-SW48-000095_B_k121_332482__full-cat_2	UViG_899	surface	novel genera	novel genera	899	no	#N/A	#N/A	#N/A	0.547	0.047	0.547	dsDNAphage	16654	0	5.6	0	16882	No	NA	28	0	0	Not-determined	Genome-fragment	NA	NA	0	1	no viral genes detected	VirSorter2
erpe_2018_sw_24hr_WHONDRS-SW48-000093_A_NODE_1145_length_10190_cov_1.988771	full-cat_1	erpe_2018_sw_24hr_WHONDRS-SW48-000093_A_NODE_1145_length_10190_cov_1.988771__full-cat_1	UViG_900	surface	singleton / outlier	Clustered/Singleton	900	no	#N/A	#N/A	#N/A	1	0.173	1	dsDNAphage	10188	2	50	0	10190	No	NA	24	9	0	Low-quality	Genome-fragment	22.74	AAI-based (medium-confidence)	0	1	0	VirSorter2
erpe_2018_sw_45hr_WHONDRS-SW48-000100_A_NODE_1153_length_10641_cov_2.910595	full-cat_1	erpe_2018_sw_45hr_WHONDRS-SW48-000100_A_NODE_1153_length_10641_cov_2.910595__full-cat_1	UViG_901	surface	singleton / outlier	singleton / outlier	901	no	#N/A	#N/A	#N/A	1	0.393	1	dsDNAphage	10639	1	62.5	0	10641	No	NA	8	4	0	Low-quality	Genome-fragment	16.82	HMM-based (lower-bound)	0	1	0	VirSorter2
erpe_2018_sw_6hr_WHONDRS-SW48-000087_B_k121_1041305	full-cat_1	erpe_2018_sw_6hr_WHONDRS-SW48-000087_B_k121_1041305__full-cat_1	UViG_902	surface	novel genera	novel genera	902	no	#N/A	#N/A	#N/A	0.987	0.14	0.987	dsDNAphage	16675	2	56.5	0	16679	No	NA	23	6	2	Low-quality	Genome-fragment	26.26	AAI-based (high-confidence)	0	1.01	0	VirSorter2
erpe_2018_sw_21hr_WHONDRS-SW48-000092_A_NODE_812_length_18117_cov_1.969983	full-cat_2	erpe_2018_sw_21hr_WHONDRS-SW48-000092_A_NODE_812_length_18117_cov_1.969983__full-cat_2	UViG_903	surface	novel genera	novel genera	903	no	#N/A	#N/A	#N/A	0.593	0	0.593	dsDNAphage	18115	0	40	6.7	18117	No	NA	15	1	0	Low-quality	Genome-fragment	34.32	AAI-based (medium-confidence)	0	1	0	VirSorter2
erpe_2018_sw_45hr_WHONDRS-SW48-000100_A_NODE_760_length_13107_cov_2.121572	full-cat_1	erpe_2018_sw_45hr_WHONDRS-SW48-000100_A_NODE_760_length_13107_cov_2.121572__full-cat_1	UViG_904	surface	singleton / outlier	singleton / outlier	904	no	#N/A	#N/A	#N/A	0.973	0.153	0.973	dsDNAphage	13105	1	33.3	6.7	13107	No	NA	15	2	0	Low-quality	Genome-fragment	19.08	HMM-based (lower-bound)	0	1	0	VirSorter2
erpe_2018_sw_45hr_WHONDRS-SW48-000100_A_NODE_578_length_15269_cov_2.785035	full-cat_1	erpe_2018_sw_45hr_WHONDRS-SW48-000100_A_NODE_578_length_15269_cov_2.785035__full-cat_1	UViG_905	surface	novel genera	wastewater cluster	905	no	#N/A	#N/A	#N/A	1	0.24	1	dsDNAphage	15265	2	47.8	0	15269	No	NA	23	9	0	Low-quality	Genome-fragment	33.69	AAI-based (medium-confidence)	0	1	0	VirSorter2
erpe_2018_sw_21hr_WHONDRS-SW48-000092_B_k121_1256486	full-cat_1	erpe_2018_sw_21hr_WHONDRS-SW48-000092_B_k121_1256486__full-cat_1	UViG_906	surface	novel genera	freshwater cluster	906	no	#N/A	#N/A	#N/A	1	0.007	1	dsDNAphage	11944	5	50	6.2	11944	No	NA	16	6	0	Low-quality	Genome-fragment	6.7	HMM-based (lower-bound)	0	1	0	VirSorter2
erpe_2018_sw_42hr_WHONDRS-SW48-000099_A_NODE_1697_length_10044_cov_1.718161	full-cat_2	erpe_2018_sw_42hr_WHONDRS-SW48-000099_A_NODE_1697_length_10044_cov_1.718161__full-cat_2	UViG_907	surface	singleton / outlier	singleton / outlier	907	no	#N/A	#N/A	#N/A	0.827	0.113	0.827	dsDNAphage	10042	0	11.1	5.6	10044	No	NA	18	1	0	Low-quality	Genome-fragment	16.1	HMM-based (lower-bound)	0	1	0	VirSorter2
erpe_2018_sw_21hr_WHONDRS-SW48-000092_B_k121_635700	full-cat_2	erpe_2018_sw_21hr_WHONDRS-SW48-000092_B_k121_635700__full-cat_2	UViG_908	surface	singleton / outlier	singleton / outlier	908	no	#N/A	#N/A	#N/A	0.807	0.027	0.807	dsDNAphage	11837	0	4.3	0	14947	No	NA	23	0	0	Low-quality	Genome-fragment	4.25	AAI-based (medium-confidence)	0	1	no viral genes detected	VirSorter2
erpe_2018_sw_30hr_WHONDRS-SW48-000095_A_NODE_1366_length_12276_cov_1.987406	full-cat_2	erpe_2018_sw_30hr_WHONDRS-SW48-000095_A_NODE_1366_length_12276_cov_1.987406__full-cat_2	UViG_909	surface	novel genera	novel genera	909	no	#N/A	#N/A	#N/A	0.953	0.027	0.953	dsDNAphage	11652	0	30	6.7	12276	No	NA	30	3	0	Low-quality	Genome-fragment	10.91	HMM-based (lower-bound)	0	1.01	0	VirSorter2
erpe_2018_sw_0hr_WHONDRS-SW48-000085_B_k121_737948	full-cat_2	erpe_2018_sw_0hr_WHONDRS-SW48-000085_B_k121_737948__full-cat_2	UViG_910	surface	novel genera	wastewater cluster	910	no	#N/A	#N/A	#N/A	0.82	0	0.82	dsDNAphage	11478	0	25	6.2	11479	No	NA	16	0	0	Low-quality	Genome-fragment	2.17	AAI-based (medium-confidence)	0	1	no viral genes detected	VirSorter2
erpe_2018_pw_18hr_WHONDRS-PP48-000091_B_k121_3436931	full-cat_2	erpe_2018_pw_18hr_WHONDRS-PP48-000091_B_k121_3436931__full-cat_2	UViG_911	neither	singleton / outlier	singleton / outlier	911	no	#N/A	#N/A	#N/A	0.94	0.673	0.94	dsDNAphage	13050	0	30.8	0	13051	No	NA	26	4	0	Low-quality	Genome-fragment	33.2	AAI-based (medium-confidence)	0	1	0	VirSorter2
erpe_2018_sw_42hr_WHONDRS-SW48-000099_A_NODE_1324_length_11816_cov_1.751732	full-cat_1	erpe_2018_sw_42hr_WHONDRS-SW48-000099_A_NODE_1324_length_11816_cov_1.751732__full-cat_1	UViG_912	surface	novel genera	novel genera	912	no	#N/A	#N/A	#N/A	0.98	0.027	0.98	dsDNAphage	11812	1	25	8.3	11816	No	NA	24	1	0	Low-quality	Genome-fragment	9.41	HMM-based (lower-bound)	0	1	0	VirSorter2
erpe_2018_sw_42hr_WHONDRS-SW48-000099_B_k121_60751	full-cat_1	erpe_2018_sw_42hr_WHONDRS-SW48-000099_B_k121_60751__full-cat_1	UViG_913	surface	novel genera	novel genera	913	no	#N/A	#N/A	#N/A	1	0.067	1	dsDNAphage	12082	2	35.3	5.9	12336	No	NA	17	4	0	Low-quality	Genome-fragment	21.81	AAI-based (medium-confidence)	0	1	0	VirSorter2
erpe_2018_sw_42hr_WHONDRS-SW48-000099_A_NODE_1523_length_10803_cov_2.229580	full-cat_2	erpe_2018_sw_42hr_WHONDRS-SW48-000099_A_NODE_1523_length_10803_cov_2.229580__full-cat_2	UViG_914	surface	singleton / outlier	singleton / outlier	914	no	#N/A	#N/A	#N/A	0.893	0.013	0.893	dsDNAphage	10801	0	10	0	10803	No	NA	20	0	0	Not-determined	Genome-fragment	NA	NA	0	1.01	no viral genes detected	VirSorter2
erpe_2018_sw_6hr_WHONDRS-SW48-000087_B_k121_101726	full-cat_2	erpe_2018_sw_6hr_WHONDRS-SW48-000087_B_k121_101726__full-cat_2	UViG_915	surface	novel genera	novel genera	915	no	#N/A	#N/A	#N/A	0.94	0.167	0.94	dsDNAphage	10447	0	9.5	0	10553	No	NA	21	2	0	Low-quality	Genome-fragment	6.42	HMM-based (lower-bound)	0	1	0	VirSorter2
erpe_2018_sw_45hr_WHONDRS-SW48-000100_B_k121_954086	full-cat_1	erpe_2018_sw_45hr_WHONDRS-SW48-000100_B_k121_954086__full-cat_1	UViG_916	surface	singleton / outlier	singleton / outlier	916	no	#N/A	#N/A	#N/A	0.993	0.193	0.993	dsDNAphage	16614	10	76.2	0	16704	No	NA	21	11	0	Low-quality	Genome-fragment	39.44	AAI-based (medium-confidence)	0	1	0	VirSorter2
erpe_2018_sw_42hr_WHONDRS-SW48-000099_B_k121_785354	full-cat_1	erpe_2018_sw_42hr_WHONDRS-SW48-000099_B_k121_785354__full-cat_1	UViG_917	surface	novel genera	wastewater cluster	917	no	#N/A	#N/A	#N/A	1	0.347	1	dsDNAphage	11149	5	66.7	0	11310	No	NA	15	8	0	Low-quality	Genome-fragment	26.87	AAI-based (medium-confidence)	0	1	0	VirSorter2
erpe_2018_sw_42hr_WHONDRS-SW48-000099_B_k121_430670	full-cat_2	erpe_2018_sw_42hr_WHONDRS-SW48-000099_B_k121_430670__full-cat_2	UViG_918	surface	singleton / outlier	singleton / outlier	918	no	#N/A	#N/A	#N/A	0.927	0.027	0.927	dsDNAphage	14132	0	30.8	0	14135	No	NA	26	1	0	Low-quality	Genome-fragment	2.68	AAI-based (medium-confidence)	0	1	0	VirSorter2
erpe_2018_sw_45hr_WHONDRS-SW48-000100_B_k121_398225	full-cat_1	erpe_2018_sw_45hr_WHONDRS-SW48-000100_B_k121_398225__full-cat_1	UViG_919	surface	overlapping_cluster	overlapping_cluster	919	no	#N/A	#N/A	#N/A	0.987	0.433	0.987	dsDNAphage	10284	2	69.2	0	10286	No	NA	13	2	0	Low-quality	Genome-fragment	18.38	HMM-based (lower-bound)	0	1	0	VirSorter2
erpe_2018_sw_42hr_WHONDRS-SW48-000099_B_k121_686083	full-cat_1	erpe_2018_sw_42hr_WHONDRS-SW48-000099_B_k121_686083__full-cat_1	UViG_920	surface	novel genera	wastewater and freshwater cluster	920	no	#N/A	#N/A	#N/A	1	0.18	1	dsDNAphage	10957	2	60	0	11318	No	NA	10	3	0	Low-quality	Genome-fragment	24.77	AAI-based (medium-confidence)	0	1	0	VirSorter2
erpe_2018_sw_42hr_WHONDRS-SW48-000099_B_k121_213544	full-cat_1	erpe_2018_sw_42hr_WHONDRS-SW48-000099_B_k121_213544__full-cat_1	UViG_921	surface	known taxonomy	known taxonomy with wastewater, freshwater, and tara	921	no	#N/A	#N/A	#N/A	1	0.087	1	dsDNAphage	23517	6	52.4	0	23580	No	NA	21	8	0	Medium-quality	Genome-fragment	54.58	AAI-based (medium-confidence)	0	1	0	VirSorter2
erpe_2018_sw_45hr_WHONDRS-SW48-000100_B_k121_269764	full-cat_1	erpe_2018_sw_45hr_WHONDRS-SW48-000100_B_k121_269764__full-cat_1	UViG_922	surface	singleton / outlier	singleton / outlier	922	no	#N/A	#N/A	#N/A	1	0.133	1	dsDNAphage	15586	1	21.7	4.3	15586	No	NA	23	4	0	Low-quality	Genome-fragment	14.86	HMM-based (lower-bound)	0	1	0	VirSorter2
erpe_2018_sw_21hr_WHONDRS-SW48-000092_B_k121_824291	full-cat_1	erpe_2018_sw_21hr_WHONDRS-SW48-000092_B_k121_824291__full-cat_1	UViG_923	surface	singleton / outlier	singleton / outlier	923	no	#N/A	#N/A	#N/A	0.98	0.007	0.98	dsDNAphage	13890	2	43.8	6.2	14039	No	NA	16	4	0	Low-quality	Genome-fragment	19.06	AAI-based (medium-confidence)	0	1	0	VirSorter2
erpe_2018_sw_42hr_WHONDRS-SW48-000099_B_k121_661421	full-cat_1	erpe_2018_sw_42hr_WHONDRS-SW48-000099_B_k121_661421__full-cat_1	UViG_924	surface	novel genera	novel genera	924	no	#N/A	#N/A	#N/A	0.96	0.1	0.96	dsDNAphage	17766	2	22.2	0	18130	No	NA	18	1	0	Low-quality	Genome-fragment	41.14	AAI-based (medium-confidence)	0	1	0	VirSorter2
erpe_2018_sw_45hr_WHONDRS-SW48-000100_A_NODE_1149_length_10676_cov_2.744336	full-cat_1	erpe_2018_sw_45hr_WHONDRS-SW48-000100_A_NODE_1149_length_10676_cov_2.744336__full-cat_1	UViG_925	surface	singleton / outlier	singleton / outlier	925	no	#N/A	#N/A	#N/A	0.987	0.4	0.987	dsDNAphage	10608	3	40	0	10676	No	NA	15	4	0	Low-quality	Genome-fragment	27.43	AAI-based (high-confidence)	0	1	0	VirSorter2
erpe_2018_sw_45hr_WHONDRS-SW48-000100_B_k121_505638	full-cat_1	erpe_2018_sw_45hr_WHONDRS-SW48-000100_B_k121_505638__full-cat_1	UViG_926	surface	novel genera	novel genera	926	no	#N/A	#N/A	#N/A	1	0.207	1	dsDNAphage	10638	4	66.7	0	10774	No	NA	12	7	0	Low-quality	Genome-fragment	24.74	AAI-based (medium-confidence)	0	1	0	VirSorter2
erpe_2018_sw_45hr_WHONDRS-SW48-000100_A_NODE_642_length_14433_cov_1.914302	full-cat_1	erpe_2018_sw_45hr_WHONDRS-SW48-000100_A_NODE_642_length_14433_cov_1.914302__full-cat_1	UViG_927	surface	singleton / outlier	singleton / outlier	927	no	#N/A	#N/A	#N/A	1	0.287	1	dsDNAphage	14385	2	33.3	0	14433	No	NA	15	3	0	Low-quality	Genome-fragment	20.39	HMM-based (lower-bound)	0	1	0	VirSorter2
erpe_2018_sw_45hr_WHONDRS-SW48-000100_B_k121_1100975	full-cat_1	erpe_2018_sw_45hr_WHONDRS-SW48-000100_B_k121_1100975__full-cat_1	UViG_928	surface	singleton / outlier	singleton / outlier	928	no	#N/A	#N/A	#N/A	0.747	0	0.747	dsDNAphage	17324	1	25	20	18284	No	NA	21	1	1	Low-quality	Genome-fragment	25.52	AAI-based (medium-confidence)	0	1	0	VirSorter2
erpe_2018_sw_42hr_WHONDRS-SW48-000099_A_NODE_683_length_17857_cov_1.897124	full-cat_1	erpe_2018_sw_42hr_WHONDRS-SW48-000099_A_NODE_683_length_17857_cov_1.897124__full-cat_1	UViG_929	surface	novel genera	wastewater cluster	929	no	#N/A	#N/A	#N/A	1	0.06	1	dsDNAphage	17832	1	45.5	0	17857	No	NA	22	2	1	Low-quality	Genome-fragment	3.38	AAI-based (medium-confidence)	0	1	0	VirSorter2
erpe_2018_sw_42hr_WHONDRS-SW48-000099_B_k121_228725	full-cat_2	erpe_2018_sw_42hr_WHONDRS-SW48-000099_B_k121_228725__full-cat_2	UViG_930	surface	singleton / outlier	singleton / outlier	930	no	#N/A	#N/A	#N/A	0.92	0.187	0.92	dsDNAphage	13524	0	10.7	0	14230	No	NA	28	1	0	Low-quality	Genome-fragment	9.08	HMM-based (lower-bound)	0	1	0	VirSorter2
erpe_2018_sw_45hr_WHONDRS-SW48-000100_B_k121_26284	full-cat_1	erpe_2018_sw_45hr_WHONDRS-SW48-000100_B_k121_26284__full-cat_1	UViG_931	surface	singleton / outlier	singleton / outlier	931	no	#N/A	#N/A	#N/A	0.913	0.473	0.913	dsDNAphage	13631	1	50	0	13633	No	NA	6	3	0	Low-quality	Genome-fragment	25.99	HMM-based (lower-bound)	0	1	0	VirSorter2
erpe_2018_sw_21hr_WHONDRS-SW48-000092_B_k121_1099773	full-cat_2	erpe_2018_sw_21hr_WHONDRS-SW48-000092_B_k121_1099773__full-cat_2	UViG_932	surface	singleton / outlier	singleton / outlier	932	no	#N/A	#N/A	#N/A	0.5	0.007	0.5	dsDNAphage	12139	0	18.8	6.2	12142	No	NA	19	1	1	Low-quality	Genome-fragment	4.94	HMM-based (lower-bound)	0	1	0	VirSorter2
erpe_2018_sw_21hr_WHONDRS-SW48-000092_B_k121_511179	full-cat_1	erpe_2018_sw_21hr_WHONDRS-SW48-000092_B_k121_511179__full-cat_1	UViG_933	surface	singleton / outlier	singleton / outlier	933	no	#N/A	#N/A	#N/A	0.96	0.387	0.96	dsDNAphage	13541	1	50	0	13571	No	NA	6	0	0	Low-quality	Genome-fragment	2.57	AAI-based (medium-confidence)	0	1	no viral genes detected	VirSorter2
erpe_2018_sw_42hr_WHONDRS-SW48-000099_A_NODE_915_length_14903_cov_2.156199	full-cat_1	erpe_2018_sw_42hr_WHONDRS-SW48-000099_A_NODE_915_length_14903_cov_2.156199__full-cat_1	UViG_934	surface	novel genera	novel genera	934	no	#N/A	#N/A	#N/A	1	0.053	1	dsDNAphage	14902	3	47.1	0	14903	No	NA	17	6	0	Low-quality	Genome-fragment	24.38	AAI-based (high-confidence)	0	1	0	VirSorter2
erpe_2018_pw_18hr_WHONDRS-PP48-000091_B_k121_1144703	full-cat_1	erpe_2018_pw_18hr_WHONDRS-PP48-000091_B_k121_1144703__full-cat_1	UViG_935	neither	novel genera	wastewater cluster	935	no	#N/A	#N/A	#N/A	1	0.007	1	dsDNAphage	21786	4	27.3	0	21788	No	NA	22	2	1	Low-quality	Genome-fragment	21.78	AAI-based (medium-confidence)	0	1	0	VirSorter2
erpe_2018_sw_18hr_WHONDRS-SW48-000091_B_k121_188622	full-cat_1	erpe_2018_sw_18hr_WHONDRS-SW48-000091_B_k121_188622__full-cat_1	UViG_936	surface	novel genera	novel genera	936	no	#N/A	#N/A	#N/A	0.893	0.027	0.893	dsDNAphage	18860	1	15.8	5.3	18863	No	NA	19	0	0	Low-quality	Genome-fragment	42.69	AAI-based (medium-confidence)	0	1	no viral genes detected	VirSorter2
erpe_2018_sw_6hr_WHONDRS-SW48-000087_A_NODE_1592_length_11165_cov_2.955064	full-cat_1	erpe_2018_sw_6hr_WHONDRS-SW48-000087_A_NODE_1592_length_11165_cov_2.955064__full-cat_1	UViG_937	surface	novel genera	novel genera	937	no	#N/A	#N/A	#N/A	0.72	0.02	0.72	dsDNAphage	8737	1	30	10	11165	No	NA	10	2	0	Low-quality	Genome-fragment	1.29	HMM-based (lower-bound)	0	1.09	0	VirSorter2
erpe_2018_sw_30hr_WHONDRS-SW48-000095_B_k121_726131	full-cat_2	erpe_2018_sw_30hr_WHONDRS-SW48-000095_B_k121_726131__full-cat_2	UViG_938	surface	novel genera	novel genera	938	no	#N/A	#N/A	#N/A	0.687	0.027	0.687	dsDNAphage	14966	0	13.8	3.4	15382	No	NA	29	1	0	Low-quality	Genome-fragment	7.56	HMM-based (lower-bound)	0	1	0	VirSorter2
erpe_2018_sw_30hr_WHONDRS-SW48-000095_B_k121_415652	full-cat_1	erpe_2018_sw_30hr_WHONDRS-SW48-000095_B_k121_415652__full-cat_1	UViG_939	surface	singleton / outlier	singleton / outlier	939	no	#N/A	#N/A	#N/A	0.727	0.02	0.727	dsDNAphage	10384	1	14.3	0	10386	No	NA	7	1	0	Low-quality	Genome-fragment	5.26	HMM-based (lower-bound)	0	1	0	VirSorter2
erpe_2018_sw_42hr_WHONDRS-SW48-000099_B_k121_396785	full-cat_1	erpe_2018_sw_42hr_WHONDRS-SW48-000099_B_k121_396785__full-cat_1	UViG_940	surface	singleton / outlier	singleton / outlier	940	no	#N/A	#N/A	#N/A	0.893	0	0.893	dsDNAphage	15380	1	14.3	0	15382	No	NA	14	0	0	Low-quality	Genome-fragment	43.14	AAI-based (medium-confidence)	0	1	no viral genes detected	VirSorter2
erpe_2018_sw_42hr_WHONDRS-SW48-000099_B_k121_578208	full-cat_1	erpe_2018_sw_42hr_WHONDRS-SW48-000099_B_k121_578208__full-cat_1	UViG_941	surface	singleton / outlier	singleton / outlier	941	no	#N/A	#N/A	#N/A	1	0.54	1	dsDNAphage	11334	1	21.4	0	11335	No	NA	14	2	0	Low-quality	Genome-fragment	6.07	HMM-based (lower-bound)	0	1	0	VirSorter2
erpe_2018_sw_6hr_WHONDRS-SW48-000087_B_k121_854971	full-cat_1	erpe_2018_sw_6hr_WHONDRS-SW48-000087_B_k121_854971__full-cat_1	UViG_942	surface	novel genera	novel genera	942	no	#N/A	#N/A	#N/A	0.987	0.24	0.987	dsDNAphage	12446	2	19	0	12450	No	NA	21	3	1	Low-quality	Genome-fragment	9.75	HMM-based (lower-bound)	0	1	0	VirSorter2
erpe_2018_sw_45hr_WHONDRS-SW48-000100_A_NODE_869_length_12340_cov_3.068943	full-cat_1	erpe_2018_sw_45hr_WHONDRS-SW48-000100_A_NODE_869_length_12340_cov_3.068943__full-cat_1	UViG_943	surface	novel genera	wastewater cluster	943	no	#N/A	#N/A	#N/A	1	0.107	1	dsDNAphage	12340	2	27.8	0	12340	No	NA	18	1	0	Low-quality	Genome-fragment	27.34	AAI-based (medium-confidence)	0	1	0	VirSorter2
erpe_2018_sw_42hr_WHONDRS-SW48-000099_B_k121_1363957	full-cat_1	erpe_2018_sw_42hr_WHONDRS-SW48-000099_B_k121_1363957__full-cat_1	UViG_944	surface	singleton / outlier	singleton / outlier	944	no	#N/A	#N/A	#N/A	1	0.407	1	dsDNAphage	10795	3	33.3	0	10799	No	NA	15	3	0	Low-quality	Genome-fragment	13.13	HMM-based (lower-bound)	0	1	0	VirSorter2
erpe_2018_sw_42hr_WHONDRS-SW48-000099_B_k121_1297149	full-cat_2	erpe_2018_sw_42hr_WHONDRS-SW48-000099_B_k121_1297149__full-cat_2	UViG_945	surface	overlapping_cluster	overlapping_cluster	945	no	#N/A	#N/A	#N/A	0.927	0.013	0.927	dsDNAphage	27508	0	29.7	0	27528	No	NA	37	1	5	Low-quality	Genome-fragment	14.74	HMM-based (lower-bound)	0	1	0	VirSorter2
erpe_2018_sw_0hr_WHONDRS-SW48-000085_A_NODE_806_length_13736_cov_1.611801	full-cat_1	erpe_2018_sw_0hr_WHONDRS-SW48-000085_A_NODE_806_length_13736_cov_1.611801__full-cat_1	UViG_946	surface	novel genera	novel genera	946	no	#N/A	#N/A	#N/A	0.953	0.033	0.953	dsDNAphage	13365	1	23.1	7.7	13736	No	NA	26	1	0	Low-quality	Genome-fragment	7.66	HMM-based (lower-bound)	0	1	0	VirSorter2
erpe_2018_sw_21hr_WHONDRS-SW48-000092_B_k121_33674	full-cat_1	erpe_2018_sw_21hr_WHONDRS-SW48-000092_B_k121_33674__full-cat_1	UViG_947	surface	novel genera	novel genera	947	no	#N/A	#N/A	#N/A	1	0.093	1	dsDNAphage	10912	4	72.7	9.1	10914	No	NA	11	7	0	Low-quality	Genome-fragment	20.72	AAI-based (medium-confidence)	0	1	0	VirSorter2
erpe_2018_sw_42hr_WHONDRS-SW48-000099_B_k121_700628	full-cat_2	erpe_2018_sw_42hr_WHONDRS-SW48-000099_B_k121_700628__full-cat_2	UViG_948	surface	singleton / outlier	singleton / outlier	948	no	#N/A	#N/A	#N/A	0.913	0.02	0.913	dsDNAphage	17179	0	18.2	3	17291	No	NA	33	2	1	Low-quality	Genome-fragment	3.43	AAI-based (medium-confidence)	0	1	0	VirSorter2
erpe_2018_sw_33hr_WHONDRS-SW48-000096_B_k121_442020	full-cat_2	erpe_2018_sw_33hr_WHONDRS-SW48-000096_B_k121_442020__full-cat_2	UViG_949	surface	novel genera	novel genera	949	no	#N/A	#N/A	#N/A	0.887	0.067	0.887	dsDNAphage	13234	0	60.9	4.3	13394	No	NA	23	6	0	Low-quality	Genome-fragment	21.95	AAI-based (medium-confidence)	0	1	0	VirSorter2
erpe_2018_sw_42hr_WHONDRS-SW48-000099_B_k121_562483	full-cat_1	erpe_2018_sw_42hr_WHONDRS-SW48-000099_B_k121_562483__full-cat_1	UViG_950	surface	singleton / outlier	singleton / outlier	950	no	#N/A	#N/A	#N/A	1	0.74	1	dsDNAphage	19281	4	57.1	0	19285	No	NA	28	6	0	Low-quality	Genome-fragment	6.22	AAI-based (high-confidence)	0	1	0	VirSorter2
erpe_2018_pw_12hr_WHONDRS-PP48-000089_A_NODE_54_length_11615_cov_1.131093	full-cat_1	erpe_2018_pw_12hr_WHONDRS-PP48-000089_A_NODE_54_length_11615_cov_1.131093__full-cat_1	UViG_951	neither	novel genera	wastewater cluster	951	no	#N/A	#N/A	#N/A	1	0.613	1	dsDNAphage	11614	3	50	0	11615	No	NA	12	6	0	Low-quality	Genome-fragment	24.34	AAI-based (medium-confidence)	0	1	0	VirSorter2
erpe_2018_sw_6hr_WHONDRS-SW48-000087_A_NODE_986_length_15126_cov_1.811654	full-cat_1	erpe_2018_sw_6hr_WHONDRS-SW48-000087_A_NODE_986_length_15126_cov_1.811654__full-cat_1	UViG_952	surface	novel genera	novel genera	952	no	#N/A	#N/A	#N/A	0.993	0.007	0.993	dsDNAphage	15014	1	35	5	15126	No	NA	20	4	0	Low-quality	Genome-fragment	8.01	HMM-based (lower-bound)	0	1.01	0	VirSorter2
erpe_2018_sw_45hr_WHONDRS-SW48-000100_B_k121_515953	full-cat_2	erpe_2018_sw_45hr_WHONDRS-SW48-000100_B_k121_515953__full-cat_2	UViG_953	surface	singleton / outlier	singleton / outlier	953	no	#N/A	#N/A	#N/A	0.927	0.233	0.927	dsDNAphage	12823	0	19	0	12826	No	NA	21	2	0	Low-quality	Genome-fragment	25.59	HMM-based (lower-bound)	0	1	0	VirSorter2
erpe_2018_sw_45hr_WHONDRS-SW48-000100_B_k121_723372	full-cat_1	erpe_2018_sw_45hr_WHONDRS-SW48-000100_B_k121_723372__full-cat_1	UViG_954	surface	novel genera	novel genera	954	no	#N/A	#N/A	#N/A	1	0.047	1	dsDNAphage	17896	3	32.3	3.2	18068	No	NA	31	8	0	Low-quality	Genome-fragment	46.98	AAI-based (medium-confidence)	0	1	0	VirSorter2
erpe_2018_sw_21hr_WHONDRS-SW48-000092_A_NODE_1461_length_12511_cov_2.587775	full-cat_2	erpe_2018_sw_21hr_WHONDRS-SW48-000092_A_NODE_1461_length_12511_cov_2.587775__full-cat_2	UViG_955	surface	novel genera	novel genera	955	no	#N/A	#N/A	#N/A	0.98	0.047	0.98	dsDNAphage	12466	0	19.4	3.2	12511	No	NA	31	3	1	Low-quality	Genome-fragment	22.89	AAI-based (medium-confidence)	0	1.01	0	VirSorter2
erpe_2018_sw_18hr_WHONDRS-SW48-000091_A_NODE_1999_length_10636_cov_1.428680	full-cat_1	erpe_2018_sw_18hr_WHONDRS-SW48-000091_A_NODE_1999_length_10636_cov_1.428680__full-cat_1	UViG_956	surface	novel genera	wastewater cluster	956	no	#N/A	#N/A	#N/A	0.993	0.38	0.993	dsDNAphage	10633	5	87.5	0	10636	No	NA	8	8	0	Low-quality	Genome-fragment	18.88	AAI-based (medium-confidence)	0	1	0	VirSorter2
erpe_2018_sw_30hr_WHONDRS-SW48-000095_A_NODE_1851_length_10260_cov_1.885325	full-cat_2	erpe_2018_sw_30hr_WHONDRS-SW48-000095_A_NODE_1851_length_10260_cov_1.885325__full-cat_2	UViG_957	surface	singleton / outlier	singleton / outlier	957	no	#N/A	#N/A	#N/A	0.687	0.56	0.687	dsDNAphage	10260	0	14.3	0	10260	No	NA	14	0	0	Not-determined	Genome-fragment	NA	NA	0	1	no viral genes detected	VirSorter2
erpe_2018_sw_21hr_WHONDRS-SW48-000092_B_k121_856169	full-cat_2	erpe_2018_sw_21hr_WHONDRS-SW48-000092_B_k121_856169__full-cat_2	UViG_958	surface	singleton / outlier	singleton / outlier	958	no	#N/A	#N/A	#N/A	0.9	0.053	0.9	dsDNAphage	11966	0	19	4.8	11970	No	NA	21	1	2	Low-quality	Genome-fragment	6.05	HMM-based (lower-bound)	0	1	0	VirSorter2
erpe_2018_pw_0hr_WHONDRS-PP48-000085_B_k121_2223667	0_partial-cat_1	erpe_2018_pw_0hr_WHONDRS-PP48-000085_B_k121_2223667__0_partial-cat_1	UViG_959	neither	novel genera	wastewater cluster	959	yes	erpe_2018_pw_0hr_WHONDRS-PP48-000085_A_bin.30	d__Archaea;p__Halobacteriota;c__Methanosarcinia;o__Methanotrichales;f__Methanotrichaceae;g__Methanothrix;s__	83	0.927	0	0.927	dsDNAphage	28475	4	23.1	19.2	28475	No	NA	22	3	5	Low-quality	Genome-fragment	13.37	HMM-based (lower-bound)	0	1	0	VirSorter2
erpe_2018_sw_21hr_WHONDRS-SW48-000092_B_k121_991174	full-cat_2	erpe_2018_sw_21hr_WHONDRS-SW48-000092_B_k121_991174__full-cat_2	UViG_960	surface	novel genera	novel genera	960	no	#N/A	#N/A	#N/A	0.92	0.307	0.92	dsDNAphage	16820	0	30.4	0	16898	No	NA	23	3	0	Low-quality	Genome-fragment	24.47	AAI-based (medium-confidence)	0	1	0	VirSorter2
erpe_2018_sw_42hr_WHONDRS-SW48-000099_B_k121_372171	full-cat_2	erpe_2018_sw_42hr_WHONDRS-SW48-000099_B_k121_372171__full-cat_2	UViG_961	surface	singleton / outlier	singleton / outlier	961	no	#N/A	#N/A	#N/A	0.893	0.033	0.893	dsDNAphage	12582	0	50	11.1	12584	No	NA	18	0	0	Low-quality	Genome-fragment	2.38	AAI-based (medium-confidence)	0	1	no viral genes detected	VirSorter2
erpe_2018_sw_21hr_WHONDRS-SW48-000092_B_k121_73696	full-cat_2	erpe_2018_sw_21hr_WHONDRS-SW48-000092_B_k121_73696__full-cat_2	UViG_962	surface	novel genera	novel genera	962	no	#N/A	#N/A	#N/A	0.987	0.587	0.987	dsDNAphage	11089	0	33.3	0	11122	No	NA	24	4	0	Low-quality	Genome-fragment	9.9	HMM-based (lower-bound)	0	1	0	VirSorter2
erpe_2018_sw_18hr_WHONDRS-SW48-000091_B_k121_590168	full-cat_2	erpe_2018_sw_18hr_WHONDRS-SW48-000091_B_k121_590168__full-cat_2	UViG_963	surface	novel genera	novel genera	963	no	#N/A	#N/A	#N/A	0.773	0.22	0.773	dsDNAphage	15536	0	26.1	0	15538	No	NA	23	4	0	Low-quality	Genome-fragment	7.98	HMM-based (lower-bound)	0	1	0	VirSorter2
erpe_2018_sw_42hr_WHONDRS-SW48-000099_A_NODE_1031_length_13801_cov_1.392935	full-cat_1	erpe_2018_sw_42hr_WHONDRS-SW48-000099_A_NODE_1031_length_13801_cov_1.392935__full-cat_1	UViG_964	surface	overlapping_cluster	overlapping_cluster	964	no	#N/A	#N/A	#N/A	0.973	0.1	0.973	dsDNAphage	13797	2	12.5	0	13801	No	NA	16	2	0	Low-quality	Genome-fragment	21.57	HMM-based (lower-bound)	0	1	0	VirSorter2
erpe_2018_pw_0hr_WHONDRS-PP48-000085_B_k121_1676554	full-cat_1	erpe_2018_pw_0hr_WHONDRS-PP48-000085_B_k121_1676554__full-cat_1	UViG_965	neither	novel genera	wastewater cluster	965	no	#N/A	#N/A	#N/A	0.987	0.12	0.987	dsDNAphage	19038	1	25	0	19040	No	NA	12	0	0	Not-determined	Genome-fragment	NA	NA	0	1	no viral genes detected	VirSorter2
erpe_2018_sw_18hr_WHONDRS-SW48-000091_A_NODE_1904_length_10972_cov_1.274412	full-cat_2	erpe_2018_sw_18hr_WHONDRS-SW48-000091_A_NODE_1904_length_10972_cov_1.274412__full-cat_2	UViG_966	surface	singleton / outlier	singleton / outlier	966	no	#N/A	#N/A	#N/A	0.847	0.18	0.847	dsDNAphage	10971	0	9.5	4.8	10972	No	NA	21	0	0	Not-determined	Genome-fragment	NA	NA	0	1	no viral genes detected	VirSorter2
erpe_2018_sw_27hr_WHONDRS-SW48-000094_A_NODE_972_length_12451_cov_1.552256	full-cat_2	erpe_2018_sw_27hr_WHONDRS-SW48-000094_A_NODE_972_length_12451_cov_1.552256__full-cat_2	UViG_967	surface	singleton / outlier	singleton / outlier	967	no	#N/A	#N/A	#N/A	0.56	0.52	0.56	dsDNAphage	12449	0	38.5	0	12451	No	NA	13	1	0	Low-quality	Genome-fragment	4.81	AAI-based (medium-confidence)	0	1	0	VirSorter2
erpe_2018_sw_21hr_WHONDRS-SW48-000092_B_k121_855390	full-cat_2	erpe_2018_sw_21hr_WHONDRS-SW48-000092_B_k121_855390__full-cat_2	UViG_968	surface	singleton / outlier	singleton / outlier	968	no	#N/A	#N/A	#N/A	0.94	0.1	0.94	dsDNAphage	12022	0	20	0	12095	No	NA	25	2	0	Low-quality	Genome-fragment	19.83	HMM-based (lower-bound)	0	1	0	VirSorter2
erpe_2018_sw_42hr_WHONDRS-SW48-000099_A_NODE_114_length_46004_cov_2.775944	full-cat_1	erpe_2018_sw_42hr_WHONDRS-SW48-000099_A_NODE_114_length_46004_cov_2.775944__full-cat_1	UViG_969	neither	novel genera	freshwater cluster	969	no	#N/A	#N/A	#N/A	1	0	1	dsDNAphage	46003	4	27.1	2.9	46004	No	NA	70	11	0	Complete	High-quality	100	DTR (high-confidence)	0	1.01	0	VirSorter2
erpe_2018_sw_42hr_WHONDRS-SW48-000099_B_k121_849046	full-cat_2	erpe_2018_sw_42hr_WHONDRS-SW48-000099_B_k121_849046__full-cat_2	UViG_970	surface	singleton / outlier	singleton / outlier	970	no	#N/A	#N/A	#N/A	0.56	0	0.56	dsDNAphage	10124	0	6.7	0	10126	No	NA	15	0	1	Not-determined	Genome-fragment	NA	NA	0	1	no viral genes detected	VirSorter2
erpe_2018_sw_18hr_WHONDRS-SW48-000091_A_NODE_923_length_17047_cov_1.605260	full-cat_1	erpe_2018_sw_18hr_WHONDRS-SW48-000091_A_NODE_923_length_17047_cov_1.605260__full-cat_1	UViG_971	surface	singleton / outlier	singleton / outlier	971	no	#N/A	#N/A	#N/A	0.98	0.007	0.98	dsDNAphage	16829	1	22.2	0	17047	No	NA	27	3	0	Low-quality	Genome-fragment	21.52	HMM-based (lower-bound)	0	1.01	0	VirSorter2
erpe_2018_pw_0hr_WHONDRS-PP48-000085_B_k121_941895	full-cat_2	erpe_2018_pw_0hr_WHONDRS-PP48-000085_B_k121_941895__full-cat_2	UViG_972	neither	singleton / outlier	singleton / outlier	972	no	#N/A	#N/A	#N/A	0.98	0.46	0.98	dsDNAphage	13709	0	28.6	0	13798	No	NA	21	1	0	Low-quality	Genome-fragment	26.24	AAI-based (medium-confidence)	0	1	0	VirSorter2
erpe_2018_sw_45hr_WHONDRS-SW48-000100_B_k121_617672	full-cat_1	erpe_2018_sw_45hr_WHONDRS-SW48-000100_B_k121_617672__full-cat_1	UViG_973	surface	novel genera	wastewater and freshwater cluster	973	no	#N/A	#N/A	#N/A	1	0.173	1	dsDNAphage	18587	5	66.7	0	18589	No	NA	21	9	0	Low-quality	Genome-fragment	48.36	AAI-based (medium-confidence)	0	1	0	VirSorter2
erpe_2018_sw_45hr_WHONDRS-SW48-000100_B_k121_495153	full-cat_1	erpe_2018_sw_45hr_WHONDRS-SW48-000100_B_k121_495153__full-cat_1	UViG_974	surface	singleton / outlier	singleton / outlier	974	no	#N/A	#N/A	#N/A	1	0.1	1	dsDNAphage	11622	3	61.5	0	11626	No	NA	13	3	0	Low-quality	Genome-fragment	24.78	AAI-based (medium-confidence)	0	1	0	VirSorter2
erpe_2018_sw_42hr_WHONDRS-SW48-000099_B_k121_150293	full-cat_1	erpe_2018_sw_42hr_WHONDRS-SW48-000099_B_k121_150293__full-cat_1	UViG_975	surface	novel genera	novel genera	975	no	#N/A	#N/A	#N/A	0.993	0.073	0.993	dsDNAphage	14789	3	62.5	0	14865	No	NA	16	6	0	Low-quality	Genome-fragment	26.26	AAI-based (medium-confidence)	0	1	0	VirSorter2
erpe_2018_sw_45hr_WHONDRS-SW48-000100_B_k121_207618	full-cat_1	erpe_2018_sw_45hr_WHONDRS-SW48-000100_B_k121_207618__full-cat_1	UViG_976	surface	novel genera	freshwater cluster	976	no	#N/A	#N/A	#N/A	1	0.113	1	dsDNAphage	11062	2	17.6	0	11429	No	NA	17	1	0	Low-quality	Genome-fragment	23.09	AAI-based (medium-confidence)	0	1	0	VirSorter2
erpe_2018_pw_18hr_WHONDRS-PP48-000091_B_k121_1355830	full-cat_2	erpe_2018_pw_18hr_WHONDRS-PP48-000091_B_k121_1355830__full-cat_2	UViG_977	neither	singleton / outlier	singleton / outlier	977	no	#N/A	#N/A	#N/A	0.947	0.473	0.947	dsDNAphage	10877	0	12.5	0	11077	No	NA	16	1	0	Low-quality	Genome-fragment	14.51	HMM-based (lower-bound)	0	1	0	VirSorter2
erpe_2018_sw_18hr_WHONDRS-SW48-000091_A_NODE_1658_length_12050_cov_1.993794	full-cat_1	erpe_2018_sw_18hr_WHONDRS-SW48-000091_A_NODE_1658_length_12050_cov_1.993794__full-cat_1	UViG_978	surface	novel genera	novel genera	978	no	#N/A	#N/A	#N/A	0.993	0.08	0.993	dsDNAphage	12048	2	50	7.1	12050	No	NA	14	2	1	Low-quality	Genome-fragment	12	AAI-based (medium-confidence)	0	1	0	VirSorter2
erpe_2018_sw_45hr_WHONDRS-SW48-000100_A_NODE_627_length_14615_cov_2.251380	full-cat_1	erpe_2018_sw_45hr_WHONDRS-SW48-000100_A_NODE_627_length_14615_cov_2.251380__full-cat_1	UViG_979	surface	singleton / outlier	singleton / outlier	979	no	#N/A	#N/A	#N/A	0.993	0.367	0.993	dsDNAphage	14394	1	61.9	0	14615	No	NA	21	10	0	Low-quality	Genome-fragment	30.64	AAI-based (medium-confidence)	0	1	0	VirSorter2
erpe_2018_sw_24hr_WHONDRS-SW48-000093_A_NODE_967_length_11518_cov_1.777368	full-cat_1	erpe_2018_sw_24hr_WHONDRS-SW48-000093_A_NODE_967_length_11518_cov_1.777368__full-cat_1	UViG_980	surface	novel genera	novel genera	980	no	#N/A	#N/A	#N/A	0.98	0.04	0.98	dsDNAphage	11515	1	23.8	4.8	11518	No	NA	21	1	0	Low-quality	Genome-fragment	10.31	HMM-based (lower-bound)	0	1.01	0	VirSorter2
erpe_2018_sw_21hr_WHONDRS-SW48-000092_A_NODE_1332_length_13357_cov_1.763643	full-cat_1	erpe_2018_sw_21hr_WHONDRS-SW48-000092_A_NODE_1332_length_13357_cov_1.763643__full-cat_1	UViG_981	surface	singleton / outlier	singleton / outlier	981	no	#N/A	#N/A	#N/A	0.987	0.193	0.987	dsDNAphage	13356	1	22.2	0	13357	No	NA	9	1	0	Low-quality	Genome-fragment	14.83	AAI-based (medium-confidence)	0	1	0	VirSorter2
erpe_2018_sw_21hr_WHONDRS-SW48-000092_B_k121_248606	full-cat_1	erpe_2018_sw_21hr_WHONDRS-SW48-000092_B_k121_248606__full-cat_1	UViG_982	surface	singleton / outlier	singleton / outlier	982	no	#N/A	#N/A	#N/A	1	0.62	1	dsDNAphage	9971	2	71.4	0	10159	No	NA	7	1	0	Low-quality	Genome-fragment	8.42	AAI-based (high-confidence)	0	1	0	VirSorter2
erpe_2018_pw_18hr_WHONDRS-PP48-000091_B_k121_1992747	full-cat_2	erpe_2018_pw_18hr_WHONDRS-PP48-000091_B_k121_1992747__full-cat_2	UViG_983	neither	singleton / outlier	singleton / outlier	983	no	#N/A	#N/A	#N/A	0.88	0.027	0.88	dsDNAphage	13844	0	18.2	4.5	13847	No	NA	22	1	0	Low-quality	Genome-fragment	8.24	HMM-based (lower-bound)	0	1	0	VirSorter2
erpe_2018_sw_0hr_WHONDRS-SW48-000085_A_NODE_688_length_14967_cov_1.596900	full-cat_2	erpe_2018_sw_0hr_WHONDRS-SW48-000085_A_NODE_688_length_14967_cov_1.596900__full-cat_2	UViG_984	surface	novel genera	novel genera	984	no	#N/A	#N/A	#N/A	0.953	0.68	0.953	dsDNAphage	14966	0	41.2	0	14967	No	NA	17	2	0	Low-quality	Genome-fragment	4.8	HMM-based (lower-bound)	0	1	0	VirSorter2
erpe_2018_sw_42hr_WHONDRS-SW48-000099_B_k121_271055	full-cat_1	erpe_2018_sw_42hr_WHONDRS-SW48-000099_B_k121_271055__full-cat_1	UViG_985	surface	novel genera	freshwater and tara cluster	985	no	#N/A	#N/A	#N/A	1	0.393	1	dsDNAphage	11514	9	100	0	11590	No	NA	18	11	0	Low-quality	Genome-fragment	28.91	AAI-based (high-confidence)	0	1	0	VirSorter2
erpe_2018_pw_0hr_WHONDRS-PP48-000085_A_NODE_559_length_14090_cov_1.674712	full-cat_2	erpe_2018_pw_0hr_WHONDRS-PP48-000085_A_NODE_559_length_14090_cov_1.674712__full-cat_2	UViG_986	neither	overlapping_cluster	overlapping_cluster	986	no	#N/A	#N/A	#N/A	0.927	0.187	0.927	dsDNAphage	14088	0	38.1	0	14090	No	NA	21	4	0	Low-quality	Genome-fragment	16.29	HMM-based (lower-bound)	0	1	0	VirSorter2
erpe_2018_sw_27hr_WHONDRS-SW48-000094_B_k121_126579	full-cat_2	erpe_2018_sw_27hr_WHONDRS-SW48-000094_B_k121_126579__full-cat_2	UViG_987	surface	novel genera	novel genera	987	no	#N/A	#N/A	#N/A	0.767	0.193	0.767	dsDNAphage	11158	0	36.8	0	11191	No	NA	19	3	0	Low-quality	Genome-fragment	6.25	HMM-based (lower-bound)	0	1	0	VirSorter2
erpe_2018_sw_45hr_WHONDRS-SW48-000100_B_k121_148042	full-cat_1	erpe_2018_sw_45hr_WHONDRS-SW48-000100_B_k121_148042__full-cat_1	UViG_988	surface	novel genera	novel genera	988	no	#N/A	#N/A	#N/A	1	0.173	1	dsDNAphage	15562	1	25.7	2.9	15564	No	NA	35	7	1	Low-quality	Genome-fragment	11.22	HMM-based (lower-bound)	0	1	0	VirSorter2
erpe_2018_sw_18hr_WHONDRS-SW48-000091_B_k121_69691	full-cat_2	erpe_2018_sw_18hr_WHONDRS-SW48-000091_B_k121_69691__full-cat_2	UViG_989	surface	singleton / outlier	singleton / outlier	989	no	#N/A	#N/A	#N/A	0.953	0.393	0.953	dsDNAphage	10991	0	68.2	0	11360	No	NA	22	4	2	Low-quality	Genome-fragment	12.2	HMM-based (lower-bound)	0	1	0	VirSorter2
erpe_2018_sw_30hr_WHONDRS-SW48-000095_A_NODE_1179_length_13641_cov_1.440358	full-cat_1	erpe_2018_sw_30hr_WHONDRS-SW48-000095_A_NODE_1179_length_13641_cov_1.440358__full-cat_1	UViG_990	surface	novel genera	novel genera	990	no	#N/A	#N/A	#N/A	0.993	0.193	0.993	dsDNAphage	13638	2	77.8	0	13641	No	NA	18	7	2	Low-quality	Genome-fragment	12.96	HMM-based (lower-bound)	0	1	0	VirSorter2
erpe_2018_sw_18hr_WHONDRS-SW48-000091_B_k121_593055	full-cat_2	erpe_2018_sw_18hr_WHONDRS-SW48-000091_B_k121_593055__full-cat_2	UViG_991	surface	novel genera	novel genera	991	no	#N/A	#N/A	#N/A	0.967	0.02	0.967	dsDNAphage	32805	0	11.8	1.5	32807	No	NA	68	1	0	Low-quality	Genome-fragment	15.24	HMM-based (lower-bound)	0	1	0	VirSorter2
erpe_2018_pw_9hr_WHONDRS-PP48-000088_B_k121_75853	full-cat_2	erpe_2018_pw_9hr_WHONDRS-PP48-000088_B_k121_75853__full-cat_2	UViG_992	neither	singleton / outlier	singleton / outlier	992	no	#N/A	#N/A	#N/A	0.613	0.087	0.613	dsDNAphage	9930	0	20	0	10040	No	NA	5	1	0	Low-quality	Genome-fragment	20.47	AAI-based (medium-confidence)	0	1	0	VirSorter2
erpe_2018_sw_30hr_WHONDRS-SW48-000095_A_NODE_1614_length_11090_cov_1.307124	full-cat_1	erpe_2018_sw_30hr_WHONDRS-SW48-000095_A_NODE_1614_length_11090_cov_1.307124__full-cat_1	UViG_993	surface	singleton / outlier	singleton / outlier	993	no	#N/A	#N/A	#N/A	0.947	0.067	0.947	dsDNAphage	11087	2	27.3	0	11090	No	NA	11	2	2	Low-quality	Genome-fragment	2.65	HMM-based (lower-bound)	0	1.01	0	VirSorter2
erpe_2018_sw_45hr_WHONDRS-SW48-000100_B_k121_545820	full-cat_1	erpe_2018_sw_45hr_WHONDRS-SW48-000100_B_k121_545820__full-cat_1	UViG_994	surface	singleton / outlier	singleton / outlier	994	no	#N/A	#N/A	#N/A	0.96	0.64	0.96	dsDNAphage	12087	2	66.7	0	12088	No	NA	6	1	0	Low-quality	Genome-fragment	6.72	HMM-based (lower-bound)	0	1.01	0	VirSorter2
erpe_2018_pw_0hr_WHONDRS-PP48-000085_B_k121_513142	full-cat_1	erpe_2018_pw_0hr_WHONDRS-PP48-000085_B_k121_513142__full-cat_1	UViG_995	neither	singleton / outlier	singleton / outlier	995	no	#N/A	#N/A	#N/A	1	0.067	1	dsDNAphage	14806	4	50	4.2	14827	No	NA	24	5	1	Low-quality	Genome-fragment	17.87	HMM-based (lower-bound)	0	1	0	VirSorter2
erpe_2018_sw_45hr_WHONDRS-SW48-000100_B_k121_1115426	full-cat_2	erpe_2018_sw_45hr_WHONDRS-SW48-000100_B_k121_1115426__full-cat_2	UViG_996	surface	singleton / outlier	singleton / outlier	996	no	#N/A	#N/A	#N/A	0.987	0.173	0.987	dsDNAphage	12496	0	33.3	0	12596	No	NA	21	3	0	Low-quality	Genome-fragment	28.72	AAI-based (medium-confidence)	0	1	0	VirSorter2
erpe_2018_sw_45hr_WHONDRS-SW48-000100_A_NODE_721_length_13521_cov_3.662311	full-cat_2	erpe_2018_sw_45hr_WHONDRS-SW48-000100_A_NODE_721_length_13521_cov_3.662311__full-cat_2	UViG_997	surface	novel genera	novel genera	997	no	#N/A	#N/A	#N/A	0.973	0.873	0.973	dsDNAphage	13313	0	33.3	0	13521	No	NA	24	5	0	Low-quality	Genome-fragment	14.27	HMM-based (lower-bound)	0	1	0	VirSorter2
erpe_2018_sw_42hr_WHONDRS-SW48-000099_B_k121_934267	full-cat_2	erpe_2018_sw_42hr_WHONDRS-SW48-000099_B_k121_934267__full-cat_2	UViG_998	surface	novel genera	wastewater cluster	998	no	#N/A	#N/A	#N/A	0.5	0	0.5	dsDNAphage	16439	0	12	4	17542	No	NA	25	1	0	Low-quality	Genome-fragment	11.37	HMM-based (lower-bound)	0	1	0	VirSorter2
erpe_2018_sw_6hr_WHONDRS-SW48-000087_A_NODE_1683_length_10787_cov_1.943433	full-cat_1	erpe_2018_sw_6hr_WHONDRS-SW48-000087_A_NODE_1683_length_10787_cov_1.943433__full-cat_1	UViG_999	surface	singleton / outlier	singleton / outlier	999	no	#N/A	#N/A	#N/A	0.847	0.013	0.847	dsDNAphage	10752	3	50	21.4	10787	No	NA	14	7	0	Low-quality	Genome-fragment	27.85	AAI-based (medium-confidence)	0	1	0	VirSorter2
erpe_2018_sw_42hr_WHONDRS-SW48-000099_B_k121_1244629	full-cat_2	erpe_2018_sw_42hr_WHONDRS-SW48-000099_B_k121_1244629__full-cat_2	UViG_1000	surface	singleton / outlier	singleton / outlier	1000	no	#N/A	#N/A	#N/A	0.687	0.013	0.687	dsDNAphage	10191	0	14.3	0	10219	No	NA	7	0	1	Not-determined	Genome-fragment	NA	NA	0	1	no viral genes detected	VirSorter2
erpe_2018_sw_21hr_WHONDRS-SW48-000092_B_k121_990103	full-cat_2	erpe_2018_sw_21hr_WHONDRS-SW48-000092_B_k121_990103__full-cat_2	UViG_1001	surface	singleton / outlier	singleton / outlier	1001	no	#N/A	#N/A	#N/A	0.967	0.827	0.967	dsDNAphage	10889	0	36.4	0	10969	No	NA	22	2	1	Low-quality	Genome-fragment	10.17	HMM-based (lower-bound)	0	1	0	VirSorter2
erpe_2018_sw_45hr_WHONDRS-SW48-000100_A_NODE_901_length_12109_cov_1.984894	full-cat_1	erpe_2018_sw_45hr_WHONDRS-SW48-000100_A_NODE_901_length_12109_cov_1.984894__full-cat_1	UViG_1002	surface	novel genera	wastewater cluster	1002	no	#N/A	#N/A	#N/A	0.987	0.32	0.987	dsDNAphage	11793	2	55.6	0	12109	No	NA	9	3	0	Low-quality	Genome-fragment	23.71	HMM-based (lower-bound)	0	1	0	VirSorter2
erpe_2018_sw_42hr_WHONDRS-SW48-000099_B_k121_244986	full-cat_2	erpe_2018_sw_42hr_WHONDRS-SW48-000099_B_k121_244986__full-cat_2	UViG_1003	surface	novel genera	wastewater cluster	1003	no	#N/A	#N/A	#N/A	0.74	0.02	0.74	dsDNAphage	22446	0	37	7.4	22480	No	NA	27	1	2	Low-quality	Genome-fragment	12.44	AAI-based (medium-confidence)	0	1	0	VirSorter2
erpe_2018_sw_42hr_WHONDRS-SW48-000099_B_k121_612380	full-cat_2	erpe_2018_sw_42hr_WHONDRS-SW48-000099_B_k121_612380__full-cat_2	UViG_1004	surface	singleton / outlier	singleton / outlier	1004	no	#N/A	#N/A	#N/A	0.96	0.44	0.96	dsDNAphage	17706	0	13.2	0	17713	No	NA	38	2	1	Low-quality	Genome-fragment	8.1	HMM-based (lower-bound)	0	1	0	VirSorter2
erpe_2018_sw_30hr_WHONDRS-SW48-000095_B_k121_651794	full-cat_1	erpe_2018_sw_30hr_WHONDRS-SW48-000095_B_k121_651794__full-cat_1	UViG_1005	surface	novel genera	novel genera	1005	no	#N/A	#N/A	#N/A	1	0.14	1	dsDNAphage	18234	3	23.3	3.3	18314	No	NA	30	5	0	Low-quality	Genome-fragment	47.6	AAI-based (medium-confidence)	0	1	0	VirSorter2
erpe_2018_sw_42hr_WHONDRS-SW48-000099_B_k121_1027728	full-cat_1	erpe_2018_sw_42hr_WHONDRS-SW48-000099_B_k121_1027728__full-cat_1	UViG_1006	surface	novel genera	novel genera	1006	no	#N/A	#N/A	#N/A	1	0.447	1	dsDNAphage	10016	1	30.8	0	10018	No	NA	26	4	0	Low-quality	Genome-fragment	12.81	HMM-based (lower-bound)	0	1	0	VirSorter2
erpe_2018_sw_21hr_WHONDRS-SW48-000092_B_k121_344827	full-cat_2	erpe_2018_sw_21hr_WHONDRS-SW48-000092_B_k121_344827__full-cat_2	UViG_1007	surface	novel genera	novel genera	1007	no	#N/A	#N/A	#N/A	0.773	0.193	0.773	dsDNAphage	10703	0	40	0	10705	No	NA	20	4	0	Low-quality	Genome-fragment	5.3	HMM-based (lower-bound)	0	1	0	VirSorter2
erpe_2018_pw_18hr_WHONDRS-PP48-000091_B_k121_2441236	full-cat_1	erpe_2018_pw_18hr_WHONDRS-PP48-000091_B_k121_2441236__full-cat_1	UViG_1008	neither	singleton / outlier	singleton / outlier	1008	no	#N/A	#N/A	#N/A	1	0.08	1	dsDNAphage	11817	2	38.5	0	12421	No	NA	13	1	0	Low-quality	Genome-fragment	19.06	HMM-based (lower-bound)	0	1	0	VirSorter2
erpe_2018_sw_45hr_WHONDRS-SW48-000100_B_k121_294556	full-cat_2	erpe_2018_sw_45hr_WHONDRS-SW48-000100_B_k121_294556__full-cat_2	UViG_1009	surface	novel genera	novel genera	1009	no	#N/A	#N/A	#N/A	0.707	0.06	0.707	dsDNAphage	15733	0	14.3	0	15736	No	NA	14	1	0	Low-quality	Genome-fragment	22.84	AAI-based (medium-confidence)	0	1	0	VirSorter2
erpe_2018_sw_18hr_WHONDRS-SW48-000091_A_NODE_1086_length_15570_cov_1.577090	full-cat_1	erpe_2018_sw_18hr_WHONDRS-SW48-000091_A_NODE_1086_length_15570_cov_1.577090__full-cat_1	UViG_1010	surface	known taxonomy	known taxonomy with wastewater, freshwater, and tara	1010	no	#N/A	#N/A	#N/A	0.987	0.227	0.987	dsDNAphage	15568	6	66.7	0	15570	No	NA	18	9	0	Low-quality	Genome-fragment	36.48	AAI-based (medium-confidence)	0	1	0	VirSorter2
erpe_2018_sw_45hr_WHONDRS-SW48-000100_B_k121_41494	full-cat_1	erpe_2018_sw_45hr_WHONDRS-SW48-000100_B_k121_41494__full-cat_1	UViG_1011	surface	novel genera	novel genera	1011	no	#N/A	#N/A	#N/A	1	0.26	1	dsDNAphage	13861	3	58.8	0	13863	No	NA	17	6	0	Low-quality	Genome-fragment	24.42	AAI-based (medium-confidence)	0	1	0	VirSorter2
erpe_2018_sw_18hr_WHONDRS-SW48-000091_A_NODE_1945_length_10816_cov_1.290486	full-cat_1	erpe_2018_sw_18hr_WHONDRS-SW48-000091_A_NODE_1945_length_10816_cov_1.290486__full-cat_1	UViG_1012	surface	novel genera	novel genera	1012	no	#N/A	#N/A	#N/A	1	0.373	1	dsDNAphage	10813	3	69.2	0	10816	No	NA	13	5	1	Low-quality	Genome-fragment	11	HMM-based (lower-bound)	0	1	0	VirSorter2
erpe_2018_sw_18hr_WHONDRS-SW48-000091_B_k121_743907	full-cat_1	erpe_2018_sw_18hr_WHONDRS-SW48-000091_B_k121_743907__full-cat_1	UViG_1013	surface	novel genera	novel genera	1013	no	#N/A	#N/A	#N/A	0.987	0.2	0.987	dsDNAphage	12082	3	57.1	0	12318	No	NA	14	6	0	Low-quality	Genome-fragment	25.12	AAI-based (medium-confidence)	0	1	0	VirSorter2
erpe_2018_sw_18hr_WHONDRS-SW48-000091_B_k121_768181	full-cat_1	erpe_2018_sw_18hr_WHONDRS-SW48-000091_B_k121_768181__full-cat_1	UViG_1014	surface	singleton / outlier	singleton / outlier	1014	no	#N/A	#N/A	#N/A	0.953	0.02	0.953	dsDNAphage	10422	2	37.5	12.5	10429	No	NA	8	0	1	Low-quality	Genome-fragment	10.57	AAI-based (medium-confidence)	0	1	no viral genes detected	VirSorter2
erpe_2018_sw_0hr_WHONDRS-SW48-000085_B_k121_343663	full-cat_2	erpe_2018_sw_0hr_WHONDRS-SW48-000085_B_k121_343663__full-cat_2	UViG_1015	surface	singleton / outlier	singleton / outlier	1015	no	#N/A	#N/A	#N/A	0.667	0.113	0.667	dsDNAphage	10518	0	38.5	7.7	10667	No	NA	13	1	0	Low-quality	Genome-fragment	0.87	HMM-based (lower-bound)	0	1.01	0	VirSorter2
erpe_2018_sw_42hr_WHONDRS-SW48-000099_B_k121_790525	full-cat_2	erpe_2018_sw_42hr_WHONDRS-SW48-000099_B_k121_790525__full-cat_2	UViG_1016	surface	novel genera	novel genera	1016	no	#N/A	#N/A	#N/A	0.747	0.093	0.747	dsDNAphage	12999	0	12.5	0	13003	No	NA	16	0	0	Not-determined	Genome-fragment	NA	NA	0	1	no viral genes detected	VirSorter2
erpe_2018_sw_21hr_WHONDRS-SW48-000092_B_k121_876552	full_1-cat_1	erpe_2018_sw_21hr_WHONDRS-SW48-000092_B_k121_876552__full_1-cat_1	UViG_1017	surface	singleton / outlier	singleton / outlier	1017	no	#N/A	#N/A	#N/A	0.947	0.04	0.947	dsDNAphage	13556	2	37.5	0	13556	Yes	12839	8	2	1	Low-quality	Genome-fragment	2.56	AAI-based (high-confidence)	5.29	1	0	VirSorter2
erpe_2018_pw_0hr_WHONDRS-PP48-000085_B_k121_1844398	full-cat_1	erpe_2018_pw_0hr_WHONDRS-PP48-000085_B_k121_1844398__full-cat_1	UViG_1018	neither	singleton / outlier	singleton / outlier	1018	no	#N/A	#N/A	#N/A	0.993	0.06	0.993	dsDNAphage	13468	3	17.2	6.9	13583	No	NA	29	4	0	Low-quality	Genome-fragment	35.09	AAI-based (medium-confidence)	0	1	0	VirSorter2
erpe_2018_pw_0hr_WHONDRS-PP48-000085_A_NODE_881_length_11596_cov_1.556282	full-cat_1	erpe_2018_pw_0hr_WHONDRS-PP48-000085_A_NODE_881_length_11596_cov_1.556282__full-cat_1	UViG_1019	neither	singleton / outlier	singleton / outlier	1019	no	#N/A	#N/A	#N/A	0.76	0.047	0.76	dsDNAphage	11595	1	7.1	0	11596	No	NA	14	1	0	Low-quality	Genome-fragment	8.01	HMM-based (lower-bound)	0	1	0	VirSorter2
erpe_2018_sw_0hr_WHONDRS-SW48-000085_A_NODE_1289_length_10491_cov_1.433037	full-cat_1	erpe_2018_sw_0hr_WHONDRS-SW48-000085_A_NODE_1289_length_10491_cov_1.433037__full-cat_1	UViG_1020	surface	singleton / outlier	singleton / outlier	1020	no	#N/A	#N/A	#N/A	0.927	0.047	0.927	dsDNAphage	10489	2	28.6	0	10491	No	NA	7	1	0	Low-quality	Genome-fragment	5.51	HMM-based (lower-bound)	0	1.01	0	VirSorter2
erpe_2018_sw_18hr_WHONDRS-SW48-000091_B_k121_302556	full-cat_1	erpe_2018_sw_18hr_WHONDRS-SW48-000091_B_k121_302556__full-cat_1	UViG_1021	surface	singleton / outlier	singleton / outlier	1021	no	#N/A	#N/A	#N/A	1	0.247	1	dsDNAphage	10124	2	33.3	0	10125	No	NA	12	2	0	Low-quality	Genome-fragment	6.82	HMM-based (lower-bound)	0	1	0	VirSorter2
erpe_2018_sw_3hr_WHONDRS-SW48-000086_A_NODE_568_length_12343_cov_1.469630	full-cat_1	erpe_2018_sw_3hr_WHONDRS-SW48-000086_A_NODE_568_length_12343_cov_1.469630__full-cat_1	UViG_1022	surface	singleton / outlier	singleton / outlier	1022	no	#N/A	#N/A	#N/A	1	0.74	1	dsDNAphage	11498	3	75	0	12343	No	NA	16	7	0	Low-quality	Genome-fragment	20.81	AAI-based (high-confidence)	0	1	0	VirSorter2
erpe_2018_sw_21hr_WHONDRS-SW48-000092_A_NODE_1697_length_11433_cov_2.778525	full-cat_1	erpe_2018_sw_21hr_WHONDRS-SW48-000092_A_NODE_1697_length_11433_cov_2.778525__full-cat_1	UViG_1023	surface	novel genera	novel genera	1023	no	#N/A	#N/A	#N/A	0.973	0.173	0.973	dsDNAphage	11432	2	40.9	0	11433	No	NA	22	2	1	Low-quality	Genome-fragment	17.56	AAI-based (medium-confidence)	0	1	0	VirSorter2
erpe_2018_sw_21hr_WHONDRS-SW48-000092_B_k121_928423	full-cat_2	erpe_2018_sw_21hr_WHONDRS-SW48-000092_B_k121_928423__full-cat_2	UViG_1024	surface	novel genera	novel genera	1024	no	#N/A	#N/A	#N/A	0.853	0.033	0.853	dsDNAphage	12000	0	29.2	0	12065	No	NA	24	1	2	Low-quality	Genome-fragment	3.63	AAI-based (medium-confidence)	0	1	0	VirSorter2
erpe_2018_sw_21hr_WHONDRS-SW48-000092_B_k121_258691	full-cat_2	erpe_2018_sw_21hr_WHONDRS-SW48-000092_B_k121_258691__full-cat_2	UViG_1025	surface	singleton / outlier	singleton / outlier	1025	no	#N/A	#N/A	#N/A	0.853	0.293	0.853	dsDNAphage	10121	0	27.3	0	10121	No	NA	11	1	0	Low-quality	Genome-fragment	5.07	HMM-based (lower-bound)	0	1	0	VirSorter2
erpe_2018_pw_18hr_WHONDRS-PP48-000091_B_k121_3257115	full-cat_1	erpe_2018_pw_18hr_WHONDRS-PP48-000091_B_k121_3257115__full-cat_1	UViG_1026	neither	novel genera	wastewater cluster	1026	no	#N/A	#N/A	#N/A	0.993	0.62	0.993	dsDNAphage	13697	3	44.4	0	13736	No	NA	18	6	0	Low-quality	Genome-fragment	18.63	HMM-based (lower-bound)	0	1	0	VirSorter2
erpe_2018_sw_18hr_WHONDRS-SW48-000091_A_NODE_1545_length_12558_cov_2.843054	full-cat_2	erpe_2018_sw_18hr_WHONDRS-SW48-000091_A_NODE_1545_length_12558_cov_2.843054__full-cat_2	UViG_1027	surface	novel genera	novel genera	1027	no	#N/A	#N/A	#N/A	0.853	0.027	0.853	dsDNAphage	12233	0	41.2	5.9	12558	No	NA	17	1	0	Low-quality	Genome-fragment	3.26	HMM-based (lower-bound)	0	1	0	VirSorter2
erpe_2018_sw_21hr_WHONDRS-SW48-000092_B_k121_1088667	full-cat_1	erpe_2018_sw_21hr_WHONDRS-SW48-000092_B_k121_1088667__full-cat_1	UViG_1028	surface	novel genera	wastewater cluster	1028	no	#N/A	#N/A	#N/A	0.993	0.053	0.993	dsDNAphage	25087	1	33.3	0	25154	No	NA	30	5	0	Low-quality	Genome-fragment	4.81	AAI-based (medium-confidence)	0	1	0	VirSorter2
erpe_2018_sw_42hr_WHONDRS-SW48-000099_B_k121_669984	full-cat_2	erpe_2018_sw_42hr_WHONDRS-SW48-000099_B_k121_669984__full-cat_2	UViG_1029	surface	novel genera	novel genera	1029	no	#N/A	#N/A	#N/A	0.7	0	0.7	dsDNAphage	30506	0	9.1	4.5	31006	No	NA	57	0	0	Not-determined	Genome-fragment	NA	NA	0	1	no viral genes detected	VirSorter2
erpe_2018_sw_42hr_WHONDRS-SW48-000099_B_k121_375837	full-cat_2	erpe_2018_sw_42hr_WHONDRS-SW48-000099_B_k121_375837__full-cat_2	UViG_1030	surface	novel genera	freshwater cluster	1030	no	#N/A	#N/A	#N/A	0.847	0.727	0.847	dsDNAphage	10404	0	75	0	10406	No	NA	12	4	0	Low-quality	Genome-fragment	16.67	AAI-based (medium-confidence)	0	1	0	VirSorter2
erpe_2018_sw_42hr_WHONDRS-SW48-000099_B_k121_175958	full-cat_2	erpe_2018_sw_42hr_WHONDRS-SW48-000099_B_k121_175958__full-cat_2	UViG_1031	surface	singleton / outlier	singleton / outlier	1031	no	#N/A	#N/A	#N/A	0.887	0.16	0.887	dsDNAphage	9834	0	36.4	4.5	10383	No	NA	22	4	1	Low-quality	Genome-fragment	3.22	HMM-based (lower-bound)	0	1	0	VirSorter2
erpe_2018_sw_24hr_WHONDRS-SW48-000093_B_k121_89637	full-cat_1	erpe_2018_sw_24hr_WHONDRS-SW48-000093_B_k121_89637__full-cat_1	UViG_1032	surface	novel genera	novel genera	1032	no	#N/A	#N/A	#N/A	0.827	0.02	0.827	dsDNAphage	14330	2	27.3	0	14400	No	NA	11	2	3	Low-quality	Genome-fragment	29.49	HMM-based (lower-bound)	0	1.01	0	VirSorter2
erpe_2018_pw_18hr_WHONDRS-PP48-000091_B_k121_2081641	full-cat_2	erpe_2018_pw_18hr_WHONDRS-PP48-000091_B_k121_2081641__full-cat_2	UViG_1033	neither	singleton / outlier	singleton / outlier	1033	no	#N/A	#N/A	#N/A	0.933	0.293	0.933	dsDNAphage	11376	0	24.1	0	11376	No	NA	29	4	0	Low-quality	Genome-fragment	9.43	HMM-based (lower-bound)	0	1	0	VirSorter2
erpe_2018_sw_6hr_WHONDRS-SW48-000087_B_k121_153083	full-cat_1	erpe_2018_sw_6hr_WHONDRS-SW48-000087_B_k121_153083__full-cat_1	UViG_1034	surface	singleton / outlier	singleton / outlier	1034	no	#N/A	#N/A	#N/A	1	0.653	1	dsDNAphage	10928	6	71.4	0	10930	No	NA	14	10	0	Low-quality	Genome-fragment	21.02	AAI-based (high-confidence)	0	1	0	VirSorter2
erpe_2018_sw_45hr_WHONDRS-SW48-000100_B_k121_470164	full-cat_1	erpe_2018_sw_45hr_WHONDRS-SW48-000100_B_k121_470164__full-cat_1	UViG_1035	surface	known taxonomy	known taxonomy with wastewater, freshwater, and tara	1035	no	#N/A	#N/A	#N/A	1	0.333	1	dsDNAphage	22996	6	72.2	0	23049	No	NA	18	12	0	Medium-quality	Genome-fragment	52.59	AAI-based (high-confidence)	0	1	0	VirSorter2
erpe_2018_sw_42hr_WHONDRS-SW48-000099_B_k121_454051	full-cat_1	erpe_2018_sw_42hr_WHONDRS-SW48-000099_B_k121_454051__full-cat_1	UViG_1036	surface	overlapping_cluster	overlapping_cluster	1036	no	#N/A	#N/A	#N/A	0.987	0.113	0.987	dsDNAphage	13029	6	68.8	0	13029	No	NA	16	10	0	Low-quality	Genome-fragment	22.14	HMM-based (lower-bound)	0	1	0	VirSorter2
erpe_2018_sw_21hr_WHONDRS-SW48-000092_B_k121_55431	full-cat_1	erpe_2018_sw_21hr_WHONDRS-SW48-000092_B_k121_55431__full-cat_1	UViG_1037	surface	singleton / outlier	singleton / outlier	1037	yes	erpe_2018_pw_0hr_WHONDRS-PP48-000085_B_bin.37	d__Bacteria;p__Actinobacteriota;c__Actinomycetia;o__Actinomycetales;f__Kineosporiaceae;g__R-H-3;s__	44	1	0.067	1	dsDNAphage	10870	5	90	10	10872	No	NA	10	8	0	Low-quality	Genome-fragment	22.58	AAI-based (medium-confidence)	0	1	0	VirSorter2
erpe_2018_sw_21hr_WHONDRS-SW48-000092_B_k121_944937	full-cat_2	erpe_2018_sw_21hr_WHONDRS-SW48-000092_B_k121_944937__full-cat_2	UViG_1038	surface	singleton / outlier	singleton / outlier	1038	no	#N/A	#N/A	#N/A	0.567	0.04	0.567	dsDNAphage	10218	0	25	8.3	10221	No	NA	12	2	0	Low-quality	Genome-fragment	6.73	HMM-based (lower-bound)	0	1	0	VirSorter2
erpe_2018_sw_45hr_WHONDRS-SW48-000100_B_k121_589825	full-cat_2	erpe_2018_sw_45hr_WHONDRS-SW48-000100_B_k121_589825__full-cat_2	UViG_1039	surface	singleton / outlier	singleton / outlier	1039	no	#N/A	#N/A	#N/A	0.94	0.093	0.94	dsDNAphage	13187	0	25	0	13350	No	NA	32	4	2	Low-quality	Genome-fragment	9.12	HMM-based (lower-bound)	0	1	0	VirSorter2
erpe_2018_pw_0hr_WHONDRS-PP48-000085_F_scaffold_279	full-cat_1	erpe_2018_pw_0hr_WHONDRS-PP48-000085_F_scaffold_279__full-cat_1	UViG_1040	neither	novel genera	wastewater cluster	1040	no	#N/A	#N/A	#N/A	0.967	0.007	0.967	dsDNAphage	12054	3	50	16.7	12054	No	NA	12	3	0	Low-quality	Genome-fragment	12.96	HMM-based (lower-bound)	0	1	0	VirSorter2
erpe_2018_sw_21hr_WHONDRS-SW48-000092_B_k121_1278042	full-cat_1	erpe_2018_sw_21hr_WHONDRS-SW48-000092_B_k121_1278042__full-cat_1	UViG_1041	surface	novel genera	wastewater cluster	1041	no	#N/A	#N/A	#N/A	0.993	0.073	0.993	dsDNAphage	16942	5	36	0	16987	No	NA	25	10	0	Low-quality	Genome-fragment	43.85	AAI-based (medium-confidence)	0	1	0	VirSorter2
erpe_2018_sw_45hr_WHONDRS-SW48-000100_B_k121_906513	full-cat_1	erpe_2018_sw_45hr_WHONDRS-SW48-000100_B_k121_906513__full-cat_1	UViG_1042	surface	singleton / outlier	singleton / outlier	1042	no	#N/A	#N/A	#N/A	0.987	0.2	0.987	dsDNAphage	19508	2	55.6	0	19574	No	NA	9	3	0	Low-quality	Genome-fragment	33.71	AAI-based (high-confidence)	0	1	0	VirSorter2
erpe_2018_sw_42hr_WHONDRS-SW48-000099_B_k121_1122487	full-cat_1	erpe_2018_sw_42hr_WHONDRS-SW48-000099_B_k121_1122487__full-cat_1	UViG_1043	surface	novel genera	wastewater cluster	1043	no	#N/A	#N/A	#N/A	1	0.367	1	dsDNAphage	14905	1	75	0	14966	No	NA	8	6	0	Low-quality	Genome-fragment	22.5	AAI-based (medium-confidence)	0	1	0	VirSorter2
erpe_2018_sw_45hr_WHONDRS-SW48-000100_B_k121_666418	full-cat_1	erpe_2018_sw_45hr_WHONDRS-SW48-000100_B_k121_666418__full-cat_1	UViG_1044	surface	singleton / outlier	singleton / outlier	1044	no	#N/A	#N/A	#N/A	0.987	0.247	0.987	dsDNAphage	11688	1	46.2	0	11692	No	NA	13	2	0	Low-quality	Genome-fragment	20.32	AAI-based (medium-confidence)	0	1	0	VirSorter2
erpe_2018_pw_0hr_WHONDRS-PP48-000085_B_k121_2052936	full_1-cat_1	erpe_2018_pw_0hr_WHONDRS-PP48-000085_B_k121_2052936__full_1-cat_1	UViG_1045	neither	novel genera	wastewater cluster	1045	no	#N/A	#N/A	#N/A	0.92	0	0.92	dsDNAphage	28769	5	27.3	13.6	29167	Yes	21132	22	3	3	Low-quality	Genome-fragment	22.71	HMM-based (lower-bound)	27.55	1	0	VirSorter2
erpe_2018_pw_0hr_WHONDRS-PP48-000085_B_k121_1548123	full-cat_1	erpe_2018_pw_0hr_WHONDRS-PP48-000085_B_k121_1548123__full-cat_1	UViG_1046	neither	singleton / outlier	singleton / outlier	1046	no	#N/A	#N/A	#N/A	1	0.1	1	dsDNAphage	10342	1	26.1	4.3	10344	No	NA	23	2	0	Low-quality	Genome-fragment	12.53	HMM-based (lower-bound)	0	1	0	VirSorter2
erpe_2018_sw_45hr_WHONDRS-SW48-000100_B_k121_108450	full-cat_1	erpe_2018_sw_45hr_WHONDRS-SW48-000100_B_k121_108450__full-cat_1	UViG_1047	surface	singleton / outlier	singleton / outlier	1047	no	#N/A	#N/A	#N/A	0.953	0.227	0.953	dsDNAphage	10249	1	33.3	0	10253	No	NA	3	1	0	Low-quality	Genome-fragment	4.36	HMM-based (lower-bound)	0	1	0	VirSorter2
erpe_2018_sw_45hr_WHONDRS-SW48-000100_B_k121_835626	full-cat_2	erpe_2018_sw_45hr_WHONDRS-SW48-000100_B_k121_835626__full-cat_2	UViG_1048	surface	novel genera	wastewater cluster	1048	no	#N/A	#N/A	#N/A	0.933	0.52	0.933	dsDNAphage	18212	0	19	0	18269	No	NA	21	1	0	Low-quality	Genome-fragment	41.4	AAI-based (medium-confidence)	0	1	0	VirSorter2
erpe_2018_sw_21hr_WHONDRS-SW48-000092_A_NODE_1637_length_11722_cov_2.085123	full-cat_2	erpe_2018_sw_21hr_WHONDRS-SW48-000092_A_NODE_1637_length_11722_cov_2.085123__full-cat_2	UViG_1049	surface	novel genera	novel genera	1049	no	#N/A	#N/A	#N/A	0.98	0.847	0.98	dsDNAphage	11718	0	23.3	0	11722	No	NA	30	3	0	Low-quality	Genome-fragment	7.6	HMM-based (lower-bound)	0	1	0	VirSorter2
erpe_2018_pw_18hr_WHONDRS-PP48-000091_B_k121_880835	full-cat_2	erpe_2018_pw_18hr_WHONDRS-PP48-000091_B_k121_880835__full-cat_2	UViG_1050	neither	singleton / outlier	singleton / outlier	1050	no	#N/A	#N/A	#N/A	1	0.087	1	dsDNAphage	10925	0	28	4	11076	No	NA	25	2	0	Low-quality	Genome-fragment	22.49	AAI-based (medium-confidence)	0	1	0	VirSorter2
erpe_2018_sw_45hr_WHONDRS-SW48-000100_B_k121_802546	full-cat_1	erpe_2018_sw_45hr_WHONDRS-SW48-000100_B_k121_802546__full-cat_1	UViG_1051	surface	novel genera	novel genera	1051	yes	erpe_2018_sw_18hr_WHONDRS-SW48-000091_B_bin.91	d__Bacteria;p__Proteobacteria;c__Gammaproteobacteria;o__Burkholderiales;f__Rhodocyclaceae;g__;s__	#N/A	1	0.02	1	dsDNAphage	22150	3	35.3	2.9	22151	No	NA	34	7	0	Low-quality	Genome-fragment	34.78	AAI-based (medium-confidence)	0	1	0	VirSorter2
erpe_2018_sw_42hr_WHONDRS-SW48-000099_B_k121_1075139	full-cat_2	erpe_2018_sw_42hr_WHONDRS-SW48-000099_B_k121_1075139__full-cat_2	UViG_1052	surface	singleton / outlier	singleton / outlier	1052	no	#N/A	#N/A	#N/A	0.987	0.7	0.987	dsDNAphage	16674	0	12.8	0	16677	No	NA	47	1	0	Low-quality	Genome-fragment	6.3	HMM-based (lower-bound)	0	1.01	0	VirSorter2
erpe_2018_sw_21hr_WHONDRS-SW48-000092_B_k121_1054782	full-cat_2	erpe_2018_sw_21hr_WHONDRS-SW48-000092_B_k121_1054782__full-cat_2	UViG_1053	surface	singleton / outlier	singleton / outlier	1053	no	#N/A	#N/A	#N/A	0.92	0.7	0.92	dsDNAphage	10225	0	30	0	10227	No	NA	20	2	0	Low-quality	Genome-fragment	10.48	HMM-based (lower-bound)	0	1	0	VirSorter2
erpe_2018_sw_21hr_WHONDRS-SW48-000092_B_k121_687021	full-cat_1	erpe_2018_sw_21hr_WHONDRS-SW48-000092_B_k121_687021__full-cat_1	UViG_1054	surface	novel genera	novel genera	1054	no	#N/A	#N/A	#N/A	1	0.053	1	dsDNAphage	15238	2	38.5	0	15486	No	NA	13	4	0	Low-quality	Genome-fragment	24.17	HMM-based (lower-bound)	0	1	0	VirSorter2
erpe_2018_sw_18hr_WHONDRS-SW48-000091_B_k121_453844	full-cat_1	erpe_2018_sw_18hr_WHONDRS-SW48-000091_B_k121_453844__full-cat_1	UViG_1055	surface	overlapping_cluster	overlapping_cluster	1055	no	#N/A	#N/A	#N/A	0.993	0.227	0.993	dsDNAphage	12694	6	82.4	0	12964	No	NA	17	11	0	Low-quality	Genome-fragment	26.52	AAI-based (high-confidence)	0	1	0	VirSorter2
erpe_2018_pw_18hr_WHONDRS-PP48-000091_A_NODE_305_length_13958_cov_1.226737	full-cat_2	erpe_2018_pw_18hr_WHONDRS-PP48-000091_A_NODE_305_length_13958_cov_1.226737__full-cat_2	UViG_1056	neither	singleton / outlier	singleton / outlier	1056	no	#N/A	#N/A	#N/A	0.587	0.027	0.587	dsDNAphage	12993	0	33.3	0	13958	No	NA	12	0	0	Not-determined	Genome-fragment	NA	NA	0	1	no viral genes detected	VirSorter2
erpe_2018_sw_21hr_WHONDRS-SW48-000092_A_NODE_1997_length_10283_cov_1.841670	full-cat_1	erpe_2018_sw_21hr_WHONDRS-SW48-000092_A_NODE_1997_length_10283_cov_1.841670__full-cat_1	UViG_1057	surface	singleton / outlier	singleton / outlier	1057	no	#N/A	#N/A	#N/A	0.993	0.56	0.993	dsDNAphage	10279	1	62.5	0	10283	No	NA	8	3	0	Low-quality	Genome-fragment	17.85	HMM-based (lower-bound)	0	1	0	VirSorter2
erpe_2018_sw_45hr_WHONDRS-SW48-000100_B_k121_280667	full-cat_1	erpe_2018_sw_45hr_WHONDRS-SW48-000100_B_k121_280667__full-cat_1	UViG_1058	surface	singleton / outlier	singleton / outlier	1058	no	#N/A	#N/A	#N/A	0.98	0.107	0.98	dsDNAphage	11760	2	35.7	0	11764	No	NA	14	1	0	Low-quality	Genome-fragment	14.94	AAI-based (medium-confidence)	0	1	0	VirSorter2
erpe_2018_pw_0hr_WHONDRS-PP48-000085_B_k121_1158749	full-cat_1	erpe_2018_pw_0hr_WHONDRS-PP48-000085_B_k121_1158749__full-cat_1	UViG_1059	neither	novel genera	wastewater cluster	1059	no	#N/A	#N/A	#N/A	0.993	0.093	0.993	dsDNAphage	10266	2	35.3	5.9	10268	No	NA	17	3	1	Low-quality	Genome-fragment	28.26	AAI-based (medium-confidence)	0	1	0	VirSorter2
erpe_2018_sw_45hr_WHONDRS-SW48-000100_B_k121_266174	full-cat_2	erpe_2018_sw_45hr_WHONDRS-SW48-000100_B_k121_266174__full-cat_2	UViG_1060	surface	singleton / outlier	singleton / outlier	1060	no	#N/A	#N/A	#N/A	0.513	0.033	0.513	dsDNAphage	10413	0	30	0	10415	No	NA	10	4	0	Low-quality	Genome-fragment	1.28	HMM-based (lower-bound)	0	1	0	VirSorter2
erpe_2018_sw_45hr_WHONDRS-SW48-000100_B_k121_83821	full-cat_1	erpe_2018_sw_45hr_WHONDRS-SW48-000100_B_k121_83821__full-cat_1	UViG_1061	surface	singleton / outlier	singleton / outlier	1061	no	#N/A	#N/A	#N/A	0.98	0.047	0.98	dsDNAphage	11505	1	15.4	0	11704	No	NA	13	1	0	Low-quality	Genome-fragment	27.61	AAI-based (medium-confidence)	0	1	0	VirSorter2
erpe_2018_sw_42hr_WHONDRS-SW48-000099_A_NODE_1535_length_10754_cov_2.470500	full-cat_2	erpe_2018_sw_42hr_WHONDRS-SW48-000099_A_NODE_1535_length_10754_cov_2.470500__full-cat_2	UViG_1062	surface	novel genera	novel genera	1062	no	#N/A	#N/A	#N/A	0.947	0.253	0.947	dsDNAphage	10614	0	10	0	10754	No	NA	20	2	0	Low-quality	Genome-fragment	6.31	HMM-based (lower-bound)	0	1.01	0	VirSorter2
erpe_2018_sw_42hr_WHONDRS-SW48-000099_B_k121_348378	full-cat_2	erpe_2018_sw_42hr_WHONDRS-SW48-000099_B_k121_348378__full-cat_2	UViG_1063	surface	novel genera	novel genera	1063	no	#N/A	#N/A	#N/A	0.86	0.02	0.86	dsDNAphage	15538	0	13.8	0	15540	No	NA	29	1	1	Low-quality	Genome-fragment	7.09	HMM-based (lower-bound)	0	1	0	VirSorter2
erpe_2018_pw_0hr_WHONDRS-PP48-000085_B_k121_1306047	full-cat_2	erpe_2018_pw_0hr_WHONDRS-PP48-000085_B_k121_1306047__full-cat_2	UViG_1064	neither	singleton / outlier	singleton / outlier	1064	no	#N/A	#N/A	#N/A	0.507	0.047	0.507	dsDNAphage	11300	0	20	0	11300	No	NA	12	1	3	Low-quality	Genome-fragment	8.7	HMM-based (lower-bound)	0	1	0	VirSorter2
erpe_2018_pw_0hr_WHONDRS-PP48-000085_B_k121_551446	full-cat_1	erpe_2018_pw_0hr_WHONDRS-PP48-000085_B_k121_551446__full-cat_1	UViG_1065	neither	singleton / outlier	singleton / outlier	1065	no	#N/A	#N/A	#N/A	0.647	0	0.647	dsDNAphage	16382	1	8.3	0	17870	No	NA	16	1	4	Low-quality	Genome-fragment	8.99	AAI-based (medium-confidence)	0	1	0	VirSorter2
erpe_2018_pw_18hr_WHONDRS-PP48-000091_B_k121_4784414	full-cat_2	erpe_2018_pw_18hr_WHONDRS-PP48-000091_B_k121_4784414__full-cat_2	UViG_1066	neither	singleton / outlier	singleton / outlier	1066	no	#N/A	#N/A	#N/A	0.967	0.14	0.967	dsDNAphage	13412	0	18.4	2.6	13856	No	NA	38	4	0	Low-quality	Genome-fragment	19.5	HMM-based (lower-bound)	0	1	0	VirSorter2
erpe_2018_sw_45hr_WHONDRS-SW48-000100_B_k121_765138	full-cat_1	erpe_2018_sw_45hr_WHONDRS-SW48-000100_B_k121_765138__full-cat_1	UViG_1067	surface	novel genera	novel genera	1067	no	#N/A	#N/A	#N/A	0.953	0.14	0.953	dsDNAphage	20491	3	60	0	20494	No	NA	20	6	0	Low-quality	Genome-fragment	47.82	AAI-based (high-confidence)	0	1	0	VirSorter2
erpe_2018_pw_18hr_WHONDRS-PP48-000091_B_k121_4190763	full-cat_1	erpe_2018_pw_18hr_WHONDRS-PP48-000091_B_k121_4190763__full-cat_1	UViG_1068	neither	novel genera	wastewater cluster	1068	no	#N/A	#N/A	#N/A	0.993	0.04	0.993	dsDNAphage	13982	1	46.7	0	13985	No	NA	15	4	0	Low-quality	Genome-fragment	32.48	AAI-based (medium-confidence)	0	1	0	VirSorter2
erpe_2018_sw_21hr_WHONDRS-SW48-000092_B_k121_98557	full-cat_2	erpe_2018_sw_21hr_WHONDRS-SW48-000092_B_k121_98557__full-cat_2	UViG_1069	surface	novel genera	wastewater cluster	1069	no	#N/A	#N/A	#N/A	0.88	0.707	0.88	dsDNAphage	11630	0	80	0	11650	No	NA	20	9	0	Low-quality	Genome-fragment	24.47	AAI-based (medium-confidence)	0	1	0	VirSorter2
erpe_2018_sw_21hr_WHONDRS-SW48-000092_B_k121_287419	full-cat_2	erpe_2018_sw_21hr_WHONDRS-SW48-000092_B_k121_287419__full-cat_2	UViG_1070	surface	novel genera	wastewater cluster	1070	no	#N/A	#N/A	#N/A	0.927	0.46	0.927	dsDNAphage	12108	0	57.9	0	12109	No	NA	19	8	0	Low-quality	Genome-fragment	24.44	AAI-based (medium-confidence)	0	1	0	VirSorter2
erpe_2018_sw_18hr_WHONDRS-SW48-000091_B_k121_249831	full-cat_2	erpe_2018_sw_18hr_WHONDRS-SW48-000091_B_k121_249831__full-cat_2	UViG_1071	surface	singleton / outlier	singleton / outlier	1071	no	#N/A	#N/A	#N/A	0.773	0.493	0.773	dsDNAphage	12721	0	15	0	14020	No	NA	20	2	0	Low-quality	Genome-fragment	2.44	HMM-based (lower-bound)	0	1	0	VirSorter2
erpe_2018_sw_42hr_WHONDRS-SW48-000099_B_k121_1040108	full-cat_1	erpe_2018_sw_42hr_WHONDRS-SW48-000099_B_k121_1040108__full-cat_1	UViG_1072	surface	known taxonomy	known taxonomy with wastewater, freshwater, and tara	1072	no	#N/A	#N/A	#N/A	1	0.247	1	dsDNAphage	16502	5	72.2	0	16966	No	NA	18	12	0	Low-quality	Genome-fragment	39.06	AAI-based (high-confidence)	0	1	0	VirSorter2
erpe_2018_sw_21hr_WHONDRS-SW48-000092_B_k121_298540	full-cat_2	erpe_2018_sw_21hr_WHONDRS-SW48-000092_B_k121_298540__full-cat_2	UViG_1073	surface	singleton / outlier	singleton / outlier	1073	no	#N/A	#N/A	#N/A	0.973	0.14	0.973	dsDNAphage	14264	0	14.7	0	14898	No	NA	34	1	0	Low-quality	Genome-fragment	8.86	HMM-based (lower-bound)	0	1	0	VirSorter2
erpe_2018_sw_42hr_WHONDRS-SW48-000099_B_k121_611826	full-cat_1	erpe_2018_sw_42hr_WHONDRS-SW48-000099_B_k121_611826__full-cat_1	UViG_1074	surface	singleton / outlier	singleton / outlier	1074	no	#N/A	#N/A	#N/A	1	0.273	1	dsDNAphage	15135	1	70.6	0	15287	No	NA	17	9	0	Low-quality	Genome-fragment	32.36	AAI-based (high-confidence)	0	1	0	VirSorter2
erpe_2018_sw_42hr_WHONDRS-SW48-000099_B_k121_218875	full-cat_1	erpe_2018_sw_42hr_WHONDRS-SW48-000099_B_k121_218875__full-cat_1	UViG_1075	surface	novel genera	novel genera	1075	no	#N/A	#N/A	#N/A	0.993	0.02	0.993	dsDNAphage	10298	2	25	8.3	10299	No	NA	12	2	0	Low-quality	Genome-fragment	7.53	HMM-based (lower-bound)	0	1	0	VirSorter2
erpe_2018_sw_45hr_WHONDRS-SW48-000100_A_NODE_1102_length_10971_cov_2.727499	full-cat_1	erpe_2018_sw_45hr_WHONDRS-SW48-000100_A_NODE_1102_length_10971_cov_2.727499__full-cat_1	UViG_1076	surface	singleton / outlier	singleton / outlier	1076	no	#N/A	#N/A	#N/A	0.993	0.34	0.993	dsDNAphage	10916	2	50	0	10971	No	NA	16	3	0	Low-quality	Genome-fragment	12.58	HMM-based (lower-bound)	0	1	0	VirSorter2
erpe_2018_sw_45hr_WHONDRS-SW48-000100_B_k121_1628702	full-cat_2	erpe_2018_sw_45hr_WHONDRS-SW48-000100_B_k121_1628702__full-cat_2	UViG_1077	surface	novel genera	novel genera	1077	no	#N/A	#N/A	#N/A	0.873	0.16	0.873	dsDNAphage	11378	0	25	5	11379	No	NA	20	2	1	Low-quality	Genome-fragment	13.9	HMM-based (lower-bound)	0	1	0	VirSorter2
erpe_2018_sw_42hr_WHONDRS-SW48-000099_B_k121_1499066	full-cat_2	erpe_2018_sw_42hr_WHONDRS-SW48-000099_B_k121_1499066__full-cat_2	UViG_1078	surface	singleton / outlier	singleton / outlier	1078	no	#N/A	#N/A	#N/A	0.913	0.087	0.913	dsDNAphage	18431	0	25	0	19304	No	NA	36	3	1	Low-quality	Genome-fragment	8.08	HMM-based (lower-bound)	0	1.01	0	VirSorter2
erpe_2018_sw_21hr_WHONDRS-SW48-000092_A_NODE_1121_length_15046_cov_2.476573	full-cat_2	erpe_2018_sw_21hr_WHONDRS-SW48-000092_A_NODE_1121_length_15046_cov_2.476573__full-cat_2	UViG_1079	surface	overlapping_cluster	overlapping_cluster	1079	no	#N/A	#N/A	#N/A	0.693	0.153	0.693	dsDNAphage	14990	0	15.2	0	15046	No	NA	33	1	2	Low-quality	Genome-fragment	7.7	HMM-based (lower-bound)	0	1	0	VirSorter2
erpe_2018_sw_45hr_WHONDRS-SW48-000100_B_k121_916414	full-cat_1	erpe_2018_sw_45hr_WHONDRS-SW48-000100_B_k121_916414__full-cat_1	UViG_1080	surface	novel genera	novel genera	1080	no	#N/A	#N/A	#N/A	1	0.353	1	dsDNAphage	10785	2	45.5	0	10898	No	NA	11	3	0	Low-quality	Genome-fragment	21.26	AAI-based (medium-confidence)	0	1	0	VirSorter2
erpe_2018_sw_6hr_WHONDRS-SW48-000087_B_k121_703490	full-cat_1	erpe_2018_sw_6hr_WHONDRS-SW48-000087_B_k121_703490__full-cat_1	UViG_1081	surface	singleton / outlier	singleton / outlier	1081	no	#N/A	#N/A	#N/A	0.993	0.507	0.993	dsDNAphage	10002	3	69.2	0	10003	No	NA	13	6	0	Low-quality	Genome-fragment	23.4	AAI-based (high-confidence)	0	1	0	VirSorter2
erpe_2018_sw_45hr_WHONDRS-SW48-000100_A_NODE_968_length_11696_cov_2.177889	full-cat_1	erpe_2018_sw_45hr_WHONDRS-SW48-000100_A_NODE_968_length_11696_cov_2.177889__full-cat_1	UViG_1082	surface	novel genera	wastewater and tara cluster	1082	no	#N/A	#N/A	#N/A	0.987	0.447	0.987	dsDNAphage	11695	8	88.2	0	11696	No	NA	17	9	0	Low-quality	Genome-fragment	21.12	AAI-based (medium-confidence)	0	1	0	VirSorter2
erpe_2018_sw_24hr_WHONDRS-SW48-000093_B_k121_630320	full-cat_2	erpe_2018_sw_24hr_WHONDRS-SW48-000093_B_k121_630320__full-cat_2	UViG_1083	neither	novel genera	novel genera	1083	no	#N/A	#N/A	#N/A	0.727	0.207	0.727	dsDNAphage	18212	0	36.4	0	18455	No	NA	22	4	0	Low-quality	Genome-fragment	7.62	HMM-based (lower-bound)	0	1	low-confidence ITR	VirSorter2
erpe_2018_sw_21hr_WHONDRS-SW48-000092_B_k121_246114	full-cat_1	erpe_2018_sw_21hr_WHONDRS-SW48-000092_B_k121_246114__full-cat_1	UViG_1084	surface	novel genera	wastewater cluster	1084	no	#N/A	#N/A	#N/A	1	0.413	1	dsDNAphage	10643	4	76.9	0	10792	No	NA	13	7	0	Low-quality	Genome-fragment	17.83	AAI-based (medium-confidence)	0	1	0	VirSorter2
erpe_2018_pw_18hr_WHONDRS-PP48-000091_B_k121_1044597	full_1-cat_1	erpe_2018_pw_18hr_WHONDRS-PP48-000091_B_k121_1044597__full_1-cat_1	UViG_1085	neither	singleton / outlier	singleton / outlier	1085	no	#N/A	#N/A	#N/A	1	0	1	dsDNAphage	17552	3	33.3	9.5	17576	Yes	12422	21	2	4	Low-quality	Genome-fragment	16.28	HMM-based (lower-bound)	29.32	1	0	VirSorter2
erpe_2018_pw_39hr_WHONDRS-PP48-000098_B_k121_973764	full-cat_1	erpe_2018_pw_39hr_WHONDRS-PP48-000098_B_k121_973764__full-cat_1	UViG_1086	neither	novel genera	wastewater cluster	1086	no	#N/A	#N/A	#N/A	0.987	0.22	0.987	dsDNAphage	15466	3	40	0	15468	No	NA	15	3	0	Low-quality	Genome-fragment	17.17	HMM-based (lower-bound)	0	1	0	VirSorter2
[truncated: 144 more rows]

## Sheet: vContact2_genome_by_genome
Genome	genome_category	Kingdom	Phylum	Class	Order	Family	Genus	preVC	VC Status	VC	VC Size	Quality	Adjusted P-value	VC Avg Distance	Topology Confidence Score	Genus Confidence Score	VC Kingdoms	VC Phyla	VC Classes	VC Orders	VC Families	VC Genera
[truncated: 26,786 more rows]

[truncated: 10 more sheets: Parsed_vContact2_genom_overview, vMAG_mapping_statistics, vMAG_read_mapping_TMM, DRAMv_AMG_raw_distillate, AMG_Fig6a_input, AMGs_Fig6b_input, Virus-Host_predictions, AMG_results_summary, AMG_PHYRE2_modeling_summary, AMG_Uniprot_summary]
