# Supplementary material for: Spatial and temporal metagenomics of river compartments reveals viral community dynamics in an urban impacted stream
Source: Front Microbiomes. 2023 Aug 9;2:1199766. doi: 10.3389/frmbi.2023.1199766 (PMC12993620; doi:10.3389/frmbi.2023.1199766)
Supplement: Supplementary file 7 [file Table_3.xlsx]

## Sheet: index
Table S3: MAG statistics, taxonomy, and abundances
MAG_Summary	125 MAG id's, taxonomy and mean abundances across both compartments, sw only, and pw only compartments for 32 samples. Also included the mean abundances for each of these using the subset of 25 samples we used for NMDS and geochemistry stats.
vMAG_mapping_statistics	Statistics for read mapping to vMAGs
vMAG_linked_MAG_annots	Annotations of host-linked MAGs
MAG_read_mapping_TMM	read mapping results that were TMM normalized for 120 MAGs.
Full annotations for all MAGs along with all genome fasta files can be found in Zenodo here: (https://doi.org/10.5281/zenodo.7709817)

## Sheet: MAG_summary
id	taxonomy	phyla	compartment	average_based_rank	linked_vMAG?	Marker lineage	# genomes	# markers	# marker sets	Completeness	Contamination	Strain heterogeneity	Genome size (bp)	# ambiguous bases	# scaffolds	# contigs	N50 (scaffolds)	N50 (contigs)	Mean scaffold length (bp)	Mean contig length (bp)	Longest scaffold (bp)	Longest contig (bp)	GC	GC std (scaffolds > 1kbp)	Coding density	Translation table	# predicted genes	0	1	2	3	4	5+
erpe_2018_pw_24hr_WHONDRS-PP48-000093_B_bin.4	d__Bacteria;p__Actinobacteriota;c__Actinomycetia;o__Mycobacteriales;f__Mycobacteriaceae;g__Mycobacterium;s__	Actinobacteriota	both	1	yes	o__Actinomycetales (UID1815)	120	572	265	94.02	0.66	40	3998559	0	397	397	14220	14220	10071	10071	58827	58827	67.8	1.78	93.15	11	3943	48	519	5	0	0	0
erpe_2018_pw_0hr_WHONDRS-PP48-000085_F_bin.14	d__Bacteria;p__Campylobacterota;c__Campylobacteria;o__Campylobacterales;f__Sulfurimonadaceae;g__Sulfurimonas;s__	Campylobacterota	pore	2	yes	k__Bacteria (UID3060)	138	337	245	97.82	1.02	33.33	1688257	0	134	134	18920	18920	12598	12598	71307	71307	36.4	1.78	94.84	11	1848	7	327	3	0	0	0
erpe_2018_sw_33hr_WHONDRS-SW48-000096_F_bin.5	d__Bacteria;p__Actinobacteriota;c__Actinomycetia;o__Nanopelagicales;f__S36-B12;g__;s__	Actinobacteriota	both	3	yes	o__Actinomycetales (UID1696)	455	315	190	91.37	0.96	0	3042213	0	342	342	13180	13180	8895	8895	93487	93487	70.4	2.07	94.05	11	3293	21	291	3	0	0	0
erpe_2018_pw_9hr_WHONDRS-PP48-000088_B_bin.18	d__Bacteria;p__Acidobacteriota;c__Aminicenantia;o__UBA2199;f__UBA2199;g__;s__	Acidobacteriota	pore	4	yes	k__Bacteria (UID3187)	2258	188	117	87.19	2.66	0	6953654	0	1045	1045	8170	8170	6654	6654	81060	81060	45.2	2.93	90.29	11	5910	25	158	5	0	0	0
erpe_2018_pw_27hr_WHONDRS-PP48-000094_A_bin.9	d__Bacteria;p__Proteobacteria;c__Gammaproteobacteria;o__Burkholderiales;f__Thiobacillaceae;g__Thiobacillus;s__	Proteobacteria	pore	5	yes	c__Betaproteobacteria (UID3959)	235	414	209	81.05	5.79	36.84	2301372	30	285	288	11983	11983	8074	7990	55169	55169	63.6	2.05	90.46	11	2448	94	301	19	0	0	0
erpe_2018_pw_0hr_WHONDRS-PP48-000085_B_bin.1	d__Bacteria;p__Desulfobacterota;c__Desulfobacteria;o__Desulfatiglandales;f__Desulfatiglandaceae;g__JACNIU01;s__	Desulfobacterota	pore	6	n	c__Deltaproteobacteria (UID3216)	83	247	155	91.94	0.97	0	4207383	0	456	456	12114	12114	9226	9226	69112	69112	54.5	2.31	85.53	11	4053	15	229	3	0	0	0
erpe_2018_pw_24hr_WHONDRS-PP48-000093_B_bin.14	d__Bacteria;p__Campylobacterota;c__Campylobacteria;o__Campylobacterales;f__Sulfurimonadaceae;g__Sulfuricurvum;s__	Campylobacterota	pore	7	n	k__Bacteria (UID3060)	138	338	246	94.58	1.42	50	1662792	0	174	174	13395	13395	9556	9556	42192	42192	43.6	2.11	94.69	11	1874	14	320	4	0	0	0
erpe_2018_pw_24hr_WHONDRS-PP48-000093_B_bin.22	d__Bacteria;p__Campylobacterota;c__Campylobacteria;o__Campylobacterales;f__Sulfurovaceae;g__Sulfurovum;s__	Campylobacterota	pore	8	n	k__Bacteria (UID3060)	138	335	244	96	1.57	80	1727911	0	175	175	13328	13328	9873	9873	53136	53136	40	2.24	91.93	11	1858	15	315	5	0	0	0
erpe_2018_pw_30hr_WHONDRS-PP48-000095_B_bin.9	d__Bacteria;p__Campylobacterota;c__Campylobacteria;o__Campylobacterales;f__SZUA-545;g__SZUA-545;s__	Campylobacterota	pore	9	yes	p__Proteobacteria (UID3061)	115	396	260	79.68	5.35	5.56	2135274	0	408	408	5934	5934	5233	5233	22013	22013	35.1	2.36	93.71	11	2544	75	303	18	0	0	0
erpe_2018_pw_9hr_WHONDRS-PP48-000088_B_bin.13	d__Bacteria;p__Campylobacterota;c__Campylobacteria;o__Campylobacterales;f__Sulfurimonadaceae;g__Sulfurimonas;s__	Campylobacterota	pore	10	yes	k__Bacteria (UID203)	5449	104	58	53.76	6.9	60	1668489	0	375	375	4580	4580	4449	4449	18519	18519	37.7	2.56	93.61	11	1992	67	32	5	0	0	0
erpe_2018_pw_21hr_WHONDRS-PP48-000092_B_bin.4	d__Bacteria;p__Campylobacterota;c__Campylobacteria;o__Campylobacterales;f__Sulfurimonadaceae;g__Sulfurimonas;s__	Campylobacterota	pore	11	yes	k__Bacteria (UID3060)	138	337	245	63.05	8.71	70.97	1585542	0	344	344	4566	4566	4609	4609	20219	20219	38.3	2.47	93.84	11	1843	135	173	28	1	0	0
erpe_2018_sw_39hr_WHONDRS-SW48-000098_B_bin.30	d__Bacteria;p__Cyanobacteria;c__Vampirovibrionia;o__Obscuribacterales;f__Obscuribacteraceae;g__Obscuribacter;s__	Cyanobacteria	surface	12	yes	k__Bacteria (UID1453)	901	171	117	90.41	1.71	0	5122643	0	367	367	21470	21470	13958	13958	126964	126964	48.2	1.2	90.91	11	4755	14	155	2	0	0	0
erpe_2018_pw_42hr_WHONDRS-PP48-000099_B_bin.12	d__Bacteria;p__Proteobacteria;c__Gammaproteobacteria;o__SZUA-229;f__SZUA-229;g__;s__	Proteobacteria	pore	13	n	c__Gammaproteobacteria (UID4267)	119	544	284	63.95	2.11	42.86	1632603	0	338	338	5233	5233	4830	4830	15865	15865	51.4	2.19	90.23	11	1827	225	312	7	0	0	0
erpe_2018_pw_0hr_WHONDRS-PP48-000085_A_bin.37	d__Bacteria;p__Campylobacterota;c__Campylobacteria;o__Campylobacterales;f__Sulfurimonadaceae;g__Sulfurimonas;s__	Campylobacterota	pore	14	n	k__Bacteria (UID3060)	138	337	245	60.35	3.33	60	1130456	10	227	228	5080	5080	4979	4958	33813	33813	38.8	1.91	94.32	11	1346	146	181	10	0	0	0
erpe_2018_sw_6hr_WHONDRS-SW48-000087_A_bin.76	d__Bacteria;p__Actinobacteriota;c__Thermoleophilia;o__Solirubrobacterales;f__70-9;g__67-14;s__	Actinobacteriota	both	15	n	p__Actinobacteria (UID1454)	732	199	116	79.6	0.43	100	2036105	100	239	240	11907	11907	8519	8483	71848	71848	63.6	1.19	93.02	11	2186	48	150	1	0	0	0
erpe_2018_pw_0hr_WHONDRS-PP48-000085_B_bin.27	d__Bacteria;p__Actinobacteriota;c__Actinomycetia;o__Nanopelagicales;f__UBA10799;g__;s__	Actinobacteriota	both	16	yes	o__Actinomycetales (UID1663)	488	310	185	83.85	4.95	57.14	4514196	0	677	677	7953	7953	6667	6667	36833	36833	66.4	1.76	90.43	11	4619	58	240	11	1	0	0
erpe_2018_sw_21hr_WHONDRS-SW48-000092_B_bin.40	d__Bacteria;p__Cyanobacteria;c__Vampirovibrionia;o__Obscuribacterales;f__Obscuribacteraceae;g__Ga0077546;s__	Cyanobacteria	surface	17	n	k__Bacteria (UID1453)	901	171	117	91.31	3.99	0	6153735	0	568	568	17601	17601	10834	10834	171007	171007	47.8	1.35	89.97	11	5815	16	145	10	0	0	0
erpe_2018_pw_15hr_WHONDRS-PP48-000090_B_bin.10	d__Archaea;p__Halobacteriota;c__Methanosarcinia;o__Methanotrichales;f__Methanotrichaceae;g__Methanothrix;s__	Halobacteriota	pore	18	n	p__Euryarchaeota (UID49)	95	228	153	62.06	0.29	45.45	1248900	0	304	304	4147	4147	4108	4108	11780	11780	52.1	2.68	90.17	11	1461	80	137	11	0	0	0
erpe_2018_pw_9hr_WHONDRS-PP48-000088_B_bin.19	d__Bacteria;p__Proteobacteria;c__Gammaproteobacteria;o__Steroidobacterales;f__Steroidobacteraceae;g__RPQJ01;s__	Proteobacteria	pore	19	n	c__Gammaproteobacteria (UID4202)	67	481	276	68.79	7.08	34.69	2633256	0	551	551	4949	4949	4779	4779	48320	48320	67.9	1.8	93.05	11	2909	154	284	40	3	0	0
erpe_2018_pw_18hr_WHONDRS-PP48-000091_B_bin.69	d__Bacteria;p__Chloroflexota;c__Ellin6529;o__CSP1-4;f__CSP1-4;g__CAIXZV01;s__	Chloroflexota	pore	20	n	k__Bacteria (UID1452)	924	161	108	63.57	8.19	11.54	1929359	0	494	494	3881	3881	3905	3905	12431	12431	71.5	1.57	91.42	11	2219	53	92	11	5	0	0
erpe_2018_pw_18hr_WHONDRS-PP48-000091_B_bin.43	d__Bacteria;p__Proteobacteria;c__Gammaproteobacteria;o__Steroidobacterales;f__Steroidobacteraceae;g__RPQJ01;s__	Proteobacteria	pore	21	n	c__Gammaproteobacteria (UID4202)	67	481	276	65.08	3.32	50	2473663	0	515	515	5184	5184	4803	4803	21981	21981	68.1	1.65	93.29	11	2738	195	270	16	0	0	0
erpe_2018_pw_0hr_WHONDRS-PP48-000085_B_bin.9	d__Bacteria;p__Patescibacteria;c__Paceibacteria;o__UBA9983_A;f__UBA2163;g__C7867-001;s__	Patescibacteria	pore	22	yes	k__Bacteria (UID2495)	2993	143	89	75.74	0.1	100	666840	0	16	16	65072	65072	41677	41677	225256	225256	52.1	1.49	90.75	11	763	27	115	1	0	0	0
erpe_2018_pw_30hr_WHONDRS-PP48-000095_B_bin.32	d__Bacteria;p__Patescibacteria;c__Gracilibacteria;o__BD1-5;f__UBA2023;g__;s__	Patescibacteria	pore	23	yes	k__Bacteria (UID1453)	901	171	117	52.14	0.43	0	930508	0	154	154	7103	7103	6042	6042	21051	21051	55.2	1.8	86.68	11	1244	66	104	1	0	0	0
erpe_2018_pw_48hr_WHONDRS-PP48-000101_B_bin.4	d__Archaea;p__Thermoplasmatota;c__Thermoplasmata;o__UBA10834;f__UBA10834;g__UBA9653;s__	Thermoplasmatota	neither	24	n	p__Euryarchaeota (UID3)	148	188	125	89.07	2.13	50	1485164	0	192	192	9709	9709	7735	7735	33590	33590	63.2	1.48	91.29	11	1576	17	167	4	0	0	0
erpe_2018_pw_12hr_WHONDRS-PP48-000089_B_bin.9	d__Bacteria;p__Nitrospirota;c__Nitrospiria;o__Nitrospirales;f__Nitrospiraceae;g__Nitrospira_A;s__Nitrospira_A sp900170025	Nitrospirota	pore	25	n	k__Bacteria (UID3187)	2258	181	110	54.59	7.18	0	1655796	0	464	464	3470	3470	3568	3568	8446	8446	59	2.04	90.25	11	1928	92	79	10	0	0	0
erpe_2018_pw_3hr_WHONDRS-PP48-000086_B_bin.13	d__Archaea;p__Halobacteriota;c__Methanosarcinia;o__Methanotrichales;f__Methanotrichaceae;g__Methanothrix;s__	Halobacteriota	both	26	n	p__Euryarchaeota (UID49)	95	228	153	92.65	4.25	42.86	2190733	0	357	357	7166	7166	6136	6136	27266	27266	52.7	2.7	88.31	11	2495	14	207	7	0	0	0
erpe_2018_pw_0hr_WHONDRS-PP48-000085_B_bin.29	d__Bacteria;p__Actinobacteriota;c__Actinomycetia;o__Nanopelagicales;f__UBA10799;g__;s__	Actinobacteriota	surface	27	n	o__Actinomycetales (UID1663)	488	310	185	88.37	5.5	30.77	4991264	0	954	954	5768	5768	5231	5231	27602	27602	67.4	2.48	90.39	11	5311	37	260	13	0	0	0
erpe_2018_pw_18hr_WHONDRS-PP48-000091_A_bin.35	d__Bacteria;p__Proteobacteria;c__Gammaproteobacteria;o__GCA-2729495;f__GCA-2729495;g__SHZI01;s__	Proteobacteria	pore	28	n	c__Gammaproteobacteria (UID4201)	1164	275	174	73.29	0.57	66.67	1999872	30	360	363	6276	6184	5555	5509	27018	27018	63.7	1.86	93.76	11	2160	100	172	3	0	0	0
erpe_2018_pw_24hr_WHONDRS-PP48-000093_B_bin.7	d__Bacteria;p__Poribacteria;c__DTPJ01;o__DTPJ01;f__DTPJ01;g__;s__	Poribacteria	pore	29	yes	k__Bacteria (UID2495)	2993	147	91	54.84	1.01	0	2935794	0	753	753	3869	3869	3898	3898	13267	13267	39.5	2.05	88.19	11	3052	60	81	6	0	0	0
erpe_2018_pw_18hr_WHONDRS-PP48-000091_A_bin.17	d__Bacteria;p__Patescibacteria;c__Paceibacteria;o__UBA9983_A;f__UBA5272;g__UBA5272;s__	Patescibacteria	pore	30	n	k__Bacteria (UID203)	5449	104	58	74.03	0	0	515315	0	63	63	9999	9999	8179	8179	29063	29063	30.7	2.06	88.6	11	562	25	79	0	0	0	0
erpe_2018_sw_3hr_WHONDRS-SW48-000086_B_bin.13	d__Bacteria;p__Proteobacteria;c__Gammaproteobacteria;o__Competibacterales;f__Competibacteraceae;g__UBA2383;s__	Proteobacteria	surface	31	yes	c__Gammaproteobacteria (UID4267)	119	544	284	93.56	2.66	25	4204285	0	299	299	23073	23073	14061	14061	73545	73545	57.6	2.21	91.58	11	3903	27	507	9	1	0	0
erpe_2018_pw_0hr_WHONDRS-PP48-000085_B_bin.5	d__Bacteria;p__Planctomycetota;c__Brocadiae;o__Brocadiales;f__Brocadiaceae;g__Brocadia;s__	Planctomycetota	pore	32	n	k__Bacteria (UID2565)	2921	149	91	91.03	1.65	0	3061785	0	404	404	9114	9114	7578	7578	32716	32716	41.9	2.05	85.1	11	3122	9	138	2	0	0	0
erpe_2018_pw_48hr_WHONDRS-PP48-000101_A_bin.11	d__Bacteria;p__Patescibacteria;c__Gracilibacteria;o__BD1-5;f__UBA6164;g__;s__	Patescibacteria	pore	33	n	k__Bacteria (UID203)	5449	104	58	57.13	1.02	50	544086	20	125	127	4210	4210	4352	4283	11241	11241	25.2	2.25	90.61	4	617	40	62	2	0	0	0
erpe_2018_pw_0hr_WHONDRS-PP48-000085_A_bin.1	d__Bacteria;p__Patescibacteria;c__Paceibacteria;o__Moranbacterales;f__UBA2206;g__XYA2-FULL-43-15;s__	Patescibacteria	pore	34	yes	k__Bacteria (UID1452)	924	161	108	65.74	0	0	966658	0	31	31	41102	41102	31182	31182	113206	113206	43.5	1.42	87.36	11	949	42	119	0	0	0	0
erpe_2018_pw_18hr_WHONDRS-PP48-000091_B_bin.11	d__Bacteria;p__Acidobacteriota;c__Thermoanaerobaculia;o__UBA5704;f__UBA5704;g__;s__	Acidobacteriota	neither	35	n	k__Bacteria (UID3187)	2258	188	117	75.34	5.13	50	3169772	0	583	583	6008	6008	5437	5437	44859	44859	69.1	1.75	93.22	11	3075	69	113	6	0	0	0
erpe_2018_pw_6hr_WHONDRS-PP48-000087_B_bin.3	d__Bacteria;p__Poribacteria;c__DTPJ01;o__DTPJ01;f__DTPJ01;g__;s__	Poribacteria	pore	36	yes	k__Bacteria (UID2565)	2921	152	93	50.05	2.75	0	2344170	0	648	648	3578	3578	3617	3617	11503	11503	39.5	2.05	87.98	11	2417	62	85	5	0	0	0
erpe_2018_sw_45hr_WHONDRS-SW48-000100_F_bin.11	d__Bacteria;p__Patescibacteria;c__Saccharimonadia;o__Saccharimonadales;f__Saccharimonadaceae;g__UBA2112;s__	Patescibacteria	surface	37	yes	k__Bacteria (UID203)	5449	103	58	66.38	0	0	954788	0	64	64	18726	18726	14918	14918	82064	82064	46.7	1.98	90.74	11	1037	56	47	0	0	0	0
erpe_2018_sw_33hr_WHONDRS-SW48-000096_B_bin.30	d__Bacteria;p__Chlamydiota;c__Chlamydiia;o__Chlamydiales;f__Rhabdochlamydiaceae;g__Rhabdochlamydia;s__	Chlamydiota	surface	38	n	k__Bacteria (UID2982)	88	230	148	93.24	0.71	0	1374334	0	66	66	34472	34472	20823	20823	121042	121042	35.2	1.19	87.23	11	1305	13	215	2	0	0	0
erpe_2018_pw_0hr_WHONDRS-PP48-000085_B_bin.36	d__Bacteria;p__Desulfobacterota;c__Syntrophia;o__Syntrophales;f__UBA8958;g__UBA8958;s__	Desulfobacterota	pore	39	n	c__Deltaproteobacteria (UID3216)	83	247	155	76.47	1.33	100	1562900	0	316	316	5290	5290	4945	4945	16651	16651	54.6	2.53	90.11	11	1793	50	194	3	0	0	0
erpe_2018_pw_30hr_WHONDRS-PP48-000095_B_bin.6	d__Bacteria;p__Proteobacteria;c__Gammaproteobacteria;o__Steroidobacterales;f__Steroidobacteraceae;g__RPQJ01;s__	Proteobacteria	pore	40	yes	c__Gammaproteobacteria (UID4202)	67	481	276	50.54	4.34	17.65	1901132	0	490	490	3805	3805	3879	3879	11628	11628	68.1	1.68	93.84	11	2171	249	204	25	3	0	0
erpe_2018_pw_27hr_WHONDRS-PP48-000094_B_bin.5	d__Bacteria;p__Proteobacteria;c__Gammaproteobacteria;o__Steroidobacterales;f__Steroidobacteraceae;g__RPQJ01;s__	Proteobacteria	pore	41	n	k__Bacteria (UID203)	5449	104	58	51.03	5.49	11.11	1621600	0	432	432	3618	3618	3753	3753	9990	9990	68.1	1.84	93.63	11	1901	44	44	9	5	2	0
erpe_2018_pw_3hr_WHONDRS-PP48-000086_B_bin.19	d__Archaea;p__Halobacteriota;c__Methanosarcinia;o__Methanosarcinales;f__Methanosarcinaceae;g__Methanosarcina;s__	Halobacteriota	pore	42	n	p__Euryarchaeota (UID49)	95	228	153	63.63	4.58	22.22	2555667	0	575	575	4544	4544	4444	4444	16474	16474	41.3	3.17	76.77	11	2536	91	128	9	0	0	0
erpe_2018_pw_0hr_WHONDRS-PP48-000085_F_bin.10	d__Bacteria;p__Desulfobacterota;c__Desulfomonilia;o__Desulfomonilales;f__Desulfomonilaceae;g__CAJBEZ01;s__CAJBEZ01 sp903952205	Desulfobacterota	pore	43	n	c__Deltaproteobacteria (UID3216)	83	247	155	54.58	1.34	50	1734014	0	438	438	3955	3955	3958	3958	16193	16193	46.3	1.99	89.19	11	1892	102	141	4	0	0	0
erpe_2018_pw_0hr_WHONDRS-PP48-000085_B_bin.37	d__Bacteria;p__Actinobacteriota;c__Actinomycetia;o__Actinomycetales;f__Kineosporiaceae;g__R-H-3;s__	Actinobacteriota	neither	44	yes	o__Actinomycetales (UID1663)	488	310	185	94.61	1.94	50	4354922	0	269	269	23173	23173	16189	16189	68272	68272	70.7	1.66	88.86	11	3801	15	289	6	0	0	0
erpe_2018_sw_18hr_WHONDRS-SW48-000091_B_bin.56	d__Bacteria;p__Proteobacteria;c__Gammaproteobacteria;o__Burkholderiales;f__UBA11063;g__UBA11063;s__	Proteobacteria	surface	45	n	p__Proteobacteria (UID3880)	1495	261	164	93.55	2.74	0	2570441	0	255	255	14534	14534	10080	10080	49595	49595	34.8	1.98	87.31	11	2352	14	240	7	0	0	0
erpe_2018_sw_18hr_WHONDRS-SW48-000091_B_bin.51	d__Bacteria;p__Proteobacteria;c__Gammaproteobacteria;o__Burkholderiales;f__Burkholderiaceae;g__Aquabacterium;s__	Proteobacteria	surface	46	n	o__Burkholderiales (UID4000)	193	427	214	81.64	1.44	50	2472921	0	366	366	8261	8261	6756	6756	31159	31159	62.9	2.47	92.72	11	2508	110	309	8	0	0	0
erpe_2018_pw_12hr_WHONDRS-PP48-000089_B_bin.14	d__Bacteria;p__Bacteroidota;c__Bacteroidia;o__Bacteroidales;f__VadinHA17;g__LD21;s__	Bacteroidota	pore	47	n	p__Bacteroidetes (UID2605)	350	316	210	60.11	3.9	70	1406070	0	368	368	3763	3763	3820	3820	9627	9627	40.5	1.65	92.6	11	1467	136	170	10	0	0	0
erpe_2018_sw_18hr_WHONDRS-SW48-000091_B_bin.71	d__Bacteria;p__Patescibacteria;c__Microgenomatia;o__Levybacterales;f__UBA12049;g__;s__	Patescibacteria	surface	48	n	k__Bacteria (UID203)	5449	104	58	64.66	0	0	748104	0	104	104	8266	8266	7193	7193	47411	47411	37.2	1.99	93.37	11	873	33	71	0	0	0	0
erpe_2018_sw_0hr_WHONDRS-SW48-000085_B_bin.38	d__Bacteria;p__Proteobacteria;c__Gammaproteobacteria;o__Burkholderiales;f__SCOH01;g__;s__	Proteobacteria	surface	49	n	c__Betaproteobacteria (UID3888)	323	387	234	82.94	0.88	100	2792816	0	440	440	7398	7398	6347	6347	32250	32250	57.8	2.75	90.04	11	2803	89	295	3	0	0	0
erpe_2018_sw_0hr_WHONDRS-SW48-000085_A_bin.42	d__Bacteria;p__Proteobacteria;c__Gammaproteobacteria;o__Burkholderiales;f__Burkholderiaceae;g__Sphaerotilus;s__	Proteobacteria	surface	50	n	o__Burkholderiales (UID4000)	193	427	214	77.83	1.69	80	2963842	50	550	555	5913	5884	5388	5340	20123	20123	70.7	2.29	92.49	11	3148	108	314	5	0	0	0
erpe_2018_sw_18hr_WHONDRS-SW48-000091_B_bin.30	d__Bacteria;p__Firmicutes_A;c__Clostridia;o__Peptostreptococcales;f__Peptostreptococcaceae;g__Romboutsia;s__Romboutsia timonensis	Firmicutes_A	surface	51	yes	k__Bacteria (UID203)	5449	103	58	75.86	0	0	2054930	0	294	294	8302	8302	6989	6989	48583	48583	27.2	1.95	85.65	11	2143	53	50	0	0	0	0
erpe_2018_sw_33hr_WHONDRS-SW48-000096_A_bin.23	d__Bacteria;p__Patescibacteria;c__Saccharimonadia;o__Saccharimonadales;f__;g__;s__	Patescibacteria	surface	52	yes	k__Bacteria (UID1452)	924	161	108	67.59	0	0	859970	0	27	27	45756	45756	31850	31850	87098	87098	49	1	92.8	11	952	45	116	0	0	0	0
erpe_2018_sw_18hr_WHONDRS-SW48-000091_B_bin.20	d__Bacteria;p__Proteobacteria;c__Gammaproteobacteria;o__Diplorickettsiales;f__Diplorickettsiaceae;g__Rickettsiella_A;s__Rickettsiella_A isopodorum	Proteobacteria	surface	53	n	c__Gammaproteobacteria (UID4266)	1097	270	172	91.86	0.58	0	1448305	0	55	55	39929	39929	26332	26332	131246	131246	37.1	1.55	90.31	11	1333	15	254	1	0	0	0
erpe_2018_pw_18hr_WHONDRS-PP48-000091_B_bin.40	d__Bacteria;p__Bacteroidota;c__Bacteroidia;o__Bacteroidales;f__VadinHA17;g__LD21;s__	Bacteroidota	pore	54	n	k__Bacteria (UID2569)	434	278	186	58.35	2.44	87.5	1120845	0	205	205	6180	6180	5467	5467	29123	29123	40.9	1.2	93.63	11	1095	119	151	8	0	0	0
erpe_2018_pw_0hr_WHONDRS-PP48-000085_B_bin.28	d__Bacteria;p__Proteobacteria;c__Gammaproteobacteria;o__Burkholderiales;f__Burkholderiaceae;g__Giesbergeria;s__	Proteobacteria	pore	55	n	o__Burkholderiales (UID4105)	54	553	264	69.49	2.5	14.29	2478769	0	516	516	4933	4933	4803	4803	18878	18878	66.6	2.11	92.8	11	2641	204	335	14	0	0	0
erpe_2018_sw_12hr_WHONDRS-SW48-000089_B_bin.38	d__Bacteria;p__Patescibacteria;c__Paceibacteria;o__UBA9983_A;f__CAIZLB01;g__;s__	Patescibacteria	surface	56	n	k__Bacteria (UID2495)	2993	143	89	61.9	1.12	100	729813	0	86	86	11727	11727	8486	8486	50702	50702	38.9	1.57	87.41	11	816	51	91	1	0	0	0
erpe_2018_sw_45hr_WHONDRS-SW48-000100_B_bin.13	d__Bacteria;p__Patescibacteria;c__Paceibacteria;o__Moranbacterales;f__UBA1568;g__;s__	Patescibacteria	surface	57	n	k__Bacteria (UID1452)	924	151	101	71.23	0	0	905331	0	92	92	14747	14747	9840	9840	34185	34185	52	2.28	89.33	11	942	33	118	0	0	0	0
erpe_2018_sw_15hr_WHONDRS-SW48-000090_B_bin.52	d__Bacteria;p__Patescibacteria;c__Paceibacteria;o__UBA9983_A;f__PALSA-1337;g__;s__	Patescibacteria	surface	58	n	k__Bacteria (UID203)	5449	104	58	80.3	0	0	680032	0	70	70	14487	14487	9714	9714	32633	32633	42	1.22	90.98	11	768	15	89	0	0	0	0
erpe_2018_sw_30hr_WHONDRS-SW48-000095_B_bin.94	d__Bacteria;p__Patescibacteria;c__Paceibacteria;o__UBA9983_A;f__UBA9973;g__;s__	Patescibacteria	surface	59	n	k__Bacteria (UID203)	5449	104	58	82.89	0	0	730432	0	42	42	31914	31914	17391	17391	66849	66849	37.4	1.19	91.45	11	795	12	92	0	0	0	0
erpe_2018_sw_6hr_WHONDRS-SW48-000087_B_bin.4	d__Bacteria;p__Dependentiae;c__Babeliae;o__Babeliales;f__GCA-2401785;g__;s__	Dependentiae	surface	60	n	k__Bacteria (UID2495)	2993	143	89	80.83	0	0	1201439	0	17	17	103070	103070	70672	70672	161469	161469	46.6	0.51	91.79	11	1010	18	125	0	0	0	0
erpe_2018_sw_33hr_WHONDRS-SW48-000096_A_bin.20	d__Bacteria;p__Patescibacteria;c__Paceibacteria;o__UBA9983_A;f__UBA5272;g__UBA11704;s__	Patescibacteria	surface	61	n	k__Bacteria (UID203)	5449	104	58	79.28	0	0	660140	0	37	37	30729	30729	17841	17841	70226	70226	41.5	1.44	88.76	11	711	16	88	0	0	0	0
erpe_2018_sw_6hr_WHONDRS-SW48-000087_A_bin.16	d__Bacteria;p__Patescibacteria;c__Paceibacteria;o__UBA9983_A;f__CSBR16-119;g__;s__	Patescibacteria	surface	62	n	k__Bacteria (UID203)	5449	104	58	66.9	1.72	0	462646	0	17	17	57130	57130	27214	27214	66033	66033	36.3	1.11	89.21	11	501	37	66	1	0	0	0
erpe_2018_pw_18hr_WHONDRS-PP48-000091_B_bin.38	d__Bacteria;p__Desulfobacterota;c__Desulfobacteria;o__Desulfobacterales;f__RPRI01;g__RPRI01;s__	Desulfobacterota	neither	63	n	c__Deltaproteobacteria (UID3216)	83	247	155	68.02	3.23	80	2150379	0	442	442	5019	5019	4865	4865	20125	20125	45.5	2.47	88.62	11	2238	75	167	5	0	0	0
erpe_2018_pw_0hr_WHONDRS-PP48-000085_B_bin.56	d__Bacteria;p__Desulfobacterota;c__Desulfomonilia;o__Desulfomonilales;f__Desulfomonilaceae;g__DTGT01;s__	Desulfobacterota	neither	64	n	c__Deltaproteobacteria (UID3216)	83	247	155	72.42	0.97	60	2822578	0	576	576	5107	5107	4900	4900	22972	22972	50.6	1.54	88.72	11	2971	54	188	5	0	0	0
erpe_2018_sw_0hr_WHONDRS-SW48-000085_B_bin.51	d__Bacteria;p__Patescibacteria;c__Saccharimonadia;o__Saccharimonadales;f__UBA7683;g__UBA7683;s__	Patescibacteria	surface	65	n	k__Bacteria (UID1452)	924	151	101	56.6	1.49	0	680261	0	93	93	11212	11212	7314	7314	26811	26811	43.3	1.18	89.69	11	812	51	98	2	0	0	0
erpe_2018_sw_42hr_WHONDRS-SW48-000099_B_bin.94	d__Bacteria;p__Patescibacteria;c__Saccharimonadia;o__Saccharimonadales;f__UBA4665;g__GCA-2746885;s__	Patescibacteria	surface	66	yes	k__Bacteria (UID1453)	901	171	117	63.68	0	0	894720	0	39	39	32376	32376	22941	22941	69903	69903	48.8	1.12	89.6	11	943	48	123	0	0	0	0
erpe_2018_sw_6hr_WHONDRS-SW48-000087_B_bin.85	d__Bacteria;p__Patescibacteria;c__Paceibacteria;o__UBA9983_A;f__GCA-2401445;g__;s__	Patescibacteria	surface	67	n	k__Bacteria (UID203)	5449	104	58	70.59	0.16	0	602019	0	63	63	13227	13227	9555	9555	44141	44141	50.6	1.36	89.64	11	668	36	67	1	0	0	0
erpe_2018_sw_45hr_WHONDRS-SW48-000100_B_bin.30	d__Bacteria;p__Patescibacteria;c__Paceibacteria;o__UBA9983_A;f__UBA9973;g__UBA9973;s__	Patescibacteria	surface	68	yes	k__Bacteria (UID203)	5449	104	58	62.75	1.72	0	843494	0	93	93	13695	13695	9069	9069	29241	29241	34.3	1.51	93.05	11	935	37	65	2	0	0	0
erpe_2018_sw_42hr_WHONDRS-SW48-000099_B_bin.74	d__Bacteria;p__Verrucomicrobiota;c__Verrucomicrobiae;o__Opitutales;f__Opitutaceae;g__Lacunisphaera;s__	Verrucomicrobiota	surface	69	yes	k__Bacteria (UID2982)	88	227	146	85.95	2.09	9.09	4290690	0	698	698	7427	7427	6147	6147	31140	31140	65.8	2.23	89.92	11	4225	45	171	11	0	0	0
erpe_2018_sw_30hr_WHONDRS-SW48-000095_B_bin.48	d__Bacteria;p__Patescibacteria;c__Gracilibacteria;o__BD1-5;f__UBA2023;g__JABFSX01;s__	Patescibacteria	surface	70	n	k__Bacteria (UID2495)	2993	143	89	82.02	1.12	100	1052472	0	95	95	15755	15755	11078	11078	42015	42015	35.4	1.48	90.6	4	1081	18	124	1	0	0	0
erpe_2018_sw_0hr_WHONDRS-SW48-000085_B_bin.27	d__Bacteria;p__Patescibacteria;c__Paceibacteria;o__UBA9983_A;f__CSBR16-119;g__;s__	Patescibacteria	surface	71	yes	k__Bacteria (UID2329)	174	149	89	52.79	6.28	13.33	500559	0	73	73	7809	7809	6856	6856	27489	27489	37.2	2.14	89.92	11	584	59	75	15	0	0	0
erpe_2018_sw_21hr_WHONDRS-SW48-000092_B_bin.82	d__Bacteria;p__Patescibacteria;c__ABY1;o__Magasanikbacterales;f__2-02-FULL-50-9b;g__2-02-FULL-50-9b;s__	Patescibacteria	surface	72	n	k__Bacteria (UID203)	5449	103	57	55.9	0	0	520146	0	94	94	5743	5743	5533	5533	15318	15318	46.4	1.62	90.83	11	604	57	46	0	0	0	0
erpe_2018_sw_0hr_WHONDRS-SW48-000085_B_bin.65	d__Bacteria;p__Patescibacteria;c__Saccharimonadia;o__Saccharimonadales;f__AWTP1-31;g__AWTP1-31;s__	Patescibacteria	surface	73	n	k__Bacteria (UID1452)	924	161	108	50.1	1.85	100	953021	0	158	158	6746	6746	6031	6031	19933	19933	41.6	1.6	89.23	11	1135	85	73	3	0	0	0
erpe_2018_sw_30hr_WHONDRS-SW48-000095_B_bin.41	d__Bacteria;p__Patescibacteria;c__Saccharimonadia;o__CAILAD01;f__CAILAD01;g__;s__	Patescibacteria	surface	74	n	k__Bacteria (UID1452)	924	161	108	62.5	0.19	100	616524	0	53	53	26172	26172	11632	11632	76223	76223	41.2	1.75	91.02	11	702	46	114	1	0	0	0
erpe_2018_sw_27hr_WHONDRS-SW48-000094_A_bin.34	d__Bacteria;p__Patescibacteria;c__ABY1;o__UBA1558;f__GWA2-36-10;g__UM-FILTER-36-13;s__	Patescibacteria	surface	75	yes	k__Bacteria (UID203)	5449	104	58	69.59	0	0	667507	0	108	108	7327	7327	6180	6180	18667	18667	38.2	1.81	89.61	11	737	38	66	0	0	0	0
erpe_2018_pw_0hr_WHONDRS-PP48-000085_B_bin.26	d__Bacteria;p__Hydrogenedentota;c__Hydrogenedentia;o__Hydrogenedentiales;f__;g__;s__	Hydrogenedentota	neither	76	n	k__Bacteria (UID2495)	2993	143	89	63.55	2.31	0	2991742	0	761	761	3945	3945	3931	3931	11670	11670	62.1	1.81	91.3	11	2778	42	98	3	0	0	0
erpe_2018_sw_42hr_WHONDRS-SW48-000099_B_bin.62	d__Bacteria;p__Patescibacteria;c__ABY1;o__UBA1558;f__GWA2-36-10;g__UM-FILTER-36-13;s__	Patescibacteria	surface	77	n	k__Bacteria (UID1452)	924	151	101	56.27	1.32	100	729601	0	131	131	6493	6493	5569	5569	15205	15205	38.1	1.89	89.59	11	828	53	96	2	0	0	0
erpe_2018_sw_21hr_WHONDRS-SW48-000092_B_bin.55	d__Bacteria;p__Proteobacteria;c__Gammaproteobacteria;o__Burkholderiales;f__UBA11063;g__UBA11063;s__UBA11063 sp003538525	Proteobacteria	surface	78	n	p__Proteobacteria (UID3880)	1495	261	164	60.69	1.37	40	1306737	0	226	226	6529	6529	5782	5782	23798	23798	38.2	1.4	90.94	11	1355	99	157	5	0	0	0
erpe_2018_pw_0hr_WHONDRS-PP48-000085_B_bin.17	d__Bacteria;p__Actinobacteriota;c__Actinomycetia;o__Actinomycetales;f__Kineosporiaceae;g__;s__	Actinobacteriota	neither	79	n	o__Actinomycetales (UID1696)	455	315	190	91.84	1.97	16.67	4526831	0	434	434	13902	13902	10430	10430	66518	66518	69.1	2.27	86.45	11	3944	19	290	6	0	0	0
erpe_2018_sw_6hr_WHONDRS-SW48-000087_B_bin.62	d__Bacteria;p__Patescibacteria;c__Paceibacteria;o__UBA9983_A;f__UBA9973;g__UBA9973;s__	Patescibacteria	surface	80	n	k__Bacteria (UID2495)	2993	143	89	76.61	0	0	611872	0	52	52	16900	16900	11766	11766	50337	50337	36.4	1.18	93.62	11	657	26	117	0	0	0	0
erpe_2018_sw_27hr_WHONDRS-SW48-000094_B_bin.8	d__Bacteria;p__Patescibacteria;c__Saccharimonadia;o__CAILAD01;f__;g__;s__	Patescibacteria	surface	81	yes	k__Bacteria (UID203)	5449	103	58	56.9	0.86	0	601134	0	68	68	13651	13651	8840	8840	43717	43717	48	1.47	91.71	11	662	59	43	1	0	0	0
erpe_2018_sw_21hr_WHONDRS-SW48-000092_B_bin.42	d__Bacteria;p__Bacteroidota;c__Bacteroidia;o__Flavobacteriales;f__Flavobacteriaceae;g__Flavobacterium;s__	Bacteroidota	surface	82	n	f__Flavobacteriaceae (UID2817)	81	511	283	54.36	7.79	15.79	2379085	0	639	639	3670	3670	3723	3723	10250	10250	34.1	2.63	85.78	11	2626	247	230	32	2	0	0
erpe_2018_pw_0hr_WHONDRS-PP48-000085_A_bin.30	d__Archaea;p__Halobacteriota;c__Methanosarcinia;o__Methanotrichales;f__Methanotrichaceae;g__Methanothrix;s__	Halobacteriota	neither	83	yes	p__Euryarchaeota (UID49)	95	228	153	62.27	6.83	89.47	1909335	80	422	430	4626	4580	4524	4440	17306	17306	51	2.75	88.74	11	2238	89	120	19	0	0	0
erpe_2018_sw_33hr_WHONDRS-SW48-000096_B_bin.51	d__Bacteria;p__Patescibacteria;c__WWE3;o__2-01-FULL-39-13;f__2-01-FULL-39-13;g__;s__	Patescibacteria	surface	84	n	k__Bacteria (UID203)	5449	104	58	59.33	0.16	0	705681	0	113	113	7620	7620	6244	6244	21293	21293	35.4	1.4	92.9	11	773	28	75	1	0	0	0
erpe_2018_pw_0hr_WHONDRS-PP48-000085_B_bin.6	d__Archaea;p__Halobacteriota;c__Methanosarcinia;o__Methanosarcinales;f__Methanosarcinaceae;g__Methanosarcina;s__	Halobacteriota	neither	85	n	p__Euryarchaeota (UID49)	95	228	153	91.66	6.54	28.57	4828366	0	746	746	8153	8153	6472	6472	51196	51196	39.3	2.63	77.07	11	4821	52	164	11	1	0	0
erpe_2018_sw_21hr_WHONDRS-SW48-000092_B_bin.69	d__Bacteria;p__Patescibacteria;c__Saccharimonadia;o__Saccharimonadales;f__Saccharimonadaceae;g__UBA1020;s__	Patescibacteria	surface	86	n	k__Bacteria (UID2495)	2993	143	89	65.61	1.69	50	680348	0	97	97	8936	8936	7013	7013	23159	23159	47.3	1.48	92.12	11	808	64	77	2	0	0	0
erpe_2018_sw_27hr_WHONDRS-SW48-000094_B_bin.11	d__Bacteria;p__Patescibacteria;c__Paceibacteria;o__UBA9983_A;f__Zambryskibacteraceae;g__CAIOTC01;s__	Patescibacteria	surface	87	n	k__Bacteria (UID203)	5449	104	58	73.56	0	0	569552	0	60	60	16625	16625	9492	9492	37842	37842	39.4	1.87	88.26	11	628	19	85	0	0	0	0
erpe_2018_sw_42hr_WHONDRS-SW48-000099_A_bin.74	d__Bacteria;p__Patescibacteria;c__Paceibacteria;o__UBA9983_A;f__Zambryskibacteraceae;g__C7867-006;s__	Patescibacteria	surface	88	n	k__Bacteria (UID203)	5449	104	58	52.19	1.72	100	576284	0	88	88	7725	7725	6548	6548	25359	25359	38.1	1.87	86.54	11	643	45	58	1	0	0	0
erpe_2018_sw_45hr_WHONDRS-SW48-000100_B_bin.48	d__Bacteria;p__Patescibacteria;c__ABY1;o__SG8-24;f__UBA9934;g__CAIKHN01;s__	Patescibacteria	surface	89	n	k__Bacteria (UID1452)	924	151	101	61.19	0.7	66.67	808692	0	96	96	10696	10696	8423	8423	28425	28425	49.2	1.55	91.54	11	901	47	101	3	0	0	0
erpe_2018_sw_18hr_WHONDRS-SW48-000091_B_bin.28	d__Bacteria;p__Patescibacteria;c__ABY1;o__SG8-24;f__2-12-FULL-60-25;g__;s__	Patescibacteria	surface	90	n	k__Bacteria (UID1452)	924	151	101	57.96	0.99	100	650592	0	91	91	9049	9049	7149	7149	32546	32546	53.8	1.28	90.55	11	671	54	96	1	0	0	0
erpe_2018_sw_21hr_WHONDRS-SW48-000092_B_bin.46	d__Bacteria;p__Proteobacteria;c__Gammaproteobacteria;o__Enterobacterales;f__Enterobacteriaceae;g__Pectobacterium;s__Pectobacterium aquaticum	Proteobacteria	surface	91	n	k__Bacteria (UID203)	5449	104	58	55.86	1.72	0	1775445	0	424	424	4216	4216	4187	4187	17041	17041	52.9	2.83	87.65	11	1875	63	40	1	0	0	0
erpe_2018_sw_30hr_WHONDRS-SW48-000095_A_bin.46	d__Bacteria;p__Dependentiae;c__Babeliae;o__Babeliales;f__GCA-2401785;g__;s__	Dependentiae	surface	92	n	k__Bacteria (UID203)	5449	104	58	56.19	0	0	969216	180	129	147	8553	8225	7513	6592	29797	26627	46	1.21	90.32	11	919	58	46	0	0	0	0
erpe_2018_sw_18hr_WHONDRS-SW48-000091_A_bin.51	d__Bacteria;p__Patescibacteria;c__Paceibacteria;o__UBA9983_A;f__XYD1-FULL-46-19;g__;s__	Patescibacteria	surface	93	n	k__Bacteria (UID203)	5449	104	58	81.95	0	0	570965	10	55	56	15564	15564	10381	10195	35170	35170	37.2	1.58	88.51	11	623	18	86	0	0	0	0
erpe_2018_sw_30hr_WHONDRS-SW48-000095_B_bin.69	d__Bacteria;p__Patescibacteria;c__Paceibacteria;o__UBA9983_A;f__UBA5272;g__UBA5272;s__	Patescibacteria	surface	94	yes	k__Bacteria (UID2495)	2993	143	89	70.39	0	0	605378	0	57	57	14203	14203	10620	10620	33086	33086	33.7	1.69	88.61	11	652	31	112	0	0	0	0
erpe_2018_sw_30hr_WHONDRS-SW48-000095_B_bin.20	d__Bacteria;p__Patescibacteria;c__Microgenomatia;o__UBA1400;f__PJMF01;g__UBA1388;s__	Patescibacteria	surface	95	n	k__Bacteria (UID1452)	924	151	101	52.86	1.08	0	972467	0	201	201	5086	5086	4838	4838	15069	15069	40.7	2.17	91.68	11	1162	59	90	2	0	0	0
erpe_2018_sw_18hr_WHONDRS-SW48-000091_B_bin.96	d__Bacteria;p__Proteobacteria;c__Gammaproteobacteria;o__Legionellales;f__Legionellaceae;g__UBA2653;s__	Proteobacteria	surface	96	n	c__Gammaproteobacteria (UID4266)	1097	270	172	50.94	1.91	8.33	1009156	0	259	259	3705	3705	3896	3896	12544	12544	37.8	2.15	91.97	11	1167	109	151	9	1	0	0
erpe_2018_sw_42hr_WHONDRS-SW48-000099_B_bin.61	d__Bacteria;p__Patescibacteria;c__Paceibacteria;o__UBA9983_A;f__UBA2163;g__GWA1-54-10;s__	Patescibacteria	surface	97	n	k__Bacteria (UID2495)	2993	143	89	65.79	0	0	634473	0	77	77	8801	8801	8239	8239	25309	25309	50.8	1.52	90.74	11	736	39	104	0	0	0	0
erpe_2018_sw_30hr_WHONDRS-SW48-000095_B_bin.1	d__Bacteria;p__Patescibacteria;c__Paceibacteria;o__UBA9983_A;f__CAIZIN01;g__;s__	Patescibacteria	surface	98	n	k__Bacteria (UID203)	5449	104	58	65.6	1.72	0	575154	0	85	85	9060	9060	6766	6766	31327	31327	37.3	1.67	88.71	11	677	44	59	1	0	0	0
erpe_2018_pw_0hr_WHONDRS-PP48-000085_B_bin.57	d__Archaea;p__Thermoproteota;c__Bathyarchaeia;o__RBG-16-48-13;f__;g__;s__	Thermoproteota	neither	99	n	k__Archaea (UID2)	207	149	107	85.36	1.87	0	2744641	0	281	281	13357	13357	9767	9767	112770	112770	40.8	2.17	77.91	11	3097	20	127	2	0	0	0
erpe_2018_sw_6hr_WHONDRS-SW48-000087_B_bin.65	d__Bacteria;p__Patescibacteria;c__Paceibacteria;o__Moranbacterales;f__UBA1568;g__;s__	Patescibacteria	surface	100	n	k__Bacteria (UID1452)	924	151	101	54.15	0	0	563885	0	103	103	5759	5759	5474	5474	17182	17182	45.8	1.4	90.04	11	627	56	95	0	0	0	0
erpe_2018_sw_42hr_WHONDRS-SW48-000099_B_bin.95	d__Bacteria;p__Patescibacteria;c__Saccharimonadia;o__Saccharimonadales;f__UBA7683;g__UBA7683;s__	Patescibacteria	surface	101	n	k__Bacteria (UID2495)	2993	143	89	53.56	3.37	0	630457	0	126	126	5529	5529	5003	5003	20773	20773	40.3	1.84	91.38	11	748	58	82	3	0	0	0
erpe_2018_sw_42hr_WHONDRS-SW48-000099_B_bin.8	d__Bacteria;p__Patescibacteria;c__Paceibacteria;o__Moranbacterales;f__UBA1568;g__;s__	Patescibacteria	surface	102	n	k__Bacteria (UID203)	5449	103	57	52.92	0	0	468882	0	97	97	5549	5549	4833	4833	14212	14212	48.6	1.47	88.65	11	524	60	43	0	0	0	0
erpe_2018_sw_18hr_WHONDRS-SW48-000091_B_bin.48	d__Bacteria;p__Patescibacteria;c__Paceibacteria;o__UBA6257;f__UBA6257;g__JAAZNP01;s__	Patescibacteria	surface	103	n	k__Bacteria (UID203)	5449	104	58	73.41	0	0	408684	0	31	31	20109	20109	13183	13183	40948	40948	33.9	1.17	91.11	11	442	17	87	0	0	0	0
erpe_2018_pw_0hr_WHONDRS-PP48-000085_B_bin.23	d__Bacteria;p__Desulfobacterota;c__Desulfobacteria;o__Desulfobacterales;f__Desulfobacteraceae;g__Desulfobacter;s__Desulfobacter postgatei	Desulfobacterota	neither	104	n	c__Deltaproteobacteria (UID3216)	83	247	155	86.15	0.65	100	2736829	0	431	431	7604	7604	6349	6349	25213	25213	48.1	2.51	90.54	11	2706	44	202	1	0	0	0
erpe_2018_sw_6hr_WHONDRS-SW48-000087_B_bin.42	d__Bacteria;p__Patescibacteria;c__Saccharimonadia;o__Saccharimonadales;f__UBA7683;g__;s__	Patescibacteria	surface	105	n	k__Bacteria (UID203)	5449	104	58	68.97	2.9	50	613177	0	93	93	7363	7363	6593	6593	22921	22921	41.1	1.61	90.92	11	745	42	58	4	0	0	0
erpe_2018_pw_0hr_WHONDRS-PP48-000085_B_bin.66	d__Bacteria;p__Bacteroidota;c__Kapabacteria;o__Kapabacteriales;f__UBA2268;g__;s__	Bacteroidota	neither	106	yes	k__Bacteria (UID2570)	433	273	183	63.5	9.58	11.43	2712065	0	606	606	4530	4530	4475	4475	16054	16054	38.2	2.07	89.41	11	2535	84	156	32	1	0	0
erpe_2018_sw_21hr_WHONDRS-SW48-000092_B_bin.67	d__Bacteria;p__Patescibacteria;c__Paceibacteria;o__UBA9983_A;f__UBA9973;g__UBA4124;s__	Patescibacteria	surface	107	n	k__Bacteria (UID2329)	174	149	89	54.82	1.37	0	381790	0	77	77	5389	5389	4958	4958	14433	14433	37	1.45	89.93	11	469	68	75	6	0	0	0
erpe_2018_sw_30hr_WHONDRS-SW48-000095_B_bin.60	d__Bacteria;p__Patescibacteria;c__Saccharimonadia;o__Saccharimonadales;f__CAIOMD01;g__;s__	Patescibacteria	surface	108	n	k__Bacteria (UID2495)	2993	143	89	60.65	0.56	100	698416	0	125	125	5992	5992	5587	5587	35042	35042	36.3	1.95	92.35	11	813	51	91	1	0	0	0
erpe_2018_sw_42hr_WHONDRS-SW48-000099_B_bin.14	d__Bacteria;p__Patescibacteria;c__Paceibacteria;o__UBA9983_A;f__XYD1-FULL-46-19;g__XYD1-FULL-44-32;s__	Patescibacteria	surface	109	yes	k__Bacteria (UID203)	5449	104	58	70.4	0	0	462209	0	59	59	8786	8786	7834	7834	23883	23883	44	1.96	88.09	11	533	37	67	0	0	0	0
erpe_2018_sw_42hr_WHONDRS-SW48-000099_A_bin.59	d__Bacteria;p__Patescibacteria;c__Paceibacteria;o__UBA9983_A;f__CSBR16-119;g__;s__	Patescibacteria	surface	110	n	k__Bacteria (UID203)	5449	100	55	56.67	9.09	20	405532	30	85	88	4751	4751	4770	4607	15712	15712	38.4	2.01	87.5	11	501	64	31	5	0	0	0
erpe_2018_pw_0hr_WHONDRS-PP48-000085_B_bin.40	d__Bacteria;p__Chloroflexota;c__Anaerolineae;o__CG2-30-64-16;f__CG2-30-64-16;g__MWBF01;s__	Chloroflexota	neither	111	n	k__Bacteria (UID1452)	924	163	110	52.55	1.97	100	1850198	0	504	504	3618	3618	3671	3671	10823	10823	64.7	2.2	90.97	11	1936	61	99	3	0	0	0
erpe_2018_sw_21hr_WHONDRS-SW48-000092_B_bin.50	d__Bacteria;p__Patescibacteria;c__Paceibacteria;o__UBA9983_A;f__UBA9973;g__;s__	Patescibacteria	surface	112	n	k__Bacteria (UID2329)	174	149	89	55.62	3.08	40	500355	0	83	83	6765	6765	6028	6028	22539	22539	39.7	1.18	88.32	11	576	48	96	5	0	0	0
erpe_2018_sw_42hr_WHONDRS-SW48-000099_B_bin.91	d__Bacteria;p__Patescibacteria;c__Paceibacteria;o__UBA9983_A;f__UBA9973;g__;s__	Patescibacteria	surface	113	n	k__Bacteria (UID2329)	174	149	89	58.65	1.12	0	501212	0	93	93	5467	5467	5389	5389	20811	20811	39.2	1.3	88.14	11	610	56	92	1	0	0	0
erpe_2018_sw_18hr_WHONDRS-SW48-000091_B_bin.57	d__Bacteria;p__Patescibacteria;c__Saccharimonadia;o__Saccharimonadales;f__CAIOMD01;g__;s__	Patescibacteria	surface	114	n	k__Bacteria (UID1452)	924	161	108	55.31	3.7	100	667081	0	124	124	5773	5773	5379	5379	31831	31831	36	2.09	91.41	11	769	73	84	4	0	0	0
erpe_2018_sw_42hr_WHONDRS-SW48-000099_B_bin.85	d__Bacteria;p__Patescibacteria;c__Saccharimonadia;o__Saccharimonadales;f__CAIOMD01;g__;s__	Patescibacteria	surface	115	n	k__Bacteria (UID1452)	924	151	101	53.46	2.15	33.33	628238	0	115	115	5897	5897	5462	5462	25978	25978	36.1	2.18	91.32	11	743	60	88	3	0	0	0
erpe_2018_sw_3hr_WHONDRS-SW48-000086_B_bin.4	d__Bacteria;p__Proteobacteria;c__Gammaproteobacteria;o__Burkholderiales;f__Rhodocyclaceae;g__;s__	Proteobacteria	neither	116	yes	c__Betaproteobacteria (UID3971)	223	425	211	76.04	6.33	21.43	2734056	0	517	517	5619	5619	5288	5288	26616	26616	61.6	2.2	92.67	11	3110	83	302	39	1	0	0
erpe_2018_sw_24hr_WHONDRS-SW48-000093_B_bin.29	d__Bacteria;p__Proteobacteria;c__Gammaproteobacteria;o__Burkholderiales;f__Rhodocyclaceae;g__;s__	Proteobacteria	neither	117	n	c__Betaproteobacteria (UID3971)	223	424	211	75.27	2.47	63.64	2606312	0	509	509	5518	5518	5120	5120	23595	23595	61.6	2.11	92.43	11	2931	104	309	11	0	0	0
erpe_2018_sw_0hr_WHONDRS-SW48-000085_B_bin.39	d__Bacteria;p__Proteobacteria;c__Gammaproteobacteria;o__Burkholderiales;f__Rhodocyclaceae;g__;s__	Proteobacteria	neither	118	yes	c__Betaproteobacteria (UID3971)	223	425	211	67.61	1.27	33.33	2564826	0	511	511	5188	5188	5019	5019	24800	24800	61.6	2.21	92.72	11	2908	121	298	6	0	0	0
erpe_2018_sw_21hr_WHONDRS-SW48-000092_B_bin.83	d__Bacteria;p__Proteobacteria;c__Gammaproteobacteria;o__Methylococcales;f__Methylomonadaceae;g__UBA10906;s__	Proteobacteria	neither	119	n	c__Gammaproteobacteria (UID4274)	112	580	289	51.14	0.46	0	1063159	0	252	252	4320	4320	4218	4218	13765	13765	41.5	1.62	92.31	11	1226	284	291	5	0	0	0
erpe_2018_sw_6hr_WHONDRS-SW48-000087_B_bin.81	d__Bacteria;p__Proteobacteria;c__Gammaproteobacteria;o__Burkholderiales;f__Rhodocyclaceae;g__;s__	Proteobacteria	neither	120	yes	c__Betaproteobacteria (UID3971)	223	424	211	63.44	1.6	50	2180370	0	450	450	5322	5322	4845	4845	33361	33361	61.4	2.24	92.94	11	2490	162	256	6	0	0	0
erpe_2018_sw_12hr_WHONDRS-SW48-000089_B_bin.32	d__Bacteria;p__Proteobacteria;c__Gammaproteobacteria;o__Burkholderiales;f__Rhodocyclaceae;g__;s__	Proteobacteria	neither	#N/A	yes	c__Betaproteobacteria (UID3971)	223	425	211	62.76	1.78	53.85	2130973	0	455	455	4679	4679	4683	4683	18411	18411	61.7	2.14	92.91	11	2389	161	251	13	0	0	0
erpe_2018_sw_15hr_WHONDRS-SW48-000090_B_bin.57	d__Bacteria;p__Proteobacteria;c__Gammaproteobacteria;o__Burkholderiales;f__Rhodocyclaceae;g__;s__	Proteobacteria	neither	#N/A	n	c__Betaproteobacteria (UID3971)	223	425	211	65.81	2.57	63.64	2079624	0	450	450	4747	4747	4621	4621	22085	22085	61.7	2.14	92.79	11	2395	142	272	11	0	0	0
erpe_2018_sw_18hr_WHONDRS-SW48-000091_B_bin.91	d__Bacteria;p__Proteobacteria;c__Gammaproteobacteria;o__Burkholderiales;f__Rhodocyclaceae;g__;s__	Proteobacteria	neither	#N/A	yes	c__Betaproteobacteria (UID3971)	223	424	211	71.09	2.63	55.56	2430882	0	495	495	5287	5287	4910	4910	25632	25632	61.5	2.1	92.49	11	2781	117	298	9	0	0	0
erpe_2018_sw_27hr_WHONDRS-SW48-000094_B_bin.26	d__Bacteria;p__Proteobacteria;c__Gammaproteobacteria;o__Burkholderiales;f__Rhodocyclaceae;g__;s__	Proteobacteria	neither	#N/A	yes	c__Betaproteobacteria (UID3971)	223	424	211	52.3	2.07	42.86	1779367	0	425	425	4206	4206	4186	4186	24083	24083	61.7	2.12	92.94	11	2045	209	208	7	0	0	0
erpe_2018_sw_30hr_WHONDRS-SW48-000095_B_bin.71	d__Bacteria;p__Proteobacteria;c__Gammaproteobacteria;o__Burkholderiales;f__Rhodocyclaceae;g__;s__	Proteobacteria	neither	#N/A	yes	c__Betaproteobacteria (UID3971)	223	425	211	57.82	1.46	60	1867505	0	441	441	4274	4274	4234	4234	16644	16644	61.8	1.93	92.67	11	2164	182	238	5	0	0	0

## Sheet: MAG_mapping_statistics
Sample ID	Total # of Reads	% reads mapped to MAG database	Total % for BOTH vMAG and MAG database
trimmed_erpe_2018_sw_0hr_WHONDRS-SW48-000085	82320680	0.1568	0.182
trimmed_erpe_2018_sw_3hr_WHONDRS-SW48-000086	72977598	0.1328	0.1551
trimmed_erpe_2018_sw_6hr_WHONDRS-SW48-000087	152321344	0.1125	0.1312
trimmed_erpe_2018_sw_9hr_WHONDRS-SW48-000088	67741686	0.1562	0.1997
trimmed_erpe_2018_sw_12hr_WHONDRS-SW48-000089	69993362	0.1614	0.1839
trimmed_erpe_2018_sw_15hr_WHONDRS-SW48-000090	75329662	0.179	0.2216
trimmed_erpe_2018_sw_18hr_WHONDRS-SW48-000091	116885734	0.1687	0.1946
trimmed_erpe_2018_sw_21hr_WHONDRS-SW48-000092	197637264	0.1449	0.173
trimmed_erpe_2018_sw_24hr_WHONDRS-SW48-000093	102272110	0.165	0.1958
trimmed_erpe_2018_sw_27hr_WHONDRS-SW48-000094	85100712	0.1623	0.1939
trimmed_erpe_2018_sw_30hr_WHONDRS-SW48-000095	122512030	0.1534	0.1784
trimmed_erpe_2018_sw_33hr_WHONDRS-SW48-000096	67528348	0.1508	0.1727
trimmed_erpe_2018_sw_39hr_WHONDRS-SW48-000098	75150228	0.1193	0.1413
trimmed_erpe_2018_sw_42hr_WHONDRS-SW48-000099	157800468	0.1057	0.1268
trimmed_erpe_2018_sw_45hr_WHONDRS-SW48-000100	197509310	0.0854	0.1063
trimmed_erpe_2018_pw_0hr_WHONDRS-PP48-000085	202303462	0.0904	0.0939
trimmed_erpe_2018_pw_3hr_WHONDRS-PP48-000086	182104196	0.0612	0.0643
trimmed_erpe_2018_pw_6hr_WHONDRS-PP48-000087	71152754	0.07	0.0746
trimmed_erpe_2018_pw_9hr_WHONDRS-PP48-000088	134687104	0.0395	0.0424
trimmed_erpe_2018_pw_12hr_WHONDRS-PP48-000089	109287550	0.0314	0.034
trimmed_erpe_2018_pw_15hr_WHONDRS-PP48-000090	91127266	0.0458	0.0495
trimmed_erpe_2018_pw_18hr_WHONDRS-PP48-000091	317398988	0.031	0.034
trimmed_erpe_2018_pw_21hr_WHONDRS-PP48-000092	119757958	0.0428	0.047
trimmed_erpe_2018_pw_24hr_WHONDRS-PP48-000093	101086212	0.0662	0.0742
trimmed_erpe_2018_pw_27hr_WHONDRS-PP48-000094	97129918	0.0523	0.0584
trimmed_erpe_2018_pw_30hr_WHONDRS-PP48-000095	116883400	0.065	0.0747
trimmed_erpe_2018_pw_33hr_WHONDRS-PP48-000096	91104954	0.0445	0.0496
trimmed_erpe_2018_pw_36hr_WHONDRS-PP48-000097	79763876	0.038	0.0443
trimmed_erpe_2018_pw_39hr_WHONDRS-PP48-000098	113241118	0.0335	0.0371
trimmed_erpe_2018_pw_42hr_WHONDRS-PP48-000099	97926450	0.0337	0.0363
trimmed_erpe_2018_pw_45hr_WHONDRS-PP48-000100	109999084	0.0288	0.0318
trimmed_erpe_2018_pw_48hr_WHONDRS-PP48-000101	68891398	0.0534	0.0572
	avg sw	0.143613	0.17042
	avg pw	0.0486765	0.0531353

## Sheet: vMAG_linked_MAG_annots
	fasta	scaffold	gene_position	start_position	end_position	strandedness	rank	kegg_genes_id	ko_id	kegg_hit	kegg_RBH	kegg_identity	kegg_bitScore	kegg_eVal	uniref_id	uniref_hit	uniref_taxonomy	uniref_RBH	uniref_identity	uniref_bitScore	uniref_eVal	peptidase_id	peptidase_family	peptidase_hit	peptidase_RBH	peptidase_identity	peptidase_bitScore	peptidase_eVal	pfam_hits	cazy_ids	cazy_hits	cazy_subfam_ec	cazy_best_hit	vogdb_id	vogdb_hits	vogdb_categories	heme_regulatory_motif_count	bin_taxonomy
erpe_2018_pw_0hr_WHONDRS-PP48-000085_A_bin.1_NODE_1134_length_10449_cov_2.099593_1	erpe_2018_pw_0hr_WHONDRS-PP48-000085_A_bin.1	NODE_1134_length_10449_cov_2.099593	1	1	198	-1	C								A0A0G0F5R4_9BACT	UniRef90_A0A0G0F5R4 ABC transporter related protein n=1 Tax=Candidatus Moranbacteria bacterium GW2011_GWF1_36_78 TaxID=1618718 RepID=A0A0G0F5R4_9BACT	Candidatus Moranbacteria bacterium GW2011_GWF1_36_78	FALSE	0.6	75	5.17e-14																0	d__Bacteria;p__Patescibacteria;c__Paceibacteria;o__Moranbacterales;f__UBA2206;g__XYA2-FULL-43-15;s__
erpe_2018_pw_0hr_WHONDRS-PP48-000085_A_bin.1_NODE_1134_length_10449_cov_2.099593_2	erpe_2018_pw_0hr_WHONDRS-PP48-000085_A_bin.1	NODE_1134_length_10449_cov_2.099593	2	205	390	-1	C								A0A2N5ZT00_9BACT	UniRef90_A0A2N5ZT00 Uncharacterized protein n=1 Tax=Candidatus Parcubacteria bacterium TaxID=2762014 RepID=A0A2N5ZT00_9BACT	Candidatus Parcubacteria bacterium	FALSE	0.619	77	1.19e-14																0	d__Bacteria;p__Patescibacteria;c__Paceibacteria;o__Moranbacterales;f__UBA2206;g__XYA2-FULL-43-15;s__
erpe_2018_pw_0hr_WHONDRS-PP48-000085_A_bin.1_NODE_1134_length_10449_cov_2.099593_3	erpe_2018_pw_0hr_WHONDRS-PP48-000085_A_bin.1	NODE_1134_length_10449_cov_2.099593	3	492	1709	-1	A	asx:CDL62_14950	K07133,K07133	asx:CDL62_14950 (K07133) K07133; uncharacterized protein	TRUE	0.582	444	9.79e-136	A0A1G1YEW8_9BACT	UniRef90_A0A1G1YEW8 ATPase n=3 Tax=Candidatus Buchananbacteria TaxID=1817903 RepID=A0A1G1YEW8_9BACT	Candidatus Buchananbacteria	TRUE	0.844	705	1.09e-225								AAA domain [PF13173.9]; Domain of unknown function (DUF4143) [PF13635.9]								0	d__Bacteria;p__Patescibacteria;c__Paceibacteria;o__Moranbacterales;f__UBA2206;g__XYA2-FULL-43-15;s__
erpe_2018_pw_0hr_WHONDRS-PP48-000085_A_bin.1_NODE_1134_length_10449_cov_2.099593_4	erpe_2018_pw_0hr_WHONDRS-PP48-000085_A_bin.1	NODE_1134_length_10449_cov_2.099593	4	1742	2542	-1	B	vbl:L21SP4_01296		vbl:L21SP4_01296 ()	FALSE	0.322	130	5.53e-30	A0A2G9Z3G1_9BACT	UniRef90_A0A2G9Z3G1 Uncharacterized protein n=1 Tax=Candidatus Moranbacteria bacterium CG23_combo_of_CG06-09_8_20_14_all_39_10 TaxID=1974675 RepID=A0A2G9Z3G1_9BACT	Candidatus Moranbacteria bacterium CG23_combo_of_CG06-09_8_20_14_all_39_10	TRUE	0.827	452	9.2e-141								Nucleotidyl transferase AbiEii toxin, Type IV TA system [PF08843.14]								0	d__Bacteria;p__Patescibacteria;c__Paceibacteria;o__Moranbacterales;f__UBA2206;g__XYA2-FULL-43-15;s__
erpe_2018_pw_0hr_WHONDRS-PP48-000085_A_bin.1_NODE_1134_length_10449_cov_2.099593_5	erpe_2018_pw_0hr_WHONDRS-PP48-000085_A_bin.1	NODE_1134_length_10449_cov_2.099593	5	2529	3152	-1	B	psac:PSM36_2827		psac:PSM36_2827 ()	FALSE	0.445	124	8.26e-29	A0A0G0FQW0_9BACT	UniRef90_A0A0G0FQW0 Uncharacterized protein n=3 Tax=Parcubacteria group TaxID=1794811 RepID=A0A0G0FQW0_9BACT	Parcubacteria group	TRUE	0.825	354	5.38e-108																0	d__Bacteria;p__Patescibacteria;c__Paceibacteria;o__Moranbacterales;f__UBA2206;g__XYA2-FULL-43-15;s__
erpe_2018_pw_0hr_WHONDRS-PP48-000085_A_bin.1_NODE_1134_length_10449_cov_2.099593_6	erpe_2018_pw_0hr_WHONDRS-PP48-000085_A_bin.1	NODE_1134_length_10449_cov_2.099593	6	3268	4728	1	B	mib:UY43_C0001G0692		mib:UY43_C0001G0692 ()	FALSE	0.187	82	1.03e-12	A0A1F6SMV1_9BACT	UniRef90_A0A1F6SMV1 PMT_2 domain-containing protein n=1 Tax=Candidatus Moranbacteria bacterium RIFOXYA2_FULL_43_15 TaxID=1801648 RepID=A0A1F6SMV1_9BACT	Candidatus Moranbacteria bacterium RIFOXYA2_FULL_43_15	TRUE	0.626	599	2.28e-187								Dolichyl-phosphate-mannose-protein mannosyltransferase [PF02366.21]								0	d__Bacteria;p__Patescibacteria;c__Paceibacteria;o__Moranbacterales;f__UBA2206;g__XYA2-FULL-43-15;s__
erpe_2018_pw_0hr_WHONDRS-PP48-000085_A_bin.1_NODE_1134_length_10449_cov_2.099593_7	erpe_2018_pw_0hr_WHONDRS-PP48-000085_A_bin.1	NODE_1134_length_10449_cov_2.099593	7	4855	5469	1	C								A0A1F6SMT4_9BACT	UniRef90_A0A1F6SMT4 Uncharacterized protein n=1 Tax=Candidatus Moranbacteria bacterium RIFOXYA2_FULL_43_15 TaxID=1801648 RepID=A0A1F6SMT4_9BACT	Candidatus Moranbacteria bacterium RIFOXYA2_FULL_43_15	FALSE	0.766	300	1.97e-89																0	d__Bacteria;p__Patescibacteria;c__Paceibacteria;o__Moranbacterales;f__UBA2206;g__XYA2-FULL-43-15;s__
erpe_2018_pw_0hr_WHONDRS-PP48-000085_A_bin.1_NODE_1134_length_10449_cov_2.099593_8	erpe_2018_pw_0hr_WHONDRS-PP48-000085_A_bin.1	NODE_1134_length_10449_cov_2.099593	8	5660	10030	-1	A	hahe:ENC22_16250	K20276	hahe:ENC22_16250 (K20276) bapA; large repetitive protein	TRUE	0.38	658	1.19e-193	UPI00040E0B23	UniRef90_UPI00040E0B23 S-layer homology domain-containing protein n=1 Tax=Anaerovorax odorimutans TaxID=109327 RepID=UPI00040E0B23	Anaerovorax odorimutans	TRUE	0.476	761	3.38e-228								Cohesin domain [PF00963.21]								0	d__Bacteria;p__Patescibacteria;c__Paceibacteria;o__Moranbacterales;f__UBA2206;g__XYA2-FULL-43-15;s__
erpe_2018_pw_0hr_WHONDRS-PP48-000085_A_bin.1_NODE_1134_length_10449_cov_2.099593_9	erpe_2018_pw_0hr_WHONDRS-PP48-000085_A_bin.1	NODE_1134_length_10449_cov_2.099593	9	10045	10449	-1	C	alus:STSP2_00260		alus:STSP2_00260 ()	FALSE	0.303	63	7.34e-09	A0A0G0ANA3_9BACT	UniRef90_A0A0G0ANA3 Fibronectin type-III domain-containing protein n=2 Tax=Candidatus Moranbacteria TaxID=1752737 RepID=A0A0G0ANA3_9BACT	Candidatus Moranbacteria	FALSE	0.397	101	9.48e-22																0	d__Bacteria;p__Patescibacteria;c__Paceibacteria;o__Moranbacterales;f__UBA2206;g__XYA2-FULL-43-15;s__
erpe_2018_pw_0hr_WHONDRS-PP48-000085_A_bin.1_NODE_1296_length_9794_cov_2.180097_1	erpe_2018_pw_0hr_WHONDRS-PP48-000085_A_bin.1	NODE_1296_length_9794_cov_2.180097	1	3	362	1	C	drd:LMT64_07510	K04077	drd:LMT64_07510 (K04077) groEL, HSPD1; chaperonin GroEL	FALSE	0.528	110	2.09e-25	A0A1F6SRI7_9BACT	UniRef90_A0A1F6SRI7 Chaperonin GroEL n=1 Tax=Candidatus Moranbacteria bacterium RIFOXYA2_FULL_43_15 TaxID=1801648 RepID=A0A1F6SRI7_9BACT	Candidatus Moranbacteria bacterium RIFOXYA2_FULL_43_15	FALSE	0.834	207	8.33e-59								TCP-1/cpn60 chaperonin family [PF00118.27]								0	d__Bacteria;p__Patescibacteria;c__Paceibacteria;o__Moranbacterales;f__UBA2206;g__XYA2-FULL-43-15;s__
erpe_2018_pw_0hr_WHONDRS-PP48-000085_A_bin.1_NODE_1296_length_9794_cov_2.180097_2	erpe_2018_pw_0hr_WHONDRS-PP48-000085_A_bin.1	NODE_1296_length_9794_cov_2.180097	2	518	1453	1	B	pwo:UX70_C0001G0715	K07652	pwo:UX70_C0001G0715 (K07652) vicK; two-component system, OmpR family, sensor histidine kinase VicK [EC:2.7.13.3]	FALSE	0.443	183	2.03e-47	A0A1F6SRI4_9BACT	UniRef90_A0A1F6SRI4 Histidine kinase domain-containing protein n=1 Tax=Candidatus Moranbacteria bacterium RIFOXYA2_FULL_43_15 TaxID=1801648 RepID=A0A1F6SRI4_9BACT	Candidatus Moranbacteria bacterium RIFOXYA2_FULL_43_15	TRUE	0.834	537	2.76e-169								Histidine kinase-, DNA gyrase B-, and HSP90-like ATPase [PF02518.29]; His Kinase A (phospho-acceptor) domain [PF00512.28]								0	d__Bacteria;p__Patescibacteria;c__Paceibacteria;o__Moranbacterales;f__UBA2206;g__XYA2-FULL-43-15;s__
erpe_2018_pw_0hr_WHONDRS-PP48-000085_A_bin.1_NODE_1296_length_9794_cov_2.180097_3	erpe_2018_pw_0hr_WHONDRS-PP48-000085_A_bin.1	NODE_1296_length_9794_cov_2.180097	3	1573	1947	1	C	pwo:UX70_C0001G0736	K07658	pwo:UX70_C0001G0736 (K07658) phoB1, phoP; two-component system, OmpR family, alkaline phosphatase synthesis response regulator PhoP	FALSE	0.466	103	1.05e-22	A0A1F6SRC2_9BACT	UniRef90_A0A1F6SRC2 Response regulatory domain-containing protein n=1 Tax=Candidatus Moranbacteria bacterium RIFOXYA2_FULL_43_15 TaxID=1801648 RepID=A0A1F6SRC2_9BACT	Candidatus Moranbacteria bacterium RIFOXYA2_FULL_43_15	FALSE	0.815	210	8.44e-60								Response regulator receiver domain [PF00072.27]					VOG17849	REFSEQ hybrid sensor histidine kinase - response regulator; Xu	Xu	0	d__Bacteria;p__Patescibacteria;c__Paceibacteria;o__Moranbacterales;f__UBA2206;g__XYA2-FULL-43-15;s__
erpe_2018_pw_0hr_WHONDRS-PP48-000085_A_bin.1_NODE_1296_length_9794_cov_2.180097_4	erpe_2018_pw_0hr_WHONDRS-PP48-000085_A_bin.1	NODE_1296_length_9794_cov_2.180097	4	2052	3797	1	A	sox:TM7x_03095	K02652	sox:TM7x_03095 (K02652) pilB; type IV pilus assembly protein PilB	TRUE	0.479	520	1.18e-158	A0A1F6SR93_9BACT	UniRef90_A0A1F6SR93 T2SP_E domain-containing protein n=1 Tax=Candidatus Moranbacteria bacterium RIFOXYA2_FULL_43_15 TaxID=1801648 RepID=A0A1F6SR93_9BACT	Candidatus Moranbacteria bacterium RIFOXYA2_FULL_43_15	TRUE	0.861	1037	0								Type II/IV secretion system protein [PF00437.23]; Type II secretion system (T2SS), protein E, N-terminal domain [PF05157.18]								0	d__Bacteria;p__Patescibacteria;c__Paceibacteria;o__Moranbacterales;f__UBA2206;g__XYA2-FULL-43-15;s__
erpe_2018_pw_0hr_WHONDRS-PP48-000085_A_bin.1_NODE_1296_length_9794_cov_2.180097_5	erpe_2018_pw_0hr_WHONDRS-PP48-000085_A_bin.1	NODE_1296_length_9794_cov_2.180097	5	3906	5123	1	B	cgw:UR58_C0001G0150	K02653	cgw:UR58_C0001G0150 (K02653) pilC; type IV pilus assembly protein PilC	FALSE	0.431	306	4.32e-88	A0A1F6SRJ6_9BACT	UniRef90_A0A1F6SRJ6 Uncharacterized protein n=1 Tax=Candidatus Moranbacteria bacterium RIFOXYA2_FULL_43_15 TaxID=1801648 RepID=A0A1F6SRJ6_9BACT	Candidatus Moranbacteria bacterium RIFOXYA2_FULL_43_15	TRUE	0.839	571	1.77e-179								Type II secretion system (T2SS), protein F [PF00482.26]								0	d__Bacteria;p__Patescibacteria;c__Paceibacteria;o__Moranbacterales;f__UBA2206;g__XYA2-FULL-43-15;s__
erpe_2018_pw_0hr_WHONDRS-PP48-000085_A_bin.1_NODE_1296_length_9794_cov_2.180097_6	erpe_2018_pw_0hr_WHONDRS-PP48-000085_A_bin.1	NODE_1296_length_9794_cov_2.180097	6	5153	6526	1	B	pwo:UX70_C0001G0408		pwo:UX70_C0001G0408 ()	FALSE	0.267	147	1.18e-33	A0A1F6SRJ0_9BACT	UniRef90_A0A1F6SRJ0 Uncharacterized protein n=1 Tax=Candidatus Moranbacteria bacterium RIFOXYA2_FULL_43_15 TaxID=1801648 RepID=A0A1F6SRJ0_9BACT	Candidatus Moranbacteria bacterium RIFOXYA2_FULL_43_15	TRUE	0.797	733	2.27e-234																0	d__Bacteria;p__Patescibacteria;c__Paceibacteria;o__Moranbacterales;f__UBA2206;g__XYA2-FULL-43-15;s__
erpe_2018_pw_0hr_WHONDRS-PP48-000085_A_bin.1_NODE_1296_length_9794_cov_2.180097_7	erpe_2018_pw_0hr_WHONDRS-PP48-000085_A_bin.1	NODE_1296_length_9794_cov_2.180097	7	6579	7178	1	B								A0A1F6SRC8_9BACT	UniRef90_A0A1F6SRC8 Uncharacterized protein n=1 Tax=Candidatus Moranbacteria bacterium RIFOXYA2_FULL_43_15 TaxID=1801648 RepID=A0A1F6SRC8_9BACT	Candidatus Moranbacteria bacterium RIFOXYA2_FULL_43_15	TRUE	0.898	373	9.86e-115																0	d__Bacteria;p__Patescibacteria;c__Paceibacteria;o__Moranbacterales;f__UBA2206;g__XYA2-FULL-43-15;s__
erpe_2018_pw_0hr_WHONDRS-PP48-000085_A_bin.1_NODE_1296_length_9794_cov_2.180097_8	erpe_2018_pw_0hr_WHONDRS-PP48-000085_A_bin.1	NODE_1296_length_9794_cov_2.180097	8	7301	8797	1	B	pwo:UX70_C0001G0411		pwo:UX70_C0001G0411 ()	FALSE	0.342	272	4.32e-75	A0A1F6SRD6_9BACT	UniRef90_A0A1F6SRD6 Uncharacterized protein n=1 Tax=Candidatus Moranbacteria bacterium RIFOXYA2_FULL_43_15 TaxID=1801648 RepID=A0A1F6SRD6_9BACT	Candidatus Moranbacteria bacterium RIFOXYA2_FULL_43_15	TRUE	0.902	934	1.96e-303																0	d__Bacteria;p__Patescibacteria;c__Paceibacteria;o__Moranbacterales;f__UBA2206;g__XYA2-FULL-43-15;s__
erpe_2018_pw_0hr_WHONDRS-PP48-000085_A_bin.1_NODE_1296_length_9794_cov_2.180097_9	erpe_2018_pw_0hr_WHONDRS-PP48-000085_A_bin.1	NODE_1296_length_9794_cov_2.180097	9	8924	9793	1	B	scor:J3U87_11205	K02662	scor:J3U87_11205 (K02662) pilM; type IV pilus assembly protein PilM	FALSE	0.281	121	2.41e-26	A0A1F6SRB2_9BACT	UniRef90_A0A1F6SRB2 Uncharacterized protein n=1 Tax=Candidatus Moranbacteria bacterium RIFOXYA2_FULL_43_15 TaxID=1801648 RepID=A0A1F6SRB2_9BACT	Candidatus Moranbacteria bacterium RIFOXYA2_FULL_43_15	TRUE	0.8	477	3.37e-149								Type IV pilus assembly protein PilM; [PF11104.11]; Cell division protein FtsA [PF14450.9]								0	d__Bacteria;p__Patescibacteria;c__Paceibacteria;o__Moranbacterales;f__UBA2206;g__XYA2-FULL-43-15;s__
erpe_2018_pw_0hr_WHONDRS-PP48-000085_A_bin.1_NODE_1409_length_9445_cov_2.051728_1	erpe_2018_pw_0hr_WHONDRS-PP48-000085_A_bin.1	NODE_1409_length_9445_cov_2.051728	1	180	467	-1	C	eap:KB235_10460	K03530	eap:KB235_10460 (K03530) hupB; DNA-binding protein HU-beta	FALSE	0.586	105	5.93e-24	A0A349PIE3_9BACT	UniRef90_A0A349PIE3 HU family DNA-binding protein n=1 Tax=Candidatus Moranbacteria bacterium TaxID=2045217 RepID=A0A349PIE3_9BACT	Candidatus Moranbacteria bacterium	FALSE	0.753	148	1.04e-38								Bacterial DNA-binding protein [PF00216.24]; HU domain fused to wHTH, Ig, or Glycine-rich motif [PF18291.4]					VOG00559	sp|P0A3H0|DBH_GEOSE DNA-binding protein HU; Xr	Xr	0	d__Bacteria;p__Patescibacteria;c__Paceibacteria;o__Moranbacterales;f__UBA2206;g__XYA2-FULL-43-15;s__
erpe_2018_pw_0hr_WHONDRS-PP48-000085_A_bin.1_NODE_1409_length_9445_cov_2.051728_2	erpe_2018_pw_0hr_WHONDRS-PP48-000085_A_bin.1	NODE_1409_length_9445_cov_2.051728	2	691	2223	-1	A	chy:CHY_1168	K18682	chy:CHY_1168 (K18682) rny; ribonucrease Y [EC:3.1.-.-]	TRUE	0.542	525	1.17e-161	A0A0G0FFY7_9BACT	UniRef90_A0A0G0FFY7 Ribonuclease Y n=2 Tax=Candidatus Moranbacteria TaxID=1752737 RepID=A0A0G0FFY7_9BACT	Candidatus Moranbacteria	TRUE	0.781	814	1.71e-261								RNase Y N-terminal region [PF12072.11]; HD domain [PF01966.25]								0	d__Bacteria;p__Patescibacteria;c__Paceibacteria;o__Moranbacterales;f__UBA2206;g__XYA2-FULL-43-15;s__
erpe_2018_pw_0hr_WHONDRS-PP48-000085_A_bin.1_NODE_1409_length_9445_cov_2.051728_3	erpe_2018_pw_0hr_WHONDRS-PP48-000085_A_bin.1	NODE_1409_length_9445_cov_2.051728	3	2476	4044	1	A	clos:DMR38_19505	K15633	clos:DMR38_19505 (K15633) gpmI; 2,3-bisphosphoglycerate-independent phosphoglycerate mutase [EC:5.4.2.12]	TRUE	0.547	535	7.53e-165	A0A1F6SNR1_9BACT	UniRef90_A0A1F6SNR1 Phosphoglycerate mutase (2,3-diphosphoglycerate-independent) (Fragment) n=1 Tax=Candidatus Moranbacteria bacterium RIFOXYA2_FULL_43_15 TaxID=1801648 RepID=A0A1F6SNR1_9BACT	Candidatus Moranbacteria bacterium RIFOXYA2_FULL_43_15	TRUE	0.874	912	3.68e-295								BPG-independent PGAM N-terminus (iPGM_N) [PF06415.16]; Metalloenzyme superfamily [PF01676.21]								0	d__Bacteria;p__Patescibacteria;c__Paceibacteria;o__Moranbacterales;f__UBA2206;g__XYA2-FULL-43-15;s__
erpe_2018_pw_0hr_WHONDRS-PP48-000085_A_bin.1_NODE_1409_length_9445_cov_2.051728_4	erpe_2018_pw_0hr_WHONDRS-PP48-000085_A_bin.1	NODE_1409_length_9445_cov_2.051728	4	4134	4718	-1	B	bbgw:UT28_C0001G0161	K01358	bbgw:UT28_C0001G0161 (K01358) clpP, CLPP; ATP-dependent Clp protease, protease subunit [EC:3.4.21.92]	FALSE	0.713	280	5.21e-83	A0A1F6SP15_9BACT	UniRef90_A0A1F6SP15 ATP-dependent Clp protease proteolytic subunit n=1 Tax=Candidatus Moranbacteria bacterium RIFOXYA2_FULL_43_15 TaxID=1801648 RepID=A0A1F6SP15_9BACT	Candidatus Moranbacteria bacterium RIFOXYA2_FULL_43_15	TRUE	0.889	361	7.31e-111	MER1015206	S14	MER1015206 - family S14 unassigned peptidases () [S14.UPW]#S14#{peptidase unit: 7-197}~source K2GG58~	FALSE	0.812	321	5.1e-99	Clp protease [PF00574.26]					VOG15472	REFSEQ ATP-dependent Clp protease proteolytic subunit; Xu	Xu	0	d__Bacteria;p__Patescibacteria;c__Paceibacteria;o__Moranbacterales;f__UBA2206;g__XYA2-FULL-43-15;s__
erpe_2018_pw_0hr_WHONDRS-PP48-000085_A_bin.1_NODE_1409_length_9445_cov_2.051728_5	erpe_2018_pw_0hr_WHONDRS-PP48-000085_A_bin.1	NODE_1409_length_9445_cov_2.051728	5	4723	6009	-1	B	bgw:VE98_C0001G0077	K03545	bgw:VE98_C0001G0077 (K03545) tig; trigger factor	FALSE	0.362	251	8.45e-69	A0A1F6SP03_9BACT	UniRef90_A0A1F6SP03 Trigger factor n=1 Tax=Candidatus Moranbacteria bacterium RIFOXYA2_FULL_43_15 TaxID=1801648 RepID=A0A1F6SP03_9BACT	Candidatus Moranbacteria bacterium RIFOXYA2_FULL_43_15	TRUE	0.811	711	2.02e-227								Bacterial trigger factor protein (TF) [PF05697.16]; Bacterial trigger factor protein (TF) C-terminus [PF05698.17]; FKBP-type peptidyl-prolyl cis-trans isomerase [PF00254.31]								0	d__Bacteria;p__Patescibacteria;c__Paceibacteria;o__Moranbacterales;f__UBA2206;g__XYA2-FULL-43-15;s__
erpe_2018_pw_0hr_WHONDRS-PP48-000085_A_bin.1_NODE_1409_length_9445_cov_2.051728_6	erpe_2018_pw_0hr_WHONDRS-PP48-000085_A_bin.1	NODE_1409_length_9445_cov_2.051728	6	6148	6735	-1	C	hau:Haur_1712	K01507	hau:Haur_1712 (K01507) ppa; inorganic pyrophosphatase [EC:3.6.1.1]	FALSE	0.584	198	1.6e-54	A0A1F6SP08_9BACT	UniRef90_A0A1F6SP08 Inorganic pyrophosphatase n=1 Tax=Candidatus Moranbacteria bacterium RIFOXYA2_FULL_43_15 TaxID=1801648 RepID=A0A1F6SP08_9BACT	Candidatus Moranbacteria bacterium RIFOXYA2_FULL_43_15	FALSE	0.922	340	2.62e-103								Inorganic pyrophosphatase [PF00719.22]								0	d__Bacteria;p__Patescibacteria;c__Paceibacteria;o__Moranbacterales;f__UBA2206;g__XYA2-FULL-43-15;s__
erpe_2018_pw_0hr_WHONDRS-PP48-000085_A_bin.1_NODE_1409_length_9445_cov_2.051728_7	erpe_2018_pw_0hr_WHONDRS-PP48-000085_A_bin.1	NODE_1409_length_9445_cov_2.051728	7	6878	8185	-1	A	bbgw:UT28_C0001G1006	K02600	bbgw:UT28_C0001G1006 (K02600) nusA; transcription termination/antitermination protein NusA	TRUE	0.505	363	3.73e-107	A0A0G1XST2_9BACT	UniRef90_A0A0G1XST2 Transcription termination/antitermination protein NusA n=2 Tax=Candidatus Moranbacteria TaxID=1752737 RepID=A0A0G1XST2_9BACT	Candidatus Moranbacteria	TRUE	0.669	554	6.76e-173								NusA N-terminal domain [PF08529.14]; NusA-like KH domain [PF13184.9]; S1 RNA binding domain [PF00575.26]								0	d__Bacteria;p__Patescibacteria;c__Paceibacteria;o__Moranbacterales;f__UBA2206;g__XYA2-FULL-43-15;s__
erpe_2018_pw_0hr_WHONDRS-PP48-000085_A_bin.1_NODE_1409_length_9445_cov_2.051728_8	erpe_2018_pw_0hr_WHONDRS-PP48-000085_A_bin.1	NODE_1409_length_9445_cov_2.051728	8	8441	9445	-1	B	bbgw:UT28_C0001G0178	K03703	bbgw:UT28_C0001G0178 (K03703) uvrC; excinuclease ABC subunit C	FALSE	0.437	228	2.29e-62	A0A1F6SP01_9BACT	UniRef90_A0A1F6SP01 Uncharacterized protein n=1 Tax=Candidatus Moranbacteria bacterium RIFOXYA2_FULL_43_15 TaxID=1801648 RepID=A0A1F6SP01_9BACT	Candidatus Moranbacteria bacterium RIFOXYA2_FULL_43_15	TRUE	0.74	458	9.38e-142								UvrC RNAse H endonuclease domain [PF08459.14]								0	d__Bacteria;p__Patescibacteria;c__Paceibacteria;o__Moranbacterales;f__UBA2206;g__XYA2-FULL-43-15;s__
erpe_2018_pw_0hr_WHONDRS-PP48-000085_A_bin.1_NODE_1457_length_9315_cov_2.253483_1	erpe_2018_pw_0hr_WHONDRS-PP48-000085_A_bin.1	NODE_1457_length_9315_cov_2.253483	1	3	3941	1	C	cgw:UR58_C0001G0319		cgw:UR58_C0001G0319 ()	FALSE	0.299	125	5.02e-25	A0A357VE80_9BACT	UniRef90_A0A357VE80 Uncharacterized protein n=1 Tax=Candidatus Moranbacteria bacterium TaxID=2045217 RepID=A0A357VE80_9BACT	Candidatus Moranbacteria bacterium	FALSE	0.412	923	3.26e-285																0	d__Bacteria;p__Patescibacteria;c__Paceibacteria;o__Moranbacterales;f__UBA2206;g__XYA2-FULL-43-15;s__
erpe_2018_pw_0hr_WHONDRS-PP48-000085_A_bin.1_NODE_1457_length_9315_cov_2.253483_2	erpe_2018_pw_0hr_WHONDRS-PP48-000085_A_bin.1	NODE_1457_length_9315_cov_2.253483	2	4159	5565	1	B	tme:Tmel_1105	K07133,K07133	tme:Tmel_1105 (K07133) K07133; uncharacterized protein	FALSE	0.341	248	1.93e-67	A0A0G0FL73_9BACT	UniRef90_A0A0G0FL73 Uncharacterized protein n=1 Tax=Candidatus Moranbacteria bacterium GW2011_GWF2_35_39 TaxID=1618721 RepID=A0A0G0FL73_9BACT	Candidatus Moranbacteria bacterium GW2011_GWF2_35_39	TRUE	0.78	715	5.26e-228								AAA domain [PF13173.9]; Domain of unknown function (DUF4143) [PF13635.9]								0	d__Bacteria;p__Patescibacteria;c__Paceibacteria;o__Moranbacterales;f__UBA2206;g__XYA2-FULL-43-15;s__
erpe_2018_pw_0hr_WHONDRS-PP48-000085_A_bin.1_NODE_1457_length_9315_cov_2.253483_3	erpe_2018_pw_0hr_WHONDRS-PP48-000085_A_bin.1	NODE_1457_length_9315_cov_2.253483	3	6032	7138	1	C								A0A2J0KNP7_9BACT	UniRef90_A0A2J0KNP7 Pur_ac_phosph_N domain-containing protein n=1 Tax=Candidatus Moranbacteria bacterium CG08_land_8_20_14_0_20_34_16 TaxID=1974670 RepID=A0A2J0KNP7_9BACT	Candidatus Moranbacteria bacterium CG08_land_8_20_14_0_20_34_16	FALSE	0.463	295	1.56e-84																0	d__Bacteria;p__Patescibacteria;c__Paceibacteria;o__Moranbacterales;f__UBA2206;g__XYA2-FULL-43-15;s__
erpe_2018_pw_0hr_WHONDRS-PP48-000085_A_bin.1_NODE_1457_length_9315_cov_2.253483_4	erpe_2018_pw_0hr_WHONDRS-PP48-000085_A_bin.1	NODE_1457_length_9315_cov_2.253483	4	7232	9313	1	B	lne:FZC33_18825	K21449	lne:FZC33_18825 (K21449) ata, sadA, emaA; trimeric autotransporter adhesin	FALSE	0.185	72	2.18e-09	A0A0G0BMH2_9BACT	UniRef90_A0A0G0BMH2 Uncharacterized protein (Fragment) n=1 Tax=Candidatus Moranbacteria bacterium GW2011_GWE2_35_2- TaxID=1618712 RepID=A0A0G0BMH2_9BACT	Candidatus Moranbacteria bacterium GW2011_GWE2_35_2-	TRUE	0.373	383	4.45e-110																0	d__Bacteria;p__Patescibacteria;c__Paceibacteria;o__Moranbacterales;f__UBA2206;g__XYA2-FULL-43-15;s__
erpe_2018_pw_0hr_WHONDRS-PP48-000085_A_bin.1_NODE_14_length_67361_cov_2.200137_1	erpe_2018_pw_0hr_WHONDRS-PP48-000085_A_bin.1	NODE_14_length_67361_cov_2.200137	1	3	245	-1	C								A0A1F6SRJ5_9BACT	UniRef90_A0A1F6SRJ5 Uncharacterized protein n=1 Tax=Candidatus Moranbacteria bacterium RIFOXYA2_FULL_43_15 TaxID=1801648 RepID=A0A1F6SRJ5_9BACT	Candidatus Moranbacteria bacterium RIFOXYA2_FULL_43_15	FALSE	0.851	145	4.57e-38																0	d__Bacteria;p__Patescibacteria;c__Paceibacteria;o__Moranbacterales;f__UBA2206;g__XYA2-FULL-43-15;s__
erpe_2018_pw_0hr_WHONDRS-PP48-000085_A_bin.1_NODE_14_length_67361_cov_2.200137_2	erpe_2018_pw_0hr_WHONDRS-PP48-000085_A_bin.1	NODE_14_length_67361_cov_2.200137	2	304	2064	-1	B	puf:UFO1_2223		puf:UFO1_2223 ()	FALSE	0.268	132	7.6e-28	A0A0G0HNG6_9BACT	UniRef90_A0A0G0HNG6 Dolichyl-phosphate-mannose-protein mannosyltransferase n=1 Tax=Candidatus Moranbacteria bacterium GW2011_GWF1_36_78 TaxID=1618718 RepID=A0A0G0HNG6_9BACT	Candidatus Moranbacteria bacterium GW2011_GWF1_36_78	TRUE	0.461	446	5.83e-133								Dolichyl-phosphate-mannose-protein mannosyltransferase [PF02366.21]; Dolichyl-phosphate-mannose-protein mannosyltransferase [PF13231.9]	GT83	GT83 undecaprenyl phosphate-alpha-L-Ara4N: 4-amino-4-deoxy-beta-L-arabinosyltransferase (EC 2.4.2.43); dodecaprenyl phosphate-beta-galacturonic acid: lipopolysaccharide core alpha-galacturonosyl transferase (EC 2.4.1.-)	2.4.2.43	GT83.hmm				0	d__Bacteria;p__Patescibacteria;c__Paceibacteria;o__Moranbacterales;f__UBA2206;g__XYA2-FULL-43-15;s__
erpe_2018_pw_0hr_WHONDRS-PP48-000085_A_bin.1_NODE_14_length_67361_cov_2.200137_3	erpe_2018_pw_0hr_WHONDRS-PP48-000085_A_bin.1	NODE_14_length_67361_cov_2.200137	3	2061	2618	-1	C	cgw:UR58_C0001G0553		cgw:UR58_C0001G0553 ()	FALSE	0.383	112	6.1e-25	A0A1F6SP51_9BACT	UniRef90_A0A1F6SP51 Methyltranfer_dom domain-containing protein n=1 Tax=Candidatus Moranbacteria bacterium RIFOXYA2_FULL_43_15 TaxID=1801648 RepID=A0A1F6SP51_9BACT	Candidatus Moranbacteria bacterium RIFOXYA2_FULL_43_15	FALSE	0.898	348	1.59e-106								Methyltransferase domain [PF13847.9]; ubiE/COQ5 methyltransferase family [PF01209.21]; Methyltransferase domain [PF08241.15]; Methyltransferase domain [PF13649.9]; Methyltransferase domain [PF08242.15]; Methyltransferase domain [PF13489.9]; Met-10+ like-protein [PF02475.19]								0	d__Bacteria;p__Patescibacteria;c__Paceibacteria;o__Moranbacterales;f__UBA2206;g__XYA2-FULL-43-15;s__
erpe_2018_pw_0hr_WHONDRS-PP48-000085_A_bin.1_NODE_14_length_67361_cov_2.200137_4	erpe_2018_pw_0hr_WHONDRS-PP48-000085_A_bin.1	NODE_14_length_67361_cov_2.200137	4	2807	3475	-1	B	sbe:RAAC3_TM7C01G0081	K01356	sbe:RAAC3_TM7C01G0081 (K01356) lexA; repressor LexA [EC:3.4.21.88]	FALSE	0.314	81	6.35e-14	A0A1F6SP23_9BACT	UniRef90_A0A1F6SP23 Uncharacterized protein n=1 Tax=Candidatus Moranbacteria bacterium RIFOXYA2_FULL_43_15 TaxID=1801648 RepID=A0A1F6SP23_9BACT	Candidatus Moranbacteria bacterium RIFOXYA2_FULL_43_15	TRUE	0.9	419	2.74e-130	MER0415672	S24	MER0415672 - family S24 unassigned peptidases () [S24.UPW]#S24#{peptidase unit: 95-198}~source EKE11848~	FALSE	0.7	151	7.49e-40	LexA DNA binding domain [PF01726.19]								0	d__Bacteria;p__Patescibacteria;c__Paceibacteria;o__Moranbacterales;f__UBA2206;g__XYA2-FULL-43-15;s__
erpe_2018_pw_0hr_WHONDRS-PP48-000085_A_bin.1_NODE_14_length_67361_cov_2.200137_5	erpe_2018_pw_0hr_WHONDRS-PP48-000085_A_bin.1	NODE_14_length_67361_cov_2.200137	5	3715	4677	-1	B	mbn:Mboo_2037		mbn:Mboo_2037 ()	FALSE	0.309	148	3.47e-35	A0A1F6SNY3_9BACT	UniRef90_A0A1F6SNY3 Uncharacterized protein n=1 Tax=Candidatus Moranbacteria bacterium RIFOXYA2_FULL_43_15 TaxID=1801648 RepID=A0A1F6SNY3_9BACT	Candidatus Moranbacteria bacterium RIFOXYA2_FULL_43_15	TRUE	0.795	529	1.21e-166								Gamma interferon inducible lysosomal thiol reductase (GILT) [PF03227.19]								0	d__Bacteria;p__Patescibacteria;c__Paceibacteria;o__Moranbacterales;f__UBA2206;g__XYA2-FULL-43-15;s__
erpe_2018_pw_0hr_WHONDRS-PP48-000085_A_bin.1_NODE_14_length_67361_cov_2.200137_6	erpe_2018_pw_0hr_WHONDRS-PP48-000085_A_bin.1	NODE_14_length_67361_cov_2.200137	6	5532	5708	-1	E																														0	d__Bacteria;p__Patescibacteria;c__Paceibacteria;o__Moranbacterales;f__UBA2206;g__XYA2-FULL-43-15;s__
erpe_2018_pw_0hr_WHONDRS-PP48-000085_A_bin.1_NODE_14_length_67361_cov_2.200137_7	erpe_2018_pw_0hr_WHONDRS-PP48-000085_A_bin.1	NODE_14_length_67361_cov_2.200137	7	5709	7685	-1	A	chy:CHY_0258	K03702	chy:CHY_0258 (K03702) uvrB; excinuclease ABC subunit B	TRUE	0.616	780	4.88e-247	A0A7C4QM26_9BACT	UniRef90_A0A7C4QM26 UvrABC system protein B n=1 Tax=Verrucomicrobia subdivision 3 bacterium TaxID=2052186 RepID=A0A7C4QM26_9BACT	Verrucomicrobia subdivision 3 bacterium	TRUE	0.744	981	2.011e-316								Type III restriction enzyme, res subunit [PF04851.18]; Ultra-violet resistance protein B [PF12344.11]; Helicase conserved C-terminal domain [PF00271.34]; UvrB interaction domain [PF17757.4]					VOG00561	sp|P20703|UVSW_BPT4 ATP-dependent DNA helicase uvsW; Xh	Xh	0	d__Bacteria;p__Patescibacteria;c__Paceibacteria;o__Moranbacterales;f__UBA2206;g__XYA2-FULL-43-15;s__
erpe_2018_pw_0hr_WHONDRS-PP48-000085_A_bin.1_NODE_14_length_67361_cov_2.200137_8	erpe_2018_pw_0hr_WHONDRS-PP48-000085_A_bin.1	NODE_14_length_67361_cov_2.200137	8	7778	8548	-1	C	hhl:Halha_2313	K24131	hhl:Halha_2313 (K24131) prsW; protease PrsW [EC:3.4.-.-]	FALSE	0.327	113	4.51e-24	A0A7V6WJT2_9BACT	UniRef90_A0A7V6WJT2 PrsW family intramembrane metalloprotease n=1 Tax=Candidatus Moranbacteria bacterium TaxID=2045217 RepID=A0A7V6WJT2_9BACT	Candidatus Moranbacteria bacterium	FALSE	0.378	157	4.37e-39	MER0940731	M82	MER0940731 - family M82 unassigned peptidases (Halobacteroides halobius) [M82.UPW]#M82#{peptidase unit: 20-207}~source L0KA52~	FALSE	0.321	102	2.27e-22	PrsW family intramembrane metalloprotease [PF13367.9]								0	d__Bacteria;p__Patescibacteria;c__Paceibacteria;o__Moranbacterales;f__UBA2206;g__XYA2-FULL-43-15;s__
erpe_2018_pw_0hr_WHONDRS-PP48-000085_A_bin.1_NODE_14_length_67361_cov_2.200137_9	erpe_2018_pw_0hr_WHONDRS-PP48-000085_A_bin.1	NODE_14_length_67361_cov_2.200137	9	8549	8965	-1	E																														0	d__Bacteria;p__Patescibacteria;c__Paceibacteria;o__Moranbacterales;f__UBA2206;g__XYA2-FULL-43-15;s__
erpe_2018_pw_0hr_WHONDRS-PP48-000085_A_bin.1_NODE_14_length_67361_cov_2.200137_10	erpe_2018_pw_0hr_WHONDRS-PP48-000085_A_bin.1	NODE_14_length_67361_cov_2.200137	10	9063	9467	-1	C	rmm:ROSMUCSMR3_04157	K08982,K08982	rmm:ROSMUCSMR3_04157 (K08982) K08982; putative membrane protein	FALSE	0.436	63	1e-08	A0A1F6SNM3_9BACT	UniRef90_A0A1F6SNM3 SHOCT domain-containing protein n=1 Tax=Candidatus Moranbacteria bacterium RIFOXYA2_FULL_43_15 TaxID=1801648 RepID=A0A1F6SNM3_9BACT	Candidatus Moranbacteria bacterium RIFOXYA2_FULL_43_15	FALSE	0.711	114	2.86e-26																0	d__Bacteria;p__Patescibacteria;c__Paceibacteria;o__Moranbacterales;f__UBA2206;g__XYA2-FULL-43-15;s__
erpe_2018_pw_0hr_WHONDRS-PP48-000085_A_bin.1_NODE_14_length_67361_cov_2.200137_11	erpe_2018_pw_0hr_WHONDRS-PP48-000085_A_bin.1	NODE_14_length_67361_cov_2.200137	11	9590	9709	1	E																														0	d__Bacteria;p__Patescibacteria;c__Paceibacteria;o__Moranbacterales;f__UBA2206;g__XYA2-FULL-43-15;s__
erpe_2018_pw_0hr_WHONDRS-PP48-000085_A_bin.1_NODE_14_length_67361_cov_2.200137_12	erpe_2018_pw_0hr_WHONDRS-PP48-000085_A_bin.1	NODE_14_length_67361_cov_2.200137	12	9738	10100	1	C	stae:HNV11_23315	K08972,K08972	stae:HNV11_23315 (K08972) K08972; putative membrane protein	FALSE	0.417	81	3.08e-15	A0A1F6SNU3_9BACT	UniRef90_A0A1F6SNU3 Uncharacterized protein n=1 Tax=Candidatus Moranbacteria bacterium RIFOXYA2_FULL_43_15 TaxID=1801648 RepID=A0A1F6SNU3_9BACT	Candidatus Moranbacteria bacterium RIFOXYA2_FULL_43_15	FALSE	0.812	198	1.72e-55								Mycobacterial 4 TMS phage holin, superfamily IV [PF04020.16]								0	d__Bacteria;p__Patescibacteria;c__Paceibacteria;o__Moranbacterales;f__UBA2206;g__XYA2-FULL-43-15;s__
erpe_2018_pw_0hr_WHONDRS-PP48-000085_A_bin.1_NODE_14_length_67361_cov_2.200137_13	erpe_2018_pw_0hr_WHONDRS-PP48-000085_A_bin.1	NODE_14_length_67361_cov_2.200137	13	10110	10337	1	C	bbgw:UT28_C0001G0667	K03075	bbgw:UT28_C0001G0667 (K03075) secG; preprotein translocase subunit SecG	FALSE	0.45	61	6.37e-09	A0A1F6SNS4_9BACT	UniRef90_A0A1F6SNS4 Protein-export membrane protein SecG n=1 Tax=Candidatus Moranbacteria bacterium RIFOXYA2_FULL_43_15 TaxID=1801648 RepID=A0A1F6SNS4_9BACT	Candidatus Moranbacteria bacterium RIFOXYA2_FULL_43_15	FALSE	0.812	126	1.43e-31								Preprotein translocase SecG subunit [PF03840.17]								0	d__Bacteria;p__Patescibacteria;c__Paceibacteria;o__Moranbacterales;f__UBA2206;g__XYA2-FULL-43-15;s__
erpe_2018_pw_0hr_WHONDRS-PP48-000085_A_bin.1_NODE_14_length_67361_cov_2.200137_14	erpe_2018_pw_0hr_WHONDRS-PP48-000085_A_bin.1	NODE_14_length_67361_cov_2.200137	14	10416	12062	1	A	cgw:UR58_C0001G0450	K02035	cgw:UR58_C0001G0450 (K02035) ABC.PE.S; peptide/nickel transport system substrate-binding protein	TRUE	0.445	437	8.11e-131	A0A1F6SNU1_9BACT	UniRef90_A0A1F6SNU1 SBP_bac_5 domain-containing protein n=1 Tax=Candidatus Moranbacteria bacterium RIFOXYA2_FULL_43_15 TaxID=1801648 RepID=A0A1F6SNU1_9BACT	Candidatus Moranbacteria bacterium RIFOXYA2_FULL_43_15	TRUE	0.909	1040	0								Bacterial extracellular solute-binding proteins, family 5 Middle [PF00496.25]								0	d__Bacteria;p__Patescibacteria;c__Paceibacteria;o__Moranbacterales;f__UBA2206;g__XYA2-FULL-43-15;s__
erpe_2018_pw_0hr_WHONDRS-PP48-000085_A_bin.1_NODE_14_length_67361_cov_2.200137_15	erpe_2018_pw_0hr_WHONDRS-PP48-000085_A_bin.1	NODE_14_length_67361_cov_2.200137	15	12066	13265	-1	B	nac:AQV86_01515	K01810	nac:AQV86_01515 (K01810) GPI, pgi; glucose-6-phosphate isomerase [EC:5.3.1.9]	FALSE	0.372	243	1.18e-66	K2FF78_9BACT	UniRef90_K2FF78 Glucose-6-phosphate isomerase n=2 Tax=Bacteria TaxID=2 RepID=K2FF78_9BACT	Bacteria	TRUE	0.58	443	2.41e-135								Phosphoglucose isomerase [PF00342.22]								0	d__Bacteria;p__Patescibacteria;c__Paceibacteria;o__Moranbacterales;f__UBA2206;g__XYA2-FULL-43-15;s__
erpe_2018_pw_0hr_WHONDRS-PP48-000085_A_bin.1_NODE_14_length_67361_cov_2.200137_16	erpe_2018_pw_0hr_WHONDRS-PP48-000085_A_bin.1	NODE_14_length_67361_cov_2.200137	16	13346	14782	-1	B	hyf:DTO96_101189	K12960	hyf:DTO96_101189 (K12960) mtaD; 5-methylthioadenosine/S-adenosylhomocysteine deaminase [EC:3.5.4.31 3.5.4.28]	FALSE	0.259	148	1.27e-33	A0A1F6S329_9BACT	UniRef90_A0A1F6S329 Amidohydro-rel domain-containing protein n=1 Tax=Candidatus Moranbacteria bacterium RIFOXYB1_FULL_43_19 TaxID=1801649 RepID=A0A1F6S329_9BACT	Candidatus Moranbacteria bacterium RIFOXYB1_FULL_43_19	TRUE	0.726	698	6.18e-222	MER0066821	M38	MER0066821 - family M38 non-peptidase homologues (Pyrococcus abyssi) [M38.UNW]#M38#{peptidase unit: 23-365}~source NP_126336~	FALSE	0.272	130	9.31e-30	Amidohydrolase family [PF01979.23]; Amidohydrolase family [PF07969.14]								0	d__Bacteria;p__Patescibacteria;c__Paceibacteria;o__Moranbacterales;f__UBA2206;g__XYA2-FULL-43-15;s__
erpe_2018_pw_0hr_WHONDRS-PP48-000085_A_bin.1_NODE_14_length_67361_cov_2.200137_17	erpe_2018_pw_0hr_WHONDRS-PP48-000085_A_bin.1	NODE_14_length_67361_cov_2.200137	17	14878	16698	-1	A	agw:QT03_C0001G0465	K01951	agw:QT03_C0001G0465 (K01951) guaA, GMPS; GMP synthase (glutamine-hydrolysing) [EC:6.3.5.2]	TRUE	0.514	578	1.73e-178	A0A1F5TS64_9BACT	UniRef90_A0A1F5TS64 GMP synthase (glutamine-hydrolyzing) n=2 Tax=Candidatus Falkowbacteria TaxID=1752728 RepID=A0A1F5TS64_9BACT	Candidatus Falkowbacteria	TRUE	0.641	771	1.23e-244	MER0441973	C26	MER0441973 - GMP synthase (Vibrio sinaloensis) [C26.957]#C26#{peptidase unit: 10-232}~source ZP_08104770~	FALSE	0.562	242	1.32e-65	Glutamine amidotransferase class-I [PF00117.31]; GMP synthase C terminal domain [PF00958.25]; NAD synthase [PF02540.20]; Peptidase C26 [PF07722.16]; Queuosine biosynthesis protein QueC [PF06508.16]								0	d__Bacteria;p__Patescibacteria;c__Paceibacteria;o__Moranbacterales;f__UBA2206;g__XYA2-FULL-43-15;s__
erpe_2018_pw_0hr_WHONDRS-PP48-000085_A_bin.1_NODE_14_length_67361_cov_2.200137_18	erpe_2018_pw_0hr_WHONDRS-PP48-000085_A_bin.1	NODE_14_length_67361_cov_2.200137	18	16855	18318	1	A	thp:BG95_08400	K00088	thp:BG95_08400 (K00088) IMPDH, guaB; IMP dehydrogenase [EC:1.1.1.205]	TRUE	0.558	516	3.31e-159	A0A350Z6B2_9BACT	UniRef90_A0A350Z6B2 Inosine-5'-monophosphate dehydrogenase (Fragment) n=1 Tax=Candidatus Atribacteria bacterium TaxID=2053509 RepID=A0A350Z6B2_9BACT	Candidatus Atribacteria bacterium	TRUE	0.692	670	3.36e-212								IMP dehydrogenase / GMP reductase domain [PF00478.28]; CBS domain [PF00571.31]; FMN-dependent dehydrogenase [PF01070.21]					VOG23594	sp|Q9NJD8|GMPR_ONCVO GMP reductase; Xh	Xh	0	d__Bacteria;p__Patescibacteria;c__Paceibacteria;o__Moranbacterales;f__UBA2206;g__XYA2-FULL-43-15;s__
erpe_2018_pw_0hr_WHONDRS-PP48-000085_A_bin.1_NODE_14_length_67361_cov_2.200137_19	erpe_2018_pw_0hr_WHONDRS-PP48-000085_A_bin.1	NODE_14_length_67361_cov_2.200137	19	18388	19779	1	A	bstl:BBJ41_08410	K16011	bstl:BBJ41_08410 (K16011) algA, xanB, rfbA, wbpW, pslB; mannose-1-phosphate guanylyltransferase / mannose-6-phosphate isomerase [EC:2.7.7.13 5.3.1.8]	TRUE	0.456	387	5.63e-115	A0A0G1VIV3_9BACT	UniRef90_A0A0G1VIV3 Mannose-1-phosphate guanylyltransferase n=3 Tax=Candidatus Moranbacteria TaxID=1752737 RepID=A0A0G1VIV3_9BACT	Candidatus Moranbacteria	TRUE	0.627	515	7.22e-159								Mannose-6-phosphate isomerase [PF01050.21]; Nucleotidyl transferase [PF00483.26]								0	d__Bacteria;p__Patescibacteria;c__Paceibacteria;o__Moranbacterales;f__UBA2206;g__XYA2-FULL-43-15;s__
erpe_2018_pw_0hr_WHONDRS-PP48-000085_A_bin.1_NODE_14_length_67361_cov_2.200137_20	erpe_2018_pw_0hr_WHONDRS-PP48-000085_A_bin.1	NODE_14_length_67361_cov_2.200137	20	20178	21932	1	A	pwo:UX70_C0001G0136	K12574	pwo:UX70_C0001G0136 (K12574) rnj; ribonuclease J [EC:3.1.-.-]	TRUE	0.51	526	1.21e-160	A0A1F6SNW0_9BACT	UniRef90_A0A1F6SNW0 Ribonuclease J n=1 Tax=Candidatus Moranbacteria bacterium RIFOXYA2_FULL_43_15 TaxID=1801648 RepID=A0A1F6SNW0_9BACT	Candidatus Moranbacteria bacterium RIFOXYA2_FULL_43_15	TRUE	0.942	1120	0								Ribonuclease J C-terminal domain [PF17770.4]; Beta-lactamase superfamily domain [PF12706.10]; Metallo-beta-lactamase superfamily [PF00753.30]; Zn-dependent metallo-hydrolase RNA specificity domain [PF07521.15]; Metallo-beta-lactamase superfamily domain [PF16661.8]								0	d__Bacteria;p__Patescibacteria;c__Paceibacteria;o__Moranbacterales;f__UBA2206;g__XYA2-FULL-43-15;s__
erpe_2018_pw_0hr_WHONDRS-PP48-000085_A_bin.1_NODE_14_length_67361_cov_2.200137_21	erpe_2018_pw_0hr_WHONDRS-PP48-000085_A_bin.1	NODE_14_length_67361_cov_2.200137	21	22017	22403	-1	C								A0A1F6SNU6_9BACT	UniRef90_A0A1F6SNU6 Uncharacterized protein n=1 Tax=Candidatus Moranbacteria bacterium RIFOXYA2_FULL_43_15 TaxID=1801648 RepID=A0A1F6SNU6_9BACT	Candidatus Moranbacteria bacterium RIFOXYA2_FULL_43_15	FALSE	0.789	190	1.39e-52																0	d__Bacteria;p__Patescibacteria;c__Paceibacteria;o__Moranbacterales;f__UBA2206;g__XYA2-FULL-43-15;s__
erpe_2018_pw_0hr_WHONDRS-PP48-000085_A_bin.1_NODE_14_length_67361_cov_2.200137_22	erpe_2018_pw_0hr_WHONDRS-PP48-000085_A_bin.1	NODE_14_length_67361_cov_2.200137	22	22486	23478	1	A	ctyk:CTK_C26840	K01867	ctyk:CTK_C26840 (K01867) WARS, trpS; tryptophanyl-tRNA synthetase [EC:6.1.1.2]	TRUE	0.598	379	9.89e-115	A0A1F6SNK2_9BACT	UniRef90_A0A1F6SNK2 Tryptophan--tRNA ligase n=1 Tax=Candidatus Moranbacteria bacterium RIFOXYA2_FULL_43_15 TaxID=1801648 RepID=A0A1F6SNK2_9BACT	Candidatus Moranbacteria bacterium RIFOXYA2_FULL_43_15	TRUE	0.727	526	2.37e-165								tRNA synthetases class I (W and Y) [PF00579.28]								0	d__Bacteria;p__Patescibacteria;c__Paceibacteria;o__Moranbacterales;f__UBA2206;g__XYA2-FULL-43-15;s__
erpe_2018_pw_0hr_WHONDRS-PP48-000085_A_bin.1_NODE_14_length_67361_cov_2.200137_23	erpe_2018_pw_0hr_WHONDRS-PP48-000085_A_bin.1	NODE_14_length_67361_cov_2.200137	23	23569	24918	-1	A	noi:FCL41_12260	K01840	noi:FCL41_12260 (K01840) manB; phosphomannomutase [EC:5.4.2.8]	TRUE	0.453	367	2.05e-108	A0A1F6SNK0_9BACT	UniRef90_A0A1F6SNK0 Uncharacterized protein n=1 Tax=Candidatus Moranbacteria bacterium RIFOXYA2_FULL_43_15 TaxID=1801648 RepID=A0A1F6SNK0_9BACT	Candidatus Moranbacteria bacterium RIFOXYA2_FULL_43_15	TRUE	0.799	734	4.48e-235								Phosphoglucomutase/phosphomannomutase, alpha/beta/alpha domain I [PF02878.19]; Phosphoglucomutase/phosphomannomutase, alpha/beta/alpha domain III [PF02880.19]; Phosphoglucomutase/phosphomannomutase, alpha/beta/alpha domain II [PF02879.19]; Phosphoglucomutase/phosphomannomutase, C-terminal domain [PF00408.23]								0	d__Bacteria;p__Patescibacteria;c__Paceibacteria;o__Moranbacterales;f__UBA2206;g__XYA2-FULL-43-15;s__
erpe_2018_pw_0hr_WHONDRS-PP48-000085_A_bin.1_NODE_14_length_67361_cov_2.200137_24	erpe_2018_pw_0hr_WHONDRS-PP48-000085_A_bin.1	NODE_14_length_67361_cov_2.200137	24	25125	26171	1	A	cgw:UR58_C0001G0610	K06942	cgw:UR58_C0001G0610 (K06942) ychF; ribosome-binding ATPase	TRUE	0.525	360	1.41e-107	A0A1F6SNU7_9BACT	UniRef90_A0A1F6SNU7 Uncharacterized protein n=1 Tax=Candidatus Moranbacteria bacterium RIFOXYA2_FULL_43_15 TaxID=1801648 RepID=A0A1F6SNU7_9BACT	Candidatus Moranbacteria bacterium RIFOXYA2_FULL_43_15	TRUE	0.793	601	1.04e-190								Protein of unknown function (DUF933) [PF06071.16]; 50S ribosome-binding GTPase [PF01926.26]; Ferrous iron transport protein B [PF02421.21]								0	d__Bacteria;p__Patescibacteria;c__Paceibacteria;o__Moranbacterales;f__UBA2206;g__XYA2-FULL-43-15;s__
erpe_2018_pw_0hr_WHONDRS-PP48-000085_A_bin.1_NODE_14_length_67361_cov_2.200137_25	erpe_2018_pw_0hr_WHONDRS-PP48-000085_A_bin.1	NODE_14_length_67361_cov_2.200137	25	26402	26881	1	C								A0A1F6SNR4_9BACT	UniRef90_A0A1F6SNR4 30S ribosomal protein S6 n=1 Tax=Candidatus Moranbacteria bacterium RIFOXYA2_FULL_43_15 TaxID=1801648 RepID=A0A1F6SNR4_9BACT	Candidatus Moranbacteria bacterium RIFOXYA2_FULL_43_15	FALSE	0.793	260	1.69e-76								Ribosomal protein S6 [PF01250.20]								0	d__Bacteria;p__Patescibacteria;c__Paceibacteria;o__Moranbacterales;f__UBA2206;g__XYA2-FULL-43-15;s__
erpe_2018_pw_0hr_WHONDRS-PP48-000085_A_bin.1_NODE_14_length_67361_cov_2.200137_26	erpe_2018_pw_0hr_WHONDRS-PP48-000085_A_bin.1	NODE_14_length_67361_cov_2.200137	26	26995	27477	1	C	mfa:Mfla_2424	K03111	mfa:Mfla_2424 (K03111) ssb; single-strand DNA-binding protein	FALSE	0.5	156	2.14e-40	A0A1F6SNT3_9BACT	UniRef90_A0A1F6SNT3 Single-stranded DNA-binding protein n=1 Tax=Candidatus Moranbacteria bacterium RIFOXYA2_FULL_43_15 TaxID=1801648 RepID=A0A1F6SNT3_9BACT	Candidatus Moranbacteria bacterium RIFOXYA2_FULL_43_15	FALSE	0.871	291	2.63e-87								Single-strand binding protein family [PF00436.28]					VOG00805	sp|O21902|SSB_BPLSK SSB protein; Xh	Xh	0	d__Bacteria;p__Patescibacteria;c__Paceibacteria;o__Moranbacterales;f__UBA2206;g__XYA2-FULL-43-15;s__
erpe_2018_pw_0hr_WHONDRS-PP48-000085_A_bin.1_NODE_14_length_67361_cov_2.200137_27	erpe_2018_pw_0hr_WHONDRS-PP48-000085_A_bin.1	NODE_14_length_67361_cov_2.200137	27	27580	27801	1	C	det:DET1044	K02963	det:DET1044 (K02963) RP-S18, MRPS18, rpsR; small subunit ribosomal protein S18	FALSE	0.637	83	7.87e-17	A0A1F6SNX8_9BACT	UniRef90_A0A1F6SNX8 30S ribosomal protein S18 n=1 Tax=Candidatus Moranbacteria bacterium RIFOXYA2_FULL_43_15 TaxID=1801648 RepID=A0A1F6SNX8_9BACT	Candidatus Moranbacteria bacterium RIFOXYA2_FULL_43_15	FALSE	0.946	147	4.83e-39								Ribosomal protein S18 [PF01084.23]								0	d__Bacteria;p__Patescibacteria;c__Paceibacteria;o__Moranbacterales;f__UBA2206;g__XYA2-FULL-43-15;s__
erpe_2018_pw_0hr_WHONDRS-PP48-000085_A_bin.1_NODE_14_length_67361_cov_2.200137_28	erpe_2018_pw_0hr_WHONDRS-PP48-000085_A_bin.1	NODE_14_length_67361_cov_2.200137	28	27877	28458	1	C	dth:DICTH_0895	K02356	dth:DICTH_0895 (K02356) efp; elongation factor P	FALSE	0.505	176	6.66e-47	A0A1F6SNZ0_9BACT	UniRef90_A0A1F6SNZ0 Elongation factor P n=1 Tax=Candidatus Moranbacteria bacterium RIFOXYA2_FULL_43_15 TaxID=1801648 RepID=A0A1F6SNZ0_9BACT	Candidatus Moranbacteria bacterium RIFOXYA2_FULL_43_15	FALSE	0.856	330	4.63e-100								Elongation factor P, C-terminal [PF09285.14]; Elongation factor P (EF-P) OB domain [PF01132.23]; Elongation factor P (EF-P) KOW-like domain [PF08207.15]								0	d__Bacteria;p__Patescibacteria;c__Paceibacteria;o__Moranbacterales;f__UBA2206;g__XYA2-FULL-43-15;s__
erpe_2018_pw_0hr_WHONDRS-PP48-000085_A_bin.1_NODE_14_length_67361_cov_2.200137_29	erpe_2018_pw_0hr_WHONDRS-PP48-000085_A_bin.1	NODE_14_length_67361_cov_2.200137	29	28461	28913	1	C	dav:DESACE_07775	K03664	dav:DESACE_07775 (K03664) smpB; SsrA-binding protein	FALSE	0.559	143	4.59e-36	A0A1F6SNS9_9BACT	UniRef90_A0A1F6SNS9 SsrA-binding protein n=1 Tax=Candidatus Moranbacteria bacterium RIFOXYA2_FULL_43_15 TaxID=1801648 RepID=A0A1F6SNS9_9BACT	Candidatus Moranbacteria bacterium RIFOXYA2_FULL_43_15	FALSE	0.819	250	4.07e-73								SmpB protein [PF01668.21]					VOG10164	sp|A6TCM7|SSRP_KLEP7 SsrA-binding protein; Xu	Xu	0	d__Bacteria;p__Patescibacteria;c__Paceibacteria;o__Moranbacterales;f__UBA2206;g__XYA2-FULL-43-15;s__
erpe_2018_pw_0hr_WHONDRS-PP48-000085_A_bin.1_NODE_14_length_67361_cov_2.200137_30	erpe_2018_pw_0hr_WHONDRS-PP48-000085_A_bin.1	NODE_14_length_67361_cov_2.200137	30	29360	30013	1	C	hau:Haur_4639	K02520	hau:Haur_4639 (K02520) infC, MTIF3; translation initiation factor IF-3	FALSE	0.492	150	2.38e-37	A0A1F6SNL8_9BACT	UniRef90_A0A1F6SNL8 Translation initiation factor IF-3 n=1 Tax=Candidatus Moranbacteria bacterium RIFOXYA2_FULL_43_15 TaxID=1801648 RepID=A0A1F6SNL8_9BACT	Candidatus Moranbacteria bacterium RIFOXYA2_FULL_43_15	FALSE	0.885	336	1.7e-101								Translation initiation factor IF-3, N-terminal domain [PF05198.19]; Translation initiation factor IF-3, C-terminal domain [PF00707.25]					VOG05188	sp|O67653|IF3_AQUAE Translation initiation factor IF-3; Xh	Xh	0	d__Bacteria;p__Patescibacteria;c__Paceibacteria;o__Moranbacterales;f__UBA2206;g__XYA2-FULL-43-15;s__
erpe_2018_pw_0hr_WHONDRS-PP48-000085_A_bin.1_NODE_14_length_67361_cov_2.200137_31	erpe_2018_pw_0hr_WHONDRS-PP48-000085_A_bin.1	NODE_14_length_67361_cov_2.200137	31	30126	30323	1	C								A0A1F6SNI6_9BACT	UniRef90_A0A1F6SNI6 50S ribosomal protein L35 n=1 Tax=Candidatus Moranbacteria bacterium RIFOXYA2_FULL_43_15 TaxID=1801648 RepID=A0A1F6SNI6_9BACT	Candidatus Moranbacteria bacterium RIFOXYA2_FULL_43_15	FALSE	0.797	109	9.86e-26																0	d__Bacteria;p__Patescibacteria;c__Paceibacteria;o__Moranbacterales;f__UBA2206;g__XYA2-FULL-43-15;s__
erpe_2018_pw_0hr_WHONDRS-PP48-000085_A_bin.1_NODE_14_length_67361_cov_2.200137_32	erpe_2018_pw_0hr_WHONDRS-PP48-000085_A_bin.1	NODE_14_length_67361_cov_2.200137	32	30417	30761	1	C	lch:Lcho_1748	K02887	lch:Lcho_1748 (K02887) RP-L20, MRPL20, rplT; large subunit ribosomal protein L20	FALSE	0.564	126	7.39e-31	A0A1F6SNS5_9BACT	UniRef90_A0A1F6SNS5 50S ribosomal protein L20 n=1 Tax=Candidatus Moranbacteria bacterium RIFOXYA2_FULL_43_15 TaxID=1801648 RepID=A0A1F6SNS5_9BACT	Candidatus Moranbacteria bacterium RIFOXYA2_FULL_43_15	FALSE	0.867	207	4.77e-59								Ribosomal protein L20 [PF00453.21]								0	d__Bacteria;p__Patescibacteria;c__Paceibacteria;o__Moranbacterales;f__UBA2206;g__XYA2-FULL-43-15;s__
erpe_2018_pw_0hr_WHONDRS-PP48-000085_A_bin.1_NODE_14_length_67361_cov_2.200137_33	erpe_2018_pw_0hr_WHONDRS-PP48-000085_A_bin.1	NODE_14_length_67361_cov_2.200137	33	30847	31041	-1	C								A0A2J0MM40_9BACT	UniRef90_A0A2J0MM40 Uncharacterized protein n=1 Tax=Candidatus Moranbacteria bacterium CG_4_9_14_3_um_filter_42_9 TaxID=1974665 RepID=A0A2J0MM40_9BACT	Candidatus Moranbacteria bacterium CG_4_9_14_3_um_filter_42_9	FALSE	0.616	72	8.6e-13																0	d__Bacteria;p__Patescibacteria;c__Paceibacteria;o__Moranbacterales;f__UBA2206;g__XYA2-FULL-43-15;s__
erpe_2018_pw_0hr_WHONDRS-PP48-000085_A_bin.1_NODE_14_length_67361_cov_2.200137_34	erpe_2018_pw_0hr_WHONDRS-PP48-000085_A_bin.1	NODE_14_length_67361_cov_2.200137	34	31050	31745	-1	B	saal:L336_0867		saal:L336_0867 ()	FALSE	0.399	158	5.6e-40	A0A1F6SNI8_9BACT	UniRef90_A0A1F6SNI8 Uncharacterized protein n=1 Tax=Candidatus Moranbacteria bacterium RIFOXYA2_FULL_43_15 TaxID=1801648 RepID=A0A1F6SNI8_9BACT	Candidatus Moranbacteria bacterium RIFOXYA2_FULL_43_15	TRUE	0.916	441	1.23e-137								haloacid dehalogenase-like hydrolase [PF12710.10]; Haloacid dehalogenase-like hydrolase [PF13419.9]								0	d__Bacteria;p__Patescibacteria;c__Paceibacteria;o__Moranbacterales;f__UBA2206;g__XYA2-FULL-43-15;s__
erpe_2018_pw_0hr_WHONDRS-PP48-000085_A_bin.1_NODE_14_length_67361_cov_2.200137_35	erpe_2018_pw_0hr_WHONDRS-PP48-000085_A_bin.1	NODE_14_length_67361_cov_2.200137	35	31749	32234	-1	C	cgw:UR58_C0001G0249		cgw:UR58_C0001G0249 ()	FALSE	0.519	157	6.33e-41	A0A1F6SNS7_9BACT	UniRef90_A0A1F6SNS7 SpoU_methylase domain-containing protein n=1 Tax=Candidatus Moranbacteria bacterium RIFOXYA2_FULL_43_15 TaxID=1801648 RepID=A0A1F6SNS7_9BACT	Candidatus Moranbacteria bacterium RIFOXYA2_FULL_43_15	FALSE	0.763	252	1.4e-73								SpoU rRNA Methylase family [PF00588.22]								0	d__Bacteria;p__Patescibacteria;c__Paceibacteria;o__Moranbacterales;f__UBA2206;g__XYA2-FULL-43-15;s__
erpe_2018_pw_0hr_WHONDRS-PP48-000085_A_bin.1_NODE_14_length_67361_cov_2.200137_36	erpe_2018_pw_0hr_WHONDRS-PP48-000085_A_bin.1	NODE_14_length_67361_cov_2.200137	36	32293	32592	-1	C								A0A1F6SNR9_9BACT	UniRef90_A0A1F6SNR9 Uncharacterized protein n=1 Tax=Candidatus Moranbacteria bacterium RIFOXYA2_FULL_43_15 TaxID=1801648 RepID=A0A1F6SNR9_9BACT	Candidatus Moranbacteria bacterium RIFOXYA2_FULL_43_15	FALSE	0.87	109	3.7e-25																0	d__Bacteria;p__Patescibacteria;c__Paceibacteria;o__Moranbacterales;f__UBA2206;g__XYA2-FULL-43-15;s__
erpe_2018_pw_0hr_WHONDRS-PP48-000085_A_bin.1_NODE_14_length_67361_cov_2.200137_37	erpe_2018_pw_0hr_WHONDRS-PP48-000085_A_bin.1	NODE_14_length_67361_cov_2.200137	37	32600	33793	-1	B	bbgw:UT28_C0001G0750		bbgw:UT28_C0001G0750 ()	FALSE	0.482	195	2.83e-50	A0A1F6SNP4_9BACT	UniRef90_A0A1F6SNP4 Uncharacterized protein n=1 Tax=Candidatus Moranbacteria bacterium RIFOXYA2_FULL_43_15 TaxID=1801648 RepID=A0A1F6SNP4_9BACT	Candidatus Moranbacteria bacterium RIFOXYA2_FULL_43_15	TRUE	0.779	634	2.29e-201								Peptidase_C39 like family [PF13529.9]; VanZ like family [PF04892.15]								0	d__Bacteria;p__Patescibacteria;c__Paceibacteria;o__Moranbacterales;f__UBA2206;g__XYA2-FULL-43-15;s__
erpe_2018_pw_0hr_WHONDRS-PP48-000085_A_bin.1_NODE_14_length_67361_cov_2.200137_38	erpe_2018_pw_0hr_WHONDRS-PP48-000085_A_bin.1	NODE_14_length_67361_cov_2.200137	38	33803	34966	-1	B	bgw:VE98_C0001G0514		bgw:VE98_C0001G0514 ()	FALSE	0.348	94	1.16e-16	A0A1F6SNR6_9BACT	UniRef90_A0A1F6SNR6 YkuD domain-containing protein n=1 Tax=Candidatus Moranbacteria bacterium RIFOXYA2_FULL_43_15 TaxID=1801648 RepID=A0A1F6SNR6_9BACT	Candidatus Moranbacteria bacterium RIFOXYA2_FULL_43_15	TRUE	0.824	659	4.82e-210	MER0742337	C82A	MER0742337 - subfamily C82A unassigned peptidases () [C82.UPA]#C82A#{peptidase unit: 254-373}~source K2ES29~	FALSE	0.868	218	2.26e-60	L,D-transpeptidase catalytic domain [PF03734.17]								0	d__Bacteria;p__Patescibacteria;c__Paceibacteria;o__Moranbacterales;f__UBA2206;g__XYA2-FULL-43-15;s__
erpe_2018_pw_0hr_WHONDRS-PP48-000085_A_bin.1_NODE_14_length_67361_cov_2.200137_39	erpe_2018_pw_0hr_WHONDRS-PP48-000085_A_bin.1	NODE_14_length_67361_cov_2.200137	39	35076	36098	-1	B	wwe:P147_WWE3C01G0362		wwe:P147_WWE3C01G0362 ()	FALSE	0.433	253	5.92e-71	A0A1F6SNV4_9BACT	UniRef90_A0A1F6SNV4 GH10 domain-containing protein n=1 Tax=Candidatus Moranbacteria bacterium RIFOXYA2_FULL_43_15 TaxID=1801648 RepID=A0A1F6SNV4_9BACT	Candidatus Moranbacteria bacterium RIFOXYA2_FULL_43_15	TRUE	0.866	600	1.35e-190								Beta-galactosidase [PF02449.18]; Cellulase (glycosyl hydrolase family 5) [PF00150.21]								0	d__Bacteria;p__Patescibacteria;c__Paceibacteria;o__Moranbacterales;f__UBA2206;g__XYA2-FULL-43-15;s__
erpe_2018_pw_0hr_WHONDRS-PP48-000085_A_bin.1_NODE_14_length_67361_cov_2.200137_40	erpe_2018_pw_0hr_WHONDRS-PP48-000085_A_bin.1	NODE_14_length_67361_cov_2.200137	40	36143	37066	-1	B								A0A1F6SNY0_9BACT	UniRef90_A0A1F6SNY0 EamA domain-containing protein n=1 Tax=Candidatus Moranbacteria bacterium RIFOXYA2_FULL_43_15 TaxID=1801648 RepID=A0A1F6SNY0_9BACT	Candidatus Moranbacteria bacterium RIFOXYA2_FULL_43_15	TRUE	0.859	546	1.19e-172																0	d__Bacteria;p__Patescibacteria;c__Paceibacteria;o__Moranbacterales;f__UBA2206;g__XYA2-FULL-43-15;s__
erpe_2018_pw_0hr_WHONDRS-PP48-000085_A_bin.1_NODE_14_length_67361_cov_2.200137_41	erpe_2018_pw_0hr_WHONDRS-PP48-000085_A_bin.1	NODE_14_length_67361_cov_2.200137	41	37174	37890	-1	C								A0A1F6SNS3_9BACT	UniRef90_A0A1F6SNS3 Uncharacterized protein n=1 Tax=Candidatus Moranbacteria bacterium RIFOXYA2_FULL_43_15 TaxID=1801648 RepID=A0A1F6SNS3_9BACT	Candidatus Moranbacteria bacterium RIFOXYA2_FULL_43_15	FALSE	0.7	337	1.25e-101																0	d__Bacteria;p__Patescibacteria;c__Paceibacteria;o__Moranbacterales;f__UBA2206;g__XYA2-FULL-43-15;s__
erpe_2018_pw_0hr_WHONDRS-PP48-000085_A_bin.1_NODE_14_length_67361_cov_2.200137_42	erpe_2018_pw_0hr_WHONDRS-PP48-000085_A_bin.1	NODE_14_length_67361_cov_2.200137	42	38076	39143	-1	B								A0A1F6SNH6_9BACT	UniRef90_A0A1F6SNH6 Uncharacterized protein n=1 Tax=Candidatus Moranbacteria bacterium RIFOXYA2_FULL_43_15 TaxID=1801648 RepID=A0A1F6SNH6_9BACT	Candidatus Moranbacteria bacterium RIFOXYA2_FULL_43_15	TRUE	0.728	523	1.25e-163																0	d__Bacteria;p__Patescibacteria;c__Paceibacteria;o__Moranbacterales;f__UBA2206;g__XYA2-FULL-43-15;s__
erpe_2018_pw_0hr_WHONDRS-PP48-000085_A_bin.1_NODE_14_length_67361_cov_2.200137_43	erpe_2018_pw_0hr_WHONDRS-PP48-000085_A_bin.1	NODE_14_length_67361_cov_2.200137	43	39176	40123	-1	B	dov:DSCO28_62610	K13292	dov:DSCO28_62610 (K13292) lgt, umpA; phosphatidylglycerol---prolipoprotein diacylglyceryl transferase [EC:2.5.1.145]	FALSE	0.469	262	1.7e-74	A0A1F6SNR5_9BACT	UniRef90_A0A1F6SNR5 Phosphatidylglycerol--prolipoprotein diacylglyceryl transferase n=1 Tax=Candidatus Moranbacteria bacterium RIFOXYA2_FULL_43_15 TaxID=1801648 RepID=A0A1F6SNR5_9BACT	Candidatus Moranbacteria bacterium RIFOXYA2_FULL_43_15	TRUE	0.72	471	1.69e-146								Prolipoprotein diacylglyceryl transferase [PF01790.21]								0	d__Bacteria;p__Patescibacteria;c__Paceibacteria;o__Moranbacterales;f__UBA2206;g__XYA2-FULL-43-15;s__
erpe_2018_pw_0hr_WHONDRS-PP48-000085_A_bin.1_NODE_14_length_67361_cov_2.200137_44	erpe_2018_pw_0hr_WHONDRS-PP48-000085_A_bin.1	NODE_14_length_67361_cov_2.200137	44	40209	40511	-1	C	pwo:UX70_C0001G0881		pwo:UX70_C0001G0881 ()	FALSE	0.459	81	1.33e-15	A0A1F6SNH8_9BACT	UniRef90_A0A1F6SNH8 Uncharacterized protein n=1 Tax=Candidatus Moranbacteria bacterium RIFOXYA2_FULL_43_15 TaxID=1801648 RepID=A0A1F6SNH8_9BACT	Candidatus Moranbacteria bacterium RIFOXYA2_FULL_43_15	FALSE	0.804	168	1.79e-45								Family of unknown function (DUF5654) [PF18898.3]								0	d__Bacteria;p__Patescibacteria;c__Paceibacteria;o__Moranbacterales;f__UBA2206;g__XYA2-FULL-43-15;s__
erpe_2018_pw_0hr_WHONDRS-PP48-000085_A_bin.1_NODE_14_length_67361_cov_2.200137_45	erpe_2018_pw_0hr_WHONDRS-PP48-000085_A_bin.1	NODE_14_length_67361_cov_2.200137	45	40559	41302	-1	C	pwo:UX70_C0001G0984	K01929	pwo:UX70_C0001G0984 (K01929) murF; UDP-N-acetylmuramoyl-tripeptide--D-alanyl-D-alanine ligase [EC:6.3.2.10]	FALSE	0.355	145	3e-35	A0A2M6K829_9BACT	UniRef90_A0A2M6K829 Mur_ligase_M domain-containing protein n=1 Tax=Candidatus Falkowbacteria bacterium CG11_big_fil_rev_8_21_14_0_20_39_10 TaxID=1974570 RepID=A0A2M6K829_9BACT	Candidatus Falkowbacteria bacterium CG11_big_fil_rev_8_21_14_0_20_39_10	FALSE	0.572	265	1.44e-76								Mur ligase middle domain [PF08245.15]								0	d__Bacteria;p__Patescibacteria;c__Paceibacteria;o__Moranbacterales;f__UBA2206;g__XYA2-FULL-43-15;s__
erpe_2018_pw_0hr_WHONDRS-PP48-000085_A_bin.1_NODE_14_length_67361_cov_2.200137_46	erpe_2018_pw_0hr_WHONDRS-PP48-000085_A_bin.1	NODE_14_length_67361_cov_2.200137	46	41477	42664	-1	B	cfer:D4Z93_05980	K00812	cfer:D4Z93_05980 (K00812) aspB; aspartate aminotransferase [EC:2.6.1.1]	FALSE	0.384	249	1.32e-68	A0A0G0EX55_9BACT	UniRef90_A0A0G0EX55 Aminotransferase n=3 Tax=Candidatus Moranbacteria TaxID=1752737 RepID=A0A0G0EX55_9BACT	Candidatus Moranbacteria	TRUE	0.817	662	5.59e-211								Aminotransferase class I and II [PF00155.24]; DegT/DnrJ/EryC1/StrS aminotransferase family [PF01041.20]; Cys/Met metabolism PLP-dependent enzyme [PF01053.23]; Orn/Lys/Arg decarboxylase, major domain [PF01276.23]; Beta-eliminating lyase [PF01212.24]; L-seryl-tRNA selenium transferase [PF03841.16]								0	d__Bacteria;p__Patescibacteria;c__Paceibacteria;o__Moranbacterales;f__UBA2206;g__XYA2-FULL-43-15;s__
erpe_2018_pw_0hr_WHONDRS-PP48-000085_A_bin.1_NODE_14_length_67361_cov_2.200137_47	erpe_2018_pw_0hr_WHONDRS-PP48-000085_A_bin.1	NODE_14_length_67361_cov_2.200137	47	42695	43744	-1	B	crs:FQB35_13875	K01921	crs:FQB35_13875 (K01921) ddl; D-alanine-D-alanine ligase [EC:6.3.2.4]	FALSE	0.404	249	2.57e-69	A0A0G0C4H6_9BACT	UniRef90_A0A0G0C4H6 D-alanine--D-alanine ligase n=2 Tax=Parcubacteria group TaxID=1794811 RepID=A0A0G0C4H6_9BACT	Parcubacteria group	TRUE	0.749	527	4.09e-165								D-ala D-ala ligase C-terminus [PF07478.16]; D-ala D-ala ligase N-terminus [PF01820.24]; Carbamoyl-phosphate synthase L chain, ATP binding domain [PF02786.20]; ATP-grasp domain [PF02655.17]; RimK-like ATP-grasp domain [PF08443.14]; ATP-grasp domain [PF13535.9]; Phosphoribosylglycinamide synthetase, ATP-grasp (A) domain [PF01071.22]								0	d__Bacteria;p__Patescibacteria;c__Paceibacteria;o__Moranbacterales;f__UBA2206;g__XYA2-FULL-43-15;s__
erpe_2018_pw_0hr_WHONDRS-PP48-000085_A_bin.1_NODE_14_length_67361_cov_2.200137_48	erpe_2018_pw_0hr_WHONDRS-PP48-000085_A_bin.1	NODE_14_length_67361_cov_2.200137	48	43875	46196	-1	B								A0A2E0X9Y6_9PLAN	UniRef90_A0A2E0X9Y6 Uncharacterized protein n=1 Tax=Planctomycetaceae bacterium TaxID=2026779 RepID=A0A2E0X9Y6_9PLAN	Planctomycetaceae bacterium	TRUE	0.501	689	2.42e-213																0	d__Bacteria;p__Patescibacteria;c__Paceibacteria;o__Moranbacterales;f__UBA2206;g__XYA2-FULL-43-15;s__
erpe_2018_pw_0hr_WHONDRS-PP48-000085_A_bin.1_NODE_14_length_67361_cov_2.200137_49	erpe_2018_pw_0hr_WHONDRS-PP48-000085_A_bin.1	NODE_14_length_67361_cov_2.200137	49	46556	47398	-1	C								A0A1F6SNW9_9BACT	UniRef90_A0A1F6SNW9 Uncharacterized protein n=1 Tax=Candidatus Moranbacteria bacterium RIFOXYA2_FULL_43_15 TaxID=1801648 RepID=A0A1F6SNW9_9BACT	Candidatus Moranbacteria bacterium RIFOXYA2_FULL_43_15	FALSE	0.605	317	7.46e-94																0	d__Bacteria;p__Patescibacteria;c__Paceibacteria;o__Moranbacterales;f__UBA2206;g__XYA2-FULL-43-15;s__
erpe_2018_pw_0hr_WHONDRS-PP48-000085_A_bin.1_NODE_14_length_67361_cov_2.200137_50	erpe_2018_pw_0hr_WHONDRS-PP48-000085_A_bin.1	NODE_14_length_67361_cov_2.200137	50	47415	47747	-1	C								A0A1F6SNR3_9BACT	UniRef90_A0A1F6SNR3 Uncharacterized protein n=1 Tax=Candidatus Moranbacteria bacterium RIFOXYA2_FULL_43_15 TaxID=1801648 RepID=A0A1F6SNR3_9BACT	Candidatus Moranbacteria bacterium RIFOXYA2_FULL_43_15	FALSE	0.673	150	4.35e-39																0	d__Bacteria;p__Patescibacteria;c__Paceibacteria;o__Moranbacterales;f__UBA2206;g__XYA2-FULL-43-15;s__
erpe_2018_pw_0hr_WHONDRS-PP48-000085_A_bin.1_NODE_14_length_67361_cov_2.200137_51	erpe_2018_pw_0hr_WHONDRS-PP48-000085_A_bin.1	NODE_14_length_67361_cov_2.200137	51	47902	48441	-1	C	tmg:US01_C0001G0283		tmg:US01_C0001G0283 ()	FALSE	0.559	194	3.52e-53	A0A1F6SNG5_9BACT	UniRef90_A0A1F6SNG5 Uncharacterized protein n=1 Tax=Candidatus Moranbacteria bacterium RIFOXYA2_FULL_43_15 TaxID=1801648 RepID=A0A1F6SNG5_9BACT	Candidatus Moranbacteria bacterium RIFOXYA2_FULL_43_15	FALSE	0.904	334	1.02e-101																0	d__Bacteria;p__Patescibacteria;c__Paceibacteria;o__Moranbacterales;f__UBA2206;g__XYA2-FULL-43-15;s__
erpe_2018_pw_0hr_WHONDRS-PP48-000085_A_bin.1_NODE_14_length_67361_cov_2.200137_52	erpe_2018_pw_0hr_WHONDRS-PP48-000085_A_bin.1	NODE_14_length_67361_cov_2.200137	52	48537	49085	-1	C	wba:UR17_C0001G0404		wba:UR17_C0001G0404 ()	FALSE	0.47	149	1.13e-37	A0A1F6SNQ5_9BACT	UniRef90_A0A1F6SNQ5 Uncharacterized protein n=1 Tax=Candidatus Moranbacteria bacterium RIFOXYA2_FULL_43_15 TaxID=1801648 RepID=A0A1F6SNQ5_9BACT	Candidatus Moranbacteria bacterium RIFOXYA2_FULL_43_15	FALSE	0.724	285	1.15e-84																0	d__Bacteria;p__Patescibacteria;c__Paceibacteria;o__Moranbacterales;f__UBA2206;g__XYA2-FULL-43-15;s__
erpe_2018_pw_0hr_WHONDRS-PP48-000085_A_bin.1_NODE_14_length_67361_cov_2.200137_53	erpe_2018_pw_0hr_WHONDRS-PP48-000085_A_bin.1	NODE_14_length_67361_cov_2.200137	53	49101	49508	-1	C	prf:PeribacterA2_0698		prf:PeribacterA2_0698 ()	FALSE	0.573	96	2.57e-20	A0A1F6SNG8_9BACT	UniRef90_A0A1F6SNG8 Uncharacterized protein n=1 Tax=Candidatus Moranbacteria bacterium RIFOXYA2_FULL_43_15 TaxID=1801648 RepID=A0A1F6SNG8_9BACT	Candidatus Moranbacteria bacterium RIFOXYA2_FULL_43_15	FALSE	0.822	231	1.05e-66																0	d__Bacteria;p__Patescibacteria;c__Paceibacteria;o__Moranbacterales;f__UBA2206;g__XYA2-FULL-43-15;s__
erpe_2018_pw_0hr_WHONDRS-PP48-000085_A_bin.1_NODE_14_length_67361_cov_2.200137_54	erpe_2018_pw_0hr_WHONDRS-PP48-000085_A_bin.1	NODE_14_length_67361_cov_2.200137	54	49620	49952	-1	C	pwo:UX70_C0001G0395		pwo:UX70_C0001G0395 ()	FALSE	0.686	152	5.31e-40	A0A1F6SNQ9_9BACT	UniRef90_A0A1F6SNQ9 RRM domain-containing protein n=1 Tax=Candidatus Moranbacteria bacterium RIFOXYA2_FULL_43_15 TaxID=1801648 RepID=A0A1F6SNQ9_9BACT	Candidatus Moranbacteria bacterium RIFOXYA2_FULL_43_15	FALSE	0.911	212	1.22e-60								RNA recognition motif. (a.k.a. RRM, RBD, or RNP domain) [PF00076.25]; RNA recognition motif. (a.k.a. RRM, RBD, or RNP domain) [PF13893.9]								0	d__Bacteria;p__Patescibacteria;c__Paceibacteria;o__Moranbacterales;f__UBA2206;g__XYA2-FULL-43-15;s__
erpe_2018_pw_0hr_WHONDRS-PP48-000085_A_bin.1_NODE_14_length_67361_cov_2.200137_55	erpe_2018_pw_0hr_WHONDRS-PP48-000085_A_bin.1	NODE_14_length_67361_cov_2.200137	55	50379	50624	1	C	mib:UY43_C0001G0490	K07461,K07461	mib:UY43_C0001G0490 (K07461) K07461; putative endonuclease	FALSE	0.476	74	2.34e-13	A0A1F5SN72_9BACT	UniRef90_A0A1F5SN72 GIY-YIG domain-containing protein n=1 Tax=Candidatus Falkowbacteria bacterium RIFOXYA2_FULL_47_19 TaxID=1797994 RepID=A0A1F5SN72_9BACT	Candidatus Falkowbacteria bacterium RIFOXYA2_FULL_47_19	FALSE	0.803	134	2.48e-34								GIY-YIG catalytic domain [PF01541.27]								0	d__Bacteria;p__Patescibacteria;c__Paceibacteria;o__Moranbacterales;f__UBA2206;g__XYA2-FULL-43-15;s__
erpe_2018_pw_0hr_WHONDRS-PP48-000085_A_bin.1_NODE_14_length_67361_cov_2.200137_56	erpe_2018_pw_0hr_WHONDRS-PP48-000085_A_bin.1	NODE_14_length_67361_cov_2.200137	56	50929	51396	1	C	caqa:MICH65_0465	K05770	caqa:MICH65_0465 (K05770) TSPO, BZRP; translocator protein	FALSE	0.584	177	6.91e-48	K2F2N8_9BACT	UniRef90_K2F2N8 Uncharacterized protein n=2 Tax=Bacteria TaxID=2 RepID=K2F2N8_9BACT	Bacteria	FALSE	0.889	282	5.55e-84								TspO/MBR family [PF03073.18]								0	d__Bacteria;p__Patescibacteria;c__Paceibacteria;o__Moranbacterales;f__UBA2206;g__XYA2-FULL-43-15;s__
erpe_2018_pw_0hr_WHONDRS-PP48-000085_A_bin.1_NODE_14_length_67361_cov_2.200137_57	erpe_2018_pw_0hr_WHONDRS-PP48-000085_A_bin.1	NODE_14_length_67361_cov_2.200137	57	51529	51936	1	C	dar:Daro_3438	K06996,K06996	dar:Daro_3438 (K06996) K06996; uncharacterized protein	FALSE	0.668	168	2.91e-45	A0A5E4IZV8_9ARCH	UniRef90_A0A5E4IZV8 Glyoxalase/Bleomycin resistance protein/Dioxygenase superfamily protein n=1 Tax=uncultured archaeon TaxID=115547 RepID=A0A5E4IZV8_9ARCH	uncultured archaeon	FALSE	0.762	202	7.86e-57								Glyoxalase-like domain [PF18029.4]; Glyoxalase/Bleomycin resistance protein/Dioxygenase superfamily [PF00903.28]								0	d__Bacteria;p__Patescibacteria;c__Paceibacteria;o__Moranbacterales;f__UBA2206;g__XYA2-FULL-43-15;s__
erpe_2018_pw_0hr_WHONDRS-PP48-000085_A_bin.1_NODE_14_length_67361_cov_2.200137_58	erpe_2018_pw_0hr_WHONDRS-PP48-000085_A_bin.1	NODE_14_length_67361_cov_2.200137	58	51992	52420	-1	C								A0A3D5BVF6_9BACT	UniRef90_A0A3D5BVF6 Uncharacterized protein n=2 Tax=Bacteria TaxID=2 RepID=A0A3D5BVF6_9BACT	Bacteria	FALSE	0.619	174	5.92e-47																0	d__Bacteria;p__Patescibacteria;c__Paceibacteria;o__Moranbacterales;f__UBA2206;g__XYA2-FULL-43-15;s__
erpe_2018_pw_0hr_WHONDRS-PP48-000085_A_bin.1_NODE_14_length_67361_cov_2.200137_59	erpe_2018_pw_0hr_WHONDRS-PP48-000085_A_bin.1	NODE_14_length_67361_cov_2.200137	59	52522	53394	-1	B	sna:Snas_3336		sna:Snas_3336 ()	FALSE	0.511	229	1.73e-63	A0A1F6SNN8_9BACT	UniRef90_A0A1F6SNN8 Alginate_lyase2 domain-containing protein n=1 Tax=Candidatus Moranbacteria bacterium RIFOXYA2_FULL_43_15 TaxID=1801648 RepID=A0A1F6SNN8_9BACT	Candidatus Moranbacteria bacterium RIFOXYA2_FULL_43_15	TRUE	0.772	449	2.5e-139								Alginate lyase [PF08787.14]	PL7; PL7_1; PL7_3; PL7_4	PL7 poly(beta-mannuronate) lyase / M-specific alginate lyase (EC 4.2.2.3); alpha-L-guluronate lyase / G-specific alginate lyase (EC 4.2.2.11); poly-(MG)-lyase / MG-specific alginate lyase (EC 4.2.2.-); endo-beta-1,4-glucuronan lyase (EC 4.2.2.14); oligoalginate lyase / exo-alginate lyase (EC 4.2.2.26)	4.2.2.11,4.2.2.3,4.2.2.-; 4.2.2.-; 4.2.2.11,4.2.2.3; 4.2.2.14	PL7_3.hmm				0	d__Bacteria;p__Patescibacteria;c__Paceibacteria;o__Moranbacterales;f__UBA2206;g__XYA2-FULL-43-15;s__
erpe_2018_pw_0hr_WHONDRS-PP48-000085_A_bin.1_NODE_14_length_67361_cov_2.200137_60	erpe_2018_pw_0hr_WHONDRS-PP48-000085_A_bin.1	NODE_14_length_67361_cov_2.200137	60	53571	53777	1	C	cgw:UR58_C0001G0669	K03704	cgw:UR58_C0001G0669 (K03704) cspA; cold shock protein	FALSE	0.618	84	3.27e-17	A0A1F6SNM9_9BACT	UniRef90_A0A1F6SNM9 Cold-shock protein n=1 Tax=Candidatus Moranbacteria bacterium RIFOXYA2_FULL_43_15 TaxID=1801648 RepID=A0A1F6SNM9_9BACT	Candidatus Moranbacteria bacterium RIFOXYA2_FULL_43_15	FALSE	0.949	138	7.5e-36								'Cold-shock' DNA-binding domain [PF00313.25]								0	d__Bacteria;p__Patescibacteria;c__Paceibacteria;o__Moranbacterales;f__UBA2206;g__XYA2-FULL-43-15;s__
erpe_2018_pw_0hr_WHONDRS-PP48-000085_A_bin.1_NODE_14_length_67361_cov_2.200137_61	erpe_2018_pw_0hr_WHONDRS-PP48-000085_A_bin.1	NODE_14_length_67361_cov_2.200137	61	53828	54940	-1	A	bbgw:UT28_C0001G0768	K06949	bbgw:UT28_C0001G0768 (K06949) rsgA, engC; ribosome biogenesis GTPase / thiamine phosphate phosphatase [EC:3.6.1.- 3.1.3.100]	TRUE	0.576	397	5.3e-120	A0A1F6SN74_9BACT	UniRef90_A0A1F6SN74 Small ribosomal subunit biogenesis GTPase RsgA n=1 Tax=Candidatus Moranbacteria bacterium RIFOXYA2_FULL_43_15 TaxID=1801648 RepID=A0A1F6SN74_9BACT	Candidatus Moranbacteria bacterium RIFOXYA2_FULL_43_15	TRUE	0.747	551	4.79e-173								RsgA GTPase [PF03193.19]; ABC transporter [PF00005.30]								0	d__Bacteria;p__Patescibacteria;c__Paceibacteria;o__Moranbacterales;f__UBA2206;g__XYA2-FULL-43-15;s__
erpe_2018_pw_0hr_WHONDRS-PP48-000085_A_bin.1_NODE_14_length_67361_cov_2.200137_62	erpe_2018_pw_0hr_WHONDRS-PP48-000085_A_bin.1	NODE_14_length_67361_cov_2.200137	62	55096	56046	1	A	bbgw:UT28_C0001G0837	K07089,K07089	bbgw:UT28_C0001G0837 (K07089) K07089; uncharacterized protein	TRUE	0.717	454	5.82e-141	A0A0G0FJ31_9BACT	UniRef90_A0A0G0FJ31 Permease family protein n=1 Tax=Candidatus Moranbacteria bacterium GW2011_GWF2_35_39 TaxID=1618721 RepID=A0A0G0FJ31_9BACT	Candidatus Moranbacteria bacterium GW2011_GWF2_35_39	TRUE	0.792	514	2.99e-161								Predicted permease [PF03773.16]								0	d__Bacteria;p__Patescibacteria;c__Paceibacteria;o__Moranbacterales;f__UBA2206;g__XYA2-FULL-43-15;s__
erpe_2018_pw_0hr_WHONDRS-PP48-000085_A_bin.1_NODE_14_length_67361_cov_2.200137_63	erpe_2018_pw_0hr_WHONDRS-PP48-000085_A_bin.1	NODE_14_length_67361_cov_2.200137	63	56093	57292	-1	A	cgw:UR58_C0001G0668	K05592	cgw:UR58_C0001G0668 (K05592) deaD, cshA; ATP-dependent RNA helicase DeaD [EC:3.6.4.13]	TRUE	0.536	414	2.42e-125	A0A1F6SN06_9BACT	UniRef90_A0A1F6SN06 Uncharacterized protein n=1 Tax=Candidatus Moranbacteria bacterium RIFOXYA2_FULL_43_15 TaxID=1801648 RepID=A0A1F6SN06_9BACT	Candidatus Moranbacteria bacterium RIFOXYA2_FULL_43_15	TRUE	0.822	678	1.66e-216	MER0295850	C26	MER0295850 - family C26 non-peptidase homologues (Nematostella vectensis) [C26.UNW]#C26#{peptidase unit: 61-329}~source XP_001621066~	FALSE	0.477	63	7.86e-09	DEAD/DEAH box helicase [PF00270.32]; Helicase conserved C-terminal domain [PF00271.34]; Type III restriction enzyme, res subunit [PF04851.18]; U3-containing 90S pre-ribosomal complex subunit [PF14617.9]					VOG00561	sp|P20703|UVSW_BPT4 ATP-dependent DNA helicase uvsW; Xh	Xh	0	d__Bacteria;p__Patescibacteria;c__Paceibacteria;o__Moranbacterales;f__UBA2206;g__XYA2-FULL-43-15;s__
erpe_2018_pw_0hr_WHONDRS-PP48-000085_A_bin.1_NODE_14_length_67361_cov_2.200137_64	erpe_2018_pw_0hr_WHONDRS-PP48-000085_A_bin.1	NODE_14_length_67361_cov_2.200137	64	57521	57940	1	C	mac:MA_0449	K07305	mac:MA_0449 (K07305) msrB; peptide-methionine (R)-S-oxide reductase [EC:1.8.4.12]	FALSE	0.612	165	5.98e-44	A0A1F6SN91_9BACT	UniRef90_A0A1F6SN91 Peptide-methionine (R)-S-oxide reductase n=1 Tax=Candidatus Moranbacteria bacterium RIFOXYA2_FULL_43_15 TaxID=1801648 RepID=A0A1F6SN91_9BACT	Candidatus Moranbacteria bacterium RIFOXYA2_FULL_43_15	FALSE	0.841	244	3.78e-71								SelR domain [PF01641.21]								0	d__Bacteria;p__Patescibacteria;c__Paceibacteria;o__Moranbacterales;f__UBA2206;g__XYA2-FULL-43-15;s__
erpe_2018_pw_0hr_WHONDRS-PP48-000085_A_bin.1_NODE_14_length_67361_cov_2.200137_65	erpe_2018_pw_0hr_WHONDRS-PP48-000085_A_bin.1	NODE_14_length_67361_cov_2.200137	65	57982	58707	1	C								A0A1F6SNF2_9BACT	UniRef90_A0A1F6SNF2 Uncharacterized protein n=1 Tax=Candidatus Moranbacteria bacterium RIFOXYA2_FULL_43_15 TaxID=1801648 RepID=A0A1F6SNF2_9BACT	Candidatus Moranbacteria bacterium RIFOXYA2_FULL_43_15	FALSE	0.471	209	3.74e-57																0	d__Bacteria;p__Patescibacteria;c__Paceibacteria;o__Moranbacterales;f__UBA2206;g__XYA2-FULL-43-15;s__
erpe_2018_pw_0hr_WHONDRS-PP48-000085_A_bin.1_NODE_14_length_67361_cov_2.200137_66	erpe_2018_pw_0hr_WHONDRS-PP48-000085_A_bin.1	NODE_14_length_67361_cov_2.200137	66	58786	59139	1	C	asip:AQUSIP_06770		asip:AQUSIP_06770 ()	FALSE	0.563	129	6.75e-32	A0A1F6SNA6_9BACT	UniRef90_A0A1F6SNA6 Uncharacterized protein n=1 Tax=Candidatus Moranbacteria bacterium RIFOXYA2_FULL_43_15 TaxID=1801648 RepID=A0A1F6SNA6_9BACT	Candidatus Moranbacteria bacterium RIFOXYA2_FULL_43_15	FALSE	0.833	203	1.3e-57								Protein of unknown function, DUF488 [PF04343.16]								0	d__Bacteria;p__Patescibacteria;c__Paceibacteria;o__Moranbacterales;f__UBA2206;g__XYA2-FULL-43-15;s__
erpe_2018_pw_0hr_WHONDRS-PP48-000085_A_bin.1_NODE_14_length_67361_cov_2.200137_67	erpe_2018_pw_0hr_WHONDRS-PP48-000085_A_bin.1	NODE_14_length_67361_cov_2.200137	67	59212	59643	-1	C	htu:Htur_4811	K15977,K15977	htu:Htur_4811 (K15977) K15977; putative oxidoreductase	FALSE	0.537	128	5.46e-31	A0A1F6SNB3_9BACT	UniRef90_A0A1F6SNB3 Uncharacterized protein n=1 Tax=Candidatus Moranbacteria bacterium RIFOXYA2_FULL_43_15 TaxID=1801648 RepID=A0A1F6SNB3_9BACT	Candidatus Moranbacteria bacterium RIFOXYA2_FULL_43_15	FALSE	0.783	207	2.58e-58								DoxX [PF07681.15]								0	d__Bacteria;p__Patescibacteria;c__Paceibacteria;o__Moranbacterales;f__UBA2206;g__XYA2-FULL-43-15;s__
erpe_2018_pw_0hr_WHONDRS-PP48-000085_A_bin.1_NODE_14_length_67361_cov_2.200137_68	erpe_2018_pw_0hr_WHONDRS-PP48-000085_A_bin.1	NODE_14_length_67361_cov_2.200137	68	59694	60113	-1	C	bacq:DOE78_11825		bacq:DOE78_11825 ()	FALSE	0.381	66	1.33e-09	A0A1F6SNC9_9BACT	UniRef90_A0A1F6SNC9 Uncharacterized protein n=1 Tax=Candidatus Moranbacteria bacterium RIFOXYA2_FULL_43_15 TaxID=1801648 RepID=A0A1F6SNC9_9BACT	Candidatus Moranbacteria bacterium RIFOXYA2_FULL_43_15	FALSE	0.914	243	7.1e-71								Protein of unknown function (DUF1360) [PF07098.14]								0	d__Bacteria;p__Patescibacteria;c__Paceibacteria;o__Moranbacterales;f__UBA2206;g__XYA2-FULL-43-15;s__
erpe_2018_pw_0hr_WHONDRS-PP48-000085_A_bin.1_NODE_14_length_67361_cov_2.200137_69	erpe_2018_pw_0hr_WHONDRS-PP48-000085_A_bin.1	NODE_14_length_67361_cov_2.200137	69	60237	60422	-1	C								A0A1F6SN64_9BACT	UniRef90_A0A1F6SN64 Uncharacterized protein n=1 Tax=Candidatus Moranbacteria bacterium RIFOXYA2_FULL_43_15 TaxID=1801648 RepID=A0A1F6SN64_9BACT	Candidatus Moranbacteria bacterium RIFOXYA2_FULL_43_15	FALSE	0.61	77	1.19e-14																0	d__Bacteria;p__Patescibacteria;c__Paceibacteria;o__Moranbacterales;f__UBA2206;g__XYA2-FULL-43-15;s__
erpe_2018_pw_0hr_WHONDRS-PP48-000085_A_bin.1_NODE_14_length_67361_cov_2.200137_70	erpe_2018_pw_0hr_WHONDRS-PP48-000085_A_bin.1	NODE_14_length_67361_cov_2.200137	70	60428	60652	-1	C								A0A1F6SN96_9BACT	UniRef90_A0A1F6SN96 Uncharacterized protein n=1 Tax=Candidatus Moranbacteria bacterium RIFOXYA2_FULL_43_15 TaxID=1801648 RepID=A0A1F6SN96_9BACT	Candidatus Moranbacteria bacterium RIFOXYA2_FULL_43_15	FALSE	0.858	130	4.16e-33																0	d__Bacteria;p__Patescibacteria;c__Paceibacteria;o__Moranbacterales;f__UBA2206;g__XYA2-FULL-43-15;s__
erpe_2018_pw_0hr_WHONDRS-PP48-000085_A_bin.1_NODE_14_length_67361_cov_2.200137_71	erpe_2018_pw_0hr_WHONDRS-PP48-000085_A_bin.1	NODE_14_length_67361_cov_2.200137	71	61143	61310	-1	E																														0	d__Bacteria;p__Patescibacteria;c__Paceibacteria;o__Moranbacterales;f__UBA2206;g__XYA2-FULL-43-15;s__
erpe_2018_pw_0hr_WHONDRS-PP48-000085_A_bin.1_NODE_14_length_67361_cov_2.200137_72	erpe_2018_pw_0hr_WHONDRS-PP48-000085_A_bin.1	NODE_14_length_67361_cov_2.200137	72	61804	62034	-1	E																														0	d__Bacteria;p__Patescibacteria;c__Paceibacteria;o__Moranbacterales;f__UBA2206;g__XYA2-FULL-43-15;s__
erpe_2018_pw_0hr_WHONDRS-PP48-000085_A_bin.1_NODE_14_length_67361_cov_2.200137_73	erpe_2018_pw_0hr_WHONDRS-PP48-000085_A_bin.1	NODE_14_length_67361_cov_2.200137	73	62292	62447	-1	E																														0	d__Bacteria;p__Patescibacteria;c__Paceibacteria;o__Moranbacterales;f__UBA2206;g__XYA2-FULL-43-15;s__
erpe_2018_pw_0hr_WHONDRS-PP48-000085_A_bin.1_NODE_14_length_67361_cov_2.200137_74	erpe_2018_pw_0hr_WHONDRS-PP48-000085_A_bin.1	NODE_14_length_67361_cov_2.200137	74	62460	62612	-1	E																														0	d__Bacteria;p__Patescibacteria;c__Paceibacteria;o__Moranbacterales;f__UBA2206;g__XYA2-FULL-43-15;s__
erpe_2018_pw_0hr_WHONDRS-PP48-000085_A_bin.1_NODE_14_length_67361_cov_2.200137_75	erpe_2018_pw_0hr_WHONDRS-PP48-000085_A_bin.1	NODE_14_length_67361_cov_2.200137	75	62886	63113	-1	E																														0	d__Bacteria;p__Patescibacteria;c__Paceibacteria;o__Moranbacterales;f__UBA2206;g__XYA2-FULL-43-15;s__
erpe_2018_pw_0hr_WHONDRS-PP48-000085_A_bin.1_NODE_14_length_67361_cov_2.200137_76	erpe_2018_pw_0hr_WHONDRS-PP48-000085_A_bin.1	NODE_14_length_67361_cov_2.200137	76	63193	63426	-1	E																														0	d__Bacteria;p__Patescibacteria;c__Paceibacteria;o__Moranbacterales;f__UBA2206;g__XYA2-FULL-43-15;s__
erpe_2018_pw_0hr_WHONDRS-PP48-000085_A_bin.1_NODE_14_length_67361_cov_2.200137_77	erpe_2018_pw_0hr_WHONDRS-PP48-000085_A_bin.1	NODE_14_length_67361_cov_2.200137	77	63931	65277	-1	A	pwo:UX70_C0001G0823	K03086	pwo:UX70_C0001G0823 (K03086) rpoD; RNA polymerase primary sigma factor	TRUE	0.557	401	4e-120	A0A0G0IDP1_9BACT	UniRef90_A0A0G0IDP1 RNA polymerase sigma factor SigA n=1 Tax=Candidatus Moranbacteria bacterium GW2011_GWF1_36_78 TaxID=1618718 RepID=A0A0G0IDP1_9BACT	Candidatus Moranbacteria bacterium GW2011_GWF1_36_78	TRUE	0.788	612	9.98e-193								Sigma-70 region 3 [PF04539.19]; Sigma-70 factor, region 1.2 [PF00140.23]; Sigma-70, region 4 [PF04545.19]; Sigma-70 factor, region 1.1 [PF03979.17]								0	d__Bacteria;p__Patescibacteria;c__Paceibacteria;o__Moranbacterales;f__UBA2206;g__XYA2-FULL-43-15;s__
erpe_2018_pw_0hr_WHONDRS-PP48-000085_A_bin.1_NODE_14_length_67361_cov_2.200137_78	erpe_2018_pw_0hr_WHONDRS-PP48-000085_A_bin.1	NODE_14_length_67361_cov_2.200137	78	65323	67194	-1	A	caqa:MICH65_0188	K02316	caqa:MICH65_0188 (K02316) dnaG; DNA primase [EC:2.7.7.101]	TRUE	0.404	368	5.03e-106	A0A1F6SN94_9BACT	UniRef90_A0A1F6SN94 DNA primase n=1 Tax=Candidatus Moranbacteria bacterium RIFOXYA2_FULL_43_15 TaxID=1801648 RepID=A0A1F6SN94_9BACT	Candidatus Moranbacteria bacterium RIFOXYA2_FULL_43_15	TRUE	0.792	1039	0								DNA primase catalytic core, N-terminal domain [PF08275.14]; CHC2 zinc finger [PF01807.23]; Toprim-like [PF13155.9]; Toprim domain [PF13662.9]					VOG00020	sp|P04520|PRIM_BPT4 DNA primase; XhXr	Xh;Xr	0	d__Bacteria;p__Patescibacteria;c__Paceibacteria;o__Moranbacterales;f__UBA2206;g__XYA2-FULL-43-15;s__
erpe_2018_pw_0hr_WHONDRS-PP48-000085_A_bin.1_NODE_1516_length_9108_cov_2.119697_1	erpe_2018_pw_0hr_WHONDRS-PP48-000085_A_bin.1	NODE_1516_length_9108_cov_2.119697	1	2	535	1	E																														0	d__Bacteria;p__Patescibacteria;c__Paceibacteria;o__Moranbacterales;f__UBA2206;g__XYA2-FULL-43-15;s__
erpe_2018_pw_0hr_WHONDRS-PP48-000085_A_bin.1_NODE_1516_length_9108_cov_2.119697_2	erpe_2018_pw_0hr_WHONDRS-PP48-000085_A_bin.1	NODE_1516_length_9108_cov_2.119697	2	726	851	1	E																														0	d__Bacteria;p__Patescibacteria;c__Paceibacteria;o__Moranbacterales;f__UBA2206;g__XYA2-FULL-43-15;s__
erpe_2018_pw_0hr_WHONDRS-PP48-000085_A_bin.1_NODE_1516_length_9108_cov_2.119697_3	erpe_2018_pw_0hr_WHONDRS-PP48-000085_A_bin.1	NODE_1516_length_9108_cov_2.119697	3	946	2529	1	C								A0A497AKE9_9CHLR	UniRef90_A0A497AKE9 Uncharacterized protein (Fragment) n=1 Tax=Chloroflexi bacterium TaxID=2026724 RepID=A0A497AKE9_9CHLR	Chloroflexi bacterium	FALSE	0.307	70	1.22e-08																0	d__Bacteria;p__Patescibacteria;c__Paceibacteria;o__Moranbacterales;f__UBA2206;g__XYA2-FULL-43-15;s__
erpe_2018_pw_0hr_WHONDRS-PP48-000085_A_bin.1_NODE_1516_length_9108_cov_2.119697_4	erpe_2018_pw_0hr_WHONDRS-PP48-000085_A_bin.1	NODE_1516_length_9108_cov_2.119697	4	2870	3457	-1	C	ased:IRT44_05685	K01056	ased:IRT44_05685 (K01056) PTH1, pth, spoVC; peptidyl-tRNA hydrolase, PTH1 family [EC:3.1.1.29]	FALSE	0.461	160	2.88e-41	A0A2G9Z5L3_9BACT	UniRef90_A0A2G9Z5L3 Peptidyl-tRNA hydrolase n=1 Tax=Candidatus Moranbacteria bacterium CG23_combo_of_CG06-09_8_20_14_all_35_22 TaxID=1974674 RepID=A0A2G9Z5L3_9BACT	Candidatus Moranbacteria bacterium CG23_combo_of_CG06-09_8_20_14_all_35_22	FALSE	0.565	243	6.81e-70								Peptidyl-tRNA hydrolase [PF01195.22]								0	d__Bacteria;p__Patescibacteria;c__Paceibacteria;o__Moranbacterales;f__UBA2206;g__XYA2-FULL-43-15;s__
erpe_2018_pw_0hr_WHONDRS-PP48-000085_A_bin.1_NODE_1516_length_9108_cov_2.119697_5	erpe_2018_pw_0hr_WHONDRS-PP48-000085_A_bin.1	NODE_1516_length_9108_cov_2.119697	5	3655	5112	-1	B	bbgw:UT28_C0001G0713	K01005	bbgw:UT28_C0001G0713 (K01005) tagT_U_V; polyisoprenyl-teichoic acid--peptidoglycan teichoic acid transferase [EC:2.7.8.-]	FALSE	0.313	196	1.63e-49	K2E0M8_9BACT	UniRef90_K2E0M8 Cell envelope-related transcriptional attenuator n=2 Tax=Bacteria TaxID=2 RepID=K2E0M8_9BACT	Bacteria	TRUE	0.606	572	3.03e-178								LytR_cpsA_psr family [PF03816.17]								0	d__Bacteria;p__Patescibacteria;c__Paceibacteria;o__Moranbacterales;f__UBA2206;g__XYA2-FULL-43-15;s__
erpe_2018_pw_0hr_WHONDRS-PP48-000085_A_bin.1_NODE_1516_length_9108_cov_2.119697_6	erpe_2018_pw_0hr_WHONDRS-PP48-000085_A_bin.1	NODE_1516_length_9108_cov_2.119697	6	5248	5853	1	C	cgw:UR58_C0001G0520	K03100	cgw:UR58_C0001G0520 (K03100) lepB; signal peptidase I [EC:3.4.21.89]	FALSE	0.471	162	7.61e-42	A0A0G0CV67_9BACT	UniRef90_A0A0G0CV67 Signal peptidase I n=1 Tax=Candidatus Moranbacteria bacterium GW2011_GWF2_35_39 TaxID=1618721 RepID=A0A0G0CV67_9BACT	Candidatus Moranbacteria bacterium GW2011_GWF2_35_39	FALSE	0.723	284	9.69e-84	MER0287641	S26A	MER0287641 - subfamily S26A unassigned peptidases () [S26.UPA]#S26A#{peptidase unit: 39-194}~source EKE11860~	FALSE	0.707	222	8.58e-65	Signal peptidase, peptidase S26 [PF10502.12]								0	d__Bacteria;p__Patescibacteria;c__Paceibacteria;o__Moranbacterales;f__UBA2206;g__XYA2-FULL-43-15;s__
erpe_2018_pw_0hr_WHONDRS-PP48-000085_A_bin.1_NODE_1516_length_9108_cov_2.119697_7	erpe_2018_pw_0hr_WHONDRS-PP48-000085_A_bin.1	NODE_1516_length_9108_cov_2.119697	7	6041	7399	1	A	duc:UCH007_00060	K01892	duc:UCH007_00060 (K01892) HARS, hisS; histidyl-tRNA synthetase [EC:6.1.1.21]	TRUE	0.535	422	2.1e-127	A0A0G0F8Y3_9BACT	UniRef90_A0A0G0F8Y3 Histidine--tRNA ligase n=1 Tax=Candidatus Moranbacteria bacterium GW2011_GWF1_36_78 TaxID=1618718 RepID=A0A0G0F8Y3_9BACT	Candidatus Moranbacteria bacterium GW2011_GWF1_36_78	TRUE	0.83	773	1.49e-248								Histidyl-tRNA synthetase [PF13393.9]; Anticodon binding domain [PF03129.23]								0	d__Bacteria;p__Patescibacteria;c__Paceibacteria;o__Moranbacterales;f__UBA2206;g__XYA2-FULL-43-15;s__
erpe_2018_pw_0hr_WHONDRS-PP48-000085_A_bin.1_NODE_1516_length_9108_cov_2.119697_8	erpe_2018_pw_0hr_WHONDRS-PP48-000085_A_bin.1	NODE_1516_length_9108_cov_2.119697	8	7513	7878	1	C	sgy:Sgly_2431	K02503	sgy:Sgly_2431 (K02503) HINT1, hinT, hit; histidine triad (HIT) family protein	FALSE	0.647	138	5.64e-35	A0A349PIV3_9BACT	UniRef90_A0A349PIV3 Histidine triad nucleotide-binding protein n=1 Tax=Candidatus Moranbacteria bacterium TaxID=2045217 RepID=A0A349PIV3_9BACT	Candidatus Moranbacteria bacterium	FALSE	0.792	187	6.65e-52								HIT domain [PF01230.26]; Scavenger mRNA decapping enzyme C-term binding [PF11969.11]					VOG05553	sp|F4K1R2|HINT3_ARATH Adenylylsulfatase HINT3; Xu	Xu	0	d__Bacteria;p__Patescibacteria;c__Paceibacteria;o__Moranbacterales;f__UBA2206;g__XYA2-FULL-43-15;s__
erpe_2018_pw_0hr_WHONDRS-PP48-000085_A_bin.1_NODE_1516_length_9108_cov_2.119697_9	erpe_2018_pw_0hr_WHONDRS-PP48-000085_A_bin.1	NODE_1516_length_9108_cov_2.119697	9	7917	8171	1	C								A0A349PIV4_9BACT	UniRef90_A0A349PIV4 Uncharacterized protein n=1 Tax=Candidatus Moranbacteria bacterium TaxID=2045217 RepID=A0A349PIV4_9BACT	Candidatus Moranbacteria bacterium	FALSE	0.716	124	1.48e-30																0	d__Bacteria;p__Patescibacteria;c__Paceibacteria;o__Moranbacterales;f__UBA2206;g__XYA2-FULL-43-15;s__
erpe_2018_pw_0hr_WHONDRS-PP48-000085_A_bin.1_NODE_1516_length_9108_cov_2.119697_10	erpe_2018_pw_0hr_WHONDRS-PP48-000085_A_bin.1	NODE_1516_length_9108_cov_2.119697	10	8281	8733	1	C	tvu:AB849_008800	K09117,K09117	tvu:AB849_008800 (K09117) K09117; uncharacterized protein	FALSE	0.465	128	3.9e-31	A0A0G0HQT5_9BACT	UniRef90_A0A0G0HQT5 GatB/Yqey domain protein n=1 Tax=Candidatus Moranbacteria bacterium GW2011_GWF1_36_78 TaxID=1618718 RepID=A0A0G0HQT5_9BACT	Candidatus Moranbacteria bacterium GW2011_GWF1_36_78	FALSE	0.653	196	2.46e-54								Yqey-like protein [PF09424.13]					VOG00299	REFSEQ hypothetical protein; Xu	Xu	0	d__Bacteria;p__Patescibacteria;c__Paceibacteria;o__Moranbacterales;f__UBA2206;g__XYA2-FULL-43-15;s__
erpe_2018_pw_0hr_WHONDRS-PP48-000085_A_bin.1_NODE_1516_length_9108_cov_2.119697_11	erpe_2018_pw_0hr_WHONDRS-PP48-000085_A_bin.1	NODE_1516_length_9108_cov_2.119697	11	8871	9107	1	C								A0A2M7FCZ5_9BACT	UniRef90_A0A2M7FCZ5 Fibronectin type-III domain-containing protein n=2 Tax=Parcubacteria group TaxID=1794811 RepID=A0A2M7FCZ5_9BACT	Parcubacteria group	FALSE	0.551	63	1.83e-09																0	d__Bacteria;p__Patescibacteria;c__Paceibacteria;o__Moranbacterales;f__UBA2206;g__XYA2-FULL-43-15;s__
erpe_2018_pw_0hr_WHONDRS-PP48-000085_A_bin.1_NODE_162_length_23379_cov_2.216411_1	erpe_2018_pw_0hr_WHONDRS-PP48-000085_A_bin.1	NODE_162_length_23379_cov_2.216411	1	2	340	1	C								A0A1F6SRB2_9BACT	UniRef90_A0A1F6SRB2 Uncharacterized protein n=1 Tax=Candidatus Moranbacteria bacterium RIFOXYA2_FULL_43_15 TaxID=1801648 RepID=A0A1F6SRB2_9BACT	Candidatus Moranbacteria bacterium RIFOXYA2_FULL_43_15	FALSE	0.847	200	1.28e-56								Type IV pilus assembly protein PilM; [PF11104.11]								0	d__Bacteria;p__Patescibacteria;c__Paceibacteria;o__Moranbacterales;f__UBA2206;g__XYA2-FULL-43-15;s__
erpe_2018_pw_0hr_WHONDRS-PP48-000085_A_bin.1_NODE_162_length_23379_cov_2.216411_2	erpe_2018_pw_0hr_WHONDRS-PP48-000085_A_bin.1	NODE_162_length_23379_cov_2.216411	2	324	884	1	C								A0A1F6SRE3_9BACT	UniRef90_A0A1F6SRE3 Uncharacterized protein n=1 Tax=Candidatus Moranbacteria bacterium RIFOXYA2_FULL_43_15 TaxID=1801648 RepID=A0A1F6SRE3_9BACT	Candidatus Moranbacteria bacterium RIFOXYA2_FULL_43_15	FALSE	0.718	264	3.44e-77																0	d__Bacteria;p__Patescibacteria;c__Paceibacteria;o__Moranbacterales;f__UBA2206;g__XYA2-FULL-43-15;s__
erpe_2018_pw_0hr_WHONDRS-PP48-000085_A_bin.1_NODE_162_length_23379_cov_2.216411_3	erpe_2018_pw_0hr_WHONDRS-PP48-000085_A_bin.1	NODE_162_length_23379_cov_2.216411	3	896	1594	1	C								A0A1F6SRK6_9BACT	UniRef90_A0A1F6SRK6 Uncharacterized protein n=1 Tax=Candidatus Moranbacteria bacterium RIFOXYA2_FULL_43_15 TaxID=1801648 RepID=A0A1F6SRK6_9BACT	Candidatus Moranbacteria bacterium RIFOXYA2_FULL_43_15	FALSE	0.59	265	7.54e-77																0	d__Bacteria;p__Patescibacteria;c__Paceibacteria;o__Moranbacterales;f__UBA2206;g__XYA2-FULL-43-15;s__
erpe_2018_pw_0hr_WHONDRS-PP48-000085_A_bin.1_NODE_162_length_23379_cov_2.216411_4	erpe_2018_pw_0hr_WHONDRS-PP48-000085_A_bin.1	NODE_162_length_23379_cov_2.216411	4	1591	1935	1	C								A0A1F6SRK4_9BACT	UniRef90_A0A1F6SRK4 Uncharacterized protein n=1 Tax=Candidatus Moranbacteria bacterium RIFOXYA2_FULL_43_15 TaxID=1801648 RepID=A0A1F6SRK4_9BACT	Candidatus Moranbacteria bacterium RIFOXYA2_FULL_43_15	FALSE	0.734	171	1.48e-46																0	d__Bacteria;p__Patescibacteria;c__Paceibacteria;o__Moranbacterales;f__UBA2206;g__XYA2-FULL-43-15;s__
erpe_2018_pw_0hr_WHONDRS-PP48-000085_A_bin.1_NODE_162_length_23379_cov_2.216411_5	erpe_2018_pw_0hr_WHONDRS-PP48-000085_A_bin.1	NODE_162_length_23379_cov_2.216411	5	2537	3862	-1	B	bgw:VE98_C0001G0530		bgw:VE98_C0001G0530 ()	FALSE	0.469	233	1.44e-62	A0A1F6SNA7_9BACT	UniRef90_A0A1F6SNA7 PG_binding_4 domain-containing protein n=1 Tax=Candidatus Moranbacteria bacterium RIFOXYA2_FULL_43_15 TaxID=1801648 RepID=A0A1F6SNA7_9BACT	Candidatus Moranbacteria bacterium RIFOXYA2_FULL_43_15	TRUE	0.847	755	2.42e-242								VanW like protein [PF04294.16]								0	d__Bacteria;p__Patescibacteria;c__Paceibacteria;o__Moranbacterales;f__UBA2206;g__XYA2-FULL-43-15;s__
erpe_2018_pw_0hr_WHONDRS-PP48-000085_A_bin.1_NODE_162_length_23379_cov_2.216411_6	erpe_2018_pw_0hr_WHONDRS-PP48-000085_A_bin.1	NODE_162_length_23379_cov_2.216411	6	4027	4551	-1	C	bbgw:UT28_C0001G0429	K13993	bbgw:UT28_C0001G0429 (K13993) HSP20; HSP20 family protein	FALSE	0.612	139	2.92e-34	A0A1F6SNE9_9BACT	UniRef90_A0A1F6SNE9 SHSP domain-containing protein n=1 Tax=Candidatus Moranbacteria bacterium RIFOXYA2_FULL_43_15 TaxID=1801648 RepID=A0A1F6SNE9_9BACT	Candidatus Moranbacteria bacterium RIFOXYA2_FULL_43_15	FALSE	0.903	330	1.9e-100								Hsp20/alpha crystallin family [PF00011.24]								0	d__Bacteria;p__Patescibacteria;c__Paceibacteria;o__Moranbacterales;f__UBA2206;g__XYA2-FULL-43-15;s__
erpe_2018_pw_0hr_WHONDRS-PP48-000085_A_bin.1_NODE_162_length_23379_cov_2.216411_7	erpe_2018_pw_0hr_WHONDRS-PP48-000085_A_bin.1	NODE_162_length_23379_cov_2.216411	7	4641	5108	-1	C								A0A1F6SNH0_9BACT	UniRef90_A0A1F6SNH0 Uncharacterized protein n=1 Tax=Candidatus Moranbacteria bacterium RIFOXYA2_FULL_43_15 TaxID=1801648 RepID=A0A1F6SNH0_9BACT	Candidatus Moranbacteria bacterium RIFOXYA2_FULL_43_15	FALSE	0.428	121	2.35e-28																0	d__Bacteria;p__Patescibacteria;c__Paceibacteria;o__Moranbacterales;f__UBA2206;g__XYA2-FULL-43-15;s__
erpe_2018_pw_0hr_WHONDRS-PP48-000085_A_bin.1_NODE_162_length_23379_cov_2.216411_8	erpe_2018_pw_0hr_WHONDRS-PP48-000085_A_bin.1	NODE_162_length_23379_cov_2.216411	8	5116	6336	-1	B	hor:Hore_01980	K25706	hor:Hore_01980 (K25706) tsaD; tRNA N6-adenosine threonylcarbamoyltransferase [EC:2.3.1.234]	FALSE	0.421	301	3.56e-86	A0A1F6SNB1_9BACT	UniRef90_A0A1F6SNB1 tRNA N6-adenosine threonylcarbamoyltransferase n=1 Tax=Candidatus Moranbacteria bacterium RIFOXYA2_FULL_43_15 TaxID=1801648 RepID=A0A1F6SNB1_9BACT	Candidatus Moranbacteria bacterium RIFOXYA2_FULL_43_15	TRUE	0.704	573	3.85e-180								tRNA N6-adenosine threonylcarbamoyltransferase [PF00814.28]					VOG10422	sp|A6TE46|TSAD_KLEP7 tRNA N6-adenosine threonylcarbamoyltransferase; XhXr	Xh;Xr	0	d__Bacteria;p__Patescibacteria;c__Paceibacteria;o__Moranbacterales;f__UBA2206;g__XYA2-FULL-43-15;s__
erpe_2018_pw_0hr_WHONDRS-PP48-000085_A_bin.1_NODE_162_length_23379_cov_2.216411_9	erpe_2018_pw_0hr_WHONDRS-PP48-000085_A_bin.1	NODE_162_length_23379_cov_2.216411	9	6596	7228	1	B	coh:EAV92_16325	K03088	coh:EAV92_16325 (K03088) rpoE; RNA polymerase sigma-70 factor, ECF subfamily	FALSE	0.412	135	1.98e-32	A0A1F6SN22_9BACT	UniRef90_A0A1F6SN22 RNA polymerase sigma factor n=1 Tax=Candidatus Moranbacteria bacterium RIFOXYA2_FULL_43_15 TaxID=1801648 RepID=A0A1F6SN22_9BACT	Candidatus Moranbacteria bacterium RIFOXYA2_FULL_43_15	TRUE	0.841	363	3.2e-111								Sigma-70 region 2 [PF04542.17]; ECF sigma factor [PF07638.14]; Sigma-70, region 4 [PF08281.15]; Sigma-70, region 4 [PF04545.19]								0	d__Bacteria;p__Patescibacteria;c__Paceibacteria;o__Moranbacterales;f__UBA2206;g__XYA2-FULL-43-15;s__
erpe_2018_pw_0hr_WHONDRS-PP48-000085_A_bin.1_NODE_162_length_23379_cov_2.216411_10	erpe_2018_pw_0hr_WHONDRS-PP48-000085_A_bin.1	NODE_162_length_23379_cov_2.216411	10	7233	7424	1	C								A0A1F6SNA3_9BACT	UniRef90_A0A1F6SNA3 Uncharacterized protein n=1 Tax=Candidatus Moranbacteria bacterium RIFOXYA2_FULL_43_15 TaxID=1801648 RepID=A0A1F6SNA3_9BACT	Candidatus Moranbacteria bacterium RIFOXYA2_FULL_43_15	FALSE	0.689	85	1.21e-17																0	d__Bacteria;p__Patescibacteria;c__Paceibacteria;o__Moranbacterales;f__UBA2206;g__XYA2-FULL-43-15;s__
erpe_2018_pw_0hr_WHONDRS-PP48-000085_A_bin.1_NODE_162_length_23379_cov_2.216411_11	erpe_2018_pw_0hr_WHONDRS-PP48-000085_A_bin.1	NODE_162_length_23379_cov_2.216411	11	7651	8682	1	B	uam:UABAM_00593	K06941	uam:UABAM_00593 (K06941) rlmN; 23S rRNA (adenine2503-C2)-methyltransferase [EC:2.1.1.192]	FALSE	0.474	297	3.92e-86	A0A1F6SQR5_9BACT	UniRef90_A0A1F6SQR5 Radical SAM core domain-containing protein n=1 Tax=Candidatus Moranbacteria bacterium RIFOXYA2_FULL_43_15 TaxID=1801648 RepID=A0A1F6SQR5_9BACT	Candidatus Moranbacteria bacterium RIFOXYA2_FULL_43_15	TRUE	0.665	477	3.84e-148								Radical SAM superfamily [PF04055.24]; 4Fe-4S single cluster domain [PF13353.9]								0	d__Bacteria;p__Patescibacteria;c__Paceibacteria;o__Moranbacterales;f__UBA2206;g__XYA2-FULL-43-15;s__
erpe_2018_pw_0hr_WHONDRS-PP48-000085_A_bin.1_NODE_162_length_23379_cov_2.216411_12	erpe_2018_pw_0hr_WHONDRS-PP48-000085_A_bin.1	NODE_162_length_23379_cov_2.216411	12	8845	9378	1	C	rbar:AWN76_006285		rbar:AWN76_006285 ()	FALSE	0.345	94	5.96e-19	A0A1F6SQP1_9BACT	UniRef90_A0A1F6SQP1 Uncharacterized protein n=1 Tax=Candidatus Moranbacteria bacterium RIFOXYA2_FULL_43_15 TaxID=1801648 RepID=A0A1F6SQP1_9BACT	Candidatus Moranbacteria bacterium RIFOXYA2_FULL_43_15	FALSE	0.902	330	3e-100								SNARE associated Golgi protein [PF09335.14]								0	d__Bacteria;p__Patescibacteria;c__Paceibacteria;o__Moranbacterales;f__UBA2206;g__XYA2-FULL-43-15;s__
erpe_2018_pw_0hr_WHONDRS-PP48-000085_A_bin.1_NODE_162_length_23379_cov_2.216411_13	erpe_2018_pw_0hr_WHONDRS-PP48-000085_A_bin.1	NODE_162_length_23379_cov_2.216411	13	9470	10300	1	B	lfb:C1X05_15230	K03928	lfb:C1X05_15230 (K03928) yvaK; carboxylesterase [EC:3.1.1.1]	FALSE	0.365	150	1.9e-36	A0A1F6SQR2_9BACT	UniRef90_A0A1F6SQR2 Hydrolase_4 domain-containing protein n=1 Tax=Candidatus Moranbacteria bacterium RIFOXYA2_FULL_43_15 TaxID=1801648 RepID=A0A1F6SQR2_9BACT	Candidatus Moranbacteria bacterium RIFOXYA2_FULL_43_15	TRUE	0.863	496	6.84e-156	MER0127128	S09X	MER0127128 - family S9 unassigned peptidases (Thermosipho africanus) [S09.UPW]#S09X#{peptidase unit: 11-257}~source ACJ75579~	FALSE	0.327	126	2.79e-30	Serine aminopeptidase, S33 [PF12146.11]								0	d__Bacteria;p__Patescibacteria;c__Paceibacteria;o__Moranbacterales;f__UBA2206;g__XYA2-FULL-43-15;s__
erpe_2018_pw_0hr_WHONDRS-PP48-000085_A_bin.1_NODE_162_length_23379_cov_2.216411_14	erpe_2018_pw_0hr_WHONDRS-PP48-000085_A_bin.1	NODE_162_length_23379_cov_2.216411	14	10493	11650	1	B	drm:Dred_1800	K19002	drm:Dred_1800 (K19002) mgs, bgsB; 1,2-diacylglycerol 3-alpha-glucosyltransferase [EC:2.4.1.337]	FALSE	0.409	271	1.79e-76	A0A1F6SQJ8_9BACT	UniRef90_A0A1F6SQJ8 Uncharacterized protein n=1 Tax=Candidatus Moranbacteria bacterium RIFOXYA2_FULL_43_15 TaxID=1801648 RepID=A0A1F6SQJ8_9BACT	Candidatus Moranbacteria bacterium RIFOXYA2_FULL_43_15	TRUE	0.748	599	2.69e-189								Glycosyl transferases group 1 [PF00534.23]; Glycosyl transferases group 1 [PF13692.9]; Glycosyltransferase Family 4 [PF13439.9]; Glycosyl transferase 4-like domain [PF13579.9]; Glycosyl transferase 4-like [PF13477.9]	GT4; GT5	GT4 sucrose synthase (EC 2.4.1.13); sucrose-phosphate synthase (EC 2.4.1.14); alpha-glucosyltransferase (EC 2.4.1.52); lipopolysaccharide N-acetylglucosaminyltransferase (EC 2.4.1.56); phosphatidylinositol alpha-mannosyltransferase (EC 2.4.1.57); GDP-Man: Man1GlcNAc2-PP-dolichol alpha-1,3-mannosyltransferase (EC 2.4.1.132); GDP-Man: Man3GlcNAc2-PP-dolichol/Man4GlcNAc2-PP-dolichol alpha-1,2-mannos…	2.4.1.131,2.4.1.13,2.4.1.14,2.4.1.157,2.4.1.198,2.4.1.208,2.4.1.21,2.4.1.231,2.4.1.241,2.4.1.245,2.4.1.252,2.4.1.257,2.4.1.270,2.4.1.283,2.4.1.285,2.4.1.290,2.4.1.342,2.4.1.57,2.4.1.-,2.4.2.-,2.4.1.132; 2.4.1.11,2.4.1.183,2.4.1.21,2.4.1.-,2.4.1.242	GT4.hmm				0	d__Bacteria;p__Patescibacteria;c__Paceibacteria;o__Moranbacterales;f__UBA2206;g__XYA2-FULL-43-15;s__
erpe_2018_pw_0hr_WHONDRS-PP48-000085_A_bin.1_NODE_162_length_23379_cov_2.216411_15	erpe_2018_pw_0hr_WHONDRS-PP48-000085_A_bin.1	NODE_162_length_23379_cov_2.216411	15	11638	13908	-1	A	pwo:UX70_C0001G0921	K03655	pwo:UX70_C0001G0921 (K03655) recG; ATP-dependent DNA helicase RecG [EC:5.6.2.4]	TRUE	0.443	597	1.67e-182	A0A1F6SQS7_9BACT	UniRef90_A0A1F6SQS7 DNA helicase n=1 Tax=Candidatus Moranbacteria bacterium RIFOXYA2_FULL_43_15 TaxID=1801648 RepID=A0A1F6SQS7_9BACT	Candidatus Moranbacteria bacterium RIFOXYA2_FULL_43_15	TRUE	0.756	1161	0								RecG wedge domain [PF17191.7]; ATP-dependent DNA helicase RecG, domain 3, C-terminal [PF19833.2]; Helicase conserved C-terminal domain [PF00271.34]					VOG00561	sp|P20703|UVSW_BPT4 ATP-dependent DNA helicase uvsW; Xh	Xh	0	d__Bacteria;p__Patescibacteria;c__Paceibacteria;o__Moranbacterales;f__UBA2206;g__XYA2-FULL-43-15;s__
erpe_2018_pw_0hr_WHONDRS-PP48-000085_A_bin.1_NODE_162_length_23379_cov_2.216411_16	erpe_2018_pw_0hr_WHONDRS-PP48-000085_A_bin.1	NODE_162_length_23379_cov_2.216411	16	14517	15116	1	B	bgw:VE98_C0001G0563		bgw:VE98_C0001G0563 ()	FALSE	0.339	78	7.46e-13	A0A1F6SQN2_9BACT	UniRef90_A0A1F6SQN2 Uncharacterized protein n=1 Tax=Candidatus Moranbacteria bacterium RIFOXYA2_FULL_43_15 TaxID=1801648 RepID=A0A1F6SQN2_9BACT	Candidatus Moranbacteria bacterium RIFOXYA2_FULL_43_15	TRUE	0.891	371	3.48e-114																0	d__Bacteria;p__Patescibacteria;c__Paceibacteria;o__Moranbacterales;f__UBA2206;g__XYA2-FULL-43-15;s__
erpe_2018_pw_0hr_WHONDRS-PP48-000085_A_bin.1_NODE_162_length_23379_cov_2.216411_17	erpe_2018_pw_0hr_WHONDRS-PP48-000085_A_bin.1	NODE_162_length_23379_cov_2.216411	17	15172	16449	1	B	glj:GKIL_3325		glj:GKIL_3325 ()	FALSE	0.489	309	1.02e-88	A0A1F6SQQ7_9BACT	UniRef90_A0A1F6SQQ7 Uncharacterized protein n=1 Tax=Candidatus Moranbacteria bacterium RIFOXYA2_FULL_43_15 TaxID=1801648 RepID=A0A1F6SQQ7_9BACT	Candidatus Moranbacteria bacterium RIFOXYA2_FULL_43_15	TRUE	0.766	662	1.59e-210								Glucose / Sorbosone dehydrogenase [PF07995.14]	AA12	AA12 The pyrroloquinoline quinone-dependent oxidoreductase activity was demonstrated for the CC1G_09525 protein of Coprinopsis cinerea.	1.-.-.-	AA12.hmm				0	d__Bacteria;p__Patescibacteria;c__Paceibacteria;o__Moranbacterales;f__UBA2206;g__XYA2-FULL-43-15;s__
erpe_2018_pw_0hr_WHONDRS-PP48-000085_A_bin.1_NODE_162_length_23379_cov_2.216411_18	erpe_2018_pw_0hr_WHONDRS-PP48-000085_A_bin.1	NODE_162_length_23379_cov_2.216411	18	16645	17088	1	C	svi:Svir_00160	K03574	svi:Svir_00160 (K03574) mutT, NUDT15, MTH2; 8-oxo-dGTP diphosphatase [EC:3.6.1.55]	FALSE	0.43	103	1.97e-22	A0A1G2F673_9BACT	UniRef90_A0A1G2F673 Nudix hydrolase domain-containing protein n=1 Tax=Candidatus Portnoybacteria bacterium RBG_19FT_COMBO_36_7 TaxID=1801992 RepID=A0A1G2F673_9BACT	Candidatus Portnoybacteria bacterium RBG_19FT_COMBO_36_7	FALSE	0.515	133	1.81e-32								NUDIX domain [PF00293.31]								0	d__Bacteria;p__Patescibacteria;c__Paceibacteria;o__Moranbacterales;f__UBA2206;g__XYA2-FULL-43-15;s__
erpe_2018_pw_0hr_WHONDRS-PP48-000085_A_bin.1_NODE_162_length_23379_cov_2.216411_19	erpe_2018_pw_0hr_WHONDRS-PP48-000085_A_bin.1	NODE_162_length_23379_cov_2.216411	19	17258	17713	-1	E																														0	d__Bacteria;p__Patescibacteria;c__Paceibacteria;o__Moranbacterales;f__UBA2206;g__XYA2-FULL-43-15;s__
erpe_2018_pw_0hr_WHONDRS-PP48-000085_A_bin.1_NODE_162_length_23379_cov_2.216411_20	erpe_2018_pw_0hr_WHONDRS-PP48-000085_A_bin.1	NODE_162_length_23379_cov_2.216411	20	17944	18732	-1	B	bbgw:UT28_C0001G0426	K02242	bbgw:UT28_C0001G0426 (K02242) comFC; competence protein ComFC	FALSE	0.354	148	4.14e-36	A0A1F6ST29_9BACT	UniRef90_A0A1F6ST29 Uncharacterized protein n=1 Tax=Candidatus Moranbacteria bacterium RIFOXYA2_FULL_43_15 TaxID=1801648 RepID=A0A1F6ST29_9BACT	Candidatus Moranbacteria bacterium RIFOXYA2_FULL_43_15	TRUE	0.7	372	2.45e-113								Phosphoribosyl transferase domain [PF00156.30]; Double zinc ribbon domain [PF18912.3]; Phosphoribosyl synthetase-associated domain [PF14572.9]								0	d__Bacteria;p__Patescibacteria;c__Paceibacteria;o__Moranbacterales;f__UBA2206;g__XYA2-FULL-43-15;s__
erpe_2018_pw_0hr_WHONDRS-PP48-000085_A_bin.1_NODE_162_length_23379_cov_2.216411_21	erpe_2018_pw_0hr_WHONDRS-PP48-000085_A_bin.1	NODE_162_length_23379_cov_2.216411	21	18892	21465	-1	B	adg:Adeg_1948	K03696	adg:Adeg_1948 (K03696) clpC; ATP-dependent Clp protease ATP-binding subunit ClpC	FALSE	0.404	587	2.04e-177	A0A2G9Z4I7_9BACT	UniRef90_A0A2G9Z4I7 ATP-dependent Clp protease ATP-binding subunit ClpC n=1 Tax=Candidatus Moranbacteria bacterium CG23_combo_of_CG06-09_8_20_14_all_39_10 TaxID=1974675 RepID=A0A2G9Z4I7_9BACT	Candidatus Moranbacteria bacterium CG23_combo_of_CG06-09_8_20_14_all_39_10	TRUE	0.531	843	4.68e-265								AAA domain (Cdc48 subfamily) [PF07724.17]; AAA lid domain [PF17871.4]; AAA domain (dynein-related subfamily) [PF07728.17]; C-terminal, D2-small domain, of ClpB protein [PF10431.12]; ATPase family associated with various cellular activities (AAA) [PF00004.32]; Sigma-54 interaction domain [PF00158.29]; Holliday junction DNA helicase RuvB P-loop domain [PF05496.15]					VOG00887	sp|P0ABH9|CLPA_ECOLI ATP-dependent Clp protease ATP-binding subunit ClpA; Xh	Xh	0	d__Bacteria;p__Patescibacteria;c__Paceibacteria;o__Moranbacterales;f__UBA2206;g__XYA2-FULL-43-15;s__
erpe_2018_pw_0hr_WHONDRS-PP48-000085_A_bin.1_NODE_162_length_23379_cov_2.216411_22	erpe_2018_pw_0hr_WHONDRS-PP48-000085_A_bin.1	NODE_162_length_23379_cov_2.216411	22	21510	21623	1	E																														0	d__Bacteria;p__Patescibacteria;c__Paceibacteria;o__Moranbacterales;f__UBA2206;g__XYA2-FULL-43-15;s__
erpe_2018_pw_0hr_WHONDRS-PP48-000085_A_bin.1_NODE_162_length_23379_cov_2.216411_23	erpe_2018_pw_0hr_WHONDRS-PP48-000085_A_bin.1	NODE_162_length_23379_cov_2.216411	23	21627	22745	1	B	pwo:UX70_C0001G0470	K02662	pwo:UX70_C0001G0470 (K02662) pilM; type IV pilus assembly protein PilM	FALSE	0.333	192	2.15e-49	A0A1F6ST52_9BACT	UniRef90_A0A1F6ST52 Uncharacterized protein n=1 Tax=Candidatus Moranbacteria bacterium RIFOXYA2_FULL_43_15 TaxID=1801648 RepID=A0A1F6ST52_9BACT	Candidatus Moranbacteria bacterium RIFOXYA2_FULL_43_15	TRUE	0.751	568	6.92e-179								Type IV pilus assembly protein PilM; [PF11104.11]								0	d__Bacteria;p__Patescibacteria;c__Paceibacteria;o__Moranbacterales;f__UBA2206;g__XYA2-FULL-43-15;s__
erpe_2018_pw_0hr_WHONDRS-PP48-000085_A_bin.1_NODE_162_length_23379_cov_2.216411_24	erpe_2018_pw_0hr_WHONDRS-PP48-000085_A_bin.1	NODE_162_length_23379_cov_2.216411	24	22801	23316	1	C								A0A1F6STC9_9BACT	UniRef90_A0A1F6STC9 Uncharacterized protein n=1 Tax=Candidatus Moranbacteria bacterium RIFOXYA2_FULL_43_15 TaxID=1801648 RepID=A0A1F6STC9_9BACT	Candidatus Moranbacteria bacterium RIFOXYA2_FULL_43_15	FALSE	0.731	255	2.45e-74																0	d__Bacteria;p__Patescibacteria;c__Paceibacteria;o__Moranbacterales;f__UBA2206;g__XYA2-FULL-43-15;s__
erpe_2018_pw_0hr_WHONDRS-PP48-000085_A_bin.1_NODE_1633_length_8834_cov_2.138280_1	erpe_2018_pw_0hr_WHONDRS-PP48-000085_A_bin.1	NODE_1633_length_8834_cov_2.138280	1	1	624	-1	C								A0A7X9JCS3_9BACT	UniRef90_A0A7X9JCS3 Uncharacterized protein n=1 Tax=Candidatus Moranbacteria bacterium TaxID=2045217 RepID=A0A7X9JCS3_9BACT	Candidatus Moranbacteria bacterium	FALSE	0.682	287	5.43e-85																0	d__Bacteria;p__Patescibacteria;c__Paceibacteria;o__Moranbacterales;f__UBA2206;g__XYA2-FULL-43-15;s__
erpe_2018_pw_0hr_WHONDRS-PP48-000085_A_bin.1_NODE_1633_length_8834_cov_2.138280_2	erpe_2018_pw_0hr_WHONDRS-PP48-000085_A_bin.1	NODE_1633_length_8834_cov_2.138280	2	640	1659	-1	C	ome:OLMES_2101		ome:OLMES_2101 ()	FALSE	0.336	71	1.05e-09	A0A7X9JDE3_9BACT	UniRef90_A0A7X9JDE3 Uncharacterized protein (Fragment) n=1 Tax=Candidatus Moranbacteria bacterium TaxID=2045217 RepID=A0A7X9JDE3_9BACT	Candidatus Moranbacteria bacterium	FALSE	0.538	337	9.72e-100																0	d__Bacteria;p__Patescibacteria;c__Paceibacteria;o__Moranbacterales;f__UBA2206;g__XYA2-FULL-43-15;s__
erpe_2018_pw_0hr_WHONDRS-PP48-000085_A_bin.1_NODE_1633_length_8834_cov_2.138280_3	erpe_2018_pw_0hr_WHONDRS-PP48-000085_A_bin.1	NODE_1633_length_8834_cov_2.138280	3	2113	3381	-1	A	cex:CSE_00290	K07133,K07133	cex:CSE_00290 (K07133) K07133; uncharacterized protein	TRUE	0.533	426	3.71e-129	K2GE51_9BACT	UniRef90_K2GE51 Uncharacterized protein n=2 Tax=Bacteria TaxID=2 RepID=K2GE51_9BACT	Bacteria	TRUE	0.781	671	9.93e-214								AAA domain [PF13173.9]; Domain of unknown function (DUF4143) [PF13635.9]								0	d__Bacteria;p__Patescibacteria;c__Paceibacteria;o__Moranbacterales;f__UBA2206;g__XYA2-FULL-43-15;s__
erpe_2018_pw_0hr_WHONDRS-PP48-000085_A_bin.1_NODE_1633_length_8834_cov_2.138280_4	erpe_2018_pw_0hr_WHONDRS-PP48-000085_A_bin.1	NODE_1633_length_8834_cov_2.138280	4	3588	5285	-1	C	scor:J3U87_26155		scor:J3U87_26155 ()	FALSE	0.241	169	5.86e-40	A0A1F9Y7D0_9BACT	UniRef90_A0A1F9Y7D0 IPT/TIG domain-containing protein n=2 Tax=unclassified Elusimicrobia TaxID=1797919 RepID=A0A1F9Y7D0_9BACT	unclassified Elusimicrobia	FALSE	0.288	235	1.61e-61																0	d__Bacteria;p__Patescibacteria;c__Paceibacteria;o__Moranbacterales;f__UBA2206;g__XYA2-FULL-43-15;s__
erpe_2018_pw_0hr_WHONDRS-PP48-000085_A_bin.1_NODE_1633_length_8834_cov_2.138280_5	erpe_2018_pw_0hr_WHONDRS-PP48-000085_A_bin.1	NODE_1633_length_8834_cov_2.138280	5	5300	6910	-1	C	nbv:T478_1156		nbv:T478_1156 ()	FALSE	0.309	172	3.37e-41	A0A2N5ZRY5_9BACT	UniRef90_A0A2N5ZRY5 Chitin-binding type-2 domain-containing protein n=1 Tax=Candidatus Parcubacteria bacterium TaxID=2762014 RepID=A0A2N5ZRY5_9BACT	Candidatus Parcubacteria bacterium	FALSE	0.424	342	5.07e-98								Domain of unknown function (DUF2341) [PF10102.12]; Concanavalin A-like lectin/glucanases superfamily [PF13385.9]								0	d__Bacteria;p__Patescibacteria;c__Paceibacteria;o__Moranbacterales;f__UBA2206;g__XYA2-FULL-43-15;s__
erpe_2018_pw_0hr_WHONDRS-PP48-000085_A_bin.1_NODE_1633_length_8834_cov_2.138280_6	erpe_2018_pw_0hr_WHONDRS-PP48-000085_A_bin.1	NODE_1633_length_8834_cov_2.138280	6	6931	7689	-1	C	bbgw:UT28_C0001G0413		bbgw:UT28_C0001G0413 ()	FALSE	0.383	74	3.96e-11	A0A0G0RHD6_9BACT	UniRef90_A0A0G0RHD6 Uncharacterized protein n=1 Tax=Candidatus Moranbacteria bacterium GW2011_GWA2_39_41 TaxID=1618695 RepID=A0A0G0RHD6_9BACT	Candidatus Moranbacteria bacterium GW2011_GWA2_39_41	FALSE	0.555	263	1.17e-75								23S rRNA-intervening sequence protein [PF05635.14]								0	d__Bacteria;p__Patescibacteria;c__Paceibacteria;o__Moranbacterales;f__UBA2206;g__XYA2-FULL-43-15;s__
erpe_2018_pw_0hr_WHONDRS-PP48-000085_A_bin.1_NODE_1633_length_8834_cov_2.138280_7	erpe_2018_pw_0hr_WHONDRS-PP48-000085_A_bin.1	NODE_1633_length_8834_cov_2.138280	7	8054	8305	1	C	tba:TERMP_00457		tba:TERMP_00457 ()	FALSE	0.545	69	8.43e-12	A0A2H0L4P1_9BACT	UniRef90_A0A2H0L4P1 Uncharacterized protein n=5 Tax=unclassified Parcubacteria group TaxID=1794840 RepID=A0A2H0L4P1_9BACT	unclassified Parcubacteria group	FALSE	0.736	114	2.83e-27								Protein of unknown function (DUF433) [PF04255.17]								0	d__Bacteria;p__Patescibacteria;c__Paceibacteria;o__Moranbacterales;f__UBA2206;g__XYA2-FULL-43-15;s__
erpe_2018_pw_0hr_WHONDRS-PP48-000085_A_bin.1_NODE_1633_length_8834_cov_2.138280_8	erpe_2018_pw_0hr_WHONDRS-PP48-000085_A_bin.1	NODE_1633_length_8834_cov_2.138280	8	8268	8639	1	C								A0A0G0F0D0_9BACT	UniRef90_A0A0G0F0D0 DUF5615 domain-containing protein n=1 Tax=Candidatus Levybacteria bacterium GW2011_GWB1_35_5 TaxID=1618461 RepID=A0A0G0F0D0_9BACT	Candidatus Levybacteria bacterium GW2011_GWB1_35_5	FALSE	0.54	123	1.24e-29								Domain of unknown function (DUF5615) [PF18480.4]								0	d__Bacteria;p__Patescibacteria;c__Paceibacteria;o__Moranbacterales;f__UBA2206;g__XYA2-FULL-43-15;s__
erpe_2018_pw_0hr_WHONDRS-PP48-000085_A_bin.1_NODE_1633_length_8834_cov_2.138280_9	erpe_2018_pw_0hr_WHONDRS-PP48-000085_A_bin.1	NODE_1633_length_8834_cov_2.138280	9	8701	8832	-1	E																														0	d__Bacteria;p__Patescibacteria;c__Paceibacteria;o__Moranbacterales;f__UBA2206;g__XYA2-FULL-43-15;s__
erpe_2018_pw_0hr_WHONDRS-PP48-000085_A_bin.1_NODE_172_length_22650_cov_2.186076_1	erpe_2018_pw_0hr_WHONDRS-PP48-000085_A_bin.1	NODE_172_length_22650_cov_2.186076	1	1	429	-1	C	pwo:UX70_C0001G0422	K02115	pwo:UX70_C0001G0422 (K02115) ATPF1G, atpG; F-type H+-transporting ATPase subunit gamma	FALSE	0.608	153	8.87e-40	A0A1F6SUB4_9BACT	UniRef90_A0A1F6SUB4 ATP synthase gamma chain n=1 Tax=Candidatus Moranbacteria bacterium RIFOXYA2_FULL_43_15 TaxID=1801648 RepID=A0A1F6SUB4_9BACT	Candidatus Moranbacteria bacterium RIFOXYA2_FULL_43_15	FALSE	0.859	237	6.81e-69								ATP synthase [PF00231.22]								0	d__Bacteria;p__Patescibacteria;c__Paceibacteria;o__Moranbacterales;f__UBA2206;g__XYA2-FULL-43-15;s__
erpe_2018_pw_0hr_WHONDRS-PP48-000085_A_bin.1_NODE_172_length_22650_cov_2.186076_2	erpe_2018_pw_0hr_WHONDRS-PP48-000085_A_bin.1	NODE_172_length_22650_cov_2.186076	2	464	1972	-1	A	pwo:UX70_C0001G0421	K02111	pwo:UX70_C0001G0421 (K02111) ATPF1A, atpA; F-type H+/Na+-transporting ATPase subunit alpha [EC:7.1.2.2 7.2.2.1]	TRUE	0.805	826	7.68e-266	A0A1F6SUN5_9BACT	UniRef90_A0A1F6SUN5 ATP synthase subunit alpha n=1 Tax=Candidatus Moranbacteria bacterium RIFOXYA2_FULL_43_15 TaxID=1801648 RepID=A0A1F6SUN5_9BACT	Candidatus Moranbacteria bacterium RIFOXYA2_FULL_43_15	TRUE	0.903	947	7.24e-308								ATP synthase alpha/beta family, nucleotide-binding domain [PF00006.28]; ATP synthase alpha/beta chain, C terminal domain [PF00306.30]; ATP synthase alpha/beta family, beta-barrel domain [PF02874.26]; Photosystem I psaA/psaB protein [PF00223.22]								0	d__Bacteria;p__Patescibacteria;c__Paceibacteria;o__Moranbacterales;f__UBA2206;g__XYA2-FULL-43-15;s__
erpe_2018_pw_0hr_WHONDRS-PP48-000085_A_bin.1_NODE_172_length_22650_cov_2.186076_3	erpe_2018_pw_0hr_WHONDRS-PP48-000085_A_bin.1	NODE_172_length_22650_cov_2.186076	3	2122	2523	-1	C	pwo:UX70_C0001G0420	K02113	pwo:UX70_C0001G0420 (K02113) ATPF1D, atpH; F-type H+-transporting ATPase subunit delta	FALSE	0.464	113	4.19e-26	A0A1F6SU62_9BACT	UniRef90_A0A1F6SU62 ATP synthase subunit delta n=1 Tax=Candidatus Moranbacteria bacterium RIFOXYA2_FULL_43_15 TaxID=1801648 RepID=A0A1F6SU62_9BACT	Candidatus Moranbacteria bacterium RIFOXYA2_FULL_43_15	FALSE	0.662	177	4.3e-48								ATP synthase delta (OSCP) subunit [PF00213.21]								0	d__Bacteria;p__Patescibacteria;c__Paceibacteria;o__Moranbacterales;f__UBA2206;g__XYA2-FULL-43-15;s__
erpe_2018_pw_0hr_WHONDRS-PP48-000085_A_bin.1_NODE_172_length_22650_cov_2.186076_4	erpe_2018_pw_0hr_WHONDRS-PP48-000085_A_bin.1	NODE_172_length_22650_cov_2.186076	4	2554	3042	-1	C	pwo:UX70_C0001G0419	K02109	pwo:UX70_C0001G0419 (K02109) ATPF0B, atpF; F-type H+-transporting ATPase subunit b	FALSE	0.492	149	4.94e-38	A0A1F6SUA4_9BACT	UniRef90_A0A1F6SUA4 ATP synthase subunit b n=1 Tax=Candidatus Moranbacteria bacterium RIFOXYA2_FULL_43_15 TaxID=1801648 RepID=A0A1F6SUA4_9BACT	Candidatus Moranbacteria bacterium RIFOXYA2_FULL_43_15	FALSE	0.683	222	5.24e-63								ATP synthase B/B' CF(0) [PF00430.21]								0	d__Bacteria;p__Patescibacteria;c__Paceibacteria;o__Moranbacterales;f__UBA2206;g__XYA2-FULL-43-15;s__
erpe_2018_pw_0hr_WHONDRS-PP48-000085_A_bin.1_NODE_172_length_22650_cov_2.186076_5	erpe_2018_pw_0hr_WHONDRS-PP48-000085_A_bin.1	NODE_172_length_22650_cov_2.186076	5	3184	3396	-1	C	pwo:UX70_C0001G0418	K02110	pwo:UX70_C0001G0418 (K02110) ATPF0C, atpE; F-type H+-transporting ATPase subunit c	FALSE	0.702	101	3.11e-23	A0A1F6SUH2_9BACT	UniRef90_A0A1F6SUH2 ATP synthase subunit c n=23 Tax=Bacteria TaxID=2 RepID=A0A1F6SUH2_9BACT	Bacteria	FALSE	0.831	123	1.93e-30								ATP synthase subunit C [PF00137.24]								0	d__Bacteria;p__Patescibacteria;c__Paceibacteria;o__Moranbacterales;f__UBA2206;g__XYA2-FULL-43-15;s__
erpe_2018_pw_0hr_WHONDRS-PP48-000085_A_bin.1_NODE_172_length_22650_cov_2.186076_6	erpe_2018_pw_0hr_WHONDRS-PP48-000085_A_bin.1	NODE_172_length_22650_cov_2.186076	6	3577	4428	-1	A	pwo:UX70_C0001G0416	K02108	pwo:UX70_C0001G0416 (K02108) ATPF0A, atpB; F-type H+-transporting ATPase subunit a	TRUE	0.684	388	1.72e-118	A0A1F6SUZ3_9BACT	UniRef90_A0A1F6SUZ3 ATP synthase subunit a n=1 Tax=Candidatus Moranbacteria bacterium RIFOXYA2_FULL_43_15 TaxID=1801648 RepID=A0A1F6SUZ3_9BACT	Candidatus Moranbacteria bacterium RIFOXYA2_FULL_43_15	TRUE	0.876	517	5.27e-163								ATP synthase A chain [PF00119.23]								0	d__Bacteria;p__Patescibacteria;c__Paceibacteria;o__Moranbacterales;f__UBA2206;g__XYA2-FULL-43-15;s__
erpe_2018_pw_0hr_WHONDRS-PP48-000085_A_bin.1_NODE_172_length_22650_cov_2.186076_7	erpe_2018_pw_0hr_WHONDRS-PP48-000085_A_bin.1	NODE_172_length_22650_cov_2.186076	7	4576	4890	-1	C	pwo:UX70_C0001G0415		pwo:UX70_C0001G0415 ()	FALSE	0.661	98	1.42e-21	A0A1F6SUA9_9BACT	UniRef90_A0A1F6SUA9 Uncharacterized protein n=1 Tax=Candidatus Moranbacteria bacterium RIFOXYA2_FULL_43_15 TaxID=1801648 RepID=A0A1F6SUA9_9BACT	Candidatus Moranbacteria bacterium RIFOXYA2_FULL_43_15	FALSE	0.794	165	1.44e-44								Putative F0F1-ATPase subunit Ca2+/Mg2+ transporter [PF09527.13]								0	d__Bacteria;p__Patescibacteria;c__Paceibacteria;o__Moranbacterales;f__UBA2206;g__XYA2-FULL-43-15;s__
erpe_2018_pw_0hr_WHONDRS-PP48-000085_A_bin.1_NODE_172_length_22650_cov_2.186076_8	erpe_2018_pw_0hr_WHONDRS-PP48-000085_A_bin.1	NODE_172_length_22650_cov_2.186076	8	4938	5750	-1	B	cgw:UR58_C0001G0320	K03424	cgw:UR58_C0001G0320 (K03424) tatD; TatD DNase family protein [EC:3.1.21.-]	FALSE	0.453	217	9.64e-60	A0A1F6SU98_9BACT	UniRef90_A0A1F6SU98 Uncharacterized protein n=1 Tax=Candidatus Moranbacteria bacterium RIFOXYA2_FULL_43_15 TaxID=1801648 RepID=A0A1F6SU98_9BACT	Candidatus Moranbacteria bacterium RIFOXYA2_FULL_43_15	TRUE	0.772	422	2.78e-130								TatD related DNase [PF01026.24]								0	d__Bacteria;p__Patescibacteria;c__Paceibacteria;o__Moranbacterales;f__UBA2206;g__XYA2-FULL-43-15;s__
erpe_2018_pw_0hr_WHONDRS-PP48-000085_A_bin.1_NODE_172_length_22650_cov_2.186076_9	erpe_2018_pw_0hr_WHONDRS-PP48-000085_A_bin.1	NODE_172_length_22650_cov_2.186076	9	5750	7180	-1	A	tmg:US01_C0001G0418	K01874	tmg:US01_C0001G0418 (K01874) MARS, metG; methionyl-tRNA synthetase [EC:6.1.1.10]	TRUE	0.607	541	5.38e-168	A0A0G0IB84_9BACT	UniRef90_A0A0G0IB84 Methionine--tRNA ligase n=1 Tax=Candidatus Moranbacteria bacterium GW2011_GWF1_36_78 TaxID=1618718 RepID=A0A0G0IB84_9BACT	Candidatus Moranbacteria bacterium GW2011_GWF1_36_78	TRUE	0.723	694	1.31e-220								tRNA synthetases class I (M) [PF09334.14]; tRNA synthetases class I (I, L, M and V) [PF00133.25]; Anticodon binding domain of methionyl tRNA ligase [PF19303.2]; tRNA synthetases class I (C) catalytic domain [PF01406.22]					VOG25918	sp|Q2T9L8|SYMC_BOVIN Methionine--tRNA ligase, cytoplasmic; Xh	Xh	0	d__Bacteria;p__Patescibacteria;c__Paceibacteria;o__Moranbacterales;f__UBA2206;g__XYA2-FULL-43-15;s__
erpe_2018_pw_0hr_WHONDRS-PP48-000085_A_bin.1_NODE_172_length_22650_cov_2.186076_10	erpe_2018_pw_0hr_WHONDRS-PP48-000085_A_bin.1	NODE_172_length_22650_cov_2.186076	10	7183	7893	-1	B	bgw:VE98_C0001G0511	K07056	bgw:VE98_C0001G0511 (K07056) rsmI; 16S rRNA (cytidine1402-2'-O)-methyltransferase [EC:2.1.1.198]	FALSE	0.487	209	1.81e-57	A0A1F6SUY7_9BACT	UniRef90_A0A1F6SUY7 Ribosomal RNA small subunit methyltransferase I n=1 Tax=Candidatus Moranbacteria bacterium RIFOXYA2_FULL_43_15 TaxID=1801648 RepID=A0A1F6SUY7_9BACT	Candidatus Moranbacteria bacterium RIFOXYA2_FULL_43_15	TRUE	0.818	399	3.7e-123								Tetrapyrrole (Corrin/Porphyrin) Methylases [PF00590.23]								0	d__Bacteria;p__Patescibacteria;c__Paceibacteria;o__Moranbacterales;f__UBA2206;g__XYA2-FULL-43-15;s__
erpe_2018_pw_0hr_WHONDRS-PP48-000085_A_bin.1_NODE_172_length_22650_cov_2.186076_11	erpe_2018_pw_0hr_WHONDRS-PP48-000085_A_bin.1	NODE_172_length_22650_cov_2.186076	11	8052	8528	1	C								A0A1F6SUM9_9BACT	UniRef90_A0A1F6SUM9 Uncharacterized protein n=1 Tax=Candidatus Moranbacteria bacterium RIFOXYA2_FULL_43_15 TaxID=1801648 RepID=A0A1F6SUM9_9BACT	Candidatus Moranbacteria bacterium RIFOXYA2_FULL_43_15	FALSE	0.767	249	1.52e-72																0	d__Bacteria;p__Patescibacteria;c__Paceibacteria;o__Moranbacterales;f__UBA2206;g__XYA2-FULL-43-15;s__
erpe_2018_pw_0hr_WHONDRS-PP48-000085_A_bin.1_NODE_172_length_22650_cov_2.186076_12	erpe_2018_pw_0hr_WHONDRS-PP48-000085_A_bin.1	NODE_172_length_22650_cov_2.186076	12	8588	9622	-1	B	bgw:VE98_C0001G0211		bgw:VE98_C0001G0211 ()	FALSE	0.437	257	4.12e-72	A0A1F6SUM7_9BACT	UniRef90_A0A1F6SUM7 Uncharacterized protein n=1 Tax=Candidatus Moranbacteria bacterium RIFOXYA2_FULL_43_15 TaxID=1801648 RepID=A0A1F6SUM7_9BACT	Candidatus Moranbacteria bacterium RIFOXYA2_FULL_43_15	TRUE	0.825	581	5.97e-184								AI-2E family transporter [PF01594.19]								0	d__Bacteria;p__Patescibacteria;c__Paceibacteria;o__Moranbacterales;f__UBA2206;g__XYA2-FULL-43-15;s__
erpe_2018_pw_0hr_WHONDRS-PP48-000085_A_bin.1_NODE_172_length_22650_cov_2.186076_13	erpe_2018_pw_0hr_WHONDRS-PP48-000085_A_bin.1	NODE_172_length_22650_cov_2.186076	13	9639	10907	-1	A	pwo:UX70_C0001G0995		pwo:UX70_C0001G0995 ()	TRUE	0.471	360	2.02e-106	A0A1F6SU52_9BACT	UniRef90_A0A1F6SU52 Uncharacterized protein n=1 Tax=Candidatus Moranbacteria bacterium RIFOXYA2_FULL_43_15 TaxID=1801648 RepID=A0A1F6SU52_9BACT	Candidatus Moranbacteria bacterium RIFOXYA2_FULL_43_15	TRUE	0.841	734	1.31e-235	MER0920711	M16B	MER0920711 - subfamily M16B unassigned peptidases () [M16.UPB]#M16B#{peptidase unit: 8-383}~source K2AA38~	TRUE	0.683	512	8.5e-161	Insulinase (Peptidase family M16) [PF00675.23]; Peptidase M16 inactive domain [PF05193.24]					VOG22801	sp|Q5UPX9|YL233_MIMIV Putative zinc protease L233; Xh	Xh	0	d__Bacteria;p__Patescibacteria;c__Paceibacteria;o__Moranbacterales;f__UBA2206;g__XYA2-FULL-43-15;s__
erpe_2018_pw_0hr_WHONDRS-PP48-000085_A_bin.1_NODE_172_length_22650_cov_2.186076_14	erpe_2018_pw_0hr_WHONDRS-PP48-000085_A_bin.1	NODE_172_length_22650_cov_2.186076	14	10913	11860	-1	B	hmo:HM1_1801		hmo:HM1_1801 ()	FALSE	0.549	331	2.37e-98	A0A2G9Z431_9BACT	UniRef90_A0A2G9Z431 NGG1p interacting factor NIF3 n=1 Tax=Candidatus Moranbacteria bacterium CG23_combo_of_CG06-09_8_20_14_all_35_22 TaxID=1974674 RepID=A0A2G9Z431_9BACT	Candidatus Moranbacteria bacterium CG23_combo_of_CG06-09_8_20_14_all_35_22	TRUE	0.769	490	3.37e-153								NIF3 (NGG1p interacting factor 3) [PF01784.21]								0	d__Bacteria;p__Patescibacteria;c__Paceibacteria;o__Moranbacterales;f__UBA2206;g__XYA2-FULL-43-15;s__
erpe_2018_pw_0hr_WHONDRS-PP48-000085_A_bin.1_NODE_172_length_22650_cov_2.186076_15	erpe_2018_pw_0hr_WHONDRS-PP48-000085_A_bin.1	NODE_172_length_22650_cov_2.186076	15	11994	12653	-1	C	mro:MROS_0189	K03040	mro:MROS_0189 (K03040) rpoA; DNA-directed RNA polymerase subunit alpha [EC:2.7.7.6]	FALSE	0.443	71	1.65e-10	A0A537LAK2_9BACT	UniRef90_A0A537LAK2 DNA-directed RNA polymerase subunit alpha n=3 Tax=Terrabacteria group bacterium ANGP1 TaxID=2569760 RepID=A0A537LAK2_9BACT	Terrabacteria group bacterium ANGP1	FALSE	0.616	76	5.3e-12								Bacterial RNA polymerase, alpha chain C terminal domain [PF03118.18]								0	d__Bacteria;p__Patescibacteria;c__Paceibacteria;o__Moranbacterales;f__UBA2206;g__XYA2-FULL-43-15;s__
erpe_2018_pw_0hr_WHONDRS-PP48-000085_A_bin.1_NODE_172_length_22650_cov_2.186076_16	erpe_2018_pw_0hr_WHONDRS-PP48-000085_A_bin.1	NODE_172_length_22650_cov_2.186076	16	12744	14159	-1	A	pwo:UX70_C0001G0321	K01880	pwo:UX70_C0001G0321 (K01880) GARS, glyS1; glycyl-tRNA synthetase [EC:6.1.1.14]	TRUE	0.778	742	1.32e-237	A0A1F6SU93_9BACT	UniRef90_A0A1F6SU93 Glycine--tRNA ligase n=1 Tax=Candidatus Moranbacteria bacterium RIFOXYA2_FULL_43_15 TaxID=1801648 RepID=A0A1F6SU93_9BACT	Candidatus Moranbacteria bacterium RIFOXYA2_FULL_43_15	TRUE	0.915	891	8.59e-289								tRNA synthetase class II core domain (G, H, P, S and T) [PF00587.28]; Anticodon binding domain [PF03129.23]								0	d__Bacteria;p__Patescibacteria;c__Paceibacteria;o__Moranbacterales;f__UBA2206;g__XYA2-FULL-43-15;s__
erpe_2018_pw_0hr_WHONDRS-PP48-000085_A_bin.1_NODE_172_length_22650_cov_2.186076_17	erpe_2018_pw_0hr_WHONDRS-PP48-000085_A_bin.1	NODE_172_length_22650_cov_2.186076	17	14512	14793	-1	C								A0A1F6SUY2_9BACT	UniRef90_A0A1F6SUY2 Uncharacterized protein n=1 Tax=Candidatus Moranbacteria bacterium RIFOXYA2_FULL_43_15 TaxID=1801648 RepID=A0A1F6SUY2_9BACT	Candidatus Moranbacteria bacterium RIFOXYA2_FULL_43_15	FALSE	0.737	143	5.76e-37																0	d__Bacteria;p__Patescibacteria;c__Paceibacteria;o__Moranbacterales;f__UBA2206;g__XYA2-FULL-43-15;s__
erpe_2018_pw_0hr_WHONDRS-PP48-000085_A_bin.1_NODE_172_length_22650_cov_2.186076_18	erpe_2018_pw_0hr_WHONDRS-PP48-000085_A_bin.1	NODE_172_length_22650_cov_2.186076	18	15021	15416	-1	C	pwo:UX70_C0001G0158		pwo:UX70_C0001G0158 ()	FALSE	0.585	120	1.31e-28	A0A1F6SUA0_9BACT	UniRef90_A0A1F6SUA0 Cupredoxin_1 domain-containing protein n=1 Tax=Candidatus Moranbacteria bacterium RIFOXYA2_FULL_43_15 TaxID=1801648 RepID=A0A1F6SUA0_9BACT	Candidatus Moranbacteria bacterium RIFOXYA2_FULL_43_15	FALSE	0.754	203	3.47e-57								Copper binding proteins, plastocyanin/azurin family [PF00127.23]								0	d__Bacteria;p__Patescibacteria;c__Paceibacteria;o__Moranbacterales;f__UBA2206;g__XYA2-FULL-43-15;s__
erpe_2018_pw_0hr_WHONDRS-PP48-000085_A_bin.1_NODE_172_length_22650_cov_2.186076_19	erpe_2018_pw_0hr_WHONDRS-PP48-000085_A_bin.1	NODE_172_length_22650_cov_2.186076	19	15586	16305	-1	C	apc:HIMB59_00007920	K05810	apc:HIMB59_00007920 (K05810) LACC1, yfiH; purine-nucleoside/S-methyl-5'-thioadenosine phosphorylase / adenosine deaminase [EC:2.4.2.1 2.4.2.28 3.5.4.4]	FALSE	0.317	89	2.14e-16	A0A6F9ZYM9_9BACT	UniRef90_A0A6F9ZYM9 Laccase domain-containing protein n=1 Tax=Candidatus Uhrbacteria bacterium TaxID=2053634 RepID=A0A6F9ZYM9_9BACT	Candidatus Uhrbacteria bacterium	FALSE	0.319	118	5.98e-26								Multi-copper polyphenol oxidoreductase laccase [PF02578.18]								0	d__Bacteria;p__Patescibacteria;c__Paceibacteria;o__Moranbacterales;f__UBA2206;g__XYA2-FULL-43-15;s__
erpe_2018_pw_0hr_WHONDRS-PP48-000085_A_bin.1_NODE_172_length_22650_cov_2.186076_20	erpe_2018_pw_0hr_WHONDRS-PP48-000085_A_bin.1	NODE_172_length_22650_cov_2.186076	20	16407	17573	-1	B	twi:Thewi_1160	K00773	twi:Thewi_1160 (K00773) tgt; queuine tRNA-ribosyltransferase [EC:2.4.2.29]	FALSE	0.463	326	3.65e-95	A0A0G0PA19_9BACT	UniRef90_A0A0G0PA19 Queuine tRNA-ribosyltransferase n=1 Tax=Candidatus Moranbacteria bacterium GW2011_GWA2_39_41 TaxID=1618695 RepID=A0A0G0PA19_9BACT	Candidatus Moranbacteria bacterium GW2011_GWA2_39_41	TRUE	0.734	572	4.44e-180								Queuine tRNA-ribosyltransferase [PF01702.21]								0	d__Bacteria;p__Patescibacteria;c__Paceibacteria;o__Moranbacterales;f__UBA2206;g__XYA2-FULL-43-15;s__
erpe_2018_pw_0hr_WHONDRS-PP48-000085_A_bin.1_NODE_172_length_22650_cov_2.186076_21	erpe_2018_pw_0hr_WHONDRS-PP48-000085_A_bin.1	NODE_172_length_22650_cov_2.186076	21	17781	19685	-1	B	cgw:UR58_C0001G0312		cgw:UR58_C0001G0312 ()	FALSE	0.258	192	4.59e-47	A0A1F6STZ5_9BACT	UniRef90_A0A1F6STZ5 DUF11 domain-containing protein n=1 Tax=Candidatus Moranbacteria bacterium RIFOXYA2_FULL_43_15 TaxID=1801648 RepID=A0A1F6STZ5_9BACT	Candidatus Moranbacteria bacterium RIFOXYA2_FULL_43_15	TRUE	0.847	1112	0								Domain of unknown function DUF11 [PF01345.21]								0	d__Bacteria;p__Patescibacteria;c__Paceibacteria;o__Moranbacterales;f__UBA2206;g__XYA2-FULL-43-15;s__
erpe_2018_pw_0hr_WHONDRS-PP48-000085_A_bin.1_NODE_172_length_22650_cov_2.186076_22	erpe_2018_pw_0hr_WHONDRS-PP48-000085_A_bin.1	NODE_172_length_22650_cov_2.186076	22	19912	20628	-1	B	bbgw:UT28_C0001G0133	K03584	bbgw:UT28_C0001G0133 (K03584) recO; DNA repair protein RecO (recombination protein O)	FALSE	0.349	124	3.26e-28	A0A1F6SU37_9BACT	UniRef90_A0A1F6SU37 DNA repair protein RecO n=1 Tax=Candidatus Moranbacteria bacterium RIFOXYA2_FULL_43_15 TaxID=1801648 RepID=A0A1F6SU37_9BACT	Candidatus Moranbacteria bacterium RIFOXYA2_FULL_43_15	TRUE	0.841	412	1.69e-127								Recombination protein O N terminal [PF11967.11]; Recombination protein O C terminal [PF02565.18]								0	d__Bacteria;p__Patescibacteria;c__Paceibacteria;o__Moranbacterales;f__UBA2206;g__XYA2-FULL-43-15;s__
erpe_2018_pw_0hr_WHONDRS-PP48-000085_A_bin.1_NODE_172_length_22650_cov_2.186076_23	erpe_2018_pw_0hr_WHONDRS-PP48-000085_A_bin.1	NODE_172_length_22650_cov_2.186076	23	20790	21701	-1	C								A0A1F6STN6_9BACT	UniRef90_A0A1F6STN6 Uncharacterized protein n=1 Tax=Candidatus Moranbacteria bacterium RIFOXYA2_FULL_43_15 TaxID=1801648 RepID=A0A1F6STN6_9BACT	Candidatus Moranbacteria bacterium RIFOXYA2_FULL_43_15	FALSE	0.615	181	1.23e-46																0	d__Bacteria;p__Patescibacteria;c__Paceibacteria;o__Moranbacterales;f__UBA2206;g__XYA2-FULL-43-15;s__
erpe_2018_pw_0hr_WHONDRS-PP48-000085_A_bin.1_NODE_172_length_22650_cov_2.186076_24	erpe_2018_pw_0hr_WHONDRS-PP48-000085_A_bin.1	NODE_172_length_22650_cov_2.186076	24	21762	21968	-1	E																														0	d__Bacteria;p__Patescibacteria;c__Paceibacteria;o__Moranbacterales;f__UBA2206;g__XYA2-FULL-43-15;s__
erpe_2018_pw_0hr_WHONDRS-PP48-000085_A_bin.1_NODE_172_length_22650_cov_2.186076_25	erpe_2018_pw_0hr_WHONDRS-PP48-000085_A_bin.1	NODE_172_length_22650_cov_2.186076	25	22109	22501	-1	C	dax:FDQ92_05875	K07175	dax:FDQ92_05875 (K07175) phoH2; PhoH-like ATPase	FALSE	0.725	192	9.92e-54	A0A7X8B0S0_9DELT	UniRef90_A0A7X8B0S0 PhoH family protein n=1 Tax=Deltaproteobacteria bacterium TaxID=2026735 RepID=A0A7X8B0S0_9DELT	Deltaproteobacteria bacterium	FALSE	0.761	203	2.41e-57								PhoH-like protein [PF02562.19]								0	d__Bacteria;p__Patescibacteria;c__Paceibacteria;o__Moranbacterales;f__UBA2206;g__XYA2-FULL-43-15;s__
erpe_2018_pw_0hr_WHONDRS-PP48-000085_A_bin.1_NODE_172_length_22650_cov_2.186076_26	erpe_2018_pw_0hr_WHONDRS-PP48-000085_A_bin.1	NODE_172_length_22650_cov_2.186076	26	22577	22648	1	E																														0	d__Bacteria;p__Patescibacteria;c__Paceibacteria;o__Moranbacterales;f__UBA2206;g__XYA2-FULL-43-15;s__
erpe_2018_pw_0hr_WHONDRS-PP48-000085_A_bin.1_NODE_17404_length_2667_cov_2.062205_1	erpe_2018_pw_0hr_WHONDRS-PP48-000085_A_bin.1	NODE_17404_length_2667_cov_2.062205	1	2	1258	-1	A	pwo:UX70_C0001G0872	K04077	pwo:UX70_C0001G0872 (K04077) groEL, HSPD1; chaperonin GroEL	TRUE	0.631	520	7.77e-162	A0A1F6SRI7_9BACT	UniRef90_A0A1F6SRI7 Chaperonin GroEL n=1 Tax=Candidatus Moranbacteria bacterium RIFOXYA2_FULL_43_15 TaxID=1801648 RepID=A0A1F6SRI7_9BACT	Candidatus Moranbacteria bacterium RIFOXYA2_FULL_43_15	TRUE	0.881	769	1.38e-247								TCP-1/cpn60 chaperonin family [PF00118.27]					VOG26765	sp|B2UKV8|CH60_AKKM8 Chaperonin GroEL; Xh	Xh	0	d__Bacteria;p__Patescibacteria;c__Paceibacteria;o__Moranbacterales;f__UBA2206;g__XYA2-FULL-43-15;s__
erpe_2018_pw_0hr_WHONDRS-PP48-000085_A_bin.1_NODE_17404_length_2667_cov_2.062205_2	erpe_2018_pw_0hr_WHONDRS-PP48-000085_A_bin.1	NODE_17404_length_2667_cov_2.062205	2	1491	2420	-1	B	mib:UY43_C0001G1104		mib:UY43_C0001G1104 ()	FALSE	0.29	131	1.41e-29	A0A1F6SRG6_9BACT	UniRef90_A0A1F6SRG6 Uncharacterized protein n=1 Tax=Candidatus Moranbacteria bacterium RIFOXYA2_FULL_43_15 TaxID=1801648 RepID=A0A1F6SRG6_9BACT	Candidatus Moranbacteria bacterium RIFOXYA2_FULL_43_15	TRUE	0.786	498	6.45e-156																0	d__Bacteria;p__Patescibacteria;c__Paceibacteria;o__Moranbacterales;f__UBA2206;g__XYA2-FULL-43-15;s__
erpe_2018_pw_0hr_WHONDRS-PP48-000085_A_bin.1_NODE_17_length_65434_cov_2.218384_1	erpe_2018_pw_0hr_WHONDRS-PP48-000085_A_bin.1	NODE_17_length_65434_cov_2.218384	1	1	120	1	C								A0A7C1MXH1_9BACT	UniRef90_A0A7C1MXH1 Integrase catalytic domain-containing protein n=2 Tax=Candidatus Moranbacteria bacterium TaxID=2045217 RepID=A0A7C1MXH1_9BACT	Candidatus Moranbacteria bacterium	FALSE	0.868	73	9.12e-14								Integrase core domain [PF13683.9]								0	d__Bacteria;p__Patescibacteria;c__Paceibacteria;o__Moranbacterales;f__UBA2206;g__XYA2-FULL-43-15;s__
erpe_2018_pw_0hr_WHONDRS-PP48-000085_A_bin.1_NODE_17_length_65434_cov_2.218384_2	erpe_2018_pw_0hr_WHONDRS-PP48-000085_A_bin.1	NODE_17_length_65434_cov_2.218384	2	154	1827	-1	B	cgw:UR58_C0001G0580		cgw:UR58_C0001G0580 ()	FALSE	0.373	237	2.31e-62	K2ABW0_9BACT	UniRef90_K2ABW0 PAS/PAC sensor signal transduction histidine kinase n=1 Tax=uncultured bacterium TaxID=77133 RepID=K2ABW0_9BACT	uncultured bacterium	TRUE	0.596	659	4.56e-207								Histidine kinase-, DNA gyrase B-, and HSP90-like ATPase [PF02518.29]; His Kinase A (phospho-acceptor) domain [PF00512.28]								0	d__Bacteria;p__Patescibacteria;c__Paceibacteria;o__Moranbacterales;f__UBA2206;g__XYA2-FULL-43-15;s__
erpe_2018_pw_0hr_WHONDRS-PP48-000085_A_bin.1_NODE_17_length_65434_cov_2.218384_3	erpe_2018_pw_0hr_WHONDRS-PP48-000085_A_bin.1	NODE_17_length_65434_cov_2.218384	3	1832	2365	-1	C	mbn:Mboo_2041	K07117,K07117	mbn:Mboo_2041 (K07117) K07117; uncharacterized protein	FALSE	0.481	152	1.02e-38	A0A3D5BWQ9_9BACT	UniRef90_A0A3D5BWQ9 SET domain-containing protein-lysine N-methyltransferase n=1 Tax=Candidatus Moranbacteria bacterium TaxID=2045217 RepID=A0A3D5BWQ9_9BACT	Candidatus Moranbacteria bacterium	FALSE	0.597	206	2.26e-57								SET domain [PF00856.31]								0	d__Bacteria;p__Patescibacteria;c__Paceibacteria;o__Moranbacterales;f__UBA2206;g__XYA2-FULL-43-15;s__
erpe_2018_pw_0hr_WHONDRS-PP48-000085_A_bin.1_NODE_17_length_65434_cov_2.218384_4	erpe_2018_pw_0hr_WHONDRS-PP48-000085_A_bin.1	NODE_17_length_65434_cov_2.218384	4	2374	3144	-1	C	deu:DBW_1043		deu:DBW_1043 ()	FALSE	0.364	149	2.47e-36	K1ZTU4_9BACT	UniRef90_K1ZTU4 Uncharacterized protein n=1 Tax=uncultured bacterium TaxID=77133 RepID=K1ZTU4_9BACT	uncultured bacterium	FALSE	0.667	327	1.38e-97																0	d__Bacteria;p__Patescibacteria;c__Paceibacteria;o__Moranbacterales;f__UBA2206;g__XYA2-FULL-43-15;s__
erpe_2018_pw_0hr_WHONDRS-PP48-000085_A_bin.1_NODE_17_length_65434_cov_2.218384_5	erpe_2018_pw_0hr_WHONDRS-PP48-000085_A_bin.1	NODE_17_length_65434_cov_2.218384	5	3214	3744	-1	C								A0A1F6SNC8_9BACT	UniRef90_A0A1F6SNC8 Uncharacterized protein n=1 Tax=Candidatus Moranbacteria bacterium RIFOXYA2_FULL_43_15 TaxID=1801648 RepID=A0A1F6SNC8_9BACT	Candidatus Moranbacteria bacterium RIFOXYA2_FULL_43_15	FALSE	0.887	325	9.19e-99																0	d__Bacteria;p__Patescibacteria;c__Paceibacteria;o__Moranbacterales;f__UBA2206;g__XYA2-FULL-43-15;s__
erpe_2018_pw_0hr_WHONDRS-PP48-000085_A_bin.1_NODE_17_length_65434_cov_2.218384_6	erpe_2018_pw_0hr_WHONDRS-PP48-000085_A_bin.1	NODE_17_length_65434_cov_2.218384	6	3831	4025	-1	E																														0	d__Bacteria;p__Patescibacteria;c__Paceibacteria;o__Moranbacterales;f__UBA2206;g__XYA2-FULL-43-15;s__
erpe_2018_pw_0hr_WHONDRS-PP48-000085_A_bin.1_NODE_17_length_65434_cov_2.218384_7	erpe_2018_pw_0hr_WHONDRS-PP48-000085_A_bin.1	NODE_17_length_65434_cov_2.218384	7	4082	5134	-1	B	say:TPY_1709	K03526	say:TPY_1709 (K03526) gcpE, ispG; (E)-4-hydroxy-3-methylbut-2-enyl-diphosphate synthase [EC:1.17.7.1 1.17.7.3]	FALSE	0.581	387	4.31e-117	K2F7N6_9BACT	UniRef90_K2F7N6 4-hydroxy-3-methylbut-2-en-1-yl diphosphate synthase (flavodoxin) n=1 Tax=uncultured bacterium TaxID=77133 RepID=K2F7N6_9BACT	uncultured bacterium	TRUE	0.67	454	8.28e-140								GcpE protein [PF04551.17]								0	d__Bacteria;p__Patescibacteria;c__Paceibacteria;o__Moranbacterales;f__UBA2206;g__XYA2-FULL-43-15;s__
erpe_2018_pw_0hr_WHONDRS-PP48-000085_A_bin.1_NODE_17_length_65434_cov_2.218384_8	erpe_2018_pw_0hr_WHONDRS-PP48-000085_A_bin.1	NODE_17_length_65434_cov_2.218384	8	5308	6114	1	C	mfv:Mfer_0896	K06981	mfv:Mfer_0896 (K06981) ipk; isopentenyl phosphate kinase [EC:2.7.4.26]	FALSE	0.365	160	4.44e-40	A0A1F6SNB5_9BACT	UniRef90_A0A1F6SNB5 Isopentenyl phosphate kinase n=1 Tax=Candidatus Moranbacteria bacterium RIFOXYA2_FULL_43_15 TaxID=1801648 RepID=A0A1F6SNB5_9BACT	Candidatus Moranbacteria bacterium RIFOXYA2_FULL_43_15	FALSE	0.65	343	4.22e-103								Amino acid kinase family [PF00696.31]								0	d__Bacteria;p__Patescibacteria;c__Paceibacteria;o__Moranbacterales;f__UBA2206;g__XYA2-FULL-43-15;s__
erpe_2018_pw_0hr_WHONDRS-PP48-000085_A_bin.1_NODE_17_length_65434_cov_2.218384_9	erpe_2018_pw_0hr_WHONDRS-PP48-000085_A_bin.1	NODE_17_length_65434_cov_2.218384	9	6126	6611	-1	C								A0A1F6SNE6_9BACT	UniRef90_A0A1F6SNE6 Uncharacterized protein n=1 Tax=Candidatus Moranbacteria bacterium RIFOXYA2_FULL_43_15 TaxID=1801648 RepID=A0A1F6SNE6_9BACT	Candidatus Moranbacteria bacterium RIFOXYA2_FULL_43_15	FALSE	0.545	165	2.67e-43																0	d__Bacteria;p__Patescibacteria;c__Paceibacteria;o__Moranbacterales;f__UBA2206;g__XYA2-FULL-43-15;s__
erpe_2018_pw_0hr_WHONDRS-PP48-000085_A_bin.1_NODE_17_length_65434_cov_2.218384_10	erpe_2018_pw_0hr_WHONDRS-PP48-000085_A_bin.1	NODE_17_length_65434_cov_2.218384	10	6751	7230	1	C								A0A2H0W4Z8_9BACT	UniRef90_A0A2H0W4Z8 Nudix hydrolase domain-containing protein n=1 Tax=Candidatus Buchananbacteria bacterium CG10_big_fil_rev_8_21_14_0_10_33_19 TaxID=1974525 RepID=A0A2H0W4Z8_9BACT	Candidatus Buchananbacteria bacterium CG10_big_fil_rev_8_21_14_0_10_33_19	FALSE	0.5	143	1.14e-35								NUDIX domain [PF00293.31]								0	d__Bacteria;p__Patescibacteria;c__Paceibacteria;o__Moranbacterales;f__UBA2206;g__XYA2-FULL-43-15;s__
erpe_2018_pw_0hr_WHONDRS-PP48-000085_A_bin.1_NODE_17_length_65434_cov_2.218384_11	erpe_2018_pw_0hr_WHONDRS-PP48-000085_A_bin.1	NODE_17_length_65434_cov_2.218384	11	7305	7853	-1	C	cgw:UR58_C0001G0590		cgw:UR58_C0001G0590 ()	FALSE	0.491	160	1.69e-41	A0A1F8MAQ6_9CHLR	UniRef90_A0A1F8MAQ6 N-acetyltransferase domain-containing protein n=1 Tax=Chloroflexi bacterium RBG_13_51_36 TaxID=1797625 RepID=A0A1F8MAQ6_9CHLR	Chloroflexi bacterium RBG_13_51_36	FALSE	0.61	211	8.8e-59								Acetyltransferase (GNAT) domain [PF13302.10]; Acetyltransferase (GNAT) domain [PF13420.10]; Acetyltransferase (GNAT) domain [PF13523.9]								0	d__Bacteria;p__Patescibacteria;c__Paceibacteria;o__Moranbacterales;f__UBA2206;g__XYA2-FULL-43-15;s__
erpe_2018_pw_0hr_WHONDRS-PP48-000085_A_bin.1_NODE_17_length_65434_cov_2.218384_12	erpe_2018_pw_0hr_WHONDRS-PP48-000085_A_bin.1	NODE_17_length_65434_cov_2.218384	12	8418	10100	-1	C								A0A0M9EAU3_9DELT	UniRef90_A0A0M9EAU3 Big_5 domain-containing protein n=1 Tax=Candidatus Magnetomorum sp. HK-1 TaxID=1509431 RepID=A0A0M9EAU3_9DELT	Candidatus Magnetomorum sp. HK-1	FALSE	0.325	123	5.63e-25								Peptidase family M23 [PF01551.25]								0	d__Bacteria;p__Patescibacteria;c__Paceibacteria;o__Moranbacterales;f__UBA2206;g__XYA2-FULL-43-15;s__
erpe_2018_pw_0hr_WHONDRS-PP48-000085_A_bin.1_NODE_17_length_65434_cov_2.218384_13	erpe_2018_pw_0hr_WHONDRS-PP48-000085_A_bin.1	NODE_17_length_65434_cov_2.218384	13	10216	10938	-1	E																														0	d__Bacteria;p__Patescibacteria;c__Paceibacteria;o__Moranbacterales;f__UBA2206;g__XYA2-FULL-43-15;s__
erpe_2018_pw_0hr_WHONDRS-PP48-000085_A_bin.1_NODE_17_length_65434_cov_2.218384_14	erpe_2018_pw_0hr_WHONDRS-PP48-000085_A_bin.1	NODE_17_length_65434_cov_2.218384	14	11043	11567	-1	C	hlt:I7X12_06550	K21138	hlt:I7X12_06550 (K21138) HDDC3; guanosine-3',5'-bis(diphosphate) 3'-pyrophosphohydrolase [EC:3.1.7.2]	FALSE	0.35	97	8.23e-20	K2FDD6_9BACT	UniRef90_K2FDD6 Uncharacterized protein n=1 Tax=uncultured bacterium TaxID=77133 RepID=K2FDD6_9BACT	uncultured bacterium	FALSE	0.66	219	5.99e-62								HD domain [PF13328.9]								0	d__Bacteria;p__Patescibacteria;c__Paceibacteria;o__Moranbacterales;f__UBA2206;g__XYA2-FULL-43-15;s__
erpe_2018_pw_0hr_WHONDRS-PP48-000085_A_bin.1_NODE_17_length_65434_cov_2.218384_15	erpe_2018_pw_0hr_WHONDRS-PP48-000085_A_bin.1	NODE_17_length_65434_cov_2.218384	15	11622	12275	-1	B	ppn:Palpr_0894	K06950,K06950	ppn:Palpr_0894 (K06950) K06950; uncharacterized protein	FALSE	0.712	311	3.1e-93	A0A1F6SSW8_9BACT	UniRef90_A0A1F6SSW8 Phosphohydrolase n=1 Tax=Candidatus Moranbacteria bacterium RIFOXYA2_FULL_43_15 TaxID=1801648 RepID=A0A1F6SSW8_9BACT	Candidatus Moranbacteria bacterium RIFOXYA2_FULL_43_15	TRUE	0.85	384	3.35e-118								HD domain [PF01966.25]								0	d__Bacteria;p__Patescibacteria;c__Paceibacteria;o__Moranbacterales;f__UBA2206;g__XYA2-FULL-43-15;s__
erpe_2018_pw_0hr_WHONDRS-PP48-000085_A_bin.1_NODE_17_length_65434_cov_2.218384_16	erpe_2018_pw_0hr_WHONDRS-PP48-000085_A_bin.1	NODE_17_length_65434_cov_2.218384	16	12272	12799	-1	C	pfj:MYCFIDRAFT_83601		pfj:MYCFIDRAFT_83601 ()	FALSE	0.435	122	2.25e-28	A0A1F6STE7_9BACT	UniRef90_A0A1F6STE7 Nudix hydrolase domain-containing protein n=1 Tax=Candidatus Moranbacteria bacterium RIFOXYA2_FULL_43_15 TaxID=1801648 RepID=A0A1F6STE7_9BACT	Candidatus Moranbacteria bacterium RIFOXYA2_FULL_43_15	FALSE	0.754	247	1.18e-71								NUDIX domain [PF00293.31]					VOG00289	sp|P32271|Y06L_BPT4 Uncharacterized 17.7 kDa protein in e-segB intergenic region; Xu	Xu	0	d__Bacteria;p__Patescibacteria;c__Paceibacteria;o__Moranbacterales;f__UBA2206;g__XYA2-FULL-43-15;s__
erpe_2018_pw_0hr_WHONDRS-PP48-000085_A_bin.1_NODE_17_length_65434_cov_2.218384_17	erpe_2018_pw_0hr_WHONDRS-PP48-000085_A_bin.1	NODE_17_length_65434_cov_2.218384	17	13105	13749	-1	C								A0A3N5PUI5_9DELT	UniRef90_A0A3N5PUI5 Uncharacterized protein (Fragment) n=1 Tax=Deltaproteobacteria bacterium TaxID=2026735 RepID=A0A3N5PUI5_9DELT	Deltaproteobacteria bacterium	FALSE	0.587	174	1.74e-45																0	d__Bacteria;p__Patescibacteria;c__Paceibacteria;o__Moranbacterales;f__UBA2206;g__XYA2-FULL-43-15;s__
erpe_2018_pw_0hr_WHONDRS-PP48-000085_A_bin.1_NODE_17_length_65434_cov_2.218384_18	erpe_2018_pw_0hr_WHONDRS-PP48-000085_A_bin.1	NODE_17_length_65434_cov_2.218384	18	13838	14272	-1	C	tos:Theos_1662	K01611	tos:Theos_1662 (K01611) speD, AMD1; S-adenosylmethionine decarboxylase [EC:4.1.1.50]	FALSE	0.487	116	7.3e-27	A0A1F6SNB2_9BACT	UniRef90_A0A1F6SNB2 S-adenosylmethionine decarboxylase proenzyme n=1 Tax=Candidatus Moranbacteria bacterium RIFOXYA2_FULL_43_15 TaxID=1801648 RepID=A0A1F6SNB2_9BACT	Candidatus Moranbacteria bacterium RIFOXYA2_FULL_43_15	FALSE	0.929	278	4.11e-83								S-adenosylmethionine decarboxylase [PF02675.18]					VOG01517	sp|Q7V558|SPEH_PROMM S-adenosylmethionine decarboxylase proenzyme; Xh	Xh	0	d__Bacteria;p__Patescibacteria;c__Paceibacteria;o__Moranbacterales;f__UBA2206;g__XYA2-FULL-43-15;s__
erpe_2018_pw_0hr_WHONDRS-PP48-000085_A_bin.1_NODE_17_length_65434_cov_2.218384_19	erpe_2018_pw_0hr_WHONDRS-PP48-000085_A_bin.1	NODE_17_length_65434_cov_2.218384	19	14624	16126	-1	A	uam:UABAM_04464	K01881	uam:UABAM_04464 (K01881) PARS, proS; prolyl-tRNA synthetase [EC:6.1.1.15]	TRUE	0.613	594	7.79e-186	A0A1F6SN31_9BACT	UniRef90_A0A1F6SN31 Proline--tRNA ligase n=1 Tax=Candidatus Moranbacteria bacterium RIFOXYA2_FULL_43_15 TaxID=1801648 RepID=A0A1F6SN31_9BACT	Candidatus Moranbacteria bacterium RIFOXYA2_FULL_43_15	TRUE	0.908	949	0								tRNA synthetase class II core domain (G, H, P, S and T) [PF00587.28]; Prolyl-tRNA synthetase, C-terminal [PF09180.14]; Anticodon binding domain [PF03129.23]								0	d__Bacteria;p__Patescibacteria;c__Paceibacteria;o__Moranbacterales;f__UBA2206;g__XYA2-FULL-43-15;s__
erpe_2018_pw_0hr_WHONDRS-PP48-000085_A_bin.1_NODE_17_length_65434_cov_2.218384_20	erpe_2018_pw_0hr_WHONDRS-PP48-000085_A_bin.1	NODE_17_length_65434_cov_2.218384	20	16429	18144	-1	B	hyj:FHG12_03245		hyj:FHG12_03245 ()	FALSE	0.375	307	4.7e-86	A0A1F6SNB7_9BACT	UniRef90_A0A1F6SNB7 Uncharacterized protein n=1 Tax=Candidatus Moranbacteria bacterium RIFOXYA2_FULL_43_15 TaxID=1801648 RepID=A0A1F6SNB7_9BACT	Candidatus Moranbacteria bacterium RIFOXYA2_FULL_43_15	TRUE	0.876	1041	0								ABC transporter [PF00005.30]; ABC transporter transmembrane region [PF00664.26]; RecF/RecN/SMC N terminal domain [PF02463.22]					VOG19828	sp|P44662|Y361_HAEIN Probable iron transport system ATP-binding protein HI_0361; Xh	Xh	0	d__Bacteria;p__Patescibacteria;c__Paceibacteria;o__Moranbacterales;f__UBA2206;g__XYA2-FULL-43-15;s__
erpe_2018_pw_0hr_WHONDRS-PP48-000085_A_bin.1_NODE_17_length_65434_cov_2.218384_21	erpe_2018_pw_0hr_WHONDRS-PP48-000085_A_bin.1	NODE_17_length_65434_cov_2.218384	21	18447	20321	-1	C	sva:SVA_1175		sva:SVA_1175 ()	FALSE	0.4	99	1.43e-17	A0A7X6ID06_9BACT	UniRef90_A0A7X6ID06 Uncharacterized protein n=1 Tax=Candidatus Manganitrophus noduliformans TaxID=2606439 RepID=A0A7X6ID06_9BACT	Candidatus Manganitrophus noduliformans	FALSE	0.416	101	4.51e-18								Glucodextranase, domain B [PF09136.13]								0	d__Bacteria;p__Patescibacteria;c__Paceibacteria;o__Moranbacterales;f__UBA2206;g__XYA2-FULL-43-15;s__
erpe_2018_pw_0hr_WHONDRS-PP48-000085_A_bin.1_NODE_17_length_65434_cov_2.218384_22	erpe_2018_pw_0hr_WHONDRS-PP48-000085_A_bin.1	NODE_17_length_65434_cov_2.218384	22	20459	21268	-1	C	str:Sterm_2447		str:Sterm_2447 ()	FALSE	0.376	102	2.56e-20	D1ALF7_SEBTE	UniRef90_D1ALF7 Uncharacterized protein n=1 Tax=Sebaldella termitidis (strain ATCC 33386 / NCTC 11300) TaxID=526218 RepID=D1ALF7_SEBTE	Sebaldella termitidis (strain ATCC 33386 / NCTC 11300)	FALSE	0.376	102	4.32e-20								DKNYY family [PF13644.9]								0	d__Bacteria;p__Patescibacteria;c__Paceibacteria;o__Moranbacterales;f__UBA2206;g__XYA2-FULL-43-15;s__
erpe_2018_pw_0hr_WHONDRS-PP48-000085_A_bin.1_NODE_17_length_65434_cov_2.218384_23	erpe_2018_pw_0hr_WHONDRS-PP48-000085_A_bin.1	NODE_17_length_65434_cov_2.218384	23	21447	23477	-1	A	bbgw:UT28_C0001G0633	K04043	bbgw:UT28_C0001G0633 (K04043) dnaK, HSPA9; molecular chaperone DnaK	TRUE	0.676	807	2.97e-256	A0A0G0HKS8_9BACT	UniRef90_A0A0G0HKS8 Chaperone protein DnaK n=3 Tax=Candidatus Moranbacteria TaxID=1752737 RepID=A0A0G0HKS8_9BACT	Candidatus Moranbacteria	TRUE	0.82	1067	0								Hsp70 protein [PF00012.23]; MreB/Mbl protein [PF06723.16]					VOG01975	sp|Q5UPU0|HSP7L_MIMIV Heat shock protein 70 homolog; Xh	Xh	0	d__Bacteria;p__Patescibacteria;c__Paceibacteria;o__Moranbacterales;f__UBA2206;g__XYA2-FULL-43-15;s__
erpe_2018_pw_0hr_WHONDRS-PP48-000085_A_bin.1_NODE_17_length_65434_cov_2.218384_24	erpe_2018_pw_0hr_WHONDRS-PP48-000085_A_bin.1	NODE_17_length_65434_cov_2.218384	24	23579	24442	-1	C	caci:CLOAM0756	K03687	caci:CLOAM0756 (K03687) GRPE; molecular chaperone GrpE	FALSE	0.38	93	4.2e-17	A0A2J0MQL5_9BACT	UniRef90_A0A2J0MQL5 Protein GrpE n=1 Tax=Candidatus Moranbacteria bacterium CG_4_9_14_3_um_filter_42_9 TaxID=1974665 RepID=A0A2J0MQL5_9BACT	Candidatus Moranbacteria bacterium CG_4_9_14_3_um_filter_42_9	FALSE	0.5	271	9.37e-78								GrpE [PF01025.22]; NUDIX domain [PF00293.31]								0	d__Bacteria;p__Patescibacteria;c__Paceibacteria;o__Moranbacterales;f__UBA2206;g__XYA2-FULL-43-15;s__
erpe_2018_pw_0hr_WHONDRS-PP48-000085_A_bin.1_NODE_17_length_65434_cov_2.218384_25	erpe_2018_pw_0hr_WHONDRS-PP48-000085_A_bin.1	NODE_17_length_65434_cov_2.218384	25	24451	25188	-1	B	cdia:CaldiYA01_09580	K03705	cdia:CaldiYA01_09580 (K03705) hrcA; heat-inducible transcriptional repressor	FALSE	0.288	140	1.18e-33	A0A1F6SUC4_9BACT	UniRef90_A0A1F6SUC4 Heat-inducible transcription repressor HrcA n=1 Tax=Candidatus Moranbacteria bacterium RIFOXYA2_FULL_43_15 TaxID=1801648 RepID=A0A1F6SUC4_9BACT	Candidatus Moranbacteria bacterium RIFOXYA2_FULL_43_15	TRUE	0.84	422	8.82e-131								Winged helix-turn-helix transcription repressor, HrcA DNA-binding [PF03444.18]; HrcA protein C terminal domain [PF01628.24]; Ribonuclease R winged-helix domain [PF08461.13]								0	d__Bacteria;p__Patescibacteria;c__Paceibacteria;o__Moranbacterales;f__UBA2206;g__XYA2-FULL-43-15;s__
erpe_2018_pw_0hr_WHONDRS-PP48-000085_A_bin.1_NODE_17_length_65434_cov_2.218384_26	erpe_2018_pw_0hr_WHONDRS-PP48-000085_A_bin.1	NODE_17_length_65434_cov_2.218384	26	25335	25763	-1	C								A0A1F6SUD2_9BACT	UniRef90_A0A1F6SUD2 Uncharacterized protein n=1 Tax=Candidatus Moranbacteria bacterium RIFOXYA2_FULL_43_15 TaxID=1801648 RepID=A0A1F6SUD2_9BACT	Candidatus Moranbacteria bacterium RIFOXYA2_FULL_43_15	FALSE	0.658	195	3.2e-54																0	d__Bacteria;p__Patescibacteria;c__Paceibacteria;o__Moranbacterales;f__UBA2206;g__XYA2-FULL-43-15;s__
erpe_2018_pw_0hr_WHONDRS-PP48-000085_A_bin.1_NODE_17_length_65434_cov_2.218384_27	erpe_2018_pw_0hr_WHONDRS-PP48-000085_A_bin.1	NODE_17_length_65434_cov_2.218384	27	25760	25909	-1	E																														0	d__Bacteria;p__Patescibacteria;c__Paceibacteria;o__Moranbacterales;f__UBA2206;g__XYA2-FULL-43-15;s__
erpe_2018_pw_0hr_WHONDRS-PP48-000085_A_bin.1_NODE_17_length_65434_cov_2.218384_28	erpe_2018_pw_0hr_WHONDRS-PP48-000085_A_bin.1	NODE_17_length_65434_cov_2.218384	28	26205	26741	-1	C	pwo:UX70_C0001G0731		pwo:UX70_C0001G0731 ()	FALSE	0.333	81	3.38e-14	A0A1F6SUP1_9BACT	UniRef90_A0A1F6SUP1 Uncharacterized protein n=1 Tax=Candidatus Moranbacteria bacterium RIFOXYA2_FULL_43_15 TaxID=1801648 RepID=A0A1F6SUP1_9BACT	Candidatus Moranbacteria bacterium RIFOXYA2_FULL_43_15	FALSE	0.857	309	4.19e-93																0	d__Bacteria;p__Patescibacteria;c__Paceibacteria;o__Moranbacterales;f__UBA2206;g__XYA2-FULL-43-15;s__
erpe_2018_pw_0hr_WHONDRS-PP48-000085_A_bin.1_NODE_17_length_65434_cov_2.218384_29	erpe_2018_pw_0hr_WHONDRS-PP48-000085_A_bin.1	NODE_17_length_65434_cov_2.218384	29	26760	28748	-1	B	cgw:UR58_C0001G0233	K05366	cgw:UR58_C0001G0233 (K05366) mrcA; penicillin-binding protein 1A [EC:2.4.1.129 3.4.16.4]	FALSE	0.488	550	1.27e-167	A0A1F6SUL7_9BACT	UniRef90_A0A1F6SUL7 Peptidoglycan glycosyltransferase n=1 Tax=Candidatus Moranbacteria bacterium RIFOXYA2_FULL_43_15 TaxID=1801648 RepID=A0A1F6SUL7_9BACT	Candidatus Moranbacteria bacterium RIFOXYA2_FULL_43_15	TRUE	0.857	1175	0								Transglycosylase [PF00912.25]; Penicillin binding protein transpeptidase domain [PF00905.25]	GT51	GT51 murein polymerase (EC 2.4.1.129).	2.4.1.129	GT51.hmm				0	d__Bacteria;p__Patescibacteria;c__Paceibacteria;o__Moranbacterales;f__UBA2206;g__XYA2-FULL-43-15;s__
erpe_2018_pw_0hr_WHONDRS-PP48-000085_A_bin.1_NODE_17_length_65434_cov_2.218384_30	erpe_2018_pw_0hr_WHONDRS-PP48-000085_A_bin.1	NODE_17_length_65434_cov_2.218384	30	28896	30575	-1	B	fku:FGKAn22_14320		fku:FGKAn22_14320 ()	FALSE	0.597	213	1.97e-54	A0A1F6SU01_9BACT	UniRef90_A0A1F6SU01 GAF domain-containing protein n=1 Tax=Candidatus Moranbacteria bacterium RIFOXYA2_FULL_43_15 TaxID=1801648 RepID=A0A1F6SU01_9BACT	Candidatus Moranbacteria bacterium RIFOXYA2_FULL_43_15	TRUE	0.794	910	1.3e-293								GAF domain [PF13185.9]; GAF domain [PF01590.29]								0	d__Bacteria;p__Patescibacteria;c__Paceibacteria;o__Moranbacterales;f__UBA2206;g__XYA2-FULL-43-15;s__
erpe_2018_pw_0hr_WHONDRS-PP48-000085_A_bin.1_NODE_17_length_65434_cov_2.218384_31	erpe_2018_pw_0hr_WHONDRS-PP48-000085_A_bin.1	NODE_17_length_65434_cov_2.218384	31	30937	31719	1	C								A0A0G0T8Q1_9BACT	UniRef90_A0A0G0T8Q1 Uncharacterized protein n=1 Tax=Candidatus Moranbacteria bacterium GW2011_GWC2_40_12 TaxID=1618699 RepID=A0A0G0T8Q1_9BACT	Candidatus Moranbacteria bacterium GW2011_GWC2_40_12	FALSE	0.61	305	5.42e-90																0	d__Bacteria;p__Patescibacteria;c__Paceibacteria;o__Moranbacterales;f__UBA2206;g__XYA2-FULL-43-15;s__
erpe_2018_pw_0hr_WHONDRS-PP48-000085_A_bin.1_NODE_17_length_65434_cov_2.218384_32	erpe_2018_pw_0hr_WHONDRS-PP48-000085_A_bin.1	NODE_17_length_65434_cov_2.218384	32	32043	32951	-1	B	pwo:UX70_C0001G0957	K09811	pwo:UX70_C0001G0957 (K09811) ftsX; cell division transport system permease protein	FALSE	0.409	216	6.11e-59	A0A1F6SUM8_9BACT	UniRef90_A0A1F6SUM8 Cell division protein FtsX n=1 Tax=Candidatus Moranbacteria bacterium RIFOXYA2_FULL_43_15 TaxID=1801648 RepID=A0A1F6SUM8_9BACT	Candidatus Moranbacteria bacterium RIFOXYA2_FULL_43_15	TRUE	0.833	521	5.43e-164								FtsX extracellular domain [PF18075.4]; FtsX-like permease family [PF02687.24]								0	d__Bacteria;p__Patescibacteria;c__Paceibacteria;o__Moranbacterales;f__UBA2206;g__XYA2-FULL-43-15;s__
erpe_2018_pw_0hr_WHONDRS-PP48-000085_A_bin.1_NODE_17_length_65434_cov_2.218384_33	erpe_2018_pw_0hr_WHONDRS-PP48-000085_A_bin.1	NODE_17_length_65434_cov_2.218384	33	33080	33877	-1	B	rxy:Rxyl_1606	K09812	rxy:Rxyl_1606 (K09812) ftsE; cell division transport system ATP-binding protein	FALSE	0.617	272	8.69e-79	A0A1F6SUF1_9BACT	UniRef90_A0A1F6SUF1 Cell division ATP-binding protein FtsE n=1 Tax=Candidatus Moranbacteria bacterium RIFOXYA2_FULL_43_15 TaxID=1801648 RepID=A0A1F6SUF1_9BACT	Candidatus Moranbacteria bacterium RIFOXYA2_FULL_43_15	TRUE	0.893	424	2.44e-131								ABC transporter [PF00005.30]					VOG19828	sp|P44662|Y361_HAEIN Probable iron transport system ATP-binding protein HI_0361; Xh	Xh	0	d__Bacteria;p__Patescibacteria;c__Paceibacteria;o__Moranbacterales;f__UBA2206;g__XYA2-FULL-43-15;s__
erpe_2018_pw_0hr_WHONDRS-PP48-000085_A_bin.1_NODE_17_length_65434_cov_2.218384_34	erpe_2018_pw_0hr_WHONDRS-PP48-000085_A_bin.1	NODE_17_length_65434_cov_2.218384	34	33922	34923	-1	B	tbh:Tbon_02400	K02836	tbh:Tbon_02400 (K02836) prfB; peptide chain release factor 2	FALSE	0.548	334	4.06e-99	A0A2G9Z4M4_9BACT	UniRef90_A0A2G9Z4M4 Peptide chain release factor 2 n=1 Tax=Candidatus Moranbacteria bacterium CG23_combo_of_CG06-09_8_20_14_all_35_22 TaxID=1974674 RepID=A0A2G9Z4M4_9BACT	Candidatus Moranbacteria bacterium CG23_combo_of_CG06-09_8_20_14_all_35_22	TRUE	0.695	469	1.83e-145								PCRF domain [PF03462.21]; RF-1 domain [PF00472.23]					VOG00722	REFSEQ RF-1 peptide chain release factor; Xu	Xu	0	d__Bacteria;p__Patescibacteria;c__Paceibacteria;o__Moranbacterales;f__UBA2206;g__XYA2-FULL-43-15;s__
erpe_2018_pw_0hr_WHONDRS-PP48-000085_A_bin.1_NODE_17_length_65434_cov_2.218384_35	erpe_2018_pw_0hr_WHONDRS-PP48-000085_A_bin.1	NODE_17_length_65434_cov_2.218384	35	35179	35928	-1	B	kst:KSMBR1_2168	K16267	kst:KSMBR1_2168 (K16267) zipB; zinc and cadmium transporter	FALSE	0.595	287	3.87e-84	A0A1F6SU10_9BACT	UniRef90_A0A1F6SU10 Uncharacterized protein n=1 Tax=Candidatus Moranbacteria bacterium RIFOXYA2_FULL_43_15 TaxID=1801648 RepID=A0A1F6SU10_9BACT	Candidatus Moranbacteria bacterium RIFOXYA2_FULL_43_15	TRUE	0.858	437	3.55e-136								ZIP Zinc transporter [PF02535.25]								0	d__Bacteria;p__Patescibacteria;c__Paceibacteria;o__Moranbacterales;f__UBA2206;g__XYA2-FULL-43-15;s__
erpe_2018_pw_0hr_WHONDRS-PP48-000085_A_bin.1_NODE_17_length_65434_cov_2.218384_36	erpe_2018_pw_0hr_WHONDRS-PP48-000085_A_bin.1	NODE_17_length_65434_cov_2.218384	36	35950	36909	-1	C								A0A832FVD9_9BACT	UniRef90_A0A832FVD9 Uncharacterized protein n=1 Tax=Candidatus Amesbacteria bacterium TaxID=1932011 RepID=A0A832FVD9_9BACT	Candidatus Amesbacteria bacterium	FALSE	0.538	197	1.14e-51																0	d__Bacteria;p__Patescibacteria;c__Paceibacteria;o__Moranbacterales;f__UBA2206;g__XYA2-FULL-43-15;s__
erpe_2018_pw_0hr_WHONDRS-PP48-000085_A_bin.1_NODE_17_length_65434_cov_2.218384_37	erpe_2018_pw_0hr_WHONDRS-PP48-000085_A_bin.1	NODE_17_length_65434_cov_2.218384	37	36936	37526	-1	C								A0A1F7H1P5_9BACT	UniRef90_A0A1F7H1P5 Uncharacterized protein n=1 Tax=Candidatus Roizmanbacteria bacterium RIFCSPHIGHO2_02_FULL_37_24 TaxID=1802037 RepID=A0A1F7H1P5_9BACT	Candidatus Roizmanbacteria bacterium RIFCSPHIGHO2_02_FULL_37_24	FALSE	0.554	180	7.49e-48																0	d__Bacteria;p__Patescibacteria;c__Paceibacteria;o__Moranbacterales;f__UBA2206;g__XYA2-FULL-43-15;s__
erpe_2018_pw_0hr_WHONDRS-PP48-000085_A_bin.1_NODE_17_length_65434_cov_2.218384_38	erpe_2018_pw_0hr_WHONDRS-PP48-000085_A_bin.1	NODE_17_length_65434_cov_2.218384	38	37553	40504	-1	B								A0A351SNA8_9BACT	UniRef90_A0A351SNA8 Uncharacterized protein n=1 Tax=Candidatus Falkowbacteria bacterium TaxID=2053554 RepID=A0A351SNA8_9BACT	Candidatus Falkowbacteria bacterium	TRUE	0.386	407	1.55e-114																0	d__Bacteria;p__Patescibacteria;c__Paceibacteria;o__Moranbacterales;f__UBA2206;g__XYA2-FULL-43-15;s__
erpe_2018_pw_0hr_WHONDRS-PP48-000085_A_bin.1_NODE_17_length_65434_cov_2.218384_39	erpe_2018_pw_0hr_WHONDRS-PP48-000085_A_bin.1	NODE_17_length_65434_cov_2.218384	39	40482	40703	-1	E																														0	d__Bacteria;p__Patescibacteria;c__Paceibacteria;o__Moranbacterales;f__UBA2206;g__XYA2-FULL-43-15;s__
erpe_2018_pw_0hr_WHONDRS-PP48-000085_A_bin.1_NODE_17_length_65434_cov_2.218384_40	erpe_2018_pw_0hr_WHONDRS-PP48-000085_A_bin.1	NODE_17_length_65434_cov_2.218384	40	40811	42271	-1	C								A0A1F6R363_9BACT	UniRef90_A0A1F6R363 Uncharacterized protein n=1 Tax=Candidatus Moranbacteria bacterium RIFCSPHIGHO2_01_FULL_54_31 TaxID=1801637 RepID=A0A1F6R363_9BACT	Candidatus Moranbacteria bacterium RIFCSPHIGHO2_01_FULL_54_31	FALSE	0.281	197	1.13e-49								Bacterial Ig-like domain [PF19077.3]								0	d__Bacteria;p__Patescibacteria;c__Paceibacteria;o__Moranbacterales;f__UBA2206;g__XYA2-FULL-43-15;s__
erpe_2018_pw_0hr_WHONDRS-PP48-000085_A_bin.1_NODE_17_length_65434_cov_2.218384_41	erpe_2018_pw_0hr_WHONDRS-PP48-000085_A_bin.1	NODE_17_length_65434_cov_2.218384	41	42340	42813	-1	C	meam:MU439_02500		meam:MU439_02500 ()	FALSE	0.406	110	1.01e-24	A0A1F6SU27_9BACT	UniRef90_A0A1F6SU27 Rubrerythrin domain-containing protein n=1 Tax=Candidatus Moranbacteria bacterium RIFOXYA2_FULL_43_15 TaxID=1801648 RepID=A0A1F6SU27_9BACT	Candidatus Moranbacteria bacterium RIFOXYA2_FULL_43_15	FALSE	0.766	246	1.82e-71								Rubrerythrin [PF02915.20]								0	d__Bacteria;p__Patescibacteria;c__Paceibacteria;o__Moranbacterales;f__UBA2206;g__XYA2-FULL-43-15;s__
erpe_2018_pw_0hr_WHONDRS-PP48-000085_A_bin.1_NODE_17_length_65434_cov_2.218384_42	erpe_2018_pw_0hr_WHONDRS-PP48-000085_A_bin.1	NODE_17_length_65434_cov_2.218384	42	43216	44151	-1	A	cex:CSE_06870	K00170	cex:CSE_06870 (K00170) porB; pyruvate ferredoxin oxidoreductase beta subunit [EC:1.2.7.1]	TRUE	0.613	370	8.3e-112	A0A1F6SUQ6_9BACT	UniRef90_A0A1F6SUQ6 Pyruvate ferredoxin oxidoreductase n=1 Tax=Candidatus Moranbacteria bacterium RIFOXYA2_FULL_43_15 TaxID=1801648 RepID=A0A1F6SUQ6_9BACT	Candidatus Moranbacteria bacterium RIFOXYA2_FULL_43_15	TRUE	0.923	603	2.82e-192																0	d__Bacteria;p__Patescibacteria;c__Paceibacteria;o__Moranbacterales;f__UBA2206;g__XYA2-FULL-43-15;s__
erpe_2018_pw_0hr_WHONDRS-PP48-000085_A_bin.1_NODE_17_length_65434_cov_2.218384_43	erpe_2018_pw_0hr_WHONDRS-PP48-000085_A_bin.1	NODE_17_length_65434_cov_2.218384	43	44151	44378	-1	C								A0A1F6SU76_9BACT	UniRef90_A0A1F6SU76 Uncharacterized protein n=1 Tax=Candidatus Moranbacteria bacterium RIFOXYA2_FULL_43_15 TaxID=1801648 RepID=A0A1F6SU76_9BACT	Candidatus Moranbacteria bacterium RIFOXYA2_FULL_43_15	FALSE	0.874	139	5.65e-36																0	d__Bacteria;p__Patescibacteria;c__Paceibacteria;o__Moranbacterales;f__UBA2206;g__XYA2-FULL-43-15;s__
erpe_2018_pw_0hr_WHONDRS-PP48-000085_A_bin.1_NODE_17_length_65434_cov_2.218384_44	erpe_2018_pw_0hr_WHONDRS-PP48-000085_A_bin.1	NODE_17_length_65434_cov_2.218384	44	44384	45523	-1	A	kme:H0A61_00904	K00169	kme:H0A61_00904 (K00169) porA; pyruvate ferredoxin oxidoreductase alpha subunit [EC:1.2.7.1]	TRUE	0.556	390	1.61e-117	A0A1F6SU19_9BACT	UniRef90_A0A1F6SU19 Pyruvate ferredoxin oxidoreductase n=1 Tax=Candidatus Moranbacteria bacterium RIFOXYA2_FULL_43_15 TaxID=1801648 RepID=A0A1F6SU19_9BACT	Candidatus Moranbacteria bacterium RIFOXYA2_FULL_43_15	TRUE	0.805	621	4.51e-197								Pyruvate flavodoxin/ferredoxin oxidoreductase, thiamine diP-bdg [PF01855.22]; Pyruvate:ferredoxin oxidoreductase core domain II [PF17147.7]								0	d__Bacteria;p__Patescibacteria;c__Paceibacteria;o__Moranbacterales;f__UBA2206;g__XYA2-FULL-43-15;s__
erpe_2018_pw_0hr_WHONDRS-PP48-000085_A_bin.1_NODE_17_length_65434_cov_2.218384_45	erpe_2018_pw_0hr_WHONDRS-PP48-000085_A_bin.1	NODE_17_length_65434_cov_2.218384	45	45534	45908	-1	C	prf:PeribacterA2_0173		prf:PeribacterA2_0173 ()	FALSE	0.665	153	3.94e-40	A0A2M7H1Y1_9BACT	UniRef90_A0A2M7H1Y1 Uncharacterized protein n=1 Tax=Candidatus Nealsonbacteria bacterium CG15_BIG_FIL_POST_REV_8_21_14_020_37_12 TaxID=1974716 RepID=A0A2M7H1Y1_9BACT	Candidatus Nealsonbacteria bacterium CG15_BIG_FIL_POST_REV_8_21_14_020_37_12	FALSE	0.777	188	4.08e-52								23S rRNA-intervening sequence protein [PF05635.14]								0	d__Bacteria;p__Patescibacteria;c__Paceibacteria;o__Moranbacterales;f__UBA2206;g__XYA2-FULL-43-15;s__
erpe_2018_pw_0hr_WHONDRS-PP48-000085_A_bin.1_NODE_17_length_65434_cov_2.218384_46	erpe_2018_pw_0hr_WHONDRS-PP48-000085_A_bin.1	NODE_17_length_65434_cov_2.218384	46	45935	46147	-1	C	metk:FVF72_02970	K00171	metk:FVF72_02970 (K00171) porD; pyruvate ferredoxin oxidoreductase delta subunit [EC:1.2.7.1]	FALSE	0.598	83	6.8e-17	A0A2J0KWQ6_9BACT	UniRef90_A0A2J0KWQ6 Ferredoxin n=1 Tax=Candidatus Moranbacteria bacterium CG08_land_8_20_14_0_20_34_16 TaxID=1974670 RepID=A0A2J0KWQ6_9BACT	Candidatus Moranbacteria bacterium CG08_land_8_20_14_0_20_34_16	FALSE	0.778	114	2.05e-27								4Fe-4S dicluster domain [PF14697.9]; 4Fe-4S dicluster domain [PF12838.10]; 4Fe-4S dicluster domain [PF13187.9]; 4Fe-4S double cluster binding domain [PF13484.9]; 4Fe-4S dicluster domain [PF13183.9]; 4Fe-4S binding domain [PF00037.30]; 4Fe-4S binding domain [PF12837.10]; 4Fe-4S dicluster domain [PF13534.9]; 4Fe-4S dicluster domain [PF13247.9]; 4Fe-4S binding domain [PF12797.10]; 4Fe-4S binding dom…								0	d__Bacteria;p__Patescibacteria;c__Paceibacteria;o__Moranbacterales;f__UBA2206;g__XYA2-FULL-43-15;s__
erpe_2018_pw_0hr_WHONDRS-PP48-000085_A_bin.1_NODE_17_length_65434_cov_2.218384_47	erpe_2018_pw_0hr_WHONDRS-PP48-000085_A_bin.1	NODE_17_length_65434_cov_2.218384	47	46298	46867	-1	C	dtu:Dtur_0260	K00172	dtu:Dtur_0260 (K00172) porC, porG; pyruvate ferredoxin oxidoreductase gamma subunit [EC:1.2.7.1]	FALSE	0.518	183	2.67e-49	A0A1F6SUN8_9BACT	UniRef90_A0A1F6SUN8 POR domain-containing protein n=1 Tax=Candidatus Moranbacteria bacterium RIFOXYA2_FULL_43_15 TaxID=1801648 RepID=A0A1F6SUN8_9BACT	Candidatus Moranbacteria bacterium RIFOXYA2_FULL_43_15	FALSE	0.881	337	1.31e-102								Pyruvate ferredoxin/flavodoxin oxidoreductase [PF01558.21]								0	d__Bacteria;p__Patescibacteria;c__Paceibacteria;o__Moranbacterales;f__UBA2206;g__XYA2-FULL-43-15;s__
erpe_2018_pw_0hr_WHONDRS-PP48-000085_A_bin.1_NODE_17_length_65434_cov_2.218384_48	erpe_2018_pw_0hr_WHONDRS-PP48-000085_A_bin.1	NODE_17_length_65434_cov_2.218384	48	46940	48040	-1	B	arg:QT11_C0001G0651		arg:QT11_C0001G0651 ()	FALSE	0.437	153	3.07e-36	K2EK99_9BACT	UniRef90_K2EK99 DSBA oxidoreductase n=2 Tax=Bacteria TaxID=2 RepID=K2EK99_9BACT	Bacteria	TRUE	0.688	459	2.78e-141								Thioredoxin [PF13462.9]; DSBA-like thioredoxin domain [PF01323.23]; Thioredoxin-like domain [PF13098.9]								0	d__Bacteria;p__Patescibacteria;c__Paceibacteria;o__Moranbacterales;f__UBA2206;g__XYA2-FULL-43-15;s__
erpe_2018_pw_0hr_WHONDRS-PP48-000085_A_bin.1_NODE_17_length_65434_cov_2.218384_49	erpe_2018_pw_0hr_WHONDRS-PP48-000085_A_bin.1	NODE_17_length_65434_cov_2.218384	49	48264	48593	-1	C								A0A0G0CEB7_9BACT	UniRef90_A0A0G0CEB7 Uncharacterized protein n=1 Tax=Candidatus Moranbacteria bacterium GW2011_GWF2_35_39 TaxID=1618721 RepID=A0A0G0CEB7_9BACT	Candidatus Moranbacteria bacterium GW2011_GWF2_35_39	FALSE	0.576	95	5.14e-20																0	d__Bacteria;p__Patescibacteria;c__Paceibacteria;o__Moranbacterales;f__UBA2206;g__XYA2-FULL-43-15;s__
erpe_2018_pw_0hr_WHONDRS-PP48-000085_A_bin.1_NODE_17_length_65434_cov_2.218384_50	erpe_2018_pw_0hr_WHONDRS-PP48-000085_A_bin.1	NODE_17_length_65434_cov_2.218384	50	48914	49333	-1	C								A0A1V5NCF7_9BACT	UniRef90_A0A1V5NCF7 Uncharacterized protein n=1 Tax=bacterium ADurb.Bin400 TaxID=1866928 RepID=A0A1V5NCF7_9BACT	bacterium ADurb.Bin400	FALSE	0.445	84	8.8e-16																0	d__Bacteria;p__Patescibacteria;c__Paceibacteria;o__Moranbacterales;f__UBA2206;g__XYA2-FULL-43-15;s__
erpe_2018_pw_0hr_WHONDRS-PP48-000085_A_bin.1_NODE_17_length_65434_cov_2.218384_51	erpe_2018_pw_0hr_WHONDRS-PP48-000085_A_bin.1	NODE_17_length_65434_cov_2.218384	51	49338	49538	-1	E																														0	d__Bacteria;p__Patescibacteria;c__Paceibacteria;o__Moranbacterales;f__UBA2206;g__XYA2-FULL-43-15;s__
erpe_2018_pw_0hr_WHONDRS-PP48-000085_A_bin.1_NODE_17_length_65434_cov_2.218384_52	erpe_2018_pw_0hr_WHONDRS-PP48-000085_A_bin.1	NODE_17_length_65434_cov_2.218384	52	49717	50061	-1	C	caqa:MICH65_0595	K19710	caqa:MICH65_0595 (K19710) E2.7.7.53; ATP adenylyltransferase [EC:2.7.7.53]	FALSE	0.501	106	5.42e-24	A0A1F6SS35_9BACT	UniRef90_A0A1F6SS35 HIT domain-containing protein n=1 Tax=Candidatus Moranbacteria bacterium RIFOXYA2_FULL_43_15 TaxID=1801648 RepID=A0A1F6SS35_9BACT	Candidatus Moranbacteria bacterium RIFOXYA2_FULL_43_15	FALSE	0.788	178	6.85e-49								HIT domain [PF01230.26]; Ap4A phosphorylase N-terminal domain [PF19327.2]								0	d__Bacteria;p__Patescibacteria;c__Paceibacteria;o__Moranbacterales;f__UBA2206;g__XYA2-FULL-43-15;s__
erpe_2018_pw_0hr_WHONDRS-PP48-000085_A_bin.1_NODE_17_length_65434_cov_2.218384_53	erpe_2018_pw_0hr_WHONDRS-PP48-000085_A_bin.1	NODE_17_length_65434_cov_2.218384	53	50486	51385	-1	A	dak:DaAHT2_1404		dak:DaAHT2_1404 ()	TRUE	0.74	445	7.12e-138	K2FVL0_9BACT	UniRef90_K2FVL0 Fido domain-containing protein n=9 Tax=Bacteria TaxID=2 RepID=K2FVL0_9BACT	Bacteria	TRUE	0.879	548	1.25e-173								Fic/DOC family [PF02661.21]								0	d__Bacteria;p__Patescibacteria;c__Paceibacteria;o__Moranbacterales;f__UBA2206;g__XYA2-FULL-43-15;s__
erpe_2018_pw_0hr_WHONDRS-PP48-000085_A_bin.1_NODE_17_length_65434_cov_2.218384_54	erpe_2018_pw_0hr_WHONDRS-PP48-000085_A_bin.1	NODE_17_length_65434_cov_2.218384	54	52670	53368	-1	C								A0A1F6SRN7_9BACT	UniRef90_A0A1F6SRN7 Uncharacterized protein n=1 Tax=Candidatus Moranbacteria bacterium RIFOXYA2_FULL_43_15 TaxID=1801648 RepID=A0A1F6SRN7_9BACT	Candidatus Moranbacteria bacterium RIFOXYA2_FULL_43_15	FALSE	0.742	349	7.47e-106																0	d__Bacteria;p__Patescibacteria;c__Paceibacteria;o__Moranbacterales;f__UBA2206;g__XYA2-FULL-43-15;s__
erpe_2018_pw_0hr_WHONDRS-PP48-000085_A_bin.1_NODE_17_length_65434_cov_2.218384_55	erpe_2018_pw_0hr_WHONDRS-PP48-000085_A_bin.1	NODE_17_length_65434_cov_2.218384	55	53375	54148	-1	B	hor:Hore_20350		hor:Hore_20350 ()	FALSE	0.448	198	2.73e-53	A0A1F6SRN4_9BACT	UniRef90_A0A1F6SRN4 PSP1 C-terminal domain-containing protein n=1 Tax=Candidatus Moranbacteria bacterium RIFOXYA2_FULL_43_15 TaxID=1801648 RepID=A0A1F6SRN4_9BACT	Candidatus Moranbacteria bacterium RIFOXYA2_FULL_43_15	TRUE	0.88	472	4.62e-148								PSP1 C-terminal conserved region [PF04468.15]								0	d__Bacteria;p__Patescibacteria;c__Paceibacteria;o__Moranbacterales;f__UBA2206;g__XYA2-FULL-43-15;s__
erpe_2018_pw_0hr_WHONDRS-PP48-000085_A_bin.1_NODE_17_length_65434_cov_2.218384_56	erpe_2018_pw_0hr_WHONDRS-PP48-000085_A_bin.1	NODE_17_length_65434_cov_2.218384	56	54254	54835	-1	C	tos:Theos_1329	K02357	tos:Theos_1329 (K02357) tsf, TSFM; elongation factor Ts	FALSE	0.543	197	3.78e-54	A0A1F6SRU2_9BACT	UniRef90_A0A1F6SRU2 Elongation factor Ts n=1 Tax=Candidatus Moranbacteria bacterium RIFOXYA2_FULL_43_15 TaxID=1801648 RepID=A0A1F6SRU2_9BACT	Candidatus Moranbacteria bacterium RIFOXYA2_FULL_43_15	FALSE	0.84	337	2.17e-102								Elongation factor TS [PF00889.22]								0	d__Bacteria;p__Patescibacteria;c__Paceibacteria;o__Moranbacterales;f__UBA2206;g__XYA2-FULL-43-15;s__
erpe_2018_pw_0hr_WHONDRS-PP48-000085_A_bin.1_NODE_17_length_65434_cov_2.218384_57	erpe_2018_pw_0hr_WHONDRS-PP48-000085_A_bin.1	NODE_17_length_65434_cov_2.218384	57	54854	55669	-1	B	dpn:BCB69_03580	K02967	dpn:BCB69_03580 (K02967) RP-S2, MRPS2, rpsB; small subunit ribosomal protein S2	FALSE	0.498	218	5.35e-60	A0A1F6SS82_9BACT	UniRef90_A0A1F6SS82 30S ribosomal protein S2 n=1 Tax=Candidatus Moranbacteria bacterium RIFOXYA2_FULL_43_15 TaxID=1801648 RepID=A0A1F6SS82_9BACT	Candidatus Moranbacteria bacterium RIFOXYA2_FULL_43_15	TRUE	0.869	399	2.51e-122								Ribosomal protein S2 [PF00318.23]								0	d__Bacteria;p__Patescibacteria;c__Paceibacteria;o__Moranbacterales;f__UBA2206;g__XYA2-FULL-43-15;s__
erpe_2018_pw_0hr_WHONDRS-PP48-000085_A_bin.1_NODE_17_length_65434_cov_2.218384_58	erpe_2018_pw_0hr_WHONDRS-PP48-000085_A_bin.1	NODE_17_length_65434_cov_2.218384	58	55945	56241	1	C	bgw:VE98_C0001G0407	K02909	bgw:VE98_C0001G0407 (K02909) RP-L31, rpmE; large subunit ribosomal protein L31	FALSE	0.678	100	3.05e-22	A0A2J0KN17_9BACT	UniRef90_A0A2J0KN17 50S ribosomal protein L31 n=1 Tax=Candidatus Moranbacteria bacterium CG08_land_8_20_14_0_20_34_16 TaxID=1974670 RepID=A0A2J0KN17_9BACT	Candidatus Moranbacteria bacterium CG08_land_8_20_14_0_20_34_16	FALSE	0.723	145	8e-38								Ribosomal protein L31 [PF01197.21]								1	d__Bacteria;p__Patescibacteria;c__Paceibacteria;o__Moranbacterales;f__UBA2206;g__XYA2-FULL-43-15;s__
erpe_2018_pw_0hr_WHONDRS-PP48-000085_A_bin.1_NODE_17_length_65434_cov_2.218384_59	erpe_2018_pw_0hr_WHONDRS-PP48-000085_A_bin.1	NODE_17_length_65434_cov_2.218384	59	56383	56838	-1	C	cdia:CaldiYA01_05270	K02996	cdia:CaldiYA01_05270 (K02996) RP-S9, MRPS9, rpsI; small subunit ribosomal protein S9	FALSE	0.528	132	2.39e-32	A0A1F6SS10_9BACT	UniRef90_A0A1F6SS10 30S ribosomal protein S9 n=1 Tax=Candidatus Moranbacteria bacterium RIFOXYA2_FULL_43_15 TaxID=1801648 RepID=A0A1F6SS10_9BACT	Candidatus Moranbacteria bacterium RIFOXYA2_FULL_43_15	FALSE	0.889	243	1.25e-70								Ribosomal protein S9/S16 [PF00380.22]								0	d__Bacteria;p__Patescibacteria;c__Paceibacteria;o__Moranbacterales;f__UBA2206;g__XYA2-FULL-43-15;s__
erpe_2018_pw_0hr_WHONDRS-PP48-000085_A_bin.1_NODE_17_length_65434_cov_2.218384_60	erpe_2018_pw_0hr_WHONDRS-PP48-000085_A_bin.1	NODE_17_length_65434_cov_2.218384	60	57025	57429	-1	C	tam:Theam_0379	K02871	tam:Theam_0379 (K02871) RP-L13, MRPL13, rplM; large subunit ribosomal protein L13	FALSE	0.582	146	1.33e-37	A0A0G0ER00_9BACT	UniRef90_A0A0G0ER00 50S ribosomal protein L13 n=1 Tax=Candidatus Moranbacteria bacterium GW2011_GWF2_35_39 TaxID=1618721 RepID=A0A0G0ER00_9BACT	Candidatus Moranbacteria bacterium GW2011_GWF2_35_39	FALSE	0.743	194	7.81e-54								Ribosomal protein L13 [PF00572.21]								0	d__Bacteria;p__Patescibacteria;c__Paceibacteria;o__Moranbacterales;f__UBA2206;g__XYA2-FULL-43-15;s__
erpe_2018_pw_0hr_WHONDRS-PP48-000085_A_bin.1_NODE_17_length_65434_cov_2.218384_61	erpe_2018_pw_0hr_WHONDRS-PP48-000085_A_bin.1	NODE_17_length_65434_cov_2.218384	61	57586	57948	-1	C	ccro:CMC5_007650	K02879	ccro:CMC5_007650 (K02879) RP-L17, MRPL17, rplQ; large subunit ribosomal protein L17	FALSE	0.359	87	1.97e-17	A0A1F6SRM7_9BACT	UniRef90_A0A1F6SRM7 50S ribosomal protein L17 n=1 Tax=Candidatus Moranbacteria bacterium RIFOXYA2_FULL_43_15 TaxID=1801648 RepID=A0A1F6SRM7_9BACT	Candidatus Moranbacteria bacterium RIFOXYA2_FULL_43_15	FALSE	0.782	194	2.95e-54								Ribosomal protein L17 [PF01196.22]								0	d__Bacteria;p__Patescibacteria;c__Paceibacteria;o__Moranbacterales;f__UBA2206;g__XYA2-FULL-43-15;s__
erpe_2018_pw_0hr_WHONDRS-PP48-000085_A_bin.1_NODE_17_length_65434_cov_2.218384_62	erpe_2018_pw_0hr_WHONDRS-PP48-000085_A_bin.1	NODE_17_length_65434_cov_2.218384	62	57959	58963	-1	B	cgw:UR58_C0001G0435	K03040	cgw:UR58_C0001G0435 (K03040) rpoA; DNA-directed RNA polymerase subunit alpha [EC:2.7.7.6]	FALSE	0.459	266	1.55e-75	A0A1F6SRJ9_9BACT	UniRef90_A0A1F6SRJ9 DNA-directed RNA polymerase subunit alpha n=1 Tax=Candidatus Moranbacteria bacterium RIFOXYA2_FULL_43_15 TaxID=1801648 RepID=A0A1F6SRJ9_9BACT	Candidatus Moranbacteria bacterium RIFOXYA2_FULL_43_15	TRUE	0.878	589	3.69e-187								RNA polymerase Rpb3/RpoA insert domain [PF01000.29]; RNA polymerase Rpb3/Rpb11 dimerisation domain [PF01193.27]; Bacterial RNA polymerase, alpha chain C terminal domain [PF03118.18]								0	d__Bacteria;p__Patescibacteria;c__Paceibacteria;o__Moranbacterales;f__UBA2206;g__XYA2-FULL-43-15;s__
erpe_2018_pw_0hr_WHONDRS-PP48-000085_A_bin.1_NODE_17_length_65434_cov_2.218384_63	erpe_2018_pw_0hr_WHONDRS-PP48-000085_A_bin.1	NODE_17_length_65434_cov_2.218384	63	59018	59650	-1	B	mbat:BN1208_0236	K02986	mbat:BN1208_0236 (K02986) RP-S4, rpsD; small subunit ribosomal protein S4	FALSE	0.541	218	6.06e-61	A0A1F6SRN2_9BACT	UniRef90_A0A1F6SRN2 30S ribosomal protein S4 n=1 Tax=Candidatus Moranbacteria bacterium RIFOXYA2_FULL_43_15 TaxID=1801648 RepID=A0A1F6SRN2_9BACT	Candidatus Moranbacteria bacterium RIFOXYA2_FULL_43_15	TRUE	0.921	407	2.75e-126								Ribosomal protein S4/S9 N-terminal domain [PF00163.22]; S4 domain [PF01479.28]								0	d__Bacteria;p__Patescibacteria;c__Paceibacteria;o__Moranbacterales;f__UBA2206;g__XYA2-FULL-43-15;s__
erpe_2018_pw_0hr_WHONDRS-PP48-000085_A_bin.1_NODE_17_length_65434_cov_2.218384_64	erpe_2018_pw_0hr_WHONDRS-PP48-000085_A_bin.1	NODE_17_length_65434_cov_2.218384	64	59760	60269	-1	C	pwo:UX70_C0001G0064	K02948	pwo:UX70_C0001G0064 (K02948) RP-S11, MRPS11, rpsK; small subunit ribosomal protein S11	FALSE	0.626	145	1.55e-36	A0A1F6SRT1_9BACT	UniRef90_A0A1F6SRT1 30S ribosomal protein S11 n=1 Tax=Candidatus Moranbacteria bacterium RIFOXYA2_FULL_43_15 TaxID=1801648 RepID=A0A1F6SRT1_9BACT	Candidatus Moranbacteria bacterium RIFOXYA2_FULL_43_15	FALSE	0.873	252	1.48e-73								Ribosomal protein S11 [PF00411.22]								0	d__Bacteria;p__Patescibacteria;c__Paceibacteria;o__Moranbacterales;f__UBA2206;g__XYA2-FULL-43-15;s__
erpe_2018_pw_0hr_WHONDRS-PP48-000085_A_bin.1_NODE_17_length_65434_cov_2.218384_65	erpe_2018_pw_0hr_WHONDRS-PP48-000085_A_bin.1	NODE_17_length_65434_cov_2.218384	65	60351	60737	-1	C	pwo:UX70_C0001G0065	K02952	pwo:UX70_C0001G0065 (K02952) RP-S13, rpsM; small subunit ribosomal protein S13	FALSE	0.624	154	1.83e-40	A0A1F6SRU7_9BACT	UniRef90_A0A1F6SRU7 30S ribosomal protein S13 n=1 Tax=Candidatus Moranbacteria bacterium RIFOXYA2_FULL_43_15 TaxID=1801648 RepID=A0A1F6SRU7_9BACT	Candidatus Moranbacteria bacterium RIFOXYA2_FULL_43_15	FALSE	0.878	236	1.24e-68								Ribosomal protein S13/S18 [PF00416.25]								0	d__Bacteria;p__Patescibacteria;c__Paceibacteria;o__Moranbacterales;f__UBA2206;g__XYA2-FULL-43-15;s__
erpe_2018_pw_0hr_WHONDRS-PP48-000085_A_bin.1_NODE_17_length_65434_cov_2.218384_66	erpe_2018_pw_0hr_WHONDRS-PP48-000085_A_bin.1	NODE_17_length_65434_cov_2.218384	66	60945	61163	-1	C	mnd:KOY48_02810	K02518	mnd:KOY48_02810 (K02518) infA; translation initiation factor IF-1	FALSE	0.734	109	4.4e-26	A0A1F6SS44_9BACT	UniRef90_A0A1F6SS44 Translation initiation factor IF-1 n=1 Tax=Candidatus Moranbacteria bacterium RIFOXYA2_FULL_43_15 TaxID=1801648 RepID=A0A1F6SS44_9BACT	Candidatus Moranbacteria bacterium RIFOXYA2_FULL_43_15	FALSE	0.939	144	5.78e-38								Translation initiation factor 1A / IF-1 [PF01176.22]								0	d__Bacteria;p__Patescibacteria;c__Paceibacteria;o__Moranbacterales;f__UBA2206;g__XYA2-FULL-43-15;s__
erpe_2018_pw_0hr_WHONDRS-PP48-000085_A_bin.1_NODE_17_length_65434_cov_2.218384_67	erpe_2018_pw_0hr_WHONDRS-PP48-000085_A_bin.1	NODE_17_length_65434_cov_2.218384	67	61360	63309	-1	B	pwo:UX70_C0001G0070		pwo:UX70_C0001G0070 ()	FALSE	0.29	173	1.31e-40	A0A1F6SRS7_9BACT	UniRef90_A0A1F6SRS7 Uncharacterized protein n=1 Tax=Candidatus Moranbacteria bacterium RIFOXYA2_FULL_43_15 TaxID=1801648 RepID=A0A1F6SRS7_9BACT	Candidatus Moranbacteria bacterium RIFOXYA2_FULL_43_15	TRUE	0.77	1019	0																0	d__Bacteria;p__Patescibacteria;c__Paceibacteria;o__Moranbacterales;f__UBA2206;g__XYA2-FULL-43-15;s__
erpe_2018_pw_0hr_WHONDRS-PP48-000085_A_bin.1_NODE_17_length_65434_cov_2.218384_68	erpe_2018_pw_0hr_WHONDRS-PP48-000085_A_bin.1	NODE_17_length_65434_cov_2.218384	68	63496	64764	-1	A	bbgw:UT28_C0001G0687	K03590	bbgw:UT28_C0001G0687 (K03590) ftsA; cell division protein FtsA	TRUE	0.59	477	6.95e-147	A0A1F6SRP6_9BACT	UniRef90_A0A1F6SRP6 FtsA domain-containing protein n=1 Tax=Candidatus Moranbacteria bacterium RIFOXYA2_FULL_43_15 TaxID=1801648 RepID=A0A1F6SRP6_9BACT	Candidatus Moranbacteria bacterium RIFOXYA2_FULL_43_15	TRUE	0.923	817	3.38e-264								Type IV pilus assembly protein PilM; [PF11104.11]; Cell division protein FtsA [PF14450.9]; MreB/Mbl protein [PF06723.16]; Hsp70 protein [PF00012.23]								0	d__Bacteria;p__Patescibacteria;c__Paceibacteria;o__Moranbacterales;f__UBA2206;g__XYA2-FULL-43-15;s__
erpe_2018_pw_0hr_WHONDRS-PP48-000085_A_bin.1_NODE_17_length_65434_cov_2.218384_69	erpe_2018_pw_0hr_WHONDRS-PP48-000085_A_bin.1	NODE_17_length_65434_cov_2.218384	69	64858	65433	-1	E																														0	d__Bacteria;p__Patescibacteria;c__Paceibacteria;o__Moranbacterales;f__UBA2206;g__XYA2-FULL-43-15;s__
erpe_2018_pw_0hr_WHONDRS-PP48-000085_A_bin.1_NODE_204_length_21078_cov_2.178034_1	erpe_2018_pw_0hr_WHONDRS-PP48-000085_A_bin.1	NODE_204_length_21078_cov_2.178034	1	3	107	1	C								K2FV60_9BACT	UniRef90_K2FV60 Integrase core protein n=1 Tax=uncultured bacterium TaxID=77133 RepID=K2FV60_9BACT	uncultured bacterium	FALSE	0.896	66	1.56e-11								Integrase core domain [PF13683.9]								0	d__Bacteria;p__Patescibacteria;c__Paceibacteria;o__Moranbacterales;f__UBA2206;g__XYA2-FULL-43-15;s__
erpe_2018_pw_0hr_WHONDRS-PP48-000085_A_bin.1_NODE_204_length_21078_cov_2.178034_2	erpe_2018_pw_0hr_WHONDRS-PP48-000085_A_bin.1	NODE_204_length_21078_cov_2.178034	2	214	1317	1	B	kme:H0A61_02250	K04096	kme:H0A61_02250 (K04096) smf; DNA processing protein	FALSE	0.445	286	6.37e-82	A0A1F6SQ39_9BACT	UniRef90_A0A1F6SQ39 DNA protecting protein DprA n=1 Tax=Candidatus Moranbacteria bacterium RIFOXYA2_FULL_43_15 TaxID=1801648 RepID=A0A1F6SQ39_9BACT	Candidatus Moranbacteria bacterium RIFOXYA2_FULL_43_15	TRUE	0.845	627	2.32e-199								DNA recombination-mediator protein A [PF02481.18]; DprA winged helix domain [PF17782.4]					VOG01339	REFSEQ DNA-protecting protein DprA; Xu	Xu	0	d__Bacteria;p__Patescibacteria;c__Paceibacteria;o__Moranbacterales;f__UBA2206;g__XYA2-FULL-43-15;s__
erpe_2018_pw_0hr_WHONDRS-PP48-000085_A_bin.1_NODE_204_length_21078_cov_2.178034_3	erpe_2018_pw_0hr_WHONDRS-PP48-000085_A_bin.1	NODE_204_length_21078_cov_2.178034	3	1374	3617	1	A	ttr:Tter_0485	K03168	ttr:Tter_0485 (K03168) topA; DNA topoisomerase I [EC:5.6.2.1]	TRUE	0.486	658	1.51e-203	A0A1F6SPX9_9BACT	UniRef90_A0A1F6SPX9 DNA topoisomerase 1 n=1 Tax=Candidatus Moranbacteria bacterium RIFOXYA2_FULL_43_15 TaxID=1801648 RepID=A0A1F6SPX9_9BACT	Candidatus Moranbacteria bacterium RIFOXYA2_FULL_43_15	TRUE	0.875	1359	0								DNA topoisomerase [PF01131.23]; Toprim domain [PF01751.25]; Topoisomerase DNA binding C4 zinc finger [PF01396.22]					VOG21448	sp|Q5UQB5|TOP1P_MIMIV DNA topoisomerase 1 type prokaryotic; XhXs	Xh;Xs	0	d__Bacteria;p__Patescibacteria;c__Paceibacteria;o__Moranbacterales;f__UBA2206;g__XYA2-FULL-43-15;s__
erpe_2018_pw_0hr_WHONDRS-PP48-000085_A_bin.1_NODE_204_length_21078_cov_2.178034_4	erpe_2018_pw_0hr_WHONDRS-PP48-000085_A_bin.1	NODE_204_length_21078_cov_2.178034	4	3733	5232	1	A	aft:BBF96_06655	K01139	aft:BBF96_06655 (K01139) spoT; GTP diphosphokinase / guanosine-3',5'-bis(diphosphate) 3'-diphosphatase [EC:2.7.6.5 3.1.7.2]	TRUE	0.531	492	2.07e-150	A0A1F6SPM7_9BACT	UniRef90_A0A1F6SPM7 Uncharacterized protein n=1 Tax=Candidatus Moranbacteria bacterium RIFOXYA2_FULL_43_15 TaxID=1801648 RepID=A0A1F6SPM7_9BACT	Candidatus Moranbacteria bacterium RIFOXYA2_FULL_43_15	TRUE	0.914	954	2.979e-310								HD domain [PF13328.9]; Region found in RelA / SpoT proteins [PF04607.20]; TGS domain [PF02824.24]					VOG00918	sp|O87331|RELA_CORGL GTP pyrophosphokinase; Xh	Xh	0	d__Bacteria;p__Patescibacteria;c__Paceibacteria;o__Moranbacterales;f__UBA2206;g__XYA2-FULL-43-15;s__
erpe_2018_pw_0hr_WHONDRS-PP48-000085_A_bin.1_NODE_204_length_21078_cov_2.178034_5	erpe_2018_pw_0hr_WHONDRS-PP48-000085_A_bin.1	NODE_204_length_21078_cov_2.178034	5	5412	5738	-1	E																														0	d__Bacteria;p__Patescibacteria;c__Paceibacteria;o__Moranbacterales;f__UBA2206;g__XYA2-FULL-43-15;s__
erpe_2018_pw_0hr_WHONDRS-PP48-000085_A_bin.1_NODE_204_length_21078_cov_2.178034_6	erpe_2018_pw_0hr_WHONDRS-PP48-000085_A_bin.1	NODE_204_length_21078_cov_2.178034	6	5788	6759	-1	B	txy:Thexy_2404	K03497	txy:Thexy_2404 (K03497) parB, spo0J; ParB family transcriptional regulator, chromosome partitioning protein	FALSE	0.522	254	2.27e-71	A0A1F6SQ59_9BACT	UniRef90_A0A1F6SQ59 ParB domain-containing protein n=1 Tax=Candidatus Moranbacteria bacterium RIFOXYA2_FULL_43_15 TaxID=1801648 RepID=A0A1F6SQ59_9BACT	Candidatus Moranbacteria bacterium RIFOXYA2_FULL_43_15	TRUE	0.791	457	2.03e-141								ParB/Sulfiredoxin domain [PF02195.21]; HTH domain found in ParB protein [PF17762.4]					VOG01367	REFSEQ hypothetical protein; Xu	Xu	0	d__Bacteria;p__Patescibacteria;c__Paceibacteria;o__Moranbacterales;f__UBA2206;g__XYA2-FULL-43-15;s__
erpe_2018_pw_0hr_WHONDRS-PP48-000085_A_bin.1_NODE_204_length_21078_cov_2.178034_7	erpe_2018_pw_0hr_WHONDRS-PP48-000085_A_bin.1	NODE_204_length_21078_cov_2.178034	7	7038	7826	-1	B	hpk:Hprae_2102	K03496	hpk:Hprae_2102 (K03496) parA, soj; chromosome partitioning protein	FALSE	0.589	290	3.99e-85	A0A1F6SPX5_9BACT	UniRef90_A0A1F6SPX5 AAA_31 domain-containing protein n=3 Tax=Candidatus Moranbacteria TaxID=1752737 RepID=A0A1F6SPX5_9BACT	Candidatus Moranbacteria	TRUE	0.922	507	3.82e-160								AAA domain [PF13614.9]; VirC1 protein [PF07015.14]; Cellulose biosynthesis protein BcsQ [PF06564.15]; ATPase MipZ [PF09140.14]; NUBPL iron-transfer P-loop NTPase [PF10609.12]; CobQ/CobB/MinD/ParA nucleotide binding domain [PF01656.26]; Anion-transporting ATPase [PF02374.18]					VOG16867	sp|P07620|PARA_ECOLX Plasmid partition protein A; Xh	Xh	0	d__Bacteria;p__Patescibacteria;c__Paceibacteria;o__Moranbacterales;f__UBA2206;g__XYA2-FULL-43-15;s__
erpe_2018_pw_0hr_WHONDRS-PP48-000085_A_bin.1_NODE_204_length_21078_cov_2.178034_8	erpe_2018_pw_0hr_WHONDRS-PP48-000085_A_bin.1	NODE_204_length_21078_cov_2.178034	8	8169	9392	-1	A	cgw:UR58_C0001G0049		cgw:UR58_C0001G0049 ()	TRUE	0.481	360	1.12e-106	A0A2J0KNL7_9BACT	UniRef90_A0A2J0KNL7 Uncharacterized protein n=1 Tax=Candidatus Moranbacteria bacterium CG08_land_8_20_14_0_20_34_16 TaxID=1974670 RepID=A0A2J0KNL7_9BACT	Candidatus Moranbacteria bacterium CG08_land_8_20_14_0_20_34_16	TRUE	0.639	512	4.38e-159								FtsX-like permease family [PF02687.24]; MacB-like periplasmic core domain [PF12704.10]								0	d__Bacteria;p__Patescibacteria;c__Paceibacteria;o__Moranbacterales;f__UBA2206;g__XYA2-FULL-43-15;s__
erpe_2018_pw_0hr_WHONDRS-PP48-000085_A_bin.1_NODE_204_length_21078_cov_2.178034_9	erpe_2018_pw_0hr_WHONDRS-PP48-000085_A_bin.1	NODE_204_length_21078_cov_2.178034	9	9397	10710	-1	B	cgw:UR58_C0001G0050	K02003	cgw:UR58_C0001G0050 (K02003) ABC.CD.A; putative ABC transport system ATP-binding protein	FALSE	0.398	303	1.24e-86	A0A2J0KSV4_9BACT	UniRef90_A0A2J0KSV4 ABC transporter domain-containing protein n=1 Tax=Candidatus Moranbacteria bacterium CG08_land_8_20_14_0_20_34_16 TaxID=1974670 RepID=A0A2J0KSV4_9BACT	Candidatus Moranbacteria bacterium CG08_land_8_20_14_0_20_34_16	TRUE	0.679	592	4.17e-186								ABC transporter [PF00005.30]; RecF/RecN/SMC N terminal domain [PF02463.22]					VOG19828	sp|P44662|Y361_HAEIN Probable iron transport system ATP-binding protein HI_0361; Xh	Xh	0	d__Bacteria;p__Patescibacteria;c__Paceibacteria;o__Moranbacterales;f__UBA2206;g__XYA2-FULL-43-15;s__
erpe_2018_pw_0hr_WHONDRS-PP48-000085_A_bin.1_NODE_204_length_21078_cov_2.178034_10	erpe_2018_pw_0hr_WHONDRS-PP48-000085_A_bin.1	NODE_204_length_21078_cov_2.178034	10	10856	11857	-1	B	rpor:RHAB15C_0000927		rpor:RHAB15C_0000927 ()	FALSE	0.5	306	3.63e-89	A0A7X6WUB9_9BACT	UniRef90_A0A7X6WUB9 Putative gluconeogenesis factor n=1 Tax=Candidatus Moranbacteria bacterium TaxID=2045217 RepID=A0A7X6WUB9_9BACT	Candidatus Moranbacteria bacterium	TRUE	0.674	447	1.13e-137								2-phospho-L-lactate transferase CofD [PF01933.21]								0	d__Bacteria;p__Patescibacteria;c__Paceibacteria;o__Moranbacterales;f__UBA2206;g__XYA2-FULL-43-15;s__
erpe_2018_pw_0hr_WHONDRS-PP48-000085_A_bin.1_NODE_204_length_21078_cov_2.178034_11	erpe_2018_pw_0hr_WHONDRS-PP48-000085_A_bin.1	NODE_204_length_21078_cov_2.178034	11	11854	12534	-1	B	broc:IPI25_07910	K23144,K23144	broc:IPI25_07910 (K23144) K23144; UDP-N-acetylglucosamine diphosphorylase / glucose-1-phosphate thymidylyltransferase / UDP-N-acetylgalactosamine diphosphorylase / glucosamine-1-phosphate N-acetyltransferase / galactosamine-1-phosphate N-acetyltransferase [EC:2.7.7.23 2.7.7.24 2.7.7.83 2.3.1.157 2.3.1.276]	FALSE	0.416	163	7.9e-42	A0A0G0F6Z6_9BACT	UniRef90_A0A0G0F6Z6 Glucose-1-phosphate thymidylyltransferase n=1 Tax=Candidatus Moranbacteria bacterium GW2011_GWF1_36_78 TaxID=1618718 RepID=A0A0G0F6Z6_9BACT	Candidatus Moranbacteria bacterium GW2011_GWF1_36_78	TRUE	0.78	362	1.73e-110								Nucleotidyl transferase [PF00483.26]; MobA-like NTP transferase domain [PF12804.10]; 2-C-methyl-D-erythritol 4-phosphate cytidylyltransferase [PF01128.22]					VOG00376	sp|P55257|RMLA_YEREN Glucose-1-phosphate thymidylyltransferase; Xh	Xh	0	d__Bacteria;p__Patescibacteria;c__Paceibacteria;o__Moranbacterales;f__UBA2206;g__XYA2-FULL-43-15;s__
erpe_2018_pw_0hr_WHONDRS-PP48-000085_A_bin.1_NODE_204_length_21078_cov_2.178034_12	erpe_2018_pw_0hr_WHONDRS-PP48-000085_A_bin.1	NODE_204_length_21078_cov_2.178034	12	12631	15297	-1	A	scd:Spica_2714	K01869	scd:Spica_2714 (K01869) LARS, leuS; leucyl-tRNA synthetase [EC:6.1.1.4]	TRUE	0.518	857	8.86e-270	A0A2G9Z4U6_9BACT	UniRef90_A0A2G9Z4U6 Leucine--tRNA ligase n=1 Tax=Candidatus Moranbacteria bacterium CG23_combo_of_CG06-09_8_20_14_all_35_22 TaxID=1974674 RepID=A0A2G9Z4U6_9BACT	Candidatus Moranbacteria bacterium CG23_combo_of_CG06-09_8_20_14_all_35_22	TRUE	0.701	1242	0								tRNA synthetases class I (I, L, M and V) [PF00133.25]; Leucyl-tRNA synthetase, Domain 2 [PF13603.9]; tRNA synthetases class I (M) [PF09334.14]; Anticodon-binding domain of tRNA ligase [PF08264.16]								0	d__Bacteria;p__Patescibacteria;c__Paceibacteria;o__Moranbacterales;f__UBA2206;g__XYA2-FULL-43-15;s__
erpe_2018_pw_0hr_WHONDRS-PP48-000085_A_bin.1_NODE_204_length_21078_cov_2.178034_13	erpe_2018_pw_0hr_WHONDRS-PP48-000085_A_bin.1	NODE_204_length_21078_cov_2.178034	13	15397	16404	-1	C	sedd:ERJ70_01185		sedd:ERJ70_01185 ()	FALSE	0.34	130	6.92e-29	A0A1F6SUB7_9BACT	UniRef90_A0A1F6SUB7 Uncharacterized protein n=1 Tax=Candidatus Moranbacteria bacterium RIFOXYA2_FULL_43_15 TaxID=1801648 RepID=A0A1F6SUB7_9BACT	Candidatus Moranbacteria bacterium RIFOXYA2_FULL_43_15	FALSE	0.496	298	2.57e-86								Domain of unknown function (DUF4349) [PF14257.9]								0	d__Bacteria;p__Patescibacteria;c__Paceibacteria;o__Moranbacterales;f__UBA2206;g__XYA2-FULL-43-15;s__
erpe_2018_pw_0hr_WHONDRS-PP48-000085_A_bin.1_NODE_204_length_21078_cov_2.178034_14	erpe_2018_pw_0hr_WHONDRS-PP48-000085_A_bin.1	NODE_204_length_21078_cov_2.178034	14	16534	16977	-1	C	tvr:TVD_09405		tvr:TVD_09405 ()	FALSE	0.437	100	2.44e-21	A0A1F5AB59_9BACT	UniRef90_A0A1F5AB59 CaMKII_AD domain-containing protein n=1 Tax=Candidatus Atribacteria bacterium RBG_19FT_COMBO_35_14 TaxID=1797291 RepID=A0A1F5AB59_9BACT	Candidatus Atribacteria bacterium RBG_19FT_COMBO_35_14	FALSE	0.484	111	4.46e-25								Calcium/calmodulin dependent protein kinase II association domain [PF08332.13]; SnoaL-like domain [PF13474.9]; Domain of unknown function (DUF4440) [PF14534.9]								0	d__Bacteria;p__Patescibacteria;c__Paceibacteria;o__Moranbacterales;f__UBA2206;g__XYA2-FULL-43-15;s__
erpe_2018_pw_0hr_WHONDRS-PP48-000085_A_bin.1_NODE_204_length_21078_cov_2.178034_15	erpe_2018_pw_0hr_WHONDRS-PP48-000085_A_bin.1	NODE_204_length_21078_cov_2.178034	15	17210	17653	-1	C	jet:L3J17_10365		jet:L3J17_10365 ()	FALSE	0.378	81	1.19e-14	A0A1F6SUX6_9BACT	UniRef90_A0A1F6SUX6 Uncharacterized protein n=1 Tax=Candidatus Moranbacteria bacterium RIFOXYA2_FULL_43_15 TaxID=1801648 RepID=A0A1F6SUX6_9BACT	Candidatus Moranbacteria bacterium RIFOXYA2_FULL_43_15	FALSE	0.849	260	9.62e-77								Putative carbonic anhydrase [PF20393.1]								0	d__Bacteria;p__Patescibacteria;c__Paceibacteria;o__Moranbacterales;f__UBA2206;g__XYA2-FULL-43-15;s__
erpe_2018_pw_0hr_WHONDRS-PP48-000085_A_bin.1_NODE_204_length_21078_cov_2.178034_16	erpe_2018_pw_0hr_WHONDRS-PP48-000085_A_bin.1	NODE_204_length_21078_cov_2.178034	16	17687	18130	-1	C	pwo:UX70_C0001G0424	K02114	pwo:UX70_C0001G0424 (K02114) ATPF1E, atpC; F-type H+-transporting ATPase subunit epsilon	FALSE	0.596	164	1.17e-43	A0A1F6SU72_9BACT	UniRef90_A0A1F6SU72 ATP synthase epsilon chain n=1 Tax=Candidatus Moranbacteria bacterium RIFOXYA2_FULL_43_15 TaxID=1801648 RepID=A0A1F6SU72_9BACT	Candidatus Moranbacteria bacterium RIFOXYA2_FULL_43_15	FALSE	0.791	232	5.22e-67								ATP synthase, Delta/Epsilon chain, beta-sandwich domain [PF02823.19]								0	d__Bacteria;p__Patescibacteria;c__Paceibacteria;o__Moranbacterales;f__UBA2206;g__XYA2-FULL-43-15;s__
erpe_2018_pw_0hr_WHONDRS-PP48-000085_A_bin.1_NODE_204_length_21078_cov_2.178034_17	erpe_2018_pw_0hr_WHONDRS-PP48-000085_A_bin.1	NODE_204_length_21078_cov_2.178034	17	18275	19684	-1	A	pwo:UX70_C0001G0423	K02112	pwo:UX70_C0001G0423 (K02112) ATPF1B, atpD; F-type H+/Na+-transporting ATPase subunit beta [EC:7.1.2.2 7.2.2.1]	TRUE	0.78	742	1.66e-237	A0A2J0KRS2_9BACT	UniRef90_A0A2J0KRS2 ATP synthase subunit beta n=1 Tax=Candidatus Moranbacteria bacterium CG08_land_8_20_14_0_20_34_16 TaxID=1974670 RepID=A0A2J0KRS2_9BACT	Candidatus Moranbacteria bacterium CG08_land_8_20_14_0_20_34_16	TRUE	0.816	783	1.69e-251								ATP synthase alpha/beta family, nucleotide-binding domain [PF00006.28]; ATP synthase alpha/beta family, beta-barrel domain [PF02874.26]								0	d__Bacteria;p__Patescibacteria;c__Paceibacteria;o__Moranbacterales;f__UBA2206;g__XYA2-FULL-43-15;s__
erpe_2018_pw_0hr_WHONDRS-PP48-000085_A_bin.1_NODE_204_length_21078_cov_2.178034_18	erpe_2018_pw_0hr_WHONDRS-PP48-000085_A_bin.1	NODE_204_length_21078_cov_2.178034	18	19997	20236	1	E																														0	d__Bacteria;p__Patescibacteria;c__Paceibacteria;o__Moranbacterales;f__UBA2206;g__XYA2-FULL-43-15;s__
erpe_2018_pw_0hr_WHONDRS-PP48-000085_A_bin.1_NODE_204_length_21078_cov_2.178034_19	erpe_2018_pw_0hr_WHONDRS-PP48-000085_A_bin.1	NODE_204_length_21078_cov_2.178034	19	20491	21078	-1	C	pwo:UX70_C0001G0422	K02115	pwo:UX70_C0001G0422 (K02115) ATPF1G, atpG; F-type H+-transporting ATPase subunit gamma	FALSE	0.639	246	4.44e-71	A0A1F6SUB4_9BACT	UniRef90_A0A1F6SUB4 ATP synthase gamma chain n=1 Tax=Candidatus Moranbacteria bacterium RIFOXYA2_FULL_43_15 TaxID=1801648 RepID=A0A1F6SUB4_9BACT	Candidatus Moranbacteria bacterium RIFOXYA2_FULL_43_15	FALSE	0.87	353	7.91e-108								ATP synthase [PF00231.22]								0	d__Bacteria;p__Patescibacteria;c__Paceibacteria;o__Moranbacterales;f__UBA2206;g__XYA2-FULL-43-15;s__
erpe_2018_pw_0hr_WHONDRS-PP48-000085_A_bin.1_NODE_2056_length_7946_cov_2.161146_1	erpe_2018_pw_0hr_WHONDRS-PP48-000085_A_bin.1	NODE_2056_length_7946_cov_2.161146	1	89	2584	1	B	mib:UY43_C0001G0322		mib:UY43_C0001G0322 ()	FALSE	0.363	85	5.43e-13	A0A1F6SRH7_9BACT	UniRef90_A0A1F6SRH7 Uncharacterized protein n=1 Tax=Candidatus Moranbacteria bacterium RIFOXYA2_FULL_43_15 TaxID=1801648 RepID=A0A1F6SRH7_9BACT	Candidatus Moranbacteria bacterium RIFOXYA2_FULL_43_15	TRUE	0.61	988	1.688e-315																0	d__Bacteria;p__Patescibacteria;c__Paceibacteria;o__Moranbacterales;f__UBA2206;g__XYA2-FULL-43-15;s__
erpe_2018_pw_0hr_WHONDRS-PP48-000085_A_bin.1_NODE_2056_length_7946_cov_2.161146_2	erpe_2018_pw_0hr_WHONDRS-PP48-000085_A_bin.1	NODE_2056_length_7946_cov_2.161146	2	2625	3314	1	B	cgw:UR58_C0001G0341		cgw:UR58_C0001G0341 ()	FALSE	0.445	179	3.16e-47	A0A1F6SRH6_9BACT	UniRef90_A0A1F6SRH6 Uncharacterized protein n=1 Tax=Candidatus Moranbacteria bacterium RIFOXYA2_FULL_43_15 TaxID=1801648 RepID=A0A1F6SRH6_9BACT	Candidatus Moranbacteria bacterium RIFOXYA2_FULL_43_15	TRUE	0.86	408	1.9e-126																0	d__Bacteria;p__Patescibacteria;c__Paceibacteria;o__Moranbacterales;f__UBA2206;g__XYA2-FULL-43-15;s__
erpe_2018_pw_0hr_WHONDRS-PP48-000085_A_bin.1_NODE_21_length_60138_cov_2.220176_1	erpe_2018_pw_0hr_WHONDRS-PP48-000085_A_bin.1	NODE_21_length_60138_cov_2.220176	1	96	218	-1	E																														0	d__Bacteria;p__Patescibacteria;c__Paceibacteria;o__Moranbacterales;f__UBA2206;g__XYA2-FULL-43-15;s__
erpe_2018_pw_0hr_WHONDRS-PP48-000085_A_bin.1_NODE_21_length_60138_cov_2.220176_2	erpe_2018_pw_0hr_WHONDRS-PP48-000085_A_bin.1	NODE_21_length_60138_cov_2.220176	2	215	1654	-1	A	rher:EHE19_001360	K01883	rher:EHE19_001360 (K01883) CARS, cysS; cysteinyl-tRNA synthetase [EC:6.1.1.16]	TRUE	0.497	430	1.16e-129	A0A349PIK0_9BACT	UniRef90_A0A349PIK0 Cysteine--tRNA ligase n=1 Tax=Candidatus Moranbacteria bacterium TaxID=2045217 RepID=A0A349PIK0_9BACT	Candidatus Moranbacteria bacterium	TRUE	0.698	669	8.32e-212								tRNA synthetases class I (C) catalytic domain [PF01406.22]; tRNA synthetases class I (M) [PF09334.14]; DALR domain [PF09190.14]; tRNA synthetases class I (I, L, M and V) [PF00133.25]					VOG09280	sp|Q54KR1|SYCC_DICDI Cysteine--tRNA ligase, cytoplasmic; Xh	Xh	0	d__Bacteria;p__Patescibacteria;c__Paceibacteria;o__Moranbacterales;f__UBA2206;g__XYA2-FULL-43-15;s__
erpe_2018_pw_0hr_WHONDRS-PP48-000085_A_bin.1_NODE_21_length_60138_cov_2.220176_3	erpe_2018_pw_0hr_WHONDRS-PP48-000085_A_bin.1	NODE_21_length_60138_cov_2.220176	3	1739	2647	-1	B	cwo:Cwoe_3190	K03284	cwo:Cwoe_3190 (K03284) corA; magnesium transporter	FALSE	0.388	195	1.29e-51	A0A1F6SN60_9BACT	UniRef90_A0A1F6SN60 Uncharacterized protein n=1 Tax=Candidatus Moranbacteria bacterium RIFOXYA2_FULL_43_15 TaxID=1801648 RepID=A0A1F6SN60_9BACT	Candidatus Moranbacteria bacterium RIFOXYA2_FULL_43_15	TRUE	0.917	581	6.25e-185								CorA-like Mg2+ transporter protein [PF01544.21]								0	d__Bacteria;p__Patescibacteria;c__Paceibacteria;o__Moranbacterales;f__UBA2206;g__XYA2-FULL-43-15;s__
erpe_2018_pw_0hr_WHONDRS-PP48-000085_A_bin.1_NODE_21_length_60138_cov_2.220176_4	erpe_2018_pw_0hr_WHONDRS-PP48-000085_A_bin.1	NODE_21_length_60138_cov_2.220176	4	2734	2994	1	C	bbgw:UT28_C0001G0443	K08998,K08998	bbgw:UT28_C0001G0443 (K08998) K08998; uncharacterized protein	FALSE	0.702	108	2.25e-25	A0A1F6SNF3_9BACT	UniRef90_A0A1F6SNF3 Putative membrane protein insertion efficiency factor n=1 Tax=Candidatus Moranbacteria bacterium RIFOXYA2_FULL_43_15 TaxID=1801648 RepID=A0A1F6SNF3_9BACT	Candidatus Moranbacteria bacterium RIFOXYA2_FULL_43_15	FALSE	0.918	150	1e-39								Putative membrane protein insertion efficiency factor [PF01809.21]								0	d__Bacteria;p__Patescibacteria;c__Paceibacteria;o__Moranbacterales;f__UBA2206;g__XYA2-FULL-43-15;s__
erpe_2018_pw_0hr_WHONDRS-PP48-000085_A_bin.1_NODE_21_length_60138_cov_2.220176_5	erpe_2018_pw_0hr_WHONDRS-PP48-000085_A_bin.1	NODE_21_length_60138_cov_2.220176	5	3134	3487	1	E																														0	d__Bacteria;p__Patescibacteria;c__Paceibacteria;o__Moranbacterales;f__UBA2206;g__XYA2-FULL-43-15;s__
erpe_2018_pw_0hr_WHONDRS-PP48-000085_A_bin.1_NODE_21_length_60138_cov_2.220176_6	erpe_2018_pw_0hr_WHONDRS-PP48-000085_A_bin.1	NODE_21_length_60138_cov_2.220176	6	3620	4675	1	A	mana:MAMMFC1_03853	K03526	mana:MAMMFC1_03853 (K03526) gcpE, ispG; (E)-4-hydroxy-3-methylbut-2-enyl-diphosphate synthase [EC:1.17.7.1 1.17.7.3]	TRUE	0.599	405	4.43e-123	A0A0G0ELY8_9BACT	UniRef90_A0A0G0ELY8 4-hydroxy-3-methylbut-2-en-1-yl diphosphate synthase (flavodoxin) n=2 Tax=Bacteria TaxID=2 RepID=A0A0G0ELY8_9BACT	Bacteria	TRUE	0.79	569	1.04e-179								GcpE protein [PF04551.17]								0	d__Bacteria;p__Patescibacteria;c__Paceibacteria;o__Moranbacterales;f__UBA2206;g__XYA2-FULL-43-15;s__
erpe_2018_pw_0hr_WHONDRS-PP48-000085_A_bin.1_NODE_21_length_60138_cov_2.220176_7	erpe_2018_pw_0hr_WHONDRS-PP48-000085_A_bin.1	NODE_21_length_60138_cov_2.220176	7	4677	5633	1	B	pwo:UX70_C0001G0730	K03979	pwo:UX70_C0001G0730 (K03979) obgE, cgtA, MTG2; GTPase [EC:3.6.5.-]	FALSE	0.567	343	2.96e-102	A0A1F6SND7_9BACT	UniRef90_A0A1F6SND7 GTPase Obg n=1 Tax=Candidatus Moranbacteria bacterium RIFOXYA2_FULL_43_15 TaxID=1801648 RepID=A0A1F6SND7_9BACT	Candidatus Moranbacteria bacterium RIFOXYA2_FULL_43_15	TRUE	0.873	574	2.79e-182								GTP1/OBG [PF01018.25]; 50S ribosome-binding GTPase [PF01926.26]; Ferrous iron transport protein B [PF02421.21]								0	d__Bacteria;p__Patescibacteria;c__Paceibacteria;o__Moranbacterales;f__UBA2206;g__XYA2-FULL-43-15;s__
erpe_2018_pw_0hr_WHONDRS-PP48-000085_A_bin.1_NODE_21_length_60138_cov_2.220176_8	erpe_2018_pw_0hr_WHONDRS-PP48-000085_A_bin.1	NODE_21_length_60138_cov_2.220176	8	5677	6054	1	C	mrub:DEO27_015520		mrub:DEO27_015520 ()	FALSE	0.561	127	3.42e-31	A0A1F6SNI3_9BACT	UniRef90_A0A1F6SNI3 Uncharacterized protein n=1 Tax=Candidatus Moranbacteria bacterium RIFOXYA2_FULL_43_15 TaxID=1801648 RepID=A0A1F6SNI3_9BACT	Candidatus Moranbacteria bacterium RIFOXYA2_FULL_43_15	FALSE	0.81	209	3.13e-59								Protein of unknown function (DUF1003) [PF06210.14]								0	d__Bacteria;p__Patescibacteria;c__Paceibacteria;o__Moranbacterales;f__UBA2206;g__XYA2-FULL-43-15;s__
erpe_2018_pw_0hr_WHONDRS-PP48-000085_A_bin.1_NODE_21_length_60138_cov_2.220176_9	erpe_2018_pw_0hr_WHONDRS-PP48-000085_A_bin.1	NODE_21_length_60138_cov_2.220176	9	6065	6280	1	C	meq:MSWHS_1657		meq:MSWHS_1657 ()	FALSE	0.574	69	4.83e-12	A0A1F6SNJ8_9BACT	UniRef90_A0A1F6SNJ8 DUF5652 domain-containing protein n=1 Tax=Candidatus Moranbacteria bacterium RIFOXYA2_FULL_43_15 TaxID=1801648 RepID=A0A1F6SNJ8_9BACT	Candidatus Moranbacteria bacterium RIFOXYA2_FULL_43_15	FALSE	0.882	131	2.61e-33								Family of unknown function (DUF5652) [PF18893.3]								0	d__Bacteria;p__Patescibacteria;c__Paceibacteria;o__Moranbacterales;f__UBA2206;g__XYA2-FULL-43-15;s__
erpe_2018_pw_0hr_WHONDRS-PP48-000085_A_bin.1_NODE_21_length_60138_cov_2.220176_10	erpe_2018_pw_0hr_WHONDRS-PP48-000085_A_bin.1	NODE_21_length_60138_cov_2.220176	10	6296	6994	1	B								A0A1F6SNE0_9BACT	UniRef90_A0A1F6SNE0 Uncharacterized protein n=1 Tax=Candidatus Moranbacteria bacterium RIFOXYA2_FULL_43_15 TaxID=1801648 RepID=A0A1F6SNE0_9BACT	Candidatus Moranbacteria bacterium RIFOXYA2_FULL_43_15	TRUE	0.835	402	4.64e-124																0	d__Bacteria;p__Patescibacteria;c__Paceibacteria;o__Moranbacterales;f__UBA2206;g__XYA2-FULL-43-15;s__
erpe_2018_pw_0hr_WHONDRS-PP48-000085_A_bin.1_NODE_21_length_60138_cov_2.220176_11	erpe_2018_pw_0hr_WHONDRS-PP48-000085_A_bin.1	NODE_21_length_60138_cov_2.220176	11	7013	7333	1	C	dtu:Dtur_0033	K04078	dtu:Dtur_0033 (K04078) groES, HSPE1; chaperonin GroES	FALSE	0.565	98	2.13e-21	A0A1F6SNF1_9BACT	UniRef90_A0A1F6SNF1 Co-chaperonin GroES n=1 Tax=Candidatus Moranbacteria bacterium RIFOXYA2_FULL_43_15 TaxID=1801648 RepID=A0A1F6SNF1_9BACT	Candidatus Moranbacteria bacterium RIFOXYA2_FULL_43_15	FALSE	0.864	166	1.16e-44								Chaperonin 10 Kd subunit [PF00166.24]								0	d__Bacteria;p__Patescibacteria;c__Paceibacteria;o__Moranbacterales;f__UBA2206;g__XYA2-FULL-43-15;s__
erpe_2018_pw_0hr_WHONDRS-PP48-000085_A_bin.1_NODE_21_length_60138_cov_2.220176_12	erpe_2018_pw_0hr_WHONDRS-PP48-000085_A_bin.1	NODE_21_length_60138_cov_2.220176	12	7533	8360	-1	B	mvc:MSVAZ_1135	K01069	mvc:MSVAZ_1135 (K01069) gloB, gloC, HAGH; hydroxyacylglutathione hydrolase [EC:3.1.2.6]	FALSE	0.262	75	3.29e-11	A0A1F6SN51_9BACT	UniRef90_A0A1F6SN51 Uncharacterized protein n=1 Tax=Candidatus Moranbacteria bacterium RIFOXYA2_FULL_43_15 TaxID=1801648 RepID=A0A1F6SN51_9BACT	Candidatus Moranbacteria bacterium RIFOXYA2_FULL_43_15	TRUE	0.81	460	2.55e-143								Rhodanese-like domain [PF00581.23]								0	d__Bacteria;p__Patescibacteria;c__Paceibacteria;o__Moranbacterales;f__UBA2206;g__XYA2-FULL-43-15;s__
erpe_2018_pw_0hr_WHONDRS-PP48-000085_A_bin.1_NODE_21_length_60138_cov_2.220176_13	erpe_2018_pw_0hr_WHONDRS-PP48-000085_A_bin.1	NODE_21_length_60138_cov_2.220176	13	8360	9286	-1	B	pmet:G4Y79_17925	K00604	pmet:G4Y79_17925 (K00604) MTFMT, fmt; methionyl-tRNA formyltransferase [EC:2.1.2.9]	FALSE	0.446	247	2.62e-69	A0A1F6SNE4_9BACT	UniRef90_A0A1F6SNE4 Methionyl-tRNA formyltransferase n=1 Tax=Candidatus Moranbacteria bacterium RIFOXYA2_FULL_43_15 TaxID=1801648 RepID=A0A1F6SNE4_9BACT	Candidatus Moranbacteria bacterium RIFOXYA2_FULL_43_15	TRUE	0.791	500	1.28e-156								Formyl transferase [PF00551.22]; Formyl transferase, C-terminal domain [PF02911.21]					VOG01810	sp|Q5HH12|PUR3_STAAC Phosphoribosylglycinamide formyltransferase; Xh	Xh	0	d__Bacteria;p__Patescibacteria;c__Paceibacteria;o__Moranbacterales;f__UBA2206;g__XYA2-FULL-43-15;s__
erpe_2018_pw_0hr_WHONDRS-PP48-000085_A_bin.1_NODE_21_length_60138_cov_2.220176_14	erpe_2018_pw_0hr_WHONDRS-PP48-000085_A_bin.1	NODE_21_length_60138_cov_2.220176	14	9479	9928	-1	C	cpr:CPR_1715	K01462	cpr:CPR_1715 (K01462) PDF, def; peptide deformylase [EC:3.5.1.88]	FALSE	0.481	122	7.95e-29	A0A1F6SND6_9BACT	UniRef90_A0A1F6SND6 Peptide deformylase n=1 Tax=Candidatus Moranbacteria bacterium RIFOXYA2_FULL_43_15 TaxID=1801648 RepID=A0A1F6SND6_9BACT	Candidatus Moranbacteria bacterium RIFOXYA2_FULL_43_15	FALSE	0.855	261	7.71e-77								Polypeptide deformylase [PF01327.24]					VOG12766	sp|B6JJP8|DEF_AFIC5 Peptide deformylase; Xh	Xh	0	d__Bacteria;p__Patescibacteria;c__Paceibacteria;o__Moranbacterales;f__UBA2206;g__XYA2-FULL-43-15;s__
erpe_2018_pw_0hr_WHONDRS-PP48-000085_A_bin.1_NODE_21_length_60138_cov_2.220176_15	erpe_2018_pw_0hr_WHONDRS-PP48-000085_A_bin.1	NODE_21_length_60138_cov_2.220176	15	10123	12162	-1	A	txy:Thexy_1394	K04066	txy:Thexy_1394 (K04066) priA; primosomal protein N' (replication factor Y) (superfamily II helicase) [EC:5.6.2.4]	TRUE	0.337	379	3.76e-109	A0A1F6SNA2_9BACT	UniRef90_A0A1F6SNA2 Primosomal protein N' n=1 Tax=Candidatus Moranbacteria bacterium RIFOXYA2_FULL_43_15 TaxID=1801648 RepID=A0A1F6SNA2_9BACT	Candidatus Moranbacteria bacterium RIFOXYA2_FULL_43_15	TRUE	0.774	1079	0								Type III restriction enzyme, res subunit [PF04851.18]; 3'DNA-binding domain (3'BD) [PF17764.4]; DEAD/DEAH box helicase [PF00270.32]; Primosomal protein N C-terminal domain [PF18074.4]; Helicase conserved C-terminal domain [PF00271.34]								0	d__Bacteria;p__Patescibacteria;c__Paceibacteria;o__Moranbacterales;f__UBA2206;g__XYA2-FULL-43-15;s__
erpe_2018_pw_0hr_WHONDRS-PP48-000085_A_bin.1_NODE_21_length_60138_cov_2.220176_16	erpe_2018_pw_0hr_WHONDRS-PP48-000085_A_bin.1	NODE_21_length_60138_cov_2.220176	16	12209	12529	1	E																														0	d__Bacteria;p__Patescibacteria;c__Paceibacteria;o__Moranbacterales;f__UBA2206;g__XYA2-FULL-43-15;s__
erpe_2018_pw_0hr_WHONDRS-PP48-000085_A_bin.1_NODE_21_length_60138_cov_2.220176_17	erpe_2018_pw_0hr_WHONDRS-PP48-000085_A_bin.1	NODE_21_length_60138_cov_2.220176	17	12579	12791	1	E																														0	d__Bacteria;p__Patescibacteria;c__Paceibacteria;o__Moranbacterales;f__UBA2206;g__XYA2-FULL-43-15;s__
erpe_2018_pw_0hr_WHONDRS-PP48-000085_A_bin.1_NODE_21_length_60138_cov_2.220176_18	erpe_2018_pw_0hr_WHONDRS-PP48-000085_A_bin.1	NODE_21_length_60138_cov_2.220176	18	12877	13419	1	C	pab:PAB0062	K01975	pab:PAB0062 (K01975) thpR; RNA 2',3'-cyclic 3'-phosphodiesterase [EC:3.1.4.58]	FALSE	0.314	81	1.93e-14	A0A1F6SNC6_9BACT	UniRef90_A0A1F6SNC6 RNA 2',3'-cyclic phosphodiesterase n=1 Tax=Candidatus Moranbacteria bacterium RIFOXYA2_FULL_43_15 TaxID=1801648 RepID=A0A1F6SNC6_9BACT	Candidatus Moranbacteria bacterium RIFOXYA2_FULL_43_15	FALSE	0.669	241	1.68e-69								2'-5' RNA ligase superfamily [PF13563.9]; LigT like Phosphoesterase [PF02834.19]								0	d__Bacteria;p__Patescibacteria;c__Paceibacteria;o__Moranbacterales;f__UBA2206;g__XYA2-FULL-43-15;s__
erpe_2018_pw_0hr_WHONDRS-PP48-000085_A_bin.1_NODE_21_length_60138_cov_2.220176_19	erpe_2018_pw_0hr_WHONDRS-PP48-000085_A_bin.1	NODE_21_length_60138_cov_2.220176	19	13553	13960	1	C								A0A0G0ERV8_9BACT	UniRef90_A0A0G0ERV8 TrpR like protein, YerC/YecD n=2 Tax=Candidatus Moranbacteria TaxID=1752737 RepID=A0A0G0ERV8_9BACT	Candidatus Moranbacteria	FALSE	0.696	150	9.98e-39								Trp repressor protein [PF01371.22]								0	d__Bacteria;p__Patescibacteria;c__Paceibacteria;o__Moranbacterales;f__UBA2206;g__XYA2-FULL-43-15;s__
erpe_2018_pw_0hr_WHONDRS-PP48-000085_A_bin.1_NODE_21_length_60138_cov_2.220176_20	erpe_2018_pw_0hr_WHONDRS-PP48-000085_A_bin.1	NODE_21_length_60138_cov_2.220176	20	13982	14800	1	C	bbgw:UT28_C0001G1002	K05946	bbgw:UT28_C0001G1002 (K05946) tagA, tarA; N-acetylglucosaminyldiphosphoundecaprenol N-acetyl-beta-D-mannosaminyltransferase [EC:2.4.1.187]	FALSE	0.394	179	2.18e-46	A0A1F6SNH4_9BACT	UniRef90_A0A1F6SNH4 Uncharacterized protein n=1 Tax=Candidatus Moranbacteria bacterium RIFOXYA2_FULL_43_15 TaxID=1801648 RepID=A0A1F6SNH4_9BACT	Candidatus Moranbacteria bacterium RIFOXYA2_FULL_43_15	FALSE	0.674	348	1.15e-104								Glycosyl transferase WecG/TagA/CpsF family [PF03808.16]	GT26	GT26 UDP-ManNAcA: beta-N-acetyl mannosaminuronyltransferase (EC 2.4.1.-); UDP-ManNAc: beta-N-acetyl-mannosaminyltransferase (EC 2.4.1.-); UDP-Glc: beta-1,4-glucosyltransferase (EC 2.4.1.-); UDP-Gal: beta-1,4-galactosyltransferase (EC 2.4.1.-)	2.4.1.-	GT26.hmm				0	d__Bacteria;p__Patescibacteria;c__Paceibacteria;o__Moranbacterales;f__UBA2206;g__XYA2-FULL-43-15;s__
erpe_2018_pw_0hr_WHONDRS-PP48-000085_A_bin.1_NODE_21_length_60138_cov_2.220176_21	erpe_2018_pw_0hr_WHONDRS-PP48-000085_A_bin.1	NODE_21_length_60138_cov_2.220176	21	14802	15260	1	C								A0A0G0FEB8_9BACT	UniRef90_A0A0G0FEB8 Uncharacterized protein n=2 Tax=Candidatus Moranbacteria TaxID=1752737 RepID=A0A0G0FEB8_9BACT	Candidatus Moranbacteria	FALSE	0.786	213	3.43e-60																0	d__Bacteria;p__Patescibacteria;c__Paceibacteria;o__Moranbacterales;f__UBA2206;g__XYA2-FULL-43-15;s__
erpe_2018_pw_0hr_WHONDRS-PP48-000085_A_bin.1_NODE_21_length_60138_cov_2.220176_22	erpe_2018_pw_0hr_WHONDRS-PP48-000085_A_bin.1	NODE_21_length_60138_cov_2.220176	22	15253	16848	1	A	prf:PeribacterA2_0998	K01885	prf:PeribacterA2_0998 (K01885) EARS, gltX; glutamyl-tRNA synthetase [EC:6.1.1.17]	TRUE	0.474	453	1.15e-136	A0A1F6SN34_9BACT	UniRef90_A0A1F6SN34 Glutamate--tRNA ligase n=1 Tax=Candidatus Moranbacteria bacterium RIFOXYA2_FULL_43_15 TaxID=1801648 RepID=A0A1F6SN34_9BACT	Candidatus Moranbacteria bacterium RIFOXYA2_FULL_43_15	TRUE	0.792	860	6.14e-277								tRNA synthetases class I (E and Q), catalytic domain [PF00749.24]; Anticodon binding domain [PF19269.2]								0	d__Bacteria;p__Patescibacteria;c__Paceibacteria;o__Moranbacterales;f__UBA2206;g__XYA2-FULL-43-15;s__
erpe_2018_pw_0hr_WHONDRS-PP48-000085_A_bin.1_NODE_21_length_60138_cov_2.220176_23	erpe_2018_pw_0hr_WHONDRS-PP48-000085_A_bin.1	NODE_21_length_60138_cov_2.220176	23	16860	18086	1	B	cgw:UR58_C0001G0543		cgw:UR58_C0001G0543 ()	FALSE	0.266	155	1.03e-36	A0A1F6SNC2_9BACT	UniRef90_A0A1F6SNC2 Peptidase_M23 domain-containing protein n=1 Tax=Candidatus Moranbacteria bacterium RIFOXYA2_FULL_43_15 TaxID=1801648 RepID=A0A1F6SNC2_9BACT	Candidatus Moranbacteria bacterium RIFOXYA2_FULL_43_15	TRUE	0.804	671	5.27e-214	MER0221731	M23B	MER0221731 - subfamily M23B unassigned peptidases (Thermosediminibacter oceani) [M23.UPB]#M23B#{peptidase unit: 11-381}~source YP_003826048~	FALSE	0.255	126	3.32e-29	Peptidase family M23 [PF01551.25]								0	d__Bacteria;p__Patescibacteria;c__Paceibacteria;o__Moranbacterales;f__UBA2206;g__XYA2-FULL-43-15;s__
erpe_2018_pw_0hr_WHONDRS-PP48-000085_A_bin.1_NODE_21_length_60138_cov_2.220176_24	erpe_2018_pw_0hr_WHONDRS-PP48-000085_A_bin.1	NODE_21_length_60138_cov_2.220176	24	18384	18764	-1	C	mzh:Mzhil_1858	K04488	mzh:Mzhil_1858 (K04488) iscU, nifU; nitrogen fixation protein NifU and related proteins	FALSE	0.691	175	8.95e-48	A0A1F6STQ3_9BACT	UniRef90_A0A1F6STQ3 Iron-sulfur cluster assembly scaffold protein n=1 Tax=Candidatus Moranbacteria bacterium RIFOXYA2_FULL_43_15 TaxID=1801648 RepID=A0A1F6STQ3_9BACT	Candidatus Moranbacteria bacterium RIFOXYA2_FULL_43_15	FALSE	0.916	244	2.03e-71								NifU-like N terminal domain [PF01592.19]								0	d__Bacteria;p__Patescibacteria;c__Paceibacteria;o__Moranbacterales;f__UBA2206;g__XYA2-FULL-43-15;s__
erpe_2018_pw_0hr_WHONDRS-PP48-000085_A_bin.1_NODE_21_length_60138_cov_2.220176_25	erpe_2018_pw_0hr_WHONDRS-PP48-000085_A_bin.1	NODE_21_length_60138_cov_2.220176	25	18804	20090	-1	A	flt:Sv326_1002	K04487	flt:Sv326_1002 (K04487) iscS, NFS1; cysteine desulfurase [EC:2.8.1.7]	TRUE	0.479	364	1.52e-107	A0A0G1FWP0_9BACT	UniRef90_A0A0G1FWP0 Cysteine desulfurase n=2 Tax=Parcubacteria group TaxID=1794811 RepID=A0A0G1FWP0_9BACT	Parcubacteria group	TRUE	0.53	417	1.09e-125								Aminotransferase class-V [PF00266.22]; Pyridoxal-dependent decarboxylase conserved domain [PF00282.22]								0	d__Bacteria;p__Patescibacteria;c__Paceibacteria;o__Moranbacterales;f__UBA2206;g__XYA2-FULL-43-15;s__
erpe_2018_pw_0hr_WHONDRS-PP48-000085_A_bin.1_NODE_21_length_60138_cov_2.220176_26	erpe_2018_pw_0hr_WHONDRS-PP48-000085_A_bin.1	NODE_21_length_60138_cov_2.220176	26	20262	20648	-1	C	thet:F1847_06740	K13643	thet:F1847_06740 (K13643) iscR; Rrf2 family transcriptional regulator, iron-sulfur cluster assembly transcription factor	FALSE	0.418	98	5.47e-21	A0A1F6STM4_9BACT	UniRef90_A0A1F6STM4 Uncharacterized protein n=1 Tax=Candidatus Moranbacteria bacterium RIFOXYA2_FULL_43_15 TaxID=1801648 RepID=A0A1F6STM4_9BACT	Candidatus Moranbacteria bacterium RIFOXYA2_FULL_43_15	FALSE	0.694	205	6.2e-58								Iron-dependent Transcriptional regulator [PF02082.23]								0	d__Bacteria;p__Patescibacteria;c__Paceibacteria;o__Moranbacterales;f__UBA2206;g__XYA2-FULL-43-15;s__
erpe_2018_pw_0hr_WHONDRS-PP48-000085_A_bin.1_NODE_21_length_60138_cov_2.220176_27	erpe_2018_pw_0hr_WHONDRS-PP48-000085_A_bin.1	NODE_21_length_60138_cov_2.220176	27	20857	21981	1	B	bbgw:UT28_C0001G0236	K07465,K07465	bbgw:UT28_C0001G0236 (K07465) K07465; putative RecB family exonuclease	FALSE	0.364	182	3.77e-46	A0A1F6STA1_9BACT	UniRef90_A0A1F6STA1 PDDEXK_1 domain-containing protein n=1 Tax=Candidatus Moranbacteria bacterium RIFOXYA2_FULL_43_15 TaxID=1801648 RepID=A0A1F6STA1_9BACT	Candidatus Moranbacteria bacterium RIFOXYA2_FULL_43_15	TRUE	0.866	695	5.03e-223								PD-(D/E)XK nuclease superfamily [PF12705.10]; Domain of unknown function DUF83 [PF01930.20]					VOG02318	sp|O64262|VG69_BPMD2 Gene 69 protein; Xu	Xu	0	d__Bacteria;p__Patescibacteria;c__Paceibacteria;o__Moranbacterales;f__UBA2206;g__XYA2-FULL-43-15;s__
erpe_2018_pw_0hr_WHONDRS-PP48-000085_A_bin.1_NODE_21_length_60138_cov_2.220176_28	erpe_2018_pw_0hr_WHONDRS-PP48-000085_A_bin.1	NODE_21_length_60138_cov_2.220176	28	22075	22800	-1	B	mib:UY43_C0001G0182	K09903	mib:UY43_C0001G0182 (K09903) pyrH; uridylate kinase [EC:2.7.4.22]	FALSE	0.498	220	3.36e-61	A0A1F6STB2_9BACT	UniRef90_A0A1F6STB2 Uridylate kinase n=1 Tax=Candidatus Moranbacteria bacterium RIFOXYA2_FULL_43_15 TaxID=1801648 RepID=A0A1F6STB2_9BACT	Candidatus Moranbacteria bacterium RIFOXYA2_FULL_43_15	TRUE	0.896	441	1.43e-137								Amino acid kinase family [PF00696.31]								0	d__Bacteria;p__Patescibacteria;c__Paceibacteria;o__Moranbacterales;f__UBA2206;g__XYA2-FULL-43-15;s__
erpe_2018_pw_0hr_WHONDRS-PP48-000085_A_bin.1_NODE_21_length_60138_cov_2.220176_29	erpe_2018_pw_0hr_WHONDRS-PP48-000085_A_bin.1	NODE_21_length_60138_cov_2.220176	29	22988	23410	-1	C	mtp:Mthe_1455		mtp:Mthe_1455 ()	FALSE	0.538	62	2.29e-08	A0A1F6STI9_9BACT	UniRef90_A0A1F6STI9 Uncharacterized protein n=1 Tax=Candidatus Moranbacteria bacterium RIFOXYA2_FULL_43_15 TaxID=1801648 RepID=A0A1F6STI9_9BACT	Candidatus Moranbacteria bacterium RIFOXYA2_FULL_43_15	FALSE	0.685	202	1.36e-56								Metal binding domain of Ada [PF02805.19]								0	d__Bacteria;p__Patescibacteria;c__Paceibacteria;o__Moranbacterales;f__UBA2206;g__XYA2-FULL-43-15;s__
erpe_2018_pw_0hr_WHONDRS-PP48-000085_A_bin.1_NODE_21_length_60138_cov_2.220176_30	erpe_2018_pw_0hr_WHONDRS-PP48-000085_A_bin.1	NODE_21_length_60138_cov_2.220176	30	23511	23789	1	C	bbgw:UT28_C0001G0299	K02899	bbgw:UT28_C0001G0299 (K02899) RP-L27, MRPL27, rpmA; large subunit ribosomal protein L27	FALSE	0.59	104	7.08e-24	A0A1F6SU02_9BACT	UniRef90_A0A1F6SU02 50S ribosomal protein L27 n=1 Tax=Candidatus Moranbacteria bacterium RIFOXYA2_FULL_43_15 TaxID=1801648 RepID=A0A1F6SU02_9BACT	Candidatus Moranbacteria bacterium RIFOXYA2_FULL_43_15	FALSE	0.864	162	1.02e-43								Ribosomal L27 protein [PF01016.22]								0	d__Bacteria;p__Patescibacteria;c__Paceibacteria;o__Moranbacterales;f__UBA2206;g__XYA2-FULL-43-15;s__
erpe_2018_pw_0hr_WHONDRS-PP48-000085_A_bin.1_NODE_21_length_60138_cov_2.220176_31	erpe_2018_pw_0hr_WHONDRS-PP48-000085_A_bin.1	NODE_21_length_60138_cov_2.220176	31	23878	25518	-1	A	pwo:UX70_C0001G0371	K01937	pwo:UX70_C0001G0371 (K01937) pyrG, CTPS; CTP synthase [EC:6.3.4.2]	TRUE	0.628	701	5.8e-222	A0A1F6STC7_9BACT	UniRef90_A0A1F6STC7 CTP synthase n=1 Tax=Candidatus Moranbacteria bacterium RIFOXYA2_FULL_43_15 TaxID=1801648 RepID=A0A1F6STC7_9BACT	Candidatus Moranbacteria bacterium RIFOXYA2_FULL_43_15	TRUE	0.864	979	6.266e-318	MER0065772	C26	MER0065772 - CTP synthetase (Aeropyrum pernix) [C26.964]#C26#{peptidase unit: 1-538}~source NP_148051~	TRUE	0.487	482	3.09e-148	CTP synthase N-terminus [PF06418.17]; Glutamine amidotransferase class-I [PF00117.31]; Peptidase C26 [PF07722.16]								0	d__Bacteria;p__Patescibacteria;c__Paceibacteria;o__Moranbacterales;f__UBA2206;g__XYA2-FULL-43-15;s__
erpe_2018_pw_0hr_WHONDRS-PP48-000085_A_bin.1_NODE_21_length_60138_cov_2.220176_32	erpe_2018_pw_0hr_WHONDRS-PP48-000085_A_bin.1	NODE_21_length_60138_cov_2.220176	32	25672	26112	-1	C	ctet:BN906_00086	K02939	ctet:BN906_00086 (K02939) RP-L9, MRPL9, rplI; large subunit ribosomal protein L9	FALSE	0.44	117	2.25e-27	A0A1F6STB8_9BACT	UniRef90_A0A1F6STB8 50S ribosomal protein L9 n=1 Tax=Candidatus Moranbacteria bacterium RIFOXYA2_FULL_43_15 TaxID=1801648 RepID=A0A1F6STB8_9BACT	Candidatus Moranbacteria bacterium RIFOXYA2_FULL_43_15	FALSE	0.641	187	2.91e-51								Ribosomal protein L9, C-terminal domain [PF03948.17]; Ribosomal protein L9, N-terminal domain [PF01281.22]								0	d__Bacteria;p__Patescibacteria;c__Paceibacteria;o__Moranbacterales;f__UBA2206;g__XYA2-FULL-43-15;s__
erpe_2018_pw_0hr_WHONDRS-PP48-000085_A_bin.1_NODE_21_length_60138_cov_2.220176_33	erpe_2018_pw_0hr_WHONDRS-PP48-000085_A_bin.1	NODE_21_length_60138_cov_2.220176	33	26128	27432	-1	B	bbgw:UT28_C0001G0226	K03797	bbgw:UT28_C0001G0226 (K03797) E3.4.21.102, prc, ctpA; carboxyl-terminal processing protease [EC:3.4.21.102]	FALSE	0.444	328	4.38e-95	A0A1F6SU05_9BACT	UniRef90_A0A1F6SU05 PDZ domain-containing protein n=1 Tax=Candidatus Moranbacteria bacterium RIFOXYA2_FULL_43_15 TaxID=1801648 RepID=A0A1F6SU05_9BACT	Candidatus Moranbacteria bacterium RIFOXYA2_FULL_43_15	TRUE	0.861	776	7.23e-250	MER1056282	S41A	MER1056282 - subfamily S41A unassigned peptidases () [S41.UPA]#S41A#{peptidase unit: 108-225, 248-414}~source K2GC93~	FALSE	0.539	312	1.06e-91	Peptidase family S41 [PF03572.21]; Peptidase family M50 [PF02163.25]; PDZ domain [PF17820.4]; PDZ domain [PF13180.9]; PDZ domain [PF00595.27]								0	d__Bacteria;p__Patescibacteria;c__Paceibacteria;o__Moranbacterales;f__UBA2206;g__XYA2-FULL-43-15;s__
erpe_2018_pw_0hr_WHONDRS-PP48-000085_A_bin.1_NODE_21_length_60138_cov_2.220176_34	erpe_2018_pw_0hr_WHONDRS-PP48-000085_A_bin.1	NODE_21_length_60138_cov_2.220176	34	27435	28265	-1	B	ccz:CCALI_01017		ccz:CCALI_01017 ()	FALSE	0.396	169	6.16e-43	A0A2J0ML60_9BACT	UniRef90_A0A2J0ML60 Glyco_trans_2-like domain-containing protein n=1 Tax=Candidatus Moranbacteria bacterium CG_4_9_14_3_um_filter_42_9 TaxID=1974665 RepID=A0A2J0ML60_9BACT	Candidatus Moranbacteria bacterium CG_4_9_14_3_um_filter_42_9	TRUE	0.741	404	7.17e-124								Glycosyltransferase like family 2 [PF13641.9]; Glycosyl transferase family 2 [PF00535.29]; Glycosyltransferase like family 2 [PF10111.12]; Glycosyl transferase family 21 [PF13506.9]; Glycosyl transferase family group 2 [PF13632.9]; Glycosyltransferase like family [PF13712.9]; N-terminal domain of galactosyltransferase [PF02709.17]	GT2_Glyco_tranf_2_3	GT2 cellulose synthase (EC 2.4.1.12); chitin synthase (EC 2.4.1.16); dolichyl-phosphate beta-D-mannosyltransferase (EC 2.4.1.83); dolichyl-phosphate beta-glucosyltransferase (EC 2.4.1.117); N-acetylglucosaminyltransferase (EC 2.4.1.-); N-acetylgalactosaminyltransferase (EC 2.4.1.-); hyaluronan synthase (EC 2.4.1.212); chitin oligosaccharide synthase (EC 2.4.1.-); beta-1,3-glucan synthase (EC 2.4.…		GT2_Glyco_tranf_2_3.hmm				0	d__Bacteria;p__Patescibacteria;c__Paceibacteria;o__Moranbacterales;f__UBA2206;g__XYA2-FULL-43-15;s__
erpe_2018_pw_0hr_WHONDRS-PP48-000085_A_bin.1_NODE_21_length_60138_cov_2.220176_35	erpe_2018_pw_0hr_WHONDRS-PP48-000085_A_bin.1	NODE_21_length_60138_cov_2.220176	35	28313	29530	-1	B	bbgw:UT28_C0001G0713	K01005	bbgw:UT28_C0001G0713 (K01005) tagT_U_V; polyisoprenyl-teichoic acid--peptidoglycan teichoic acid transferase [EC:2.7.8.-]	FALSE	0.34	207	3.44e-54	A0A1F6STW2_9BACT	UniRef90_A0A1F6STW2 LytR_cpsA_psr domain-containing protein n=1 Tax=Candidatus Moranbacteria bacterium RIFOXYA2_FULL_43_15 TaxID=1801648 RepID=A0A1F6STW2_9BACT	Candidatus Moranbacteria bacterium RIFOXYA2_FULL_43_15	TRUE	0.91	772	6.07e-249								LytR_cpsA_psr family [PF03816.17]								0	d__Bacteria;p__Patescibacteria;c__Paceibacteria;o__Moranbacterales;f__UBA2206;g__XYA2-FULL-43-15;s__
erpe_2018_pw_0hr_WHONDRS-PP48-000085_A_bin.1_NODE_21_length_60138_cov_2.220176_36	erpe_2018_pw_0hr_WHONDRS-PP48-000085_A_bin.1	NODE_21_length_60138_cov_2.220176	36	29609	30799	-1	B	cdy:F3K33_24230		cdy:F3K33_24230 ()	FALSE	0.342	213	2.52e-56	A0A1F6STZ6_9BACT	UniRef90_A0A1F6STZ6 Uncharacterized protein n=1 Tax=Candidatus Moranbacteria bacterium RIFOXYA2_FULL_43_15 TaxID=1801648 RepID=A0A1F6STZ6_9BACT	Candidatus Moranbacteria bacterium RIFOXYA2_FULL_43_15	TRUE	0.716	571	1.19e-179								Glycosyl transferases group 1 [PF00534.23]; Glycosyl transferases group 1 [PF13692.9]; Glycosyltransferase Family 4 [PF13439.9]; Glycosyl transferases group 1 [PF13524.9]	GT4	GT4 sucrose synthase (EC 2.4.1.13); sucrose-phosphate synthase (EC 2.4.1.14); alpha-glucosyltransferase (EC 2.4.1.52); lipopolysaccharide N-acetylglucosaminyltransferase (EC 2.4.1.56); phosphatidylinositol alpha-mannosyltransferase (EC 2.4.1.57); GDP-Man: Man1GlcNAc2-PP-dolichol alpha-1,3-mannosyltransferase (EC 2.4.1.132); GDP-Man: Man3GlcNAc2-PP-dolichol/Man4GlcNAc2-PP-dolichol alpha-1,2-mannos…	2.4.1.131,2.4.1.13,2.4.1.14,2.4.1.157,2.4.1.198,2.4.1.208,2.4.1.21,2.4.1.231,2.4.1.241,2.4.1.245,2.4.1.252,2.4.1.257,2.4.1.270,2.4.1.283,2.4.1.285,2.4.1.290,2.4.1.342,2.4.1.57,2.4.1.-,2.4.2.-,2.4.1.132	GT4.hmm	VOG00094	sp|Q8QL34|Y335_SIRV1 Uncharacterized glycosyltransferase 335; Xh	Xh	0	d__Bacteria;p__Patescibacteria;c__Paceibacteria;o__Moranbacterales;f__UBA2206;g__XYA2-FULL-43-15;s__
erpe_2018_pw_0hr_WHONDRS-PP48-000085_A_bin.1_NODE_21_length_60138_cov_2.220176_37	erpe_2018_pw_0hr_WHONDRS-PP48-000085_A_bin.1	NODE_21_length_60138_cov_2.220176	37	31162	32853	-1	B								A0A1F6STP2_9BACT	UniRef90_A0A1F6STP2 Uncharacterized protein n=1 Tax=Candidatus Moranbacteria bacterium RIFOXYA2_FULL_43_15 TaxID=1801648 RepID=A0A1F6STP2_9BACT	Candidatus Moranbacteria bacterium RIFOXYA2_FULL_43_15	TRUE	0.623	718	2.75e-227								O-Antigen ligase [PF04932.18]								0	d__Bacteria;p__Patescibacteria;c__Paceibacteria;o__Moranbacterales;f__UBA2206;g__XYA2-FULL-43-15;s__
erpe_2018_pw_0hr_WHONDRS-PP48-000085_A_bin.1_NODE_21_length_60138_cov_2.220176_38	erpe_2018_pw_0hr_WHONDRS-PP48-000085_A_bin.1	NODE_21_length_60138_cov_2.220176	38	32820	34028	-1	B	metf:CFE53_00945		metf:CFE53_00945 ()	FALSE	0.318	190	1.8e-48	A0A1F6SSJ1_9BACT	UniRef90_A0A1F6SSJ1 Uncharacterized protein (Fragment) n=1 Tax=Candidatus Moranbacteria bacterium RIFOXYA2_FULL_43_15 TaxID=1801648 RepID=A0A1F6SSJ1_9BACT	Candidatus Moranbacteria bacterium RIFOXYA2_FULL_43_15	TRUE	0.771	632	1.01e-200								Glycosyl transferases group 1 [PF00534.23]; Glycosyl transferases group 1 [PF13692.9]; Glycosyl transferases group 1 [PF13524.9]	GT4	GT4 sucrose synthase (EC 2.4.1.13); sucrose-phosphate synthase (EC 2.4.1.14); alpha-glucosyltransferase (EC 2.4.1.52); lipopolysaccharide N-acetylglucosaminyltransferase (EC 2.4.1.56); phosphatidylinositol alpha-mannosyltransferase (EC 2.4.1.57); GDP-Man: Man1GlcNAc2-PP-dolichol alpha-1,3-mannosyltransferase (EC 2.4.1.132); GDP-Man: Man3GlcNAc2-PP-dolichol/Man4GlcNAc2-PP-dolichol alpha-1,2-mannos…	2.4.1.131,2.4.1.13,2.4.1.14,2.4.1.157,2.4.1.198,2.4.1.208,2.4.1.21,2.4.1.231,2.4.1.241,2.4.1.245,2.4.1.252,2.4.1.257,2.4.1.270,2.4.1.283,2.4.1.285,2.4.1.290,2.4.1.342,2.4.1.57,2.4.1.-,2.4.2.-,2.4.1.132	GT4.hmm	VOG00094	sp|Q8QL34|Y335_SIRV1 Uncharacterized glycosyltransferase 335; Xh	Xh	0	d__Bacteria;p__Patescibacteria;c__Paceibacteria;o__Moranbacterales;f__UBA2206;g__XYA2-FULL-43-15;s__
erpe_2018_pw_0hr_WHONDRS-PP48-000085_A_bin.1_NODE_21_length_60138_cov_2.220176_39	erpe_2018_pw_0hr_WHONDRS-PP48-000085_A_bin.1	NODE_21_length_60138_cov_2.220176	39	34252	34482	1	C								A0A1F6SST6_9BACT	UniRef90_A0A1F6SST6 Uncharacterized protein n=1 Tax=Candidatus Moranbacteria bacterium RIFOXYA2_FULL_43_15 TaxID=1801648 RepID=A0A1F6SST6_9BACT	Candidatus Moranbacteria bacterium RIFOXYA2_FULL_43_15	FALSE	0.902	145	2.73e-38																0	d__Bacteria;p__Patescibacteria;c__Paceibacteria;o__Moranbacterales;f__UBA2206;g__XYA2-FULL-43-15;s__
erpe_2018_pw_0hr_WHONDRS-PP48-000085_A_bin.1_NODE_21_length_60138_cov_2.220176_40	erpe_2018_pw_0hr_WHONDRS-PP48-000085_A_bin.1	NODE_21_length_60138_cov_2.220176	40	34579	35565	1	B	thh:CDI07_10070		thh:CDI07_10070 ()	FALSE	0.386	216	1.57e-58	A0A2G9Z497_9BACT	UniRef90_A0A2G9Z497 Glyco_trans_2-like domain-containing protein n=2 Tax=Candidatus Moranbacteria TaxID=1752737 RepID=A0A2G9Z497_9BACT	Candidatus Moranbacteria	TRUE	0.794	533	1.02e-167								Glycosyl transferase family 2 [PF00535.29]	GT2_Glycos_transf_2	GT2 cellulose synthase (EC 2.4.1.12); chitin synthase (EC 2.4.1.16); dolichyl-phosphate beta-D-mannosyltransferase (EC 2.4.1.83); dolichyl-phosphate beta-glucosyltransferase (EC 2.4.1.117); N-acetylglucosaminyltransferase (EC 2.4.1.-); N-acetylgalactosaminyltransferase (EC 2.4.1.-); hyaluronan synthase (EC 2.4.1.212); chitin oligosaccharide synthase (EC 2.4.1.-); beta-1,3-glucan synthase (EC 2.4.…		GT2_Glycos_transf_2.hmm				0	d__Bacteria;p__Patescibacteria;c__Paceibacteria;o__Moranbacterales;f__UBA2206;g__XYA2-FULL-43-15;s__
erpe_2018_pw_0hr_WHONDRS-PP48-000085_A_bin.1_NODE_21_length_60138_cov_2.220176_41	erpe_2018_pw_0hr_WHONDRS-PP48-000085_A_bin.1	NODE_21_length_60138_cov_2.220176	41	35552	36637	1	B	cza:CYCME_2253		cza:CYCME_2253 ()	FALSE	0.458	291	1.19e-83	A0A2J0MNY4_9BACT	UniRef90_A0A2J0MNY4 TetR family transcriptional regulator n=2 Tax=Candidatus Moranbacteria TaxID=1752737 RepID=A0A2J0MNY4_9BACT	Candidatus Moranbacteria	TRUE	0.718	516	4.7e-161								Glycosyl transferases group 1 [PF00534.23]; Glycosyl transferases group 1 [PF13692.9]; Glycosyl transferases group 1 [PF13524.9]; Glycosyltransferase Family 4 [PF13439.9]; Glycosyl transferase 4-like domain [PF13579.9]	GT4; GT5	GT4 sucrose synthase (EC 2.4.1.13); sucrose-phosphate synthase (EC 2.4.1.14); alpha-glucosyltransferase (EC 2.4.1.52); lipopolysaccharide N-acetylglucosaminyltransferase (EC 2.4.1.56); phosphatidylinositol alpha-mannosyltransferase (EC 2.4.1.57); GDP-Man: Man1GlcNAc2-PP-dolichol alpha-1,3-mannosyltransferase (EC 2.4.1.132); GDP-Man: Man3GlcNAc2-PP-dolichol/Man4GlcNAc2-PP-dolichol alpha-1,2-mannos…	2.4.1.131,2.4.1.13,2.4.1.14,2.4.1.157,2.4.1.198,2.4.1.208,2.4.1.21,2.4.1.231,2.4.1.241,2.4.1.245,2.4.1.252,2.4.1.257,2.4.1.270,2.4.1.283,2.4.1.285,2.4.1.290,2.4.1.342,2.4.1.57,2.4.1.-,2.4.2.-,2.4.1.132; 2.4.1.11,2.4.1.183,2.4.1.21,2.4.1.-,2.4.1.242	GT4.hmm				0	d__Bacteria;p__Patescibacteria;c__Paceibacteria;o__Moranbacterales;f__UBA2206;g__XYA2-FULL-43-15;s__
erpe_2018_pw_0hr_WHONDRS-PP48-000085_A_bin.1_NODE_21_length_60138_cov_2.220176_42	erpe_2018_pw_0hr_WHONDRS-PP48-000085_A_bin.1	NODE_21_length_60138_cov_2.220176	42	36750	37061	1	C								A0A1F6SSK5_9BACT	UniRef90_A0A1F6SSK5 Uncharacterized protein n=1 Tax=Candidatus Moranbacteria bacterium RIFOXYA2_FULL_43_15 TaxID=1801648 RepID=A0A1F6SSK5_9BACT	Candidatus Moranbacteria bacterium RIFOXYA2_FULL_43_15	FALSE	0.761	157	7.68e-42																0	d__Bacteria;p__Patescibacteria;c__Paceibacteria;o__Moranbacterales;f__UBA2206;g__XYA2-FULL-43-15;s__
erpe_2018_pw_0hr_WHONDRS-PP48-000085_A_bin.1_NODE_21_length_60138_cov_2.220176_43	erpe_2018_pw_0hr_WHONDRS-PP48-000085_A_bin.1	NODE_21_length_60138_cov_2.220176	43	37084	37731	1	C								A0A2M7X266_9BACT	UniRef90_A0A2M7X266 T2SSG domain-containing protein n=2 Tax=candidate division WWE3 TaxID=422282 RepID=A0A2M7X266_9BACT	candidate division WWE3	FALSE	0.363	123	6.45e-28								Type II secretion system (T2SS), protein G [PF08334.14]								0	d__Bacteria;p__Patescibacteria;c__Paceibacteria;o__Moranbacterales;f__UBA2206;g__XYA2-FULL-43-15;s__
erpe_2018_pw_0hr_WHONDRS-PP48-000085_A_bin.1_NODE_21_length_60138_cov_2.220176_44	erpe_2018_pw_0hr_WHONDRS-PP48-000085_A_bin.1	NODE_21_length_60138_cov_2.220176	44	37786	38097	1	C								A0A1F6SSK5_9BACT	UniRef90_A0A1F6SSK5 Uncharacterized protein n=1 Tax=Candidatus Moranbacteria bacterium RIFOXYA2_FULL_43_15 TaxID=1801648 RepID=A0A1F6SSK5_9BACT	Candidatus Moranbacteria bacterium RIFOXYA2_FULL_43_15	FALSE	0.763	158	5.6e-42																0	d__Bacteria;p__Patescibacteria;c__Paceibacteria;o__Moranbacterales;f__UBA2206;g__XYA2-FULL-43-15;s__
erpe_2018_pw_0hr_WHONDRS-PP48-000085_A_bin.1_NODE_21_length_60138_cov_2.220176_45	erpe_2018_pw_0hr_WHONDRS-PP48-000085_A_bin.1	NODE_21_length_60138_cov_2.220176	45	38104	38754	1	C								A0A2H0CVR5_9BACT	UniRef90_A0A2H0CVR5 T2SSG domain-containing protein n=1 Tax=Candidatus Lloydbacteria bacterium CG22_combo_CG10-13_8_21_14_all_47_15 TaxID=1974635 RepID=A0A2H0CVR5_9BACT	Candidatus Lloydbacteria bacterium CG22_combo_CG10-13_8_21_14_all_47_15	FALSE	0.387	130	3.3e-30																0	d__Bacteria;p__Patescibacteria;c__Paceibacteria;o__Moranbacterales;f__UBA2206;g__XYA2-FULL-43-15;s__
erpe_2018_pw_0hr_WHONDRS-PP48-000085_A_bin.1_NODE_21_length_60138_cov_2.220176_46	erpe_2018_pw_0hr_WHONDRS-PP48-000085_A_bin.1	NODE_21_length_60138_cov_2.220176	46	38852	40939	1	B								A0A1F6ST06_9BACT	UniRef90_A0A1F6ST06 Uncharacterized protein n=1 Tax=Candidatus Moranbacteria bacterium RIFOXYA2_FULL_43_15 TaxID=1801648 RepID=A0A1F6ST06_9BACT	Candidatus Moranbacteria bacterium RIFOXYA2_FULL_43_15	TRUE	0.672	950	4.57e-305								Protein of unknown function (DUF1616) [PF07760.14]								0	d__Bacteria;p__Patescibacteria;c__Paceibacteria;o__Moranbacterales;f__UBA2206;g__XYA2-FULL-43-15;s__
erpe_2018_pw_0hr_WHONDRS-PP48-000085_A_bin.1_NODE_21_length_60138_cov_2.220176_47	erpe_2018_pw_0hr_WHONDRS-PP48-000085_A_bin.1	NODE_21_length_60138_cov_2.220176	47	40936	41298	1	C								A0A1F6ST24_9BACT	UniRef90_A0A1F6ST24 Uncharacterized protein n=1 Tax=Candidatus Moranbacteria bacterium RIFOXYA2_FULL_43_15 TaxID=1801648 RepID=A0A1F6ST24_9BACT	Candidatus Moranbacteria bacterium RIFOXYA2_FULL_43_15	FALSE	0.609	143	2.05e-36																0	d__Bacteria;p__Patescibacteria;c__Paceibacteria;o__Moranbacterales;f__UBA2206;g__XYA2-FULL-43-15;s__
erpe_2018_pw_0hr_WHONDRS-PP48-000085_A_bin.1_NODE_21_length_60138_cov_2.220176_48	erpe_2018_pw_0hr_WHONDRS-PP48-000085_A_bin.1	NODE_21_length_60138_cov_2.220176	48	41295	42419	1	B	arg:QT11_C0001G0502		arg:QT11_C0001G0502 ()	FALSE	0.316	184	1.1e-46	A0A1F6SSX0_9BACT	UniRef90_A0A1F6SSX0 Uncharacterized protein n=1 Tax=Candidatus Moranbacteria bacterium RIFOXYA2_FULL_43_15 TaxID=1801648 RepID=A0A1F6SSX0_9BACT	Candidatus Moranbacteria bacterium RIFOXYA2_FULL_43_15	TRUE	0.726	577	5.43e-182								Glycosyl transferases group 1 [PF00534.23]; Glycosyl transferases group 1 [PF13692.9]; Glycosyl transferases group 1 [PF13524.9]								0	d__Bacteria;p__Patescibacteria;c__Paceibacteria;o__Moranbacterales;f__UBA2206;g__XYA2-FULL-43-15;s__
erpe_2018_pw_0hr_WHONDRS-PP48-000085_A_bin.1_NODE_21_length_60138_cov_2.220176_49	erpe_2018_pw_0hr_WHONDRS-PP48-000085_A_bin.1	NODE_21_length_60138_cov_2.220176	49	42563	44065	1	B	tit:Thit_0712	K14415	tit:Thit_0712 (K14415) RTCB, rtcB; tRNA-splicing ligase RtcB (3'-phosphate/5'-hydroxy nucleic acid ligase) [EC:6.5.1.8]	FALSE	0.28	196	3.16e-49	A0A0G0D783_9BACT	UniRef90_A0A0G0D783 tRNA-splicing ligase RtcB n=6 Tax=Parcubacteria group TaxID=1794811 RepID=A0A0G0D783_9BACT	Parcubacteria group	TRUE	0.805	822	2.01e-264								tRNA-splicing ligase RtcB [PF01139.20]					VOG00292	sp|P46850|RTCB_ECOLI RNA-splicing ligase RtcB; XhXr	Xh;Xr	0	d__Bacteria;p__Patescibacteria;c__Paceibacteria;o__Moranbacterales;f__UBA2206;g__XYA2-FULL-43-15;s__
erpe_2018_pw_0hr_WHONDRS-PP48-000085_A_bin.1_NODE_21_length_60138_cov_2.220176_50	erpe_2018_pw_0hr_WHONDRS-PP48-000085_A_bin.1	NODE_21_length_60138_cov_2.220176	50	44159	44833	1	C								A0A1F6SSG6_9BACT	UniRef90_A0A1F6SSG6 Thymidylate_kin domain-containing protein n=1 Tax=Candidatus Moranbacteria bacterium RIFOXYA2_FULL_43_15 TaxID=1801648 RepID=A0A1F6SSG6_9BACT	Candidatus Moranbacteria bacterium RIFOXYA2_FULL_43_15	FALSE	0.722	317	4.63e-95								Thymidylate kinase [PF02223.20]								0	d__Bacteria;p__Patescibacteria;c__Paceibacteria;o__Moranbacterales;f__UBA2206;g__XYA2-FULL-43-15;s__
erpe_2018_pw_0hr_WHONDRS-PP48-000085_A_bin.1_NODE_21_length_60138_cov_2.220176_51	erpe_2018_pw_0hr_WHONDRS-PP48-000085_A_bin.1	NODE_21_length_60138_cov_2.220176	51	44913	45155	-1	E																														0	d__Bacteria;p__Patescibacteria;c__Paceibacteria;o__Moranbacterales;f__UBA2206;g__XYA2-FULL-43-15;s__
erpe_2018_pw_0hr_WHONDRS-PP48-000085_A_bin.1_NODE_21_length_60138_cov_2.220176_52	erpe_2018_pw_0hr_WHONDRS-PP48-000085_A_bin.1	NODE_21_length_60138_cov_2.220176	52	45239	46759	1	B	flt:Sv326_0001		flt:Sv326_0001 ()	FALSE	0.279	199	2.37e-50	A0A1F6SSS6_9BACT	UniRef90_A0A1F6SSS6 Polysacc_synt_C domain-containing protein n=1 Tax=Candidatus Moranbacteria bacterium RIFOXYA2_FULL_43_15 TaxID=1801648 RepID=A0A1F6SSS6_9BACT	Candidatus Moranbacteria bacterium RIFOXYA2_FULL_43_15	TRUE	0.744	770	2.12e-246								Polysaccharide biosynthesis protein [PF13440.9]; Lipid II flippase MurJ [PF03023.17]; Polysaccharide biosynthesis protein [PF01943.20]; Polysaccharide biosynthesis C-terminal domain [PF14667.9]								0	d__Bacteria;p__Patescibacteria;c__Paceibacteria;o__Moranbacterales;f__UBA2206;g__XYA2-FULL-43-15;s__
erpe_2018_pw_0hr_WHONDRS-PP48-000085_A_bin.1_NODE_21_length_60138_cov_2.220176_53	erpe_2018_pw_0hr_WHONDRS-PP48-000085_A_bin.1	NODE_21_length_60138_cov_2.220176	53	46739	48139	-1	C	sgu:SGLAU_16230		sgu:SGLAU_16230 ()	FALSE	0.241	71	2.45e-09	A0A3D5BZ37_9BACT	UniRef90_A0A3D5BZ37 Beta_helix domain-containing protein n=2 Tax=Bacteria TaxID=2 RepID=A0A3D5BZ37_9BACT	Bacteria	FALSE	0.385	293	1.38e-82								Right handed beta helix region [PF13229.9]; Periplasmic copper-binding protein (NosD) [PF05048.16]								0	d__Bacteria;p__Patescibacteria;c__Paceibacteria;o__Moranbacterales;f__UBA2206;g__XYA2-FULL-43-15;s__
erpe_2018_pw_0hr_WHONDRS-PP48-000085_A_bin.1_NODE_21_length_60138_cov_2.220176_54	erpe_2018_pw_0hr_WHONDRS-PP48-000085_A_bin.1	NODE_21_length_60138_cov_2.220176	54	48139	49899	-1	B	wba:UR17_C0001G0037		wba:UR17_C0001G0037 ()	FALSE	0.225	119	5.23e-24	A0A2J0MNG2_9BACT	UniRef90_A0A2J0MNG2 PMT domain-containing protein n=1 Tax=Candidatus Moranbacteria bacterium CG_4_9_14_3_um_filter_42_9 TaxID=1974665 RepID=A0A2J0MNG2_9BACT	Candidatus Moranbacteria bacterium CG_4_9_14_3_um_filter_42_9	TRUE	0.571	614	9.92e-191																0	d__Bacteria;p__Patescibacteria;c__Paceibacteria;o__Moranbacterales;f__UBA2206;g__XYA2-FULL-43-15;s__
erpe_2018_pw_0hr_WHONDRS-PP48-000085_A_bin.1_NODE_21_length_60138_cov_2.220176_55	erpe_2018_pw_0hr_WHONDRS-PP48-000085_A_bin.1	NODE_21_length_60138_cov_2.220176	55	49932	51656	-1	B	wba:UR17_C0001G0037		wba:UR17_C0001G0037 ()	FALSE	0.238	102	1.23e-18	A0A1F6STQ0_9BACT	UniRef90_A0A1F6STQ0 PMT_2 domain-containing protein n=1 Tax=Candidatus Moranbacteria bacterium RIFOXYA2_FULL_43_15 TaxID=1801648 RepID=A0A1F6STQ0_9BACT	Candidatus Moranbacteria bacterium RIFOXYA2_FULL_43_15	TRUE	0.612	673	1.57e-211								Dolichyl-phosphate-mannose-protein mannosyltransferase [PF13231.9]	GT83	GT83 undecaprenyl phosphate-alpha-L-Ara4N: 4-amino-4-deoxy-beta-L-arabinosyltransferase (EC 2.4.2.43); dodecaprenyl phosphate-beta-galacturonic acid: lipopolysaccharide core alpha-galacturonosyl transferase (EC 2.4.1.-)	2.4.2.43	GT83.hmm				0	d__Bacteria;p__Patescibacteria;c__Paceibacteria;o__Moranbacterales;f__UBA2206;g__XYA2-FULL-43-15;s__
erpe_2018_pw_0hr_WHONDRS-PP48-000085_A_bin.1_NODE_21_length_60138_cov_2.220176_56	erpe_2018_pw_0hr_WHONDRS-PP48-000085_A_bin.1	NODE_21_length_60138_cov_2.220176	56	51656	53293	-1	B	mib:UY43_C0001G0774		mib:UY43_C0001G0774 ()	FALSE	0.281	100	4.31e-18	A0A0G0IET5_9BACT	UniRef90_A0A0G0IET5 Glycosyl transferase, family 39 n=1 Tax=Candidatus Moranbacteria bacterium GW2011_GWF1_36_78 TaxID=1618718 RepID=A0A0G0IET5_9BACT	Candidatus Moranbacteria bacterium GW2011_GWF1_36_78	TRUE	0.617	650	3.76e-204																0	d__Bacteria;p__Patescibacteria;c__Paceibacteria;o__Moranbacterales;f__UBA2206;g__XYA2-FULL-43-15;s__
erpe_2018_pw_0hr_WHONDRS-PP48-000085_A_bin.1_NODE_21_length_60138_cov_2.220176_57	erpe_2018_pw_0hr_WHONDRS-PP48-000085_A_bin.1	NODE_21_length_60138_cov_2.220176	57	53328	54212	-1	C	roo:G5S37_19245		roo:G5S37_19245 ()	FALSE	0.229	66	2.11e-08	A0A0G0EIH6_9BACT	UniRef90_A0A0G0EIH6 Metallophos domain-containing protein n=1 Tax=Candidatus Moranbacteria bacterium GW2011_GWE2_36_40 TaxID=1618713 RepID=A0A0G0EIH6_9BACT	Candidatus Moranbacteria bacterium GW2011_GWE2_36_40	FALSE	0.425	183	1.9e-47								Calcineurin-like phosphoesterase [PF00149.31]; Calcineurin-like phosphoesterase superfamily domain [PF12850.10]								0	d__Bacteria;p__Patescibacteria;c__Paceibacteria;o__Moranbacterales;f__UBA2206;g__XYA2-FULL-43-15;s__
erpe_2018_pw_0hr_WHONDRS-PP48-000085_A_bin.1_NODE_21_length_60138_cov_2.220176_58	erpe_2018_pw_0hr_WHONDRS-PP48-000085_A_bin.1	NODE_21_length_60138_cov_2.220176	58	54470	56302	1	B	mcj:MCON_1817		mcj:MCON_1817 ()	FALSE	0.2	117	4.37e-23	A0A2J0MP94_9BACT	UniRef90_A0A2J0MP94 PMT_2 domain-containing protein n=1 Tax=Candidatus Moranbacteria bacterium CG_4_9_14_3_um_filter_42_9 TaxID=1974665 RepID=A0A2J0MP94_9BACT	Candidatus Moranbacteria bacterium CG_4_9_14_3_um_filter_42_9	TRUE	0.497	565	1.05e-173																0	d__Bacteria;p__Patescibacteria;c__Paceibacteria;o__Moranbacterales;f__UBA2206;g__XYA2-FULL-43-15;s__
erpe_2018_pw_0hr_WHONDRS-PP48-000085_A_bin.1_NODE_21_length_60138_cov_2.220176_59	erpe_2018_pw_0hr_WHONDRS-PP48-000085_A_bin.1	NODE_21_length_60138_cov_2.220176	59	56321	58201	1	B								A0A1F6SUC9_9BACT	UniRef90_A0A1F6SUC9 PMT_2 domain-containing protein n=1 Tax=Candidatus Moranbacteria bacterium RIFOXYA2_FULL_43_15 TaxID=1801648 RepID=A0A1F6SUC9_9BACT	Candidatus Moranbacteria bacterium RIFOXYA2_FULL_43_15	TRUE	0.756	962	1.751e-310																0	d__Bacteria;p__Patescibacteria;c__Paceibacteria;o__Moranbacterales;f__UBA2206;g__XYA2-FULL-43-15;s__
erpe_2018_pw_0hr_WHONDRS-PP48-000085_A_bin.1_NODE_21_length_60138_cov_2.220176_60	erpe_2018_pw_0hr_WHONDRS-PP48-000085_A_bin.1	NODE_21_length_60138_cov_2.220176	60	58206	58655	1	C	mew:MSWAN_0302		mew:MSWAN_0302 ()	FALSE	0.445	105	6.05e-23	A0A1F6STV6_9BACT	UniRef90_A0A1F6STV6 GtrA domain-containing protein n=1 Tax=Candidatus Moranbacteria bacterium RIFOXYA2_FULL_43_15 TaxID=1801648 RepID=A0A1F6STV6_9BACT	Candidatus Moranbacteria bacterium RIFOXYA2_FULL_43_15	FALSE	0.797	237	9.46e-69								GtrA-like protein [PF04138.17]								0	d__Bacteria;p__Patescibacteria;c__Paceibacteria;o__Moranbacterales;f__UBA2206;g__XYA2-FULL-43-15;s__
erpe_2018_pw_0hr_WHONDRS-PP48-000085_A_bin.1_NODE_21_length_60138_cov_2.220176_61	erpe_2018_pw_0hr_WHONDRS-PP48-000085_A_bin.1	NODE_21_length_60138_cov_2.220176	61	58858	59439	-1	C	bhc:JFL75_15705	K07304	bhc:JFL75_15705 (K07304) msrA; peptide-methionine (S)-S-oxide reductase [EC:1.8.4.11]	FALSE	0.612	211	4.5e-59	A0A1G2PL91_9BACT	UniRef90_A0A1G2PL91 Peptide methionine sulfoxide reductase MsrA n=1 Tax=Candidatus Terrybacteria bacterium RIFCSPHIGHO2_01_FULL_48_17 TaxID=1802362 RepID=A0A1G2PL91_9BACT	Candidatus Terrybacteria bacterium RIFCSPHIGHO2_01_FULL_48_17	FALSE	0.67	234	1.2e-66								Peptide methionine sulfoxide reductase [PF01625.24]								0	d__Bacteria;p__Patescibacteria;c__Paceibacteria;o__Moranbacterales;f__UBA2206;g__XYA2-FULL-43-15;s__
erpe_2018_pw_0hr_WHONDRS-PP48-000085_A_bin.1_NODE_21_length_60138_cov_2.220176_62	erpe_2018_pw_0hr_WHONDRS-PP48-000085_A_bin.1	NODE_21_length_60138_cov_2.220176	62	59538	59756	-1	C	nim:W01_06390		nim:W01_06390 ()	FALSE	0.579	81	3.67e-16	A0A0G0FIV8_9BACT	UniRef90_A0A0G0FIV8 YcfA family protein n=1 Tax=Candidatus Moranbacteria bacterium GW2011_GWF2_35_39 TaxID=1618721 RepID=A0A0G0FIV8_9BACT	Candidatus Moranbacteria bacterium GW2011_GWF2_35_39	FALSE	0.804	121	5.5e-30								HicA toxin of bacterial toxin-antitoxin, [PF07927.15]					VOG00626	sp|Q7N1I2|HICA1_PHOLL Probable mRNA interferase HicA 1; Xh	Xh	0	d__Bacteria;p__Patescibacteria;c__Paceibacteria;o__Moranbacterales;f__UBA2206;g__XYA2-FULL-43-15;s__
erpe_2018_pw_0hr_WHONDRS-PP48-000085_A_bin.1_NODE_21_length_60138_cov_2.220176_63	erpe_2018_pw_0hr_WHONDRS-PP48-000085_A_bin.1	NODE_21_length_60138_cov_2.220176	63	59749	59967	-1	C	muc:MuYL_2932		muc:MuYL_2932 ()	FALSE	0.6	79	2.47e-15	A0A0G0CE52_9BACT	UniRef90_A0A0G0CE52 Uncharacterized protein n=1 Tax=Candidatus Moranbacteria bacterium GW2011_GWF2_35_39 TaxID=1618721 RepID=A0A0G0CE52_9BACT	Candidatus Moranbacteria bacterium GW2011_GWF2_35_39	FALSE	0.902	138	9.17e-36																0	d__Bacteria;p__Patescibacteria;c__Paceibacteria;o__Moranbacterales;f__UBA2206;g__XYA2-FULL-43-15;s__
erpe_2018_pw_0hr_WHONDRS-PP48-000085_A_bin.1_NODE_220_length_20052_cov_2.115784_1	erpe_2018_pw_0hr_WHONDRS-PP48-000085_A_bin.1	NODE_220_length_20052_cov_2.115784	1	2	211	-1	E																														0	d__Bacteria;p__Patescibacteria;c__Paceibacteria;o__Moranbacterales;f__UBA2206;g__XYA2-FULL-43-15;s__
erpe_2018_pw_0hr_WHONDRS-PP48-000085_A_bin.1_NODE_220_length_20052_cov_2.115784_2	erpe_2018_pw_0hr_WHONDRS-PP48-000085_A_bin.1	NODE_220_length_20052_cov_2.115784	2	326	1723	-1	C	cgw:UR58_C0001G0319		cgw:UR58_C0001G0319 ()	FALSE	0.307	127	4.97e-27	A0A0S7X6V8_9BACT	UniRef90_A0A0S7X6V8 Uncharacterized protein (Fragment) n=1 Tax=Latescibacteria bacterium DG_63 TaxID=1703781 RepID=A0A0S7X6V8_9BACT	Latescibacteria bacterium DG_63	FALSE	0.375	266	2.66e-73																0	d__Bacteria;p__Patescibacteria;c__Paceibacteria;o__Moranbacterales;f__UBA2206;g__XYA2-FULL-43-15;s__
erpe_2018_pw_0hr_WHONDRS-PP48-000085_A_bin.1_NODE_220_length_20052_cov_2.115784_3	erpe_2018_pw_0hr_WHONDRS-PP48-000085_A_bin.1	NODE_220_length_20052_cov_2.115784	3	1906	2727	-1	C	ppd:Ppro_2849		ppd:Ppro_2849 ()	FALSE	0.546	84	3.24e-14	A0A3A4WWE1_9DELT	UniRef90_A0A3A4WWE1 Fibronectin type III domain-containing protein n=1 Tax=Desulfobacteraceae bacterium TaxID=2049433 RepID=A0A3A4WWE1_9DELT	Desulfobacteraceae bacterium	FALSE	0.335	137	5.98e-32																0	d__Bacteria;p__Patescibacteria;c__Paceibacteria;o__Moranbacterales;f__UBA2206;g__XYA2-FULL-43-15;s__
erpe_2018_pw_0hr_WHONDRS-PP48-000085_A_bin.1_NODE_220_length_20052_cov_2.115784_4	erpe_2018_pw_0hr_WHONDRS-PP48-000085_A_bin.1	NODE_220_length_20052_cov_2.115784	4	2958	4202	-1	C	asj:AsACE_CH02676	K02667	asj:AsACE_CH02676 (K02667) pilR, pehR; two-component system, NtrC family, response regulator PilR	FALSE	0.444	259	5.69e-72	A0A7V0IA01_9DELT	UniRef90_A0A7V0IA01 Sigma-54-dependent Fis family transcriptional regulator n=1 Tax=Candidatus Desulfofervidus auxilii TaxID=1621989 RepID=A0A7V0IA01_9DELT	Candidatus Desulfofervidus auxilii	FALSE	0.46	272	6.19e-76								Sigma-54 interaction domain [PF00158.29]; Sigma-54 interaction domain [PF14532.9]; AAA domain (dynein-related subfamily) [PF07728.17]; Bacterial regulatory protein, Fis family [PF02954.22]								0	d__Bacteria;p__Patescibacteria;c__Paceibacteria;o__Moranbacterales;f__UBA2206;g__XYA2-FULL-43-15;s__
erpe_2018_pw_0hr_WHONDRS-PP48-000085_A_bin.1_NODE_220_length_20052_cov_2.115784_5	erpe_2018_pw_0hr_WHONDRS-PP48-000085_A_bin.1	NODE_220_length_20052_cov_2.115784	5	4306	5265	-1	A	hsc:HVS_13650	K08679	hsc:HVS_13650 (K08679) GAE, cap1J; UDP-glucuronate 4-epimerase [EC:5.1.3.6]	TRUE	0.555	353	8.71e-106	A0A1F6RAM8_9BACT	UniRef90_A0A1F6RAM8 NAD(P)-bd_dom domain-containing protein n=1 Tax=Candidatus Moranbacteria bacterium RIFCSPHIGHO2_02_FULL_40_12b TaxID=1801639 RepID=A0A1F6RAM8_9BACT	Candidatus Moranbacteria bacterium RIFCSPHIGHO2_02_FULL_40_12b	TRUE	0.847	554	5.22e-175								GDP-mannose 4,6 dehydratase [PF16363.8]; NAD dependent epimerase/dehydratase family [PF01370.24]; RmlD substrate binding domain [PF04321.20]; 3-beta hydroxysteroid dehydrogenase/isomerase family [PF01073.22]; Polysaccharide biosynthesis protein [PF02719.18]; Male sterility protein [PF07993.15]; NmrA-like family [PF05368.16]; NAD(P)H-binding [PF13460.9]; short chain dehydrogenase [PF00106.28]; KR …					VOG00143	sp|P27830|RMLB2_ECOLI dTDP-glucose 4,6-dehydratase 2; Xh	Xh	0	d__Bacteria;p__Patescibacteria;c__Paceibacteria;o__Moranbacterales;f__UBA2206;g__XYA2-FULL-43-15;s__
erpe_2018_pw_0hr_WHONDRS-PP48-000085_A_bin.1_NODE_220_length_20052_cov_2.115784_6	erpe_2018_pw_0hr_WHONDRS-PP48-000085_A_bin.1	NODE_220_length_20052_cov_2.115784	6	5424	6812	-1	B	wwe:P147_WWE3C01G0133		wwe:P147_WWE3C01G0133 ()	FALSE	0.305	187	7.52e-47	A0A1F6SPZ1_9BACT	UniRef90_A0A1F6SPZ1 Uncharacterized protein n=1 Tax=Candidatus Moranbacteria bacterium RIFOXYA2_FULL_43_15 TaxID=1801648 RepID=A0A1F6SPZ1_9BACT	Candidatus Moranbacteria bacterium RIFOXYA2_FULL_43_15	TRUE	0.872	837	3.1e-270								Protein of unknown function (DUF4012) [PF13196.9]								0	d__Bacteria;p__Patescibacteria;c__Paceibacteria;o__Moranbacterales;f__UBA2206;g__XYA2-FULL-43-15;s__
erpe_2018_pw_0hr_WHONDRS-PP48-000085_A_bin.1_NODE_220_length_20052_cov_2.115784_7	erpe_2018_pw_0hr_WHONDRS-PP48-000085_A_bin.1	NODE_220_length_20052_cov_2.115784	7	6923	8662	1	B								A0A1F6SQ45_9BACT	UniRef90_A0A1F6SQ45 Uncharacterized protein n=1 Tax=Candidatus Moranbacteria bacterium RIFOXYA2_FULL_43_15 TaxID=1801648 RepID=A0A1F6SQ45_9BACT	Candidatus Moranbacteria bacterium RIFOXYA2_FULL_43_15	TRUE	0.689	782	4.22e-249																0	d__Bacteria;p__Patescibacteria;c__Paceibacteria;o__Moranbacterales;f__UBA2206;g__XYA2-FULL-43-15;s__
erpe_2018_pw_0hr_WHONDRS-PP48-000085_A_bin.1_NODE_220_length_20052_cov_2.115784_8	erpe_2018_pw_0hr_WHONDRS-PP48-000085_A_bin.1	NODE_220_length_20052_cov_2.115784	8	8666	10021	1	B								A0A1F6SQ60_9BACT	UniRef90_A0A1F6SQ60 Uncharacterized protein n=1 Tax=Candidatus Moranbacteria bacterium RIFOXYA2_FULL_43_15 TaxID=1801648 RepID=A0A1F6SQ60_9BACT	Candidatus Moranbacteria bacterium RIFOXYA2_FULL_43_15	TRUE	0.775	714	6.31e-228													VOG24319	REFSEQ hypothetical protein; Xu	Xu	0	d__Bacteria;p__Patescibacteria;c__Paceibacteria;o__Moranbacterales;f__UBA2206;g__XYA2-FULL-43-15;s__
erpe_2018_pw_0hr_WHONDRS-PP48-000085_A_bin.1_NODE_220_length_20052_cov_2.115784_9	erpe_2018_pw_0hr_WHONDRS-PP48-000085_A_bin.1	NODE_220_length_20052_cov_2.115784	9	10011	10397	1	C								A0A1F6SPX8_9BACT	UniRef90_A0A1F6SPX8 Uncharacterized protein n=1 Tax=Candidatus Moranbacteria bacterium RIFOXYA2_FULL_43_15 TaxID=1801648 RepID=A0A1F6SPX8_9BACT	Candidatus Moranbacteria bacterium RIFOXYA2_FULL_43_15	FALSE	0.72	179	5.13e-49																0	d__Bacteria;p__Patescibacteria;c__Paceibacteria;o__Moranbacterales;f__UBA2206;g__XYA2-FULL-43-15;s__
erpe_2018_pw_0hr_WHONDRS-PP48-000085_A_bin.1_NODE_220_length_20052_cov_2.115784_10	erpe_2018_pw_0hr_WHONDRS-PP48-000085_A_bin.1	NODE_220_length_20052_cov_2.115784	10	10407	11525	-1	B	meme:HYG87_02175		meme:HYG87_02175 ()	FALSE	0.353	214	4.6e-57	A0A0G0CD47_9BACT	UniRef90_A0A0G0CD47 Glycosyl transferase group 1 n=2 Tax=Candidatus Moranbacteria TaxID=1752737 RepID=A0A0G0CD47_9BACT	Candidatus Moranbacteria	TRUE	0.711	533	1.02e-166								Glycosyl transferases group 1 [PF00534.23]; Glycosyl transferases group 1 [PF13692.9]; Glycosyltransferase Family 4 [PF13439.9]; Starch synthase catalytic domain [PF08323.14]	GT4	GT4 sucrose synthase (EC 2.4.1.13); sucrose-phosphate synthase (EC 2.4.1.14); alpha-glucosyltransferase (EC 2.4.1.52); lipopolysaccharide N-acetylglucosaminyltransferase (EC 2.4.1.56); phosphatidylinositol alpha-mannosyltransferase (EC 2.4.1.57); GDP-Man: Man1GlcNAc2-PP-dolichol alpha-1,3-mannosyltransferase (EC 2.4.1.132); GDP-Man: Man3GlcNAc2-PP-dolichol/Man4GlcNAc2-PP-dolichol alpha-1,2-mannos…	2.4.1.131,2.4.1.13,2.4.1.14,2.4.1.157,2.4.1.198,2.4.1.208,2.4.1.21,2.4.1.231,2.4.1.241,2.4.1.245,2.4.1.252,2.4.1.257,2.4.1.270,2.4.1.283,2.4.1.285,2.4.1.290,2.4.1.342,2.4.1.57,2.4.1.-,2.4.2.-,2.4.1.132	GT4.hmm	VOG00094	sp|Q8QL34|Y335_SIRV1 Uncharacterized glycosyltransferase 335; Xh	Xh	0	d__Bacteria;p__Patescibacteria;c__Paceibacteria;o__Moranbacterales;f__UBA2206;g__XYA2-FULL-43-15;s__
erpe_2018_pw_0hr_WHONDRS-PP48-000085_A_bin.1_NODE_220_length_20052_cov_2.115784_11	erpe_2018_pw_0hr_WHONDRS-PP48-000085_A_bin.1	NODE_220_length_20052_cov_2.115784	11	11605	12474	-1	B	lfc:LFE_0193	K00963	lfc:LFE_0193 (K00963) UGP2, galU, galF; UTP--glucose-1-phosphate uridylyltransferase [EC:2.7.7.9]	FALSE	0.527	284	2.6e-82	A0A1F6SPZ5_9BACT	UniRef90_A0A1F6SPZ5 UTP--glucose-1-phosphate uridylyltransferase n=1 Tax=Candidatus Moranbacteria bacterium RIFOXYA2_FULL_43_15 TaxID=1801648 RepID=A0A1F6SPZ5_9BACT	Candidatus Moranbacteria bacterium RIFOXYA2_FULL_43_15	TRUE	0.841	504	2.28e-158								Nucleotidyl transferase [PF00483.26]					VOG00376	sp|P55257|RMLA_YEREN Glucose-1-phosphate thymidylyltransferase; Xh	Xh	0	d__Bacteria;p__Patescibacteria;c__Paceibacteria;o__Moranbacterales;f__UBA2206;g__XYA2-FULL-43-15;s__
erpe_2018_pw_0hr_WHONDRS-PP48-000085_A_bin.1_NODE_220_length_20052_cov_2.115784_12	erpe_2018_pw_0hr_WHONDRS-PP48-000085_A_bin.1	NODE_220_length_20052_cov_2.115784	12	12569	13366	-1	B	kov:K9N68_15620		kov:K9N68_15620 ()	FALSE	0.335	140	3.13e-33	A0A1F6SQ03_9BACT	UniRef90_A0A1F6SQ03 Glyco_trans_2-like domain-containing protein n=1 Tax=Candidatus Moranbacteria bacterium RIFOXYA2_FULL_43_15 TaxID=1801648 RepID=A0A1F6SQ03_9BACT	Candidatus Moranbacteria bacterium RIFOXYA2_FULL_43_15	TRUE	0.786	421	3.03e-130								Glycosyltransferase like family 2 [PF13641.9]; Glycosyl transferase family 2 [PF00535.29]; Glycosyl transferase family group 2 [PF13632.9]; Glycosyltransferase like family 2 [PF10111.12]; Glycosyltransferase like family [PF13712.9]; N-terminal domain of galactosyltransferase [PF02709.17]; Glycosyl transferase family 21 [PF13506.9]								0	d__Bacteria;p__Patescibacteria;c__Paceibacteria;o__Moranbacterales;f__UBA2206;g__XYA2-FULL-43-15;s__
erpe_2018_pw_0hr_WHONDRS-PP48-000085_A_bin.1_NODE_220_length_20052_cov_2.115784_13	erpe_2018_pw_0hr_WHONDRS-PP48-000085_A_bin.1	NODE_220_length_20052_cov_2.115784	13	13370	14512	-1	B	ptri:KDC22_30100		ptri:KDC22_30100 ()	FALSE	0.379	213	1.52e-56	A0A349PII8_9BACT	UniRef90_A0A349PII8 Glycos_transf_1 domain-containing protein n=1 Tax=Candidatus Moranbacteria bacterium TaxID=2045217 RepID=A0A349PII8_9BACT	Candidatus Moranbacteria bacterium	TRUE	0.761	586	5.09e-185								Glycosyl transferases group 1 [PF13524.9]								0	d__Bacteria;p__Patescibacteria;c__Paceibacteria;o__Moranbacterales;f__UBA2206;g__XYA2-FULL-43-15;s__
erpe_2018_pw_0hr_WHONDRS-PP48-000085_A_bin.1_NODE_220_length_20052_cov_2.115784_14	erpe_2018_pw_0hr_WHONDRS-PP48-000085_A_bin.1	NODE_220_length_20052_cov_2.115784	14	14558	15358	-1	B	rci:RCIX198	K00973	rci:RCIX198 (K00973) rfbA, rmlA, rffH; glucose-1-phosphate thymidylyltransferase [EC:2.7.7.24]	FALSE	0.585	271	2.33e-78	A0A1F6SPP6_9BACT	UniRef90_A0A1F6SPP6 Glucose-1-phosphate thymidylyltransferase n=1 Tax=Candidatus Moranbacteria bacterium RIFOXYA2_FULL_43_15 TaxID=1801648 RepID=A0A1F6SPP6_9BACT	Candidatus Moranbacteria bacterium RIFOXYA2_FULL_43_15	TRUE	0.85	469	6.37e-147								Nucleotidyl transferase [PF00483.26]; MobA-like NTP transferase domain [PF12804.10]					VOG00376	sp|P55257|RMLA_YEREN Glucose-1-phosphate thymidylyltransferase; Xh	Xh	0	d__Bacteria;p__Patescibacteria;c__Paceibacteria;o__Moranbacterales;f__UBA2206;g__XYA2-FULL-43-15;s__
erpe_2018_pw_0hr_WHONDRS-PP48-000085_A_bin.1_NODE_220_length_20052_cov_2.115784_15	erpe_2018_pw_0hr_WHONDRS-PP48-000085_A_bin.1	NODE_220_length_20052_cov_2.115784	15	15388	16401	-1	A	gza:IC807_12590	K01710	gza:IC807_12590 (K01710) rfbB, rmlB, rffG; dTDP-glucose 4,6-dehydratase [EC:4.2.1.46]	TRUE	0.623	411	1.59e-125	A0A0G0MK49_9BACT	UniRef90_A0A0G0MK49 dTDP-glucose 4,6-dehydratase n=1 Tax=Parcubacteria group bacterium GW2011_GWF2_39_13b TaxID=1618962 RepID=A0A0G0MK49_9BACT	Parcubacteria group bacterium GW2011_GWF2_39_13b	TRUE	0.793	544	2.28e-171								GDP-mannose 4,6 dehydratase [PF16363.8]; NAD dependent epimerase/dehydratase family [PF01370.24]; RmlD substrate binding domain [PF04321.20]; 3-beta hydroxysteroid dehydrogenase/isomerase family [PF01073.22]; Polysaccharide biosynthesis protein [PF02719.18]; Male sterility protein [PF07993.15]					VOG00143	sp|P27830|RMLB2_ECOLI dTDP-glucose 4,6-dehydratase 2; Xh	Xh	0	d__Bacteria;p__Patescibacteria;c__Paceibacteria;o__Moranbacterales;f__UBA2206;g__XYA2-FULL-43-15;s__
erpe_2018_pw_0hr_WHONDRS-PP48-000085_A_bin.1_NODE_220_length_20052_cov_2.115784_16	erpe_2018_pw_0hr_WHONDRS-PP48-000085_A_bin.1	NODE_220_length_20052_cov_2.115784	16	16497	17045	-1	C	gtm:GT3921_03065	K01790	gtm:GT3921_03065 (K01790) rfbC, rmlC; dTDP-4-dehydrorhamnose 3,5-epimerase [EC:5.1.3.13]	FALSE	0.628	226	1.74e-64	A0A1F6SQ65_9BACT	UniRef90_A0A1F6SQ65 dTDP-4-dehydrorhamnose 3,5-epimerase n=1 Tax=Candidatus Moranbacteria bacterium RIFOXYA2_FULL_43_15 TaxID=1801648 RepID=A0A1F6SQ65_9BACT	Candidatus Moranbacteria bacterium RIFOXYA2_FULL_43_15	FALSE	0.816	299	1.34e-89								dTDP-4-dehydrorhamnose 3,5-epimerase [PF00908.20]					VOG20181	sp|O27818|RMLC_METTH dTDP-4-dehydrorhamnose 3,5-epimerase; Xh	Xh	0	d__Bacteria;p__Patescibacteria;c__Paceibacteria;o__Moranbacterales;f__UBA2206;g__XYA2-FULL-43-15;s__
erpe_2018_pw_0hr_WHONDRS-PP48-000085_A_bin.1_NODE_220_length_20052_cov_2.115784_17	erpe_2018_pw_0hr_WHONDRS-PP48-000085_A_bin.1	NODE_220_length_20052_cov_2.115784	17	17048	18289	-1	A	aym:YM304_10550	K00600	aym:YM304_10550 (K00600) glyA, SHMT; glycine hydroxymethyltransferase [EC:2.1.2.1]	TRUE	0.608	480	7.21e-148	A0A1F6SQ68_9BACT	UniRef90_A0A1F6SQ68 Serine hydroxymethyltransferase n=1 Tax=Candidatus Moranbacteria bacterium RIFOXYA2_FULL_43_15 TaxID=1801648 RepID=A0A1F6SQ68_9BACT	Candidatus Moranbacteria bacterium RIFOXYA2_FULL_43_15	TRUE	0.933	809	8.86e-262								Serine hydroxymethyltransferase [PF00464.22]; Aminotransferase class-V [PF00266.22]; Beta-eliminating lyase [PF01212.24]					VOG09796	sp|A6Q478|GLYA_NITSB Serine hydroxymethyltransferase; Xh	Xh	0	d__Bacteria;p__Patescibacteria;c__Paceibacteria;o__Moranbacterales;f__UBA2206;g__XYA2-FULL-43-15;s__
erpe_2018_pw_0hr_WHONDRS-PP48-000085_A_bin.1_NODE_220_length_20052_cov_2.115784_18	erpe_2018_pw_0hr_WHONDRS-PP48-000085_A_bin.1	NODE_220_length_20052_cov_2.115784	18	18432	19454	-1	B	mmaz:MmTuc01_1220	K00067	mmaz:MmTuc01_1220 (K00067) rfbD, rmlD; dTDP-4-dehydrorhamnose reductase [EC:1.1.1.133]	FALSE	0.391	220	1.46e-59	A0A1F6SPY8_9BACT	UniRef90_A0A1F6SPY8 dTDP-4-dehydrorhamnose reductase n=1 Tax=Candidatus Moranbacteria bacterium RIFOXYA2_FULL_43_15 TaxID=1801648 RepID=A0A1F6SPY8_9BACT	Candidatus Moranbacteria bacterium RIFOXYA2_FULL_43_15	TRUE	0.846	577	8.46e-183								RmlD substrate binding domain [PF04321.20]; NAD dependent epimerase/dehydratase family [PF01370.24]; GDP-mannose 4,6 dehydratase [PF16363.8]					VOG00143	sp|P27830|RMLB2_ECOLI dTDP-glucose 4,6-dehydratase 2; Xh	Xh	0	d__Bacteria;p__Patescibacteria;c__Paceibacteria;o__Moranbacterales;f__UBA2206;g__XYA2-FULL-43-15;s__
erpe_2018_pw_0hr_WHONDRS-PP48-000085_A_bin.1_NODE_220_length_20052_cov_2.115784_19	erpe_2018_pw_0hr_WHONDRS-PP48-000085_A_bin.1	NODE_220_length_20052_cov_2.115784	19	19679	20050	-1	C								A0A1F6SPW8_9BACT	UniRef90_A0A1F6SPW8 Probable lipid II flippase MurJ n=1 Tax=Candidatus Moranbacteria bacterium RIFOXYA2_FULL_43_15 TaxID=1801648 RepID=A0A1F6SPW8_9BACT	Candidatus Moranbacteria bacterium RIFOXYA2_FULL_43_15	FALSE	0.775	190	5.84e-53																0	d__Bacteria;p__Patescibacteria;c__Paceibacteria;o__Moranbacterales;f__UBA2206;g__XYA2-FULL-43-15;s__
erpe_2018_pw_0hr_WHONDRS-PP48-000085_A_bin.1_NODE_3552_length_6093_cov_2.248743_1	erpe_2018_pw_0hr_WHONDRS-PP48-000085_A_bin.1	NODE_3552_length_6093_cov_2.248743	1	2	1114	-1	E																														0	d__Bacteria;p__Patescibacteria;c__Paceibacteria;o__Moranbacterales;f__UBA2206;g__XYA2-FULL-43-15;s__
erpe_2018_pw_0hr_WHONDRS-PP48-000085_A_bin.1_NODE_3552_length_6093_cov_2.248743_2	erpe_2018_pw_0hr_WHONDRS-PP48-000085_A_bin.1	NODE_3552_length_6093_cov_2.248743	2	1130	1780	-1	E																														0	d__Bacteria;p__Patescibacteria;c__Paceibacteria;o__Moranbacterales;f__UBA2206;g__XYA2-FULL-43-15;s__
erpe_2018_pw_0hr_WHONDRS-PP48-000085_A_bin.1_NODE_3552_length_6093_cov_2.248743_3	erpe_2018_pw_0hr_WHONDRS-PP48-000085_A_bin.1	NODE_3552_length_6093_cov_2.248743	3	1923	2081	1	E																														0	d__Bacteria;p__Patescibacteria;c__Paceibacteria;o__Moranbacterales;f__UBA2206;g__XYA2-FULL-43-15;s__
erpe_2018_pw_0hr_WHONDRS-PP48-000085_A_bin.1_NODE_3552_length_6093_cov_2.248743_4	erpe_2018_pw_0hr_WHONDRS-PP48-000085_A_bin.1	NODE_3552_length_6093_cov_2.248743	4	2023	2931	1	B	ruj:E5Z56_04700		ruj:E5Z56_04700 ()	FALSE	0.322	138	4.57e-32	A0A2M7D9E8_9BACT	UniRef90_A0A2M7D9E8 Integrase catalytic domain-containing protein n=1 Tax=Candidatus Nealsonbacteria bacterium CG02_land_8_20_14_3_00_37_10 TaxID=1974699 RepID=A0A2M7D9E8_9BACT	Candidatus Nealsonbacteria bacterium CG02_land_8_20_14_3_00_37_10	TRUE	0.807	502	2.01e-157								Integrase core domain [PF00665.29]; Integrase core domain [PF13683.9]					VOG00636	sp|P16942|T629_SHISO Transposase for insertion sequence element IS629; Xr	Xr	0	d__Bacteria;p__Patescibacteria;c__Paceibacteria;o__Moranbacterales;f__UBA2206;g__XYA2-FULL-43-15;s__
erpe_2018_pw_0hr_WHONDRS-PP48-000085_A_bin.1_NODE_3552_length_6093_cov_2.248743_5	erpe_2018_pw_0hr_WHONDRS-PP48-000085_A_bin.1	NODE_3552_length_6093_cov_2.248743	5	3091	5970	1	B	sarj:HH195_00815	K03701	sarj:HH195_00815 (K03701) uvrA; excinuclease ABC subunit A	FALSE	0.522	929	4.97e-293	A0A1F6SR92_9BACT	UniRef90_A0A1F6SR92 Excinuclease ABC subunit A n=1 Tax=Candidatus Moranbacteria bacterium RIFOXYA2_FULL_43_15 TaxID=1801648 RepID=A0A1F6SR92_9BACT	Candidatus Moranbacteria bacterium RIFOXYA2_FULL_43_15	TRUE	0.856	1700	0								UvrA DNA-binding domain [PF17755.4]; UvrA interaction domain [PF17760.4]; ABC transporter [PF00005.30]; AAA domain, putative AbiEii toxin, Type IV TA system [PF13304.9]								0	d__Bacteria;p__Patescibacteria;c__Paceibacteria;o__Moranbacterales;f__UBA2206;g__XYA2-FULL-43-15;s__
erpe_2018_pw_0hr_WHONDRS-PP48-000085_A_bin.1_NODE_35_length_45787_cov_2.156483_1	erpe_2018_pw_0hr_WHONDRS-PP48-000085_A_bin.1	NODE_35_length_45787_cov_2.156483	1	1	1635	1	A	calk:HUE98_16240	K24846	calk:HUE98_16240 (K24846) pglK; ATP-binding cassette, subfamily B, bacterial PglK [EC:7.5.2.-]	TRUE	0.592	620	4.96e-194	A0A0G0F5R4_9BACT	UniRef90_A0A0G0F5R4 ABC transporter related protein n=1 Tax=Candidatus Moranbacteria bacterium GW2011_GWF1_36_78 TaxID=1618718 RepID=A0A0G0F5R4_9BACT	Candidatus Moranbacteria bacterium GW2011_GWF1_36_78	TRUE	0.605	641	6.77e-201								ABC transporter [PF00005.30]; ABC transporter transmembrane region [PF00664.26]; RecF/RecN/SMC N terminal domain [PF02463.22]					VOG19828	sp|P44662|Y361_HAEIN Probable iron transport system ATP-binding protein HI_0361; Xh	Xh	0	d__Bacteria;p__Patescibacteria;c__Paceibacteria;o__Moranbacterales;f__UBA2206;g__XYA2-FULL-43-15;s__
erpe_2018_pw_0hr_WHONDRS-PP48-000085_A_bin.1_NODE_35_length_45787_cov_2.156483_2	erpe_2018_pw_0hr_WHONDRS-PP48-000085_A_bin.1	NODE_35_length_45787_cov_2.156483	2	1644	3554	1	C								A0A0G1UKB8_9BACT	UniRef90_A0A0G1UKB8 Uncharacterized protein n=3 Tax=Parcubacteria group TaxID=1794811 RepID=A0A0G1UKB8_9BACT	Parcubacteria group	FALSE	0.251	211	5.2e-53																0	d__Bacteria;p__Patescibacteria;c__Paceibacteria;o__Moranbacterales;f__UBA2206;g__XYA2-FULL-43-15;s__
erpe_2018_pw_0hr_WHONDRS-PP48-000085_A_bin.1_NODE_35_length_45787_cov_2.156483_3	erpe_2018_pw_0hr_WHONDRS-PP48-000085_A_bin.1	NODE_35_length_45787_cov_2.156483	3	3551	4483	1	C	cthe:Chro_4645	K20534	cthe:Chro_4645 (K20534) gtrB; polyisoprenyl-phosphate glycosyltransferase [EC:2.4.-.-]	FALSE	0.506	293	4.49e-85	A0A2H0C227_9BACT	UniRef90_A0A2H0C227 Glycosyltransferase n=3 Tax=Candidatus Roizmanbacteria TaxID=1752723 RepID=A0A2H0C227_9BACT	Candidatus Roizmanbacteria	FALSE	0.56	329	1.56e-97								Glycosyl transferase family 2 [PF00535.29]; Glycosyltransferase like family 2 [PF13641.9]	GT2_Glycos_transf_2	GT2 cellulose synthase (EC 2.4.1.12); chitin synthase (EC 2.4.1.16); dolichyl-phosphate beta-D-mannosyltransferase (EC 2.4.1.83); dolichyl-phosphate beta-glucosyltransferase (EC 2.4.1.117); N-acetylglucosaminyltransferase (EC 2.4.1.-); N-acetylgalactosaminyltransferase (EC 2.4.1.-); hyaluronan synthase (EC 2.4.1.212); chitin oligosaccharide synthase (EC 2.4.1.-); beta-1,3-glucan synthase (EC 2.4.…		GT2_Glycos_transf_2.hmm	VOG18028	sp|O22007|GTRB_BPSF5 Bactoprenol glucosyl transferase; Xh	Xh	0	d__Bacteria;p__Patescibacteria;c__Paceibacteria;o__Moranbacterales;f__UBA2206;g__XYA2-FULL-43-15;s__
erpe_2018_pw_0hr_WHONDRS-PP48-000085_A_bin.1_NODE_35_length_45787_cov_2.156483_4	erpe_2018_pw_0hr_WHONDRS-PP48-000085_A_bin.1	NODE_35_length_45787_cov_2.156483	4	4476	5213	1	C	drm:Dred_1254		drm:Dred_1254 ()	FALSE	0.38	156	6.11e-39	A0A2M7UXY7_9BACT	UniRef90_A0A2M7UXY7 Class I SAM-dependent methyltransferase n=2 Tax=Candidatus Nealsonbacteria TaxID=1817911 RepID=A0A2M7UXY7_9BACT	Candidatus Nealsonbacteria	FALSE	0.406	174	5.8e-45								Methyltransferase domain [PF13489.9]; Methyltransferase domain [PF08241.15]; Methyltransferase domain [PF13847.9]; Methionine biosynthesis protein MetW [PF07021.15]; Methyltransferase domain [PF13649.9]; ubiE/COQ5 methyltransferase family [PF01209.21]; Methyltransferase domain [PF08242.15]; Mycolic acid cyclopropane synthetase [PF02353.23]								0	d__Bacteria;p__Patescibacteria;c__Paceibacteria;o__Moranbacterales;f__UBA2206;g__XYA2-FULL-43-15;s__
erpe_2018_pw_0hr_WHONDRS-PP48-000085_A_bin.1_NODE_35_length_45787_cov_2.156483_5	erpe_2018_pw_0hr_WHONDRS-PP48-000085_A_bin.1	NODE_35_length_45787_cov_2.156483	5	5214	5909	1	C	thug:KNN16_04640		thug:KNN16_04640 ()	FALSE	0.566	243	2.65e-69	A0A7C3R0T7_9CHLR	UniRef90_A0A7C3R0T7 Acyltransferase (Fragment) n=1 Tax=Chloroflexi bacterium TaxID=2026724 RepID=A0A7C3R0T7_9CHLR	Chloroflexi bacterium	FALSE	0.594	256	1.01e-73								Hexapeptide repeat of succinyl-transferase [PF14602.9]					VOG21089	REFSEQ serine acetyltransferase; Xu	Xu	0	d__Bacteria;p__Patescibacteria;c__Paceibacteria;o__Moranbacterales;f__UBA2206;g__XYA2-FULL-43-15;s__
erpe_2018_pw_0hr_WHONDRS-PP48-000085_A_bin.1_NODE_35_length_45787_cov_2.156483_6	erpe_2018_pw_0hr_WHONDRS-PP48-000085_A_bin.1	NODE_35_length_45787_cov_2.156483	6	5906	6679	1	C	cih:ATE47_15550		cih:ATE47_15550 ()	FALSE	0.358	135	1.01e-31	A0A0G1FTY1_9BACT	UniRef90_A0A0G1FTY1 Methyltransferase type 11 n=1 Tax=Parcubacteria group bacterium GW2011_GWA2_43_9b TaxID=1618828 RepID=A0A0G1FTY1_9BACT	Parcubacteria group bacterium GW2011_GWA2_43_9b	FALSE	0.413	166	6.43e-42								Methyltransferase domain [PF08241.15]; ubiE/COQ5 methyltransferase family [PF01209.21]; Methyltransferase domain [PF13847.9]; Methyltransferase domain [PF13489.9]								0	d__Bacteria;p__Patescibacteria;c__Paceibacteria;o__Moranbacterales;f__UBA2206;g__XYA2-FULL-43-15;s__
erpe_2018_pw_0hr_WHONDRS-PP48-000085_A_bin.1_NODE_35_length_45787_cov_2.156483_7	erpe_2018_pw_0hr_WHONDRS-PP48-000085_A_bin.1	NODE_35_length_45787_cov_2.156483	7	6717	7676	1	B	tte:TTE2613	K00058	tte:TTE2613 (K00058) serA, PHGDH; D-3-phosphoglycerate dehydrogenase / 2-oxoglutarate reductase [EC:1.1.1.95 1.1.1.399]	FALSE	0.364	192	2.07e-50	A0A0G0HR68_9BACT	UniRef90_A0A0G0HR68 4-phosphoerythronate dehydrogenase n=1 Tax=Candidatus Moranbacteria bacterium GW2011_GWF1_36_78 TaxID=1618718 RepID=A0A0G0HR68_9BACT	Candidatus Moranbacteria bacterium GW2011_GWF1_36_78	TRUE	0.737	477	1.8e-148								D-isomer specific 2-hydroxyacid dehydrogenase, NAD binding domain [PF02826.22]; D-isomer specific 2-hydroxyacid dehydrogenase, catalytic domain [PF00389.33]								0	d__Bacteria;p__Patescibacteria;c__Paceibacteria;o__Moranbacterales;f__UBA2206;g__XYA2-FULL-43-15;s__
erpe_2018_pw_0hr_WHONDRS-PP48-000085_A_bin.1_NODE_35_length_45787_cov_2.156483_8	erpe_2018_pw_0hr_WHONDRS-PP48-000085_A_bin.1	NODE_35_length_45787_cov_2.156483	8	7673	8503	1	B								A0A0G0FLF9_9BACT	UniRef90_A0A0G0FLF9 Uncharacterized protein n=1 Tax=Candidatus Moranbacteria bacterium GW2011_GWF1_36_78 TaxID=1618718 RepID=A0A0G0FLF9_9BACT	Candidatus Moranbacteria bacterium GW2011_GWF1_36_78	TRUE	0.733	412	7.01e-127								Methyltransferase domain [PF13489.9]; Methyltransferase domain [PF13649.9]; Methyltransferase domain [PF13847.9]; Mycolic acid cyclopropane synthetase [PF02353.23]; Methyltransferase domain [PF08242.15]								0	d__Bacteria;p__Patescibacteria;c__Paceibacteria;o__Moranbacterales;f__UBA2206;g__XYA2-FULL-43-15;s__
erpe_2018_pw_0hr_WHONDRS-PP48-000085_A_bin.1_NODE_35_length_45787_cov_2.156483_9	erpe_2018_pw_0hr_WHONDRS-PP48-000085_A_bin.1	NODE_35_length_45787_cov_2.156483	9	8496	9326	1	B	mja:MJ_1065		mja:MJ_1065 ()	FALSE	0.387	174	1.07e-44	A0A0G0IEQ5_9BACT	UniRef90_A0A0G0IEQ5 N-acetylneuraminate synthase n=1 Tax=Candidatus Moranbacteria bacterium GW2011_GWF1_36_78 TaxID=1618718 RepID=A0A0G0IEQ5_9BACT	Candidatus Moranbacteria bacterium GW2011_GWF1_36_78	TRUE	0.862	495	1.76e-155								NeuB family [PF03102.17]								0	d__Bacteria;p__Patescibacteria;c__Paceibacteria;o__Moranbacterales;f__UBA2206;g__XYA2-FULL-43-15;s__
erpe_2018_pw_0hr_WHONDRS-PP48-000085_A_bin.1_NODE_35_length_45787_cov_2.156483_10	erpe_2018_pw_0hr_WHONDRS-PP48-000085_A_bin.1	NODE_35_length_45787_cov_2.156483	10	9323	10504	1	B	grl:LPB144_06585		grl:LPB144_06585 ()	FALSE	0.458	317	4.33e-92	A0A0G0F998_9BACT	UniRef90_A0A0G0F998 UDP-N-acetylglucosamine 2-epimerase n=1 Tax=Candidatus Moranbacteria bacterium GW2011_GWF1_36_78 TaxID=1618718 RepID=A0A0G0F998_9BACT	Candidatus Moranbacteria bacterium GW2011_GWF1_36_78	TRUE	0.677	525	1.01e-163								UDP-N-acetylglucosamine 2-epimerase [PF02350.22]								0	d__Bacteria;p__Patescibacteria;c__Paceibacteria;o__Moranbacterales;f__UBA2206;g__XYA2-FULL-43-15;s__
erpe_2018_pw_0hr_WHONDRS-PP48-000085_A_bin.1_NODE_35_length_45787_cov_2.156483_11	erpe_2018_pw_0hr_WHONDRS-PP48-000085_A_bin.1	NODE_35_length_45787_cov_2.156483	11	10479	11222	1	C	hahe:ENC22_10840	K18431	hahe:ENC22_10840 (K18431) legF, ptmB; CMP-N,N'-diacetyllegionaminic acid synthase [EC:2.7.7.82]	FALSE	0.486	206	3.48e-56	A0A1G2F582_9BACT	UniRef90_A0A1G2F582 Uncharacterized protein n=1 Tax=Candidatus Portnoybacteria bacterium RBG_13_40_8 TaxID=1801990 RepID=A0A1G2F582_9BACT	Candidatus Portnoybacteria bacterium RBG_13_40_8	FALSE	0.657	301	5.23e-89								Cytidylyltransferase [PF02348.22]								0	d__Bacteria;p__Patescibacteria;c__Paceibacteria;o__Moranbacterales;f__UBA2206;g__XYA2-FULL-43-15;s__
erpe_2018_pw_0hr_WHONDRS-PP48-000085_A_bin.1_NODE_35_length_45787_cov_2.156483_12	erpe_2018_pw_0hr_WHONDRS-PP48-000085_A_bin.1	NODE_35_length_45787_cov_2.156483	12	11298	14240	1	A	nvl:108558385	K18966	nvl:108558385 (K18966) GADL1, CSAD; sulfinoalanine decarboxylase / aspartate 1-decarboxylase [EC:4.1.1.29 4.1.1.11]	TRUE	0.439	356	4.73e-98	A0A3D3UP62_9BACT	UniRef90_A0A3D3UP62 Uncharacterized protein n=1 Tax=Phycisphaerales bacterium TaxID=2052180 RepID=A0A3D3UP62_9BACT	Phycisphaerales bacterium	TRUE	0.508	454	1.51e-130								Pyridoxal-dependent decarboxylase conserved domain [PF00282.22]								0	d__Bacteria;p__Patescibacteria;c__Paceibacteria;o__Moranbacterales;f__UBA2206;g__XYA2-FULL-43-15;s__
erpe_2018_pw_0hr_WHONDRS-PP48-000085_A_bin.1_NODE_35_length_45787_cov_2.156483_13	erpe_2018_pw_0hr_WHONDRS-PP48-000085_A_bin.1	NODE_35_length_45787_cov_2.156483	13	14221	15849	1	B								A0A0G0F9A0_9BACT	UniRef90_A0A0G0F9A0 Asparagine synthetase domain-containing protein n=1 Tax=Candidatus Moranbacteria bacterium GW2011_GWF1_36_78 TaxID=1618718 RepID=A0A0G0F9A0_9BACT	Candidatus Moranbacteria bacterium GW2011_GWF1_36_78	TRUE	0.634	652	9.42e-205																0	d__Bacteria;p__Patescibacteria;c__Paceibacteria;o__Moranbacterales;f__UBA2206;g__XYA2-FULL-43-15;s__
erpe_2018_pw_0hr_WHONDRS-PP48-000085_A_bin.1_NODE_35_length_45787_cov_2.156483_14	erpe_2018_pw_0hr_WHONDRS-PP48-000085_A_bin.1	NODE_35_length_45787_cov_2.156483	14	15846	17450	1	B	slim:SCL_1218		slim:SCL_1218 ()	FALSE	0.325	231	9.21e-61	A0A0G0F5S3_9BACT	UniRef90_A0A0G0F5S3 Uncharacterized protein n=1 Tax=Candidatus Moranbacteria bacterium GW2011_GWF1_36_78 TaxID=1618718 RepID=A0A0G0F5S3_9BACT	Candidatus Moranbacteria bacterium GW2011_GWF1_36_78	TRUE	0.591	592	2.64e-184								Capsule polysaccharide biosynthesis protein [PF05159.17]								0	d__Bacteria;p__Patescibacteria;c__Paceibacteria;o__Moranbacterales;f__UBA2206;g__XYA2-FULL-43-15;s__
erpe_2018_pw_0hr_WHONDRS-PP48-000085_A_bin.1_NODE_35_length_45787_cov_2.156483_15	erpe_2018_pw_0hr_WHONDRS-PP48-000085_A_bin.1	NODE_35_length_45787_cov_2.156483	15	17401	18138	1	C	abl:A7H1H_1746	K18431	abl:A7H1H_1746 (K18431) legF, ptmB; CMP-N,N'-diacetyllegionaminic acid synthase [EC:2.7.7.82]	FALSE	0.557	237	5.35e-67	UPI000F092EA1	UniRef90_UPI000F092EA1 acylneuraminate cytidylyltransferase family protein n=1 Tax=Arcobacter peruensis TaxID=2320140 RepID=UPI000F092EA1	Arcobacter peruensis	FALSE	0.543	234	1.11e-65								Cytidylyltransferase [PF02348.22]; 2-C-methyl-D-erythritol 4-phosphate cytidylyltransferase [PF01128.22]								0	d__Bacteria;p__Patescibacteria;c__Paceibacteria;o__Moranbacterales;f__UBA2206;g__XYA2-FULL-43-15;s__
erpe_2018_pw_0hr_WHONDRS-PP48-000085_A_bin.1_NODE_35_length_45787_cov_2.156483_16	erpe_2018_pw_0hr_WHONDRS-PP48-000085_A_bin.1	NODE_35_length_45787_cov_2.156483	16	18191	19234	1	A	prf:PeribacterA2_0946		prf:PeribacterA2_0946 ()	TRUE	0.723	507	1.11e-158	A0A1G1Y3Q4_9BACT	UniRef90_A0A1G1Y3Q4 Polyhydroxyalkanoate biosynthesis repressor PhaR n=1 Tax=Candidatus Buchananbacteria bacterium RIFCSPHIGHO2_02_FULL_38_8 TaxID=1797538 RepID=A0A1G1Y3Q4_9BACT	Candidatus Buchananbacteria bacterium RIFCSPHIGHO2_02_FULL_38_8	TRUE	0.781	553	2.57e-174								NeuB family [PF03102.17]								0	d__Bacteria;p__Patescibacteria;c__Paceibacteria;o__Moranbacterales;f__UBA2206;g__XYA2-FULL-43-15;s__
erpe_2018_pw_0hr_WHONDRS-PP48-000085_A_bin.1_NODE_35_length_45787_cov_2.156483_17	erpe_2018_pw_0hr_WHONDRS-PP48-000085_A_bin.1	NODE_35_length_45787_cov_2.156483	17	19278	20411	1	B	nin:NADRNF5_2155	K18429	nin:NADRNF5_2155 (K18429) legG, neuC2; GDP/UDP-N,N'-diacetylbacillosamine 2-epimerase (hydrolysing) [EC:3.2.1.184]	FALSE	0.486	338	1.05e-99	A0A1G1Y5T9_9BACT	UniRef90_A0A1G1Y5T9 UDP-N-acetyl-D-glucosamine 2-epimerase, UDP-hydrolysing n=1 Tax=Candidatus Buchananbacteria bacterium RIFCSPHIGHO2_02_FULL_38_8 TaxID=1797538 RepID=A0A1G1Y5T9_9BACT	Candidatus Buchananbacteria bacterium RIFCSPHIGHO2_02_FULL_38_8	TRUE	0.67	502	4.22e-156								UDP-N-acetylglucosamine 2-epimerase [PF02350.22]								0	d__Bacteria;p__Patescibacteria;c__Paceibacteria;o__Moranbacterales;f__UBA2206;g__XYA2-FULL-43-15;s__
erpe_2018_pw_0hr_WHONDRS-PP48-000085_A_bin.1_NODE_35_length_45787_cov_2.156483_18	erpe_2018_pw_0hr_WHONDRS-PP48-000085_A_bin.1	NODE_35_length_45787_cov_2.156483	18	20462	21280	1	C	nic:DSQ20_00730	K01784	nic:DSQ20_00730 (K01784) galE, GALE; UDP-glucose 4-epimerase [EC:5.1.3.2]	FALSE	0.304	106	9.55e-22	A0A1G1Y520_9BACT	UniRef90_A0A1G1Y520 Epimerase domain-containing protein n=1 Tax=Candidatus Buchananbacteria bacterium RIFCSPHIGHO2_02_FULL_38_8 TaxID=1797538 RepID=A0A1G1Y520_9BACT	Candidatus Buchananbacteria bacterium RIFCSPHIGHO2_02_FULL_38_8	FALSE	0.53	243	2.45e-68								GDP-mannose 4,6 dehydratase [PF16363.8]; NAD dependent epimerase/dehydratase family [PF01370.24]; Male sterility protein [PF07993.15]					VOG00143	sp|P27830|RMLB2_ECOLI dTDP-glucose 4,6-dehydratase 2; Xh	Xh	0	d__Bacteria;p__Patescibacteria;c__Paceibacteria;o__Moranbacterales;f__UBA2206;g__XYA2-FULL-43-15;s__
erpe_2018_pw_0hr_WHONDRS-PP48-000085_A_bin.1_NODE_35_length_45787_cov_2.156483_19	erpe_2018_pw_0hr_WHONDRS-PP48-000085_A_bin.1	NODE_35_length_45787_cov_2.156483	19	21298	22350	1	A	mbu:Mbur_1591		mbu:Mbur_1591 ()	TRUE	0.541	352	5.97e-105	A0A1F5SD38_9BACT	UniRef90_A0A1F5SD38 Polysacc_synt_2 domain-containing protein n=2 Tax=Candidatus Falkowbacteria TaxID=1752728 RepID=A0A1F5SD38_9BACT	Candidatus Falkowbacteria	TRUE	0.692	482	1.64e-149								Polysaccharide biosynthesis protein [PF02719.18]; GDP-mannose 4,6 dehydratase [PF16363.8]; NAD dependent epimerase/dehydratase family [PF01370.24]; 3-beta hydroxysteroid dehydrogenase/isomerase family [PF01073.22]; RmlD substrate binding domain [PF04321.20]; Male sterility protein [PF07993.15]; NmrA-like family [PF05368.16]; NAD(P)H-binding [PF13460.9]; Saccharopine dehydrogenase NADP binding dom…					VOG00143	sp|P27830|RMLB2_ECOLI dTDP-glucose 4,6-dehydratase 2; Xh	Xh	0	d__Bacteria;p__Patescibacteria;c__Paceibacteria;o__Moranbacterales;f__UBA2206;g__XYA2-FULL-43-15;s__
erpe_2018_pw_0hr_WHONDRS-PP48-000085_A_bin.1_NODE_35_length_45787_cov_2.156483_20	erpe_2018_pw_0hr_WHONDRS-PP48-000085_A_bin.1	NODE_35_length_45787_cov_2.156483	20	22374	23369	1	B	rel:REMIM1_CH00780		rel:REMIM1_CH00780 ()	FALSE	0.405	227	3.84e-62	A0A0G0HR79_9BACT	UniRef90_A0A0G0HR79 Glycosyl transferase, group 1 n=1 Tax=Candidatus Moranbacteria bacterium GW2011_GWF1_36_78 TaxID=1618718 RepID=A0A0G0HR79_9BACT	Candidatus Moranbacteria bacterium GW2011_GWF1_36_78	TRUE	0.712	474	3.83e-147								Glycosyl transferases group 1 [PF00534.23]; Glycosyl transferases group 1 [PF13692.9]								0	d__Bacteria;p__Patescibacteria;c__Paceibacteria;o__Moranbacterales;f__UBA2206;g__XYA2-FULL-43-15;s__
erpe_2018_pw_0hr_WHONDRS-PP48-000085_A_bin.1_NODE_35_length_45787_cov_2.156483_21	erpe_2018_pw_0hr_WHONDRS-PP48-000085_A_bin.1	NODE_35_length_45787_cov_2.156483	21	23317	24039	1	C	rel:REMIM1_CH00782		rel:REMIM1_CH00782 ()	FALSE	0.564	198	1.4e-53	A0A0G9L617_9PROT	UniRef90_A0A0G9L617 Methyltransf_11 domain-containing protein n=1 Tax=Aliarcobacter butzleri L355 TaxID=1447263 RepID=A0A0G9L617_9PROT	Aliarcobacter butzleri L355	FALSE	0.537	222	8.24e-62								Methyltransferase domain [PF13489.9]; Methyltransferase domain [PF13847.9]; Methyltransferase domain [PF13649.9]; Methyltransferase domain [PF08241.15]; Methionine biosynthesis protein MetW [PF07021.15]; ubiE/COQ5 methyltransferase family [PF01209.21]; Methyltransferase domain [PF08242.15]								0	d__Bacteria;p__Patescibacteria;c__Paceibacteria;o__Moranbacterales;f__UBA2206;g__XYA2-FULL-43-15;s__
erpe_2018_pw_0hr_WHONDRS-PP48-000085_A_bin.1_NODE_35_length_45787_cov_2.156483_22	erpe_2018_pw_0hr_WHONDRS-PP48-000085_A_bin.1	NODE_35_length_45787_cov_2.156483	22	24051	25004	1	B	fer:FNB15_03080		fer:FNB15_03080 ()	FALSE	0.357	156	3.56e-38	A0A0G0FLH1_9BACT	UniRef90_A0A0G0FLH1 Methyltransferase type 12 n=1 Tax=Candidatus Moranbacteria bacterium GW2011_GWF1_36_78 TaxID=1618718 RepID=A0A0G0FLH1_9BACT	Candidatus Moranbacteria bacterium GW2011_GWF1_36_78	TRUE	0.719	454	1.03e-140								Methyltransferase domain [PF13489.9]; Methyltransferase domain [PF08241.15]; Methyltransferase domain [PF13847.9]; Methyltransferase domain [PF08242.15]; Methionine biosynthesis protein MetW [PF07021.15]; Methyltransferase domain [PF13649.9]								0	d__Bacteria;p__Patescibacteria;c__Paceibacteria;o__Moranbacterales;f__UBA2206;g__XYA2-FULL-43-15;s__
erpe_2018_pw_0hr_WHONDRS-PP48-000085_A_bin.1_NODE_35_length_45787_cov_2.156483_23	erpe_2018_pw_0hr_WHONDRS-PP48-000085_A_bin.1	NODE_35_length_45787_cov_2.156483	23	25048	26505	1	A	carh:EGY05_18380	K19294	carh:EGY05_18380 (K19294) algI; alginate O-acetyltransferase complex protein AlgI	TRUE	0.759	738	7.9e-236	A0A1H8I393_9BACT	UniRef90_A0A1H8I393 D-alanyl-lipoteichoic acid acyltransferase DltB, MBOAT superfamily n=2 Tax=Chitinophaga TaxID=79328 RepID=A0A1H8I393_9BACT	Chitinophaga	TRUE	0.775	756	5.02e-242								MBOAT, membrane-bound O-acyltransferase family [PF03062.22]								0	d__Bacteria;p__Patescibacteria;c__Paceibacteria;o__Moranbacterales;f__UBA2206;g__XYA2-FULL-43-15;s__
erpe_2018_pw_0hr_WHONDRS-PP48-000085_A_bin.1_NODE_35_length_45787_cov_2.156483_24	erpe_2018_pw_0hr_WHONDRS-PP48-000085_A_bin.1	NODE_35_length_45787_cov_2.156483	24	26513	27418	1	C	tii:DY252_01870		tii:DY252_01870 ()	FALSE	0.321	127	2.45e-28	A0A5C7FLS3_9BACT	UniRef90_A0A5C7FLS3 Uncharacterized protein n=1 Tax=Lewinella aurantiaca TaxID=2602767 RepID=A0A5C7FLS3_9BACT	Lewinella aurantiaca	FALSE	0.466	251	1.46e-70																0	d__Bacteria;p__Patescibacteria;c__Paceibacteria;o__Moranbacterales;f__UBA2206;g__XYA2-FULL-43-15;s__
erpe_2018_pw_0hr_WHONDRS-PP48-000085_A_bin.1_NODE_35_length_45787_cov_2.156483_25	erpe_2018_pw_0hr_WHONDRS-PP48-000085_A_bin.1	NODE_35_length_45787_cov_2.156483	25	27457	28860	1	B	dal:Dalk_1659		dal:Dalk_1659 ()	FALSE	0.368	282	9.41e-79	A0A0G0IER6_9BACT	UniRef90_A0A0G0IER6 Uncharacterized protein n=1 Tax=Candidatus Moranbacteria bacterium GW2011_GWF1_36_78 TaxID=1618718 RepID=A0A0G0IER6_9BACT	Candidatus Moranbacteria bacterium GW2011_GWF1_36_78	TRUE	0.589	513	3e-158																0	d__Bacteria;p__Patescibacteria;c__Paceibacteria;o__Moranbacterales;f__UBA2206;g__XYA2-FULL-43-15;s__
erpe_2018_pw_0hr_WHONDRS-PP48-000085_A_bin.1_NODE_35_length_45787_cov_2.156483_26	erpe_2018_pw_0hr_WHONDRS-PP48-000085_A_bin.1	NODE_35_length_45787_cov_2.156483	26	28850	30124	1	B	dov:DSCO28_33360		dov:DSCO28_33360 ()	FALSE	0.443	297	1.14e-84	A0A0G0F9A3_9BACT	UniRef90_A0A0G0F9A3 Uncharacterized protein n=1 Tax=Candidatus Moranbacteria bacterium GW2011_GWF1_36_78 TaxID=1618718 RepID=A0A0G0F9A3_9BACT	Candidatus Moranbacteria bacterium GW2011_GWF1_36_78	TRUE	0.695	585	6.78e-184																0	d__Bacteria;p__Patescibacteria;c__Paceibacteria;o__Moranbacterales;f__UBA2206;g__XYA2-FULL-43-15;s__
erpe_2018_pw_0hr_WHONDRS-PP48-000085_A_bin.1_NODE_35_length_45787_cov_2.156483_27	erpe_2018_pw_0hr_WHONDRS-PP48-000085_A_bin.1	NODE_35_length_45787_cov_2.156483	27	30121	31254	1	B	hcv:FTV88_1164		hcv:FTV88_1164 ()	FALSE	0.505	345	6.94e-102	UPI00048A9197	UniRef90_UPI00048A9197 glycosyltransferase family 4 protein n=1 Tax=Desulfonatronovibrio hydrogenovorans TaxID=53245 RepID=UPI00048A9197	Desulfonatronovibrio hydrogenovorans	TRUE	0.52	361	2.22e-107								Glycosyl transferases group 1 [PF00534.23]; Glycosyl transferases group 1 [PF13692.9]; Glycosyl transferases group 1 [PF13524.9]; Glycosyltransferase Family 4 [PF13439.9]								0	d__Bacteria;p__Patescibacteria;c__Paceibacteria;o__Moranbacterales;f__UBA2206;g__XYA2-FULL-43-15;s__
erpe_2018_pw_0hr_WHONDRS-PP48-000085_A_bin.1_NODE_35_length_45787_cov_2.156483_28	erpe_2018_pw_0hr_WHONDRS-PP48-000085_A_bin.1	NODE_35_length_45787_cov_2.156483	28	31232	31972	1	C	barh:WN72_24550		barh:WN72_24550 ()	FALSE	0.476	190	9.41e-51	A0A0G0CEN3_9BACT	UniRef90_A0A0G0CEN3 Uncharacterized protein n=1 Tax=Candidatus Moranbacteria bacterium GW2011_GWF2_35_39 TaxID=1618721 RepID=A0A0G0CEN3_9BACT	Candidatus Moranbacteria bacterium GW2011_GWF2_35_39	FALSE	0.654	306	1.57e-90								Protein of unknown function (DUF1698) [PF08003.14]								0	d__Bacteria;p__Patescibacteria;c__Paceibacteria;o__Moranbacterales;f__UBA2206;g__XYA2-FULL-43-15;s__
erpe_2018_pw_0hr_WHONDRS-PP48-000085_A_bin.1_NODE_35_length_45787_cov_2.156483_29	erpe_2018_pw_0hr_WHONDRS-PP48-000085_A_bin.1	NODE_35_length_45787_cov_2.156483	29	32007	33047	-1	B	mri:Mal4_21790		mri:Mal4_21790 ()	FALSE	0.304	153	1.8e-36	A0A1F6RAM9_9BACT	UniRef90_A0A1F6RAM9 Uncharacterized protein n=1 Tax=Candidatus Moranbacteria bacterium RIFCSPHIGHO2_02_FULL_40_12b TaxID=1801639 RepID=A0A1F6RAM9_9BACT	Candidatus Moranbacteria bacterium RIFCSPHIGHO2_02_FULL_40_12b	TRUE	0.696	476	1.13e-147								Glycosyl transferases group 1 [PF00534.23]; Glycosyl transferases group 1 [PF13692.9]; Glycosyltransferase Family 4 [PF13439.9]	GT4	GT4 sucrose synthase (EC 2.4.1.13); sucrose-phosphate synthase (EC 2.4.1.14); alpha-glucosyltransferase (EC 2.4.1.52); lipopolysaccharide N-acetylglucosaminyltransferase (EC 2.4.1.56); phosphatidylinositol alpha-mannosyltransferase (EC 2.4.1.57); GDP-Man: Man1GlcNAc2-PP-dolichol alpha-1,3-mannosyltransferase (EC 2.4.1.132); GDP-Man: Man3GlcNAc2-PP-dolichol/Man4GlcNAc2-PP-dolichol alpha-1,2-mannos…	2.4.1.131,2.4.1.13,2.4.1.14,2.4.1.157,2.4.1.198,2.4.1.208,2.4.1.21,2.4.1.231,2.4.1.241,2.4.1.245,2.4.1.252,2.4.1.257,2.4.1.270,2.4.1.283,2.4.1.285,2.4.1.290,2.4.1.342,2.4.1.57,2.4.1.-,2.4.2.-,2.4.1.132	GT4.hmm	VOG00094	sp|Q8QL34|Y335_SIRV1 Uncharacterized glycosyltransferase 335; Xh	Xh	0	d__Bacteria;p__Patescibacteria;c__Paceibacteria;o__Moranbacterales;f__UBA2206;g__XYA2-FULL-43-15;s__
erpe_2018_pw_0hr_WHONDRS-PP48-000085_A_bin.1_NODE_35_length_45787_cov_2.156483_30	erpe_2018_pw_0hr_WHONDRS-PP48-000085_A_bin.1	NODE_35_length_45787_cov_2.156483	30	33089	34177	-1	B	hebr:AEBR_2854		hebr:AEBR_2854 ()	FALSE	0.264	128	3.23e-28	A0A1F6RAP2_9BACT	UniRef90_A0A1F6RAP2 Methyltransf_11 domain-containing protein n=1 Tax=Candidatus Moranbacteria bacterium RIFCSPHIGHO2_02_FULL_40_12b TaxID=1801639 RepID=A0A1F6RAP2_9BACT	Candidatus Moranbacteria bacterium RIFCSPHIGHO2_02_FULL_40_12b	TRUE	0.776	571	2.59e-180								Methyltransferase domain [PF08241.15]; Methyltransferase domain [PF13847.9]; Methyltransferase domain [PF13489.9]; Methyltransferase domain [PF13649.9]; Methyltransferase domain [PF08242.15]; ubiE/COQ5 methyltransferase family [PF01209.21]; Protein of unknown function (DUF1698) [PF08003.14]; Mycolic acid cyclopropane synthetase [PF02353.23]; Tellurite resistance protein TehB [PF03848.17]								0	d__Bacteria;p__Patescibacteria;c__Paceibacteria;o__Moranbacterales;f__UBA2206;g__XYA2-FULL-43-15;s__
erpe_2018_pw_0hr_WHONDRS-PP48-000085_A_bin.1_NODE_35_length_45787_cov_2.156483_31	erpe_2018_pw_0hr_WHONDRS-PP48-000085_A_bin.1	NODE_35_length_45787_cov_2.156483	31	34276	36165	-1	A	wba:UR17_C0001G0920	K01953	wba:UR17_C0001G0920 (K01953) asnB, ASNS; asparagine synthase (glutamine-hydrolysing) [EC:6.3.5.4]	TRUE	0.488	564	4.6e-173	A0A1F6RAU0_9BACT	UniRef90_A0A1F6RAU0 Asparagine synthase (Glutamine-hydrolyzing) n=1 Tax=Candidatus Moranbacteria bacterium RIFCSPHIGHO2_02_FULL_40_12b TaxID=1801639 RepID=A0A1F6RAU0_9BACT	Candidatus Moranbacteria bacterium RIFCSPHIGHO2_02_FULL_40_12b	TRUE	0.782	1005	0	MER0250079	C44	MER0250079 - amidophosphoribosyltransferase precursor (Haliscomenobacter hydrossis) [C44.001]#C44#{peptidase unit: 2-337}~source YP_004445159~	FALSE	0.474	293	1.08e-82	Asparagine synthase [PF00733.24]; Glutamine amidotransferase domain [PF13537.9]; Glutamine amidotransferase domain [PF13522.9]; Aluminium induced protein [PF12481.11]					VOG02836	sp|P19891|ASNS_CRIGR Asparagine synthetase [glutamine-hydrolyzing]; Xh	Xh	0	d__Bacteria;p__Patescibacteria;c__Paceibacteria;o__Moranbacterales;f__UBA2206;g__XYA2-FULL-43-15;s__
erpe_2018_pw_0hr_WHONDRS-PP48-000085_A_bin.1_NODE_35_length_45787_cov_2.156483_32	erpe_2018_pw_0hr_WHONDRS-PP48-000085_A_bin.1	NODE_35_length_45787_cov_2.156483	32	36146	37477	-1	B								A0A0G0F5W4_9BACT	UniRef90_A0A0G0F5W4 Chitinase family 18 n=1 Tax=Candidatus Moranbacteria bacterium GW2011_GWF1_36_78 TaxID=1618718 RepID=A0A0G0F5W4_9BACT	Candidatus Moranbacteria bacterium GW2011_GWF1_36_78	TRUE	0.546	475	1.86e-145																0	d__Bacteria;p__Patescibacteria;c__Paceibacteria;o__Moranbacterales;f__UBA2206;g__XYA2-FULL-43-15;s__
erpe_2018_pw_0hr_WHONDRS-PP48-000085_A_bin.1_NODE_35_length_45787_cov_2.156483_33	erpe_2018_pw_0hr_WHONDRS-PP48-000085_A_bin.1	NODE_35_length_45787_cov_2.156483	33	37489	38694	-1	B	mig:Metig_0248		mig:Metig_0248 ()	FALSE	0.45	312	3.42e-90	A0A1F6RAR8_9BACT	UniRef90_A0A1F6RAR8 Uncharacterized protein n=1 Tax=Candidatus Moranbacteria bacterium RIFCSPHIGHO2_02_FULL_40_12b TaxID=1801639 RepID=A0A1F6RAR8_9BACT	Candidatus Moranbacteria bacterium RIFCSPHIGHO2_02_FULL_40_12b	TRUE	0.715	545	2.13e-170								Glycosyl transferases group 1 [PF00534.23]; Glycosyl transferases group 1 [PF13692.9]; Glycosyltransferase Family 4 [PF13439.9]	GT4	GT4 sucrose synthase (EC 2.4.1.13); sucrose-phosphate synthase (EC 2.4.1.14); alpha-glucosyltransferase (EC 2.4.1.52); lipopolysaccharide N-acetylglucosaminyltransferase (EC 2.4.1.56); phosphatidylinositol alpha-mannosyltransferase (EC 2.4.1.57); GDP-Man: Man1GlcNAc2-PP-dolichol alpha-1,3-mannosyltransferase (EC 2.4.1.132); GDP-Man: Man3GlcNAc2-PP-dolichol/Man4GlcNAc2-PP-dolichol alpha-1,2-mannos…	2.4.1.131,2.4.1.13,2.4.1.14,2.4.1.157,2.4.1.198,2.4.1.208,2.4.1.21,2.4.1.231,2.4.1.241,2.4.1.245,2.4.1.252,2.4.1.257,2.4.1.270,2.4.1.283,2.4.1.285,2.4.1.290,2.4.1.342,2.4.1.57,2.4.1.-,2.4.2.-,2.4.1.132	GT4.hmm				0	d__Bacteria;p__Patescibacteria;c__Paceibacteria;o__Moranbacterales;f__UBA2206;g__XYA2-FULL-43-15;s__
erpe_2018_pw_0hr_WHONDRS-PP48-000085_A_bin.1_NODE_35_length_45787_cov_2.156483_34	erpe_2018_pw_0hr_WHONDRS-PP48-000085_A_bin.1	NODE_35_length_45787_cov_2.156483	34	39117	41648	1	B	tki:TKV_c20840		tki:TKV_c20840 ()	FALSE	0.307	106	2.36e-19	K2F451_9BACT	UniRef90_K2F451 PGAP1 family protein n=3 Tax=Bacteria TaxID=2 RepID=K2F451_9BACT	Bacteria	TRUE	0.474	687	8.87e-212								Lecithin:cholesterol acyltransferase [PF02450.18]; PGAP1-like protein [PF07819.16]; Lipase (class 2) [PF01674.21]; Palmitoyl protein thioesterase [PF02089.18]; Putative serine esterase (DUF676) [PF05057.17]; Alpha/beta hydrolase of unknown function (DUF915) [PF06028.14]								0	d__Bacteria;p__Patescibacteria;c__Paceibacteria;o__Moranbacterales;f__UBA2206;g__XYA2-FULL-43-15;s__
erpe_2018_pw_0hr_WHONDRS-PP48-000085_A_bin.1_NODE_35_length_45787_cov_2.156483_35	erpe_2018_pw_0hr_WHONDRS-PP48-000085_A_bin.1	NODE_35_length_45787_cov_2.156483	35	41795	42145	1	E																														0	d__Bacteria;p__Patescibacteria;c__Paceibacteria;o__Moranbacterales;f__UBA2206;g__XYA2-FULL-43-15;s__
erpe_2018_pw_0hr_WHONDRS-PP48-000085_A_bin.1_NODE_35_length_45787_cov_2.156483_36	erpe_2018_pw_0hr_WHONDRS-PP48-000085_A_bin.1	NODE_35_length_45787_cov_2.156483	36	42146	42838	-1	B	metf:CFE53_02610		metf:CFE53_02610 ()	FALSE	0.474	192	7.62e-52	A0A1F6SPM6_9BACT	UniRef90_A0A1F6SPM6 Glyco_trans_2-like domain-containing protein n=1 Tax=Candidatus Moranbacteria bacterium RIFOXYA2_FULL_43_15 TaxID=1801648 RepID=A0A1F6SPM6_9BACT	Candidatus Moranbacteria bacterium RIFOXYA2_FULL_43_15	TRUE	0.834	389	7.42e-120								Glycosyl transferase family 2 [PF00535.29]; Glycosyltransferase like family 2 [PF13641.9]	GT2_Glycos_transf_2	GT2 cellulose synthase (EC 2.4.1.12); chitin synthase (EC 2.4.1.16); dolichyl-phosphate beta-D-mannosyltransferase (EC 2.4.1.83); dolichyl-phosphate beta-glucosyltransferase (EC 2.4.1.117); N-acetylglucosaminyltransferase (EC 2.4.1.-); N-acetylgalactosaminyltransferase (EC 2.4.1.-); hyaluronan synthase (EC 2.4.1.212); chitin oligosaccharide synthase (EC 2.4.1.-); beta-1,3-glucan synthase (EC 2.4.…		GT2_Glycos_transf_2.hmm				0	d__Bacteria;p__Patescibacteria;c__Paceibacteria;o__Moranbacterales;f__UBA2206;g__XYA2-FULL-43-15;s__
erpe_2018_pw_0hr_WHONDRS-PP48-000085_A_bin.1_NODE_35_length_45787_cov_2.156483_37	erpe_2018_pw_0hr_WHONDRS-PP48-000085_A_bin.1	NODE_35_length_45787_cov_2.156483	37	42940	43878	1	A	bpb:bpr_I0384		bpb:bpr_I0384 ()	TRUE	0.601	357	2.04e-107	A0A1F6SUA1_9BACT	UniRef90_A0A1F6SUA1 Glycosyl transferase family 2 n=1 Tax=Candidatus Moranbacteria bacterium RIFOXYA2_FULL_43_15 TaxID=1801648 RepID=A0A1F6SUA1_9BACT	Candidatus Moranbacteria bacterium RIFOXYA2_FULL_43_15	TRUE	0.884	570	6.76e-181								Glycosyl transferase family 2 [PF00535.29]; Glycosyltransferase like family 2 [PF13641.9]	GT2_Glycos_transf_2	GT2 cellulose synthase (EC 2.4.1.12); chitin synthase (EC 2.4.1.16); dolichyl-phosphate beta-D-mannosyltransferase (EC 2.4.1.83); dolichyl-phosphate beta-glucosyltransferase (EC 2.4.1.117); N-acetylglucosaminyltransferase (EC 2.4.1.-); N-acetylgalactosaminyltransferase (EC 2.4.1.-); hyaluronan synthase (EC 2.4.1.212); chitin oligosaccharide synthase (EC 2.4.1.-); beta-1,3-glucan synthase (EC 2.4.…		GT2_Glycos_transf_2.hmm	VOG18028	sp|O22007|GTRB_BPSF5 Bactoprenol glucosyl transferase; Xh	Xh	0	d__Bacteria;p__Patescibacteria;c__Paceibacteria;o__Moranbacterales;f__UBA2206;g__XYA2-FULL-43-15;s__
erpe_2018_pw_0hr_WHONDRS-PP48-000085_A_bin.1_NODE_35_length_45787_cov_2.156483_38	erpe_2018_pw_0hr_WHONDRS-PP48-000085_A_bin.1	NODE_35_length_45787_cov_2.156483	38	43955	45280	1	A	deo:CAY53_07270	K00012	deo:CAY53_07270 (K00012) UGDH, ugd; UDPglucose 6-dehydrogenase [EC:1.1.1.22]	TRUE	0.71	621	2.29e-196	A0A523A6Y5_9DELT	UniRef90_A0A523A6Y5 UDP-glucose 6-dehydrogenase n=1 Tax=Desulfobulbaceae bacterium TaxID=2053307 RepID=A0A523A6Y5_9DELT	Desulfobulbaceae bacterium	TRUE	0.726	638	9.65e-202								UDP-glucose/GDP-mannose dehydrogenase family, NAD binding domain [PF03721.17]; UDP-glucose/GDP-mannose dehydrogenase family, central domain [PF00984.22]; UDP-glucose/GDP-mannose dehydrogenase family, UDP binding domain [PF03720.18]; NAD-dependent glycerol-3-phosphate dehydrogenase N-terminus [PF01210.26]					VOG00922	sp|O32271|TUAD_BACSU UDP-glucose 6-dehydrogenase TuaD; Xh	Xh	0	d__Bacteria;p__Patescibacteria;c__Paceibacteria;o__Moranbacterales;f__UBA2206;g__XYA2-FULL-43-15;s__
erpe_2018_pw_0hr_WHONDRS-PP48-000085_A_bin.1_NODE_35_length_45787_cov_2.156483_39	erpe_2018_pw_0hr_WHONDRS-PP48-000085_A_bin.1	NODE_35_length_45787_cov_2.156483	39	45412	45600	1	C								A0A1F6SU09_9BACT	UniRef90_A0A1F6SU09 Uncharacterized protein n=1 Tax=Candidatus Moranbacteria bacterium RIFOXYA2_FULL_43_15 TaxID=1801648 RepID=A0A1F6SU09_9BACT	Candidatus Moranbacteria bacterium RIFOXYA2_FULL_43_15	FALSE	0.863	113	1.89e-27																0	d__Bacteria;p__Patescibacteria;c__Paceibacteria;o__Moranbacterales;f__UBA2206;g__XYA2-FULL-43-15;s__
erpe_2018_pw_0hr_WHONDRS-PP48-000085_A_bin.1_NODE_35_length_45787_cov_2.156483_40	erpe_2018_pw_0hr_WHONDRS-PP48-000085_A_bin.1	NODE_35_length_45787_cov_2.156483	40	45668	45787	-1	C								A0A7C1MXH1_9BACT	UniRef90_A0A7C1MXH1 Integrase catalytic domain-containing protein n=2 Tax=Candidatus Moranbacteria bacterium TaxID=2045217 RepID=A0A7C1MXH1_9BACT	Candidatus Moranbacteria bacterium	FALSE	0.868	73	9.12e-14								Integrase core domain [PF13683.9]								0	d__Bacteria;p__Patescibacteria;c__Paceibacteria;o__Moranbacterales;f__UBA2206;g__XYA2-FULL-43-15;s__
erpe_2018_pw_0hr_WHONDRS-PP48-000085_A_bin.1_NODE_403_length_16019_cov_2.104644_1	erpe_2018_pw_0hr_WHONDRS-PP48-000085_A_bin.1	NODE_403_length_16019_cov_2.104644	1	2	481	1	E																														0	d__Bacteria;p__Patescibacteria;c__Paceibacteria;o__Moranbacterales;f__UBA2206;g__XYA2-FULL-43-15;s__
erpe_2018_pw_0hr_WHONDRS-PP48-000085_A_bin.1_NODE_403_length_16019_cov_2.104644_2	erpe_2018_pw_0hr_WHONDRS-PP48-000085_A_bin.1	NODE_403_length_16019_cov_2.104644	2	533	991	1	C	hhl:Halha_0287		hhl:Halha_0287 ()	FALSE	0.37	93	1.16e-18	A0A1F6SRE7_9BACT	UniRef90_A0A1F6SRE7 Uncharacterized protein n=1 Tax=Candidatus Moranbacteria bacterium RIFOXYA2_FULL_43_15 TaxID=1801648 RepID=A0A1F6SRE7_9BACT	Candidatus Moranbacteria bacterium RIFOXYA2_FULL_43_15	FALSE	0.598	175	3.6e-47								CBS domain [PF00571.31]								0	d__Bacteria;p__Patescibacteria;c__Paceibacteria;o__Moranbacterales;f__UBA2206;g__XYA2-FULL-43-15;s__
erpe_2018_pw_0hr_WHONDRS-PP48-000085_A_bin.1_NODE_403_length_16019_cov_2.104644_3	erpe_2018_pw_0hr_WHONDRS-PP48-000085_A_bin.1	NODE_403_length_16019_cov_2.104644	3	1029	2861	1	C	xen:124459456	K08624	xen:124459456 (K08624) ADAMTS9; a disintegrin and metalloproteinase with thrombospondin motifs 9 [EC:3.4.24.-]	FALSE	0.209	61	5.58e-06	A0A0G0LEW5_9BACT	UniRef90_A0A0G0LEW5 Uncharacterized protein n=1 Tax=Parcubacteria group bacterium GW2011_GWD2_38_11 TaxID=1618941 RepID=A0A0G0LEW5_9BACT	Parcubacteria group bacterium GW2011_GWD2_38_11	FALSE	0.306	278	2.48e-75																0	d__Bacteria;p__Patescibacteria;c__Paceibacteria;o__Moranbacterales;f__UBA2206;g__XYA2-FULL-43-15;s__
erpe_2018_pw_0hr_WHONDRS-PP48-000085_A_bin.1_NODE_403_length_16019_cov_2.104644_4	erpe_2018_pw_0hr_WHONDRS-PP48-000085_A_bin.1	NODE_403_length_16019_cov_2.104644	4	2908	3378	1	C	mbq:K668_00590	K07042	mbq:K668_00590 (K07042) ybeY, yqfG; probable rRNA maturation factor	FALSE	0.372	83	3.41e-15	K2FMA2_9BACT	UniRef90_K2FMA2 Endoribonuclease YbeY n=2 Tax=Bacteria TaxID=2 RepID=K2FMA2_9BACT	Bacteria	FALSE	0.55	157	8.6e-41								Endoribonuclease YbeY [PF02130.20]								0	d__Bacteria;p__Patescibacteria;c__Paceibacteria;o__Moranbacterales;f__UBA2206;g__XYA2-FULL-43-15;s__
erpe_2018_pw_0hr_WHONDRS-PP48-000085_A_bin.1_NODE_403_length_16019_cov_2.104644_5	erpe_2018_pw_0hr_WHONDRS-PP48-000085_A_bin.1	NODE_403_length_16019_cov_2.104644	5	3366	3725	1	C	cgot:J1899_15365	K00887	cgot:J1899_15365 (K00887) dgkA; undecaprenol kinase [EC:2.7.1.66]	FALSE	0.411	85	1.73e-16	A0A0G0P808_9BACT	UniRef90_A0A0G0P808 Diacylglycerol kinase n=1 Tax=Candidatus Moranbacteria bacterium GW2011_GWA2_39_41 TaxID=1618695 RepID=A0A0G0P808_9BACT	Candidatus Moranbacteria bacterium GW2011_GWA2_39_41	FALSE	0.65	154	2.05e-40								Prokaryotic diacylglycerol kinase [PF01219.22]								0	d__Bacteria;p__Patescibacteria;c__Paceibacteria;o__Moranbacterales;f__UBA2206;g__XYA2-FULL-43-15;s__
erpe_2018_pw_0hr_WHONDRS-PP48-000085_A_bin.1_NODE_403_length_16019_cov_2.104644_6	erpe_2018_pw_0hr_WHONDRS-PP48-000085_A_bin.1	NODE_403_length_16019_cov_2.104644	6	3754	5019	1	A	bgw:VE98_C0001G0112	K03590	bgw:VE98_C0001G0112 (K03590) ftsA; cell division protein FtsA	TRUE	0.571	417	3.54e-126	A0A0G0S673_9BACT	UniRef90_A0A0G0S673 Cell division protein FtsA n=1 Tax=Candidatus Moranbacteria bacterium GW2011_GWA2_39_41 TaxID=1618695 RepID=A0A0G0S673_9BACT	Candidatus Moranbacteria bacterium GW2011_GWA2_39_41	TRUE	0.746	637	5.42e-202								Cell division protein FtsA [PF14450.9]; SHS2 domain inserted in FTSA [PF02491.23]; Type IV pilus assembly protein PilM; [PF11104.11]; MreB/Mbl protein [PF06723.16]; Hsp70 protein [PF00012.23]; Ethanolamine utilisation protein EutA [PF06277.14]								0	d__Bacteria;p__Patescibacteria;c__Paceibacteria;o__Moranbacterales;f__UBA2206;g__XYA2-FULL-43-15;s__
erpe_2018_pw_0hr_WHONDRS-PP48-000085_A_bin.1_NODE_403_length_16019_cov_2.104644_7	erpe_2018_pw_0hr_WHONDRS-PP48-000085_A_bin.1	NODE_403_length_16019_cov_2.104644	7	5322	6539	1	A	bgw:VE98_C0001G0113	K03531	bgw:VE98_C0001G0113 (K03531) ftsZ; cell division protein FtsZ	TRUE	0.716	447	1.09e-136	A0A0G0F5D2_9BACT	UniRef90_A0A0G0F5D2 Cell division protein FtsZ n=3 Tax=Candidatus Moranbacteria TaxID=1752737 RepID=A0A0G0F5D2_9BACT	Candidatus Moranbacteria	TRUE	0.809	674	5.07e-215								FtsZ family, C-terminal domain [PF12327.11]; Tubulin/FtsZ family, GTPase domain [PF00091.28]								0	d__Bacteria;p__Patescibacteria;c__Paceibacteria;o__Moranbacterales;f__UBA2206;g__XYA2-FULL-43-15;s__
erpe_2018_pw_0hr_WHONDRS-PP48-000085_A_bin.1_NODE_403_length_16019_cov_2.104644_8	erpe_2018_pw_0hr_WHONDRS-PP48-000085_A_bin.1	NODE_403_length_16019_cov_2.104644	8	6974	7423	1	C	flt:Sv326_1030	K07738	flt:Sv326_1030 (K07738) nrdR; transcriptional repressor NrdR	FALSE	0.579	163	3.31e-43	A0A2J0KJD2_9BACT	UniRef90_A0A2J0KJD2 Transcriptional repressor NrdR n=1 Tax=Candidatus Moranbacteria bacterium CG08_land_8_20_14_0_20_34_16 TaxID=1974670 RepID=A0A2J0KJD2_9BACT	Candidatus Moranbacteria bacterium CG08_land_8_20_14_0_20_34_16	FALSE	0.793	244	4.42e-71								ATP cone domain [PF03477.19]								0	d__Bacteria;p__Patescibacteria;c__Paceibacteria;o__Moranbacterales;f__UBA2206;g__XYA2-FULL-43-15;s__
erpe_2018_pw_0hr_WHONDRS-PP48-000085_A_bin.1_NODE_403_length_16019_cov_2.104644_9	erpe_2018_pw_0hr_WHONDRS-PP48-000085_A_bin.1	NODE_403_length_16019_cov_2.104644	9	7555	9801	1	A	tsh:Tsac_2335	K21636	tsh:Tsac_2335 (K21636) nrdD; ribonucleoside-triphosphate reductase (formate) [EC:1.1.98.6]	TRUE	0.667	923	5.04e-295	A0A349PHK0_9BACT	UniRef90_A0A349PHK0 Ribonucleoside triphosphate reductase n=1 Tax=Candidatus Moranbacteria bacterium TaxID=2045217 RepID=A0A349PHK0_9BACT	Candidatus Moranbacteria bacterium	TRUE	0.86	1260	0								Anaerobic ribonucleoside-triphosphate reductase [PF13597.9]; ATP cone domain [PF03477.19]					VOG28387	sp|P28903|NRDD_ECOLI Anaerobic ribonucleoside-triphosphate reductase; Xh	Xh	0	d__Bacteria;p__Patescibacteria;c__Paceibacteria;o__Moranbacterales;f__UBA2206;g__XYA2-FULL-43-15;s__
erpe_2018_pw_0hr_WHONDRS-PP48-000085_A_bin.1_NODE_403_length_16019_cov_2.104644_10	erpe_2018_pw_0hr_WHONDRS-PP48-000085_A_bin.1	NODE_403_length_16019_cov_2.104644	10	10100	10819	1	B	bliq:INP51_08420	K04069	bliq:INP51_08420 (K04069) pflA, pflC, pflE; pyruvate formate lyase activating enzyme [EC:1.97.1.4]	FALSE	0.575	226	3.79e-63	A0A1F6SSL6_9BACT	UniRef90_A0A1F6SSL6 Anaerobic ribonucleoside-triphosphate reductase activating protein n=1 Tax=Candidatus Moranbacteria bacterium RIFOXYA2_FULL_43_15 TaxID=1801648 RepID=A0A1F6SSL6_9BACT	Candidatus Moranbacteria bacterium RIFOXYA2_FULL_43_15	TRUE	0.871	434	3.81e-135								4Fe-4S single cluster domain [PF13353.9]; 4Fe-4S single cluster domain [PF13394.9]; Radical SAM superfamily [PF04055.24]								1	d__Bacteria;p__Patescibacteria;c__Paceibacteria;o__Moranbacterales;f__UBA2206;g__XYA2-FULL-43-15;s__
erpe_2018_pw_0hr_WHONDRS-PP48-000085_A_bin.1_NODE_403_length_16019_cov_2.104644_11	erpe_2018_pw_0hr_WHONDRS-PP48-000085_A_bin.1	NODE_403_length_16019_cov_2.104644	11	10904	11245	1	E																														0	d__Bacteria;p__Patescibacteria;c__Paceibacteria;o__Moranbacterales;f__UBA2206;g__XYA2-FULL-43-15;s__
erpe_2018_pw_0hr_WHONDRS-PP48-000085_A_bin.1_NODE_403_length_16019_cov_2.104644_12	erpe_2018_pw_0hr_WHONDRS-PP48-000085_A_bin.1	NODE_403_length_16019_cov_2.104644	12	11258	12202	1	C	aad:TC41_2886	K03734	aad:TC41_2886 (K03734) apbE; FAD:protein FMN transferase [EC:2.7.1.180]	FALSE	0.291	126	4.69e-28	A0A0G0FKY7_9BACT	UniRef90_A0A0G0FKY7 FAD:protein FMN transferase n=1 Tax=Candidatus Moranbacteria bacterium GW2011_GWF1_36_78 TaxID=1618718 RepID=A0A0G0FKY7_9BACT	Candidatus Moranbacteria bacterium GW2011_GWF1_36_78	FALSE	0.499	276	3.44e-79								ApbE family [PF02424.18]								0	d__Bacteria;p__Patescibacteria;c__Paceibacteria;o__Moranbacterales;f__UBA2206;g__XYA2-FULL-43-15;s__
erpe_2018_pw_0hr_WHONDRS-PP48-000085_A_bin.1_NODE_403_length_16019_cov_2.104644_13	erpe_2018_pw_0hr_WHONDRS-PP48-000085_A_bin.1	NODE_403_length_16019_cov_2.104644	13	12199	12771	1	C	gmc:GY4MC1_2454	K17247	gmc:GY4MC1_2454 (K17247) msrQ; methionine sulfoxide reductase heme-binding subunit	FALSE	0.32	94	1.26e-18	A0A357VCY6_9BACT	UniRef90_A0A357VCY6 Ferric oxidoreductase domain-containing protein n=1 Tax=Candidatus Moranbacteria bacterium TaxID=2045217 RepID=A0A357VCY6_9BACT	Candidatus Moranbacteria bacterium	FALSE	0.616	220	6.49e-62																0	d__Bacteria;p__Patescibacteria;c__Paceibacteria;o__Moranbacterales;f__UBA2206;g__XYA2-FULL-43-15;s__
erpe_2018_pw_0hr_WHONDRS-PP48-000085_A_bin.1_NODE_403_length_16019_cov_2.104644_14	erpe_2018_pw_0hr_WHONDRS-PP48-000085_A_bin.1	NODE_403_length_16019_cov_2.104644	14	12755	13012	1	C	marh:Mia14_0446	K09131,K09131	marh:Mia14_0446 (K09131) K09131; uncharacterized protein	FALSE	0.57	81	9.3e-16	A0A3D3VX63_9BACT	UniRef90_A0A3D3VX63 UPF0235 protein DIT25_02510 n=1 Tax=Candidatus Moranbacteria bacterium TaxID=2045217 RepID=A0A3D3VX63_9BACT	Candidatus Moranbacteria bacterium	FALSE	0.767	118	1.31e-28								Uncharacterised ACR, YggU family COG1872 [PF02594.19]								0	d__Bacteria;p__Patescibacteria;c__Paceibacteria;o__Moranbacterales;f__UBA2206;g__XYA2-FULL-43-15;s__
erpe_2018_pw_0hr_WHONDRS-PP48-000085_A_bin.1_NODE_403_length_16019_cov_2.104644_15	erpe_2018_pw_0hr_WHONDRS-PP48-000085_A_bin.1	NODE_403_length_16019_cov_2.104644	15	13118	14611	1	B	cgw:UR58_C0001G0136	K02238	cgw:UR58_C0001G0136 (K02238) comEC; competence protein ComEC	FALSE	0.347	235	2.17e-62	A0A1F6SS69_9BACT	UniRef90_A0A1F6SS69 Uncharacterized protein n=1 Tax=Candidatus Moranbacteria bacterium RIFOXYA2_FULL_43_15 TaxID=1801648 RepID=A0A1F6SS69_9BACT	Candidatus Moranbacteria bacterium RIFOXYA2_FULL_43_15	TRUE	0.753	762	7.66e-244								Competence protein [PF03772.19]; Domain of unknown function (DUF4131) [PF13567.9]								0	d__Bacteria;p__Patescibacteria;c__Paceibacteria;o__Moranbacterales;f__UBA2206;g__XYA2-FULL-43-15;s__
erpe_2018_pw_0hr_WHONDRS-PP48-000085_A_bin.1_NODE_403_length_16019_cov_2.104644_16	erpe_2018_pw_0hr_WHONDRS-PP48-000085_A_bin.1	NODE_403_length_16019_cov_2.104644	16	14694	15503	1	B	aio:EXH44_10035	K14623	aio:EXH44_10035 (K14623) dinD; DNA-damage-inducible protein D	FALSE	0.528	269	9.28e-78	A0A3D3VVK1_9BACT	UniRef90_A0A3D3VVK1 DNA damage-inducible protein D n=1 Tax=Candidatus Moranbacteria bacterium TaxID=2045217 RepID=A0A3D3VVK1_9BACT	Candidatus Moranbacteria bacterium	TRUE	0.769	419	3.3e-129																0	d__Bacteria;p__Patescibacteria;c__Paceibacteria;o__Moranbacterales;f__UBA2206;g__XYA2-FULL-43-15;s__
erpe_2018_pw_0hr_WHONDRS-PP48-000085_A_bin.1_NODE_403_length_16019_cov_2.104644_17	erpe_2018_pw_0hr_WHONDRS-PP48-000085_A_bin.1	NODE_403_length_16019_cov_2.104644	17	15511	15909	1	C	arg:QT11_C0001G0686		arg:QT11_C0001G0686 ()	FALSE	0.648	152	1.07e-39	A0A2M8EQ86_9BACT	UniRef90_A0A2M8EQ86 DUF5680 domain-containing protein n=1 Tax=Candidatus Uhrbacteria bacterium CG_4_9_14_0_2_um_filter_41_50 TaxID=1975031 RepID=A0A2M8EQ86_9BACT	Candidatus Uhrbacteria bacterium CG_4_9_14_0_2_um_filter_41_50	FALSE	0.825	216	7.88e-62																0	d__Bacteria;p__Patescibacteria;c__Paceibacteria;o__Moranbacterales;f__UBA2206;g__XYA2-FULL-43-15;s__
erpe_2018_pw_0hr_WHONDRS-PP48-000085_A_bin.1_NODE_47_length_41102_cov_2.160683_1	erpe_2018_pw_0hr_WHONDRS-PP48-000085_A_bin.1	NODE_47_length_41102_cov_2.160683	1	3	2069	1	A	cgw:UR58_C0001G0330	K03466	cgw:UR58_C0001G0330 (K03466) ftsK, spoIIIE; DNA segregation ATPase FtsK/SpoIIIE, S-DNA-T family	TRUE	0.511	528	9.59e-160	A0A3D3VXH5_9BACT	UniRef90_A0A3D3VXH5 Cell division protein FtsK n=1 Tax=Candidatus Moranbacteria bacterium TaxID=2045217 RepID=A0A3D3VXH5_9BACT	Candidatus Moranbacteria bacterium	TRUE	0.63	868	1.13e-276								FtsK/SpoIIIE family [PF01580.21]; FtsK alpha domain [PF17854.4]; Ftsk gamma domain [PF09397.13]					VOG03047	REFSEQ FtsK/SpoIIIE protein; Xu	Xu	0	d__Bacteria;p__Patescibacteria;c__Paceibacteria;o__Moranbacterales;f__UBA2206;g__XYA2-FULL-43-15;s__
erpe_2018_pw_0hr_WHONDRS-PP48-000085_A_bin.1_NODE_47_length_41102_cov_2.160683_2	erpe_2018_pw_0hr_WHONDRS-PP48-000085_A_bin.1	NODE_47_length_41102_cov_2.160683	2	2121	3155	1	B	rxy:Rxyl_1422	K15539	rxy:Rxyl_1422 (K15539) rodZ; cytoskeleton protein RodZ	FALSE	0.227	87	7.24e-15	A0A1F6SN42_9BACT	UniRef90_A0A1F6SN42 DUF4115 domain-containing protein n=1 Tax=Candidatus Moranbacteria bacterium RIFOXYA2_FULL_43_15 TaxID=1801648 RepID=A0A1F6SN42_9BACT	Candidatus Moranbacteria bacterium RIFOXYA2_FULL_43_15	TRUE	0.793	545	1.22e-171								Helix-turn-helix domain [PF13413.9]; Glucodextranase, domain B [PF09136.13]; Domain of unknown function (DUF4115) [PF13464.9]								0	d__Bacteria;p__Patescibacteria;c__Paceibacteria;o__Moranbacterales;f__UBA2206;g__XYA2-FULL-43-15;s__
erpe_2018_pw_0hr_WHONDRS-PP48-000085_A_bin.1_NODE_47_length_41102_cov_2.160683_3	erpe_2018_pw_0hr_WHONDRS-PP48-000085_A_bin.1	NODE_47_length_41102_cov_2.160683	3	3336	4337	1	A	menm:LF888_00880	K03553	menm:LF888_00880 (K03553) recA; recombination protein RecA	TRUE	0.691	435	6.17e-134	A0A1F6SN39_9BACT	UniRef90_A0A1F6SN39 Protein RecA n=1 Tax=Candidatus Moranbacteria bacterium RIFOXYA2_FULL_43_15 TaxID=1801648 RepID=A0A1F6SN39_9BACT	Candidatus Moranbacteria bacterium RIFOXYA2_FULL_43_15	TRUE	0.889	598	4.71e-190								recA bacterial DNA recombination protein [PF00154.24]; Rad51 [PF08423.14]; KaiC [PF06745.16]; AAA domain [PF13481.9]; DnaB-like helicase C terminal domain [PF03796.18]					VOG00590	sp|P04529|UVSX_BPT4 Recombination and repair protein; XhXr	Xh;Xr	0	d__Bacteria;p__Patescibacteria;c__Paceibacteria;o__Moranbacterales;f__UBA2206;g__XYA2-FULL-43-15;s__
erpe_2018_pw_0hr_WHONDRS-PP48-000085_A_bin.1_NODE_47_length_41102_cov_2.160683_4	erpe_2018_pw_0hr_WHONDRS-PP48-000085_A_bin.1	NODE_47_length_41102_cov_2.160683	4	4410	5024	1	B	pwo:UX70_C0001G0273	K00940	pwo:UX70_C0001G0273 (K00940) ndk, NME; nucleoside-diphosphate kinase [EC:2.7.4.6]	FALSE	0.578	223	7.81e-63	A0A349PJ64_9BACT	UniRef90_A0A349PJ64 Nucleoside-diphosphate kinase n=1 Tax=Candidatus Moranbacteria bacterium TaxID=2045217 RepID=A0A349PJ64_9BACT	Candidatus Moranbacteria bacterium	TRUE	0.882	374	3.53e-115								Nucleoside diphosphate kinase [PF00334.22]					VOG09023	sp|P9WJH7|NDK_MYCTU Nucleoside diphosphate kinase; XhXr	Xh;Xr	0	d__Bacteria;p__Patescibacteria;c__Paceibacteria;o__Moranbacterales;f__UBA2206;g__XYA2-FULL-43-15;s__
erpe_2018_pw_0hr_WHONDRS-PP48-000085_A_bin.1_NODE_47_length_41102_cov_2.160683_5	erpe_2018_pw_0hr_WHONDRS-PP48-000085_A_bin.1	NODE_47_length_41102_cov_2.160683	5	5127	5699	1	C	wba:UR17_C0001G0835		wba:UR17_C0001G0835 ()	FALSE	0.465	157	2.91e-40	A0A2G9Z5W2_9BACT	UniRef90_A0A2G9Z5W2 Uncharacterized protein n=1 Tax=Candidatus Moranbacteria bacterium CG23_combo_of_CG06-09_8_20_14_all_35_22 TaxID=1974674 RepID=A0A2G9Z5W2_9BACT	Candidatus Moranbacteria bacterium CG23_combo_of_CG06-09_8_20_14_all_35_22	FALSE	0.716	276	3.22e-81																0	d__Bacteria;p__Patescibacteria;c__Paceibacteria;o__Moranbacterales;f__UBA2206;g__XYA2-FULL-43-15;s__
erpe_2018_pw_0hr_WHONDRS-PP48-000085_A_bin.1_NODE_47_length_41102_cov_2.160683_6	erpe_2018_pw_0hr_WHONDRS-PP48-000085_A_bin.1	NODE_47_length_41102_cov_2.160683	6	5696	5986	1	C	tri:DYE50_00235		tri:DYE50_00235 ()	FALSE	0.519	93	6.06e-20	A0A2G9Z7D4_9BACT	UniRef90_A0A2G9Z7D4 DUF4325 domain-containing protein n=1 Tax=Candidatus Moranbacteria bacterium CG23_combo_of_CG06-09_8_20_14_all_35_22 TaxID=1974674 RepID=A0A2G9Z7D4_9BACT	Candidatus Moranbacteria bacterium CG23_combo_of_CG06-09_8_20_14_all_35_22	FALSE	0.859	168	1.07e-45																0	d__Bacteria;p__Patescibacteria;c__Paceibacteria;o__Moranbacterales;f__UBA2206;g__XYA2-FULL-43-15;s__
erpe_2018_pw_0hr_WHONDRS-PP48-000085_A_bin.1_NODE_47_length_41102_cov_2.160683_7	erpe_2018_pw_0hr_WHONDRS-PP48-000085_A_bin.1	NODE_47_length_41102_cov_2.160683	7	6162	6356	-1	E																														0	d__Bacteria;p__Patescibacteria;c__Paceibacteria;o__Moranbacterales;f__UBA2206;g__XYA2-FULL-43-15;s__
erpe_2018_pw_0hr_WHONDRS-PP48-000085_A_bin.1_NODE_47_length_41102_cov_2.160683_8	erpe_2018_pw_0hr_WHONDRS-PP48-000085_A_bin.1	NODE_47_length_41102_cov_2.160683	8	6585	7442	1	B	srb:P148_SR1C001G1070	K23356	srb:P148_SR1C001G1070 (K23356) trmB; HTH-type transcriptional regulator, sugar sensing transcriptional regulator	FALSE	0.297	112	1.35e-23	A0A1F6SN88_9BACT	UniRef90_A0A1F6SN88 TrmB domain-containing protein n=1 Tax=Candidatus Moranbacteria bacterium RIFOXYA2_FULL_43_15 TaxID=1801648 RepID=A0A1F6SN88_9BACT	Candidatus Moranbacteria bacterium RIFOXYA2_FULL_43_15	TRUE	0.859	472	2.31e-147								Sugar-specific transcriptional regulator TrmB [PF01978.22]								0	d__Bacteria;p__Patescibacteria;c__Paceibacteria;o__Moranbacterales;f__UBA2206;g__XYA2-FULL-43-15;s__
erpe_2018_pw_0hr_WHONDRS-PP48-000085_A_bin.1_NODE_47_length_41102_cov_2.160683_9	erpe_2018_pw_0hr_WHONDRS-PP48-000085_A_bin.1	NODE_47_length_41102_cov_2.160683	9	8114	8803	1	B	cgw:UR58_C0001G0030		cgw:UR58_C0001G0030 ()	FALSE	0.423	151	1.06e-37	A0A349PJ60_9BACT	UniRef90_A0A349PJ60 Site-2 protease family protein n=1 Tax=Candidatus Moranbacteria bacterium TaxID=2045217 RepID=A0A349PJ60_9BACT	Candidatus Moranbacteria bacterium	TRUE	0.764	358	6.35e-109	MER0890736	M50B	MER0890736 - subfamily M50B non-peptidase homologues () [M50.UNB]#M50B#{peptidase unit: 7-228}~source K2E0A1~	FALSE	0.645	283	2.51e-85									0	d__Bacteria;p__Patescibacteria;c__Paceibacteria;o__Moranbacterales;f__UBA2206;g__XYA2-FULL-43-15;s__
erpe_2018_pw_0hr_WHONDRS-PP48-000085_A_bin.1_NODE_47_length_41102_cov_2.160683_10	erpe_2018_pw_0hr_WHONDRS-PP48-000085_A_bin.1	NODE_47_length_41102_cov_2.160683	10	8928	9185	-1	E																														0	d__Bacteria;p__Patescibacteria;c__Paceibacteria;o__Moranbacterales;f__UBA2206;g__XYA2-FULL-43-15;s__
erpe_2018_pw_0hr_WHONDRS-PP48-000085_A_bin.1_NODE_47_length_41102_cov_2.160683_11	erpe_2018_pw_0hr_WHONDRS-PP48-000085_A_bin.1	NODE_47_length_41102_cov_2.160683	11	9640	10107	1	C	mtho:MOTHE_c25450	K02992	mtho:MOTHE_c25450 (K02992) RP-S7, MRPS7, rpsG; small subunit ribosomal protein S7	FALSE	0.591	179	1.96e-48	A0A1F6SN27_9BACT	UniRef90_A0A1F6SN27 30S ribosomal protein S7 n=1 Tax=Candidatus Moranbacteria bacterium RIFOXYA2_FULL_43_15 TaxID=1801648 RepID=A0A1F6SN27_9BACT	Candidatus Moranbacteria bacterium RIFOXYA2_FULL_43_15	FALSE	0.915	299	7.08e-90								Ribosomal protein S7p/S5e [PF00177.24]								0	d__Bacteria;p__Patescibacteria;c__Paceibacteria;o__Moranbacterales;f__UBA2206;g__XYA2-FULL-43-15;s__
erpe_2018_pw_0hr_WHONDRS-PP48-000085_A_bin.1_NODE_47_length_41102_cov_2.160683_12	erpe_2018_pw_0hr_WHONDRS-PP48-000085_A_bin.1	NODE_47_length_41102_cov_2.160683	12	10209	12308	1	A	nis:NIS_0272	K02355	nis:NIS_0272 (K02355) fusA, GFM, EFG; elongation factor G	TRUE	0.692	954	1.91e-306	A0A1F6SMU7_9BACT	UniRef90_A0A1F6SMU7 Elongation factor G n=1 Tax=Candidatus Moranbacteria bacterium RIFOXYA2_FULL_43_15 TaxID=1801648 RepID=A0A1F6SMU7_9BACT	Candidatus Moranbacteria bacterium RIFOXYA2_FULL_43_15	TRUE	0.938	1370	0								Elongation factor G, domain IV [PF03764.21]; Elongation factor Tu GTP binding domain [PF00009.30]; Elongation Factor G, domain III [PF14492.9]; Elongation factor G C-terminus [PF00679.27]; Elongation factor Tu domain 2 [PF03144.28]								0	d__Bacteria;p__Patescibacteria;c__Paceibacteria;o__Moranbacterales;f__UBA2206;g__XYA2-FULL-43-15;s__
erpe_2018_pw_0hr_WHONDRS-PP48-000085_A_bin.1_NODE_47_length_41102_cov_2.160683_13	erpe_2018_pw_0hr_WHONDRS-PP48-000085_A_bin.1	NODE_47_length_41102_cov_2.160683	13	12833	20776	1	A	tmg:US01_C0001G0879	K20276	tmg:US01_C0001G0879 (K20276) bapA; large repetitive protein	TRUE	0.305	1161	0	A0A0G0BYA1_9BACT	UniRef90_A0A0G0BYA1 Uncharacterized protein n=4 Tax=Bacteria TaxID=2 RepID=A0A0G0BYA1_9BACT	Bacteria	TRUE	0.437	2033	0								Purple acid Phosphatase, N-terminal domain [PF16656.8]								0	d__Bacteria;p__Patescibacteria;c__Paceibacteria;o__Moranbacterales;f__UBA2206;g__XYA2-FULL-43-15;s__
erpe_2018_pw_0hr_WHONDRS-PP48-000085_A_bin.1_NODE_47_length_41102_cov_2.160683_14	erpe_2018_pw_0hr_WHONDRS-PP48-000085_A_bin.1	NODE_47_length_41102_cov_2.160683	14	20749	21603	1	B	cbb:CLD_3344	K02003	cbb:CLD_3344 (K02003) ABC.CD.A; putative ABC transport system ATP-binding protein	FALSE	0.503	210	6.35e-57	A0A2J0KJQ2_9BACT	UniRef90_A0A2J0KJQ2 ABC transporter domain-containing protein n=1 Tax=Candidatus Moranbacteria bacterium CG08_land_8_20_14_0_20_34_16 TaxID=1974670 RepID=A0A2J0KJQ2_9BACT	Candidatus Moranbacteria bacterium CG08_land_8_20_14_0_20_34_16	TRUE	0.778	378	5.8e-115								ABC transporter [PF00005.30]					VOG19828	sp|P44662|Y361_HAEIN Probable iron transport system ATP-binding protein HI_0361; Xh	Xh	0	d__Bacteria;p__Patescibacteria;c__Paceibacteria;o__Moranbacterales;f__UBA2206;g__XYA2-FULL-43-15;s__
erpe_2018_pw_0hr_WHONDRS-PP48-000085_A_bin.1_NODE_47_length_41102_cov_2.160683_15	erpe_2018_pw_0hr_WHONDRS-PP48-000085_A_bin.1	NODE_47_length_41102_cov_2.160683	15	21629	22921	1	B	cgw:UR58_C0001G0049		cgw:UR58_C0001G0049 ()	FALSE	0.329	207	7.19e-54	A0A2J0KTK0_9BACT	UniRef90_A0A2J0KTK0 Uncharacterized protein n=1 Tax=Candidatus Moranbacteria bacterium CG08_land_8_20_14_0_20_34_16 TaxID=1974670 RepID=A0A2J0KTK0_9BACT	Candidatus Moranbacteria bacterium CG08_land_8_20_14_0_20_34_16	TRUE	0.646	527	7.66e-164								MacB-like periplasmic core domain [PF12704.10]; FtsX-like permease family [PF02687.24]								0	d__Bacteria;p__Patescibacteria;c__Paceibacteria;o__Moranbacterales;f__UBA2206;g__XYA2-FULL-43-15;s__
erpe_2018_pw_0hr_WHONDRS-PP48-000085_A_bin.1_NODE_47_length_41102_cov_2.160683_16	erpe_2018_pw_0hr_WHONDRS-PP48-000085_A_bin.1	NODE_47_length_41102_cov_2.160683	16	22999	23277	1	C								A0A1F6SMV4_9BACT	UniRef90_A0A1F6SMV4 Uncharacterized protein n=1 Tax=Candidatus Moranbacteria bacterium RIFOXYA2_FULL_43_15 TaxID=1801648 RepID=A0A1F6SMV4_9BACT	Candidatus Moranbacteria bacterium RIFOXYA2_FULL_43_15	FALSE	0.892	171	5.12e-47																0	d__Bacteria;p__Patescibacteria;c__Paceibacteria;o__Moranbacterales;f__UBA2206;g__XYA2-FULL-43-15;s__
erpe_2018_pw_0hr_WHONDRS-PP48-000085_A_bin.1_NODE_47_length_41102_cov_2.160683_17	erpe_2018_pw_0hr_WHONDRS-PP48-000085_A_bin.1	NODE_47_length_41102_cov_2.160683	17	23373	24629	1	A	dax:FDQ92_01940	K02358	dax:FDQ92_01940 (K02358) tuf, TUFM; elongation factor Tu	TRUE	0.77	624	1.25e-197	A0A0G0FIJ0_9BACT	UniRef90_A0A0G0FIJ0 Elongation factor Tu n=5 Tax=Bacteria TaxID=2 RepID=A0A0G0FIJ0_9BACT	Bacteria	TRUE	0.897	744	4.16e-239								Elongation factor Tu GTP binding domain [PF00009.30]; Elongation factor Tu C-terminal domain [PF03143.20]; Elongation factor Tu domain 2 [PF03144.28]					VOG27354	sp|Q0VSL7|EFTU_ALCBS Elongation factor Tu; XhXr	Xh;Xr	0	d__Bacteria;p__Patescibacteria;c__Paceibacteria;o__Moranbacterales;f__UBA2206;g__XYA2-FULL-43-15;s__
erpe_2018_pw_0hr_WHONDRS-PP48-000085_A_bin.1_NODE_47_length_41102_cov_2.160683_18	erpe_2018_pw_0hr_WHONDRS-PP48-000085_A_bin.1	NODE_47_length_41102_cov_2.160683	18	24789	25118	1	C	bgw:VE98_C0001G0327	K02946	bgw:VE98_C0001G0327 (K02946) RP-S10, MRPS10, rpsJ; small subunit ribosomal protein S10	FALSE	0.733	154	1.04e-40	A0A1F6SMY9_9BACT	UniRef90_A0A1F6SMY9 30S ribosomal protein S10 n=1 Tax=Candidatus Moranbacteria bacterium RIFOXYA2_FULL_43_15 TaxID=1801648 RepID=A0A1F6SMY9_9BACT	Candidatus Moranbacteria bacterium RIFOXYA2_FULL_43_15	FALSE	0.934	216	4.92e-62								Ribosomal protein S10p/S20e [PF00338.25]								0	d__Bacteria;p__Patescibacteria;c__Paceibacteria;o__Moranbacterales;f__UBA2206;g__XYA2-FULL-43-15;s__
erpe_2018_pw_0hr_WHONDRS-PP48-000085_A_bin.1_NODE_47_length_41102_cov_2.160683_19	erpe_2018_pw_0hr_WHONDRS-PP48-000085_A_bin.1	NODE_47_length_41102_cov_2.160683	19	25389	25883	1	C	cgw:UR58_C0001G0020	K02906	cgw:UR58_C0001G0020 (K02906) RP-L3, MRPL3, rplC; large subunit ribosomal protein L3	FALSE	0.451	146	4.88e-37	A0A1F6SN05_9BACT	UniRef90_A0A1F6SN05 50S ribosomal protein L3 n=1 Tax=Candidatus Moranbacteria bacterium RIFOXYA2_FULL_43_15 TaxID=1801648 RepID=A0A1F6SN05_9BACT	Candidatus Moranbacteria bacterium RIFOXYA2_FULL_43_15	FALSE	0.874	300	4.21e-90								Ribosomal protein L3 [PF00297.25]								0	d__Bacteria;p__Patescibacteria;c__Paceibacteria;o__Moranbacterales;f__UBA2206;g__XYA2-FULL-43-15;s__
erpe_2018_pw_0hr_WHONDRS-PP48-000085_A_bin.1_NODE_47_length_41102_cov_2.160683_20	erpe_2018_pw_0hr_WHONDRS-PP48-000085_A_bin.1	NODE_47_length_41102_cov_2.160683	20	25888	26520	1	B	tki:TKV_c20560	K02926	tki:TKV_c20560 (K02926) RP-L4, MRPL4, rplD; large subunit ribosomal protein L4	FALSE	0.47	179	2.03e-47	A0A1F6SN17_9BACT	UniRef90_A0A1F6SN17 50S ribosomal protein L4 n=1 Tax=Candidatus Moranbacteria bacterium RIFOXYA2_FULL_43_15 TaxID=1801648 RepID=A0A1F6SN17_9BACT	Candidatus Moranbacteria bacterium RIFOXYA2_FULL_43_15	TRUE	0.867	380	5.66e-117								Ribosomal protein L4/L1 family [PF00573.25]								0	d__Bacteria;p__Patescibacteria;c__Paceibacteria;o__Moranbacterales;f__UBA2206;g__XYA2-FULL-43-15;s__
erpe_2018_pw_0hr_WHONDRS-PP48-000085_A_bin.1_NODE_47_length_41102_cov_2.160683_21	erpe_2018_pw_0hr_WHONDRS-PP48-000085_A_bin.1	NODE_47_length_41102_cov_2.160683	21	26504	26806	1	C	mic:Mic7113_6319	K02892	mic:Mic7113_6319 (K02892) RP-L23, MRPL23, rplW; large subunit ribosomal protein L23	FALSE	0.547	88	4.45e-18	A0A1F6SN56_9BACT	UniRef90_A0A1F6SN56 50S ribosomal protein L23 n=1 Tax=Candidatus Moranbacteria bacterium RIFOXYA2_FULL_43_15 TaxID=1801648 RepID=A0A1F6SN56_9BACT	Candidatus Moranbacteria bacterium RIFOXYA2_FULL_43_15	FALSE	0.861	181	3.82e-50								Ribosomal protein L23 [PF00276.23]								0	d__Bacteria;p__Patescibacteria;c__Paceibacteria;o__Moranbacterales;f__UBA2206;g__XYA2-FULL-43-15;s__
erpe_2018_pw_0hr_WHONDRS-PP48-000085_A_bin.1_NODE_47_length_41102_cov_2.160683_22	erpe_2018_pw_0hr_WHONDRS-PP48-000085_A_bin.1	NODE_47_length_41102_cov_2.160683	22	26854	27642	1	B	tte:TTE2290	K02886	tte:TTE2290 (K02886) RP-L2, MRPL2, rplB; large subunit ribosomal protein L2	FALSE	0.656	324	9.63e-97	A0A1F6SN79_9BACT	UniRef90_A0A1F6SN79 50S ribosomal protein L2 n=1 Tax=Candidatus Moranbacteria bacterium RIFOXYA2_FULL_43_15 TaxID=1801648 RepID=A0A1F6SN79_9BACT	Candidatus Moranbacteria bacterium RIFOXYA2_FULL_43_15	TRUE	0.883	483	1.17e-151								Ribosomal Proteins L2, C-terminal domain [PF03947.21]; Ribosomal Proteins L2, RNA binding domain [PF00181.26]								0	d__Bacteria;p__Patescibacteria;c__Paceibacteria;o__Moranbacterales;f__UBA2206;g__XYA2-FULL-43-15;s__
erpe_2018_pw_0hr_WHONDRS-PP48-000085_A_bin.1_NODE_47_length_41102_cov_2.160683_23	erpe_2018_pw_0hr_WHONDRS-PP48-000085_A_bin.1	NODE_47_length_41102_cov_2.160683	23	27749	28090	1	C	cgw:UR58_C0001G0342	K02965	cgw:UR58_C0001G0342 (K02965) RP-S19, rpsS; small subunit ribosomal protein S19	FALSE	0.735	162	2.26e-43	A0A1F6SN21_9BACT	UniRef90_A0A1F6SN21 30S ribosomal protein S19 n=1 Tax=Candidatus Moranbacteria bacterium RIFOXYA2_FULL_43_15 TaxID=1801648 RepID=A0A1F6SN21_9BACT	Candidatus Moranbacteria bacterium RIFOXYA2_FULL_43_15	FALSE	0.902	215	1.12e-61								Ribosomal protein S19 [PF00203.24]								0	d__Bacteria;p__Patescibacteria;c__Paceibacteria;o__Moranbacterales;f__UBA2206;g__XYA2-FULL-43-15;s__
erpe_2018_pw_0hr_WHONDRS-PP48-000085_A_bin.1_NODE_47_length_41102_cov_2.160683_24	erpe_2018_pw_0hr_WHONDRS-PP48-000085_A_bin.1	NODE_47_length_41102_cov_2.160683	24	28113	28673	1	C	thet:F1847_01445	K02890	thet:F1847_01445 (K02890) RP-L22, MRPL22, rplV; large subunit ribosomal protein L22	FALSE	0.516	111	1.62e-24	A0A1F6SMT8_9BACT	UniRef90_A0A1F6SMT8 50S ribosomal protein L22 n=1 Tax=Candidatus Moranbacteria bacterium RIFOXYA2_FULL_43_15 TaxID=1801648 RepID=A0A1F6SMT8_9BACT	Candidatus Moranbacteria bacterium RIFOXYA2_FULL_43_15	FALSE	0.703	267	2.02e-78								Ribosomal protein L22p/L17e [PF00237.22]								0	d__Bacteria;p__Patescibacteria;c__Paceibacteria;o__Moranbacterales;f__UBA2206;g__XYA2-FULL-43-15;s__
erpe_2018_pw_0hr_WHONDRS-PP48-000085_A_bin.1_NODE_47_length_41102_cov_2.160683_25	erpe_2018_pw_0hr_WHONDRS-PP48-000085_A_bin.1	NODE_47_length_41102_cov_2.160683	25	28979	29623	1	B	stea:C0679_00705	K02982	stea:C0679_00705 (K02982) RP-S3, rpsC; small subunit ribosomal protein S3	FALSE	0.522	210	3.89e-58	A0A1F6SN18_9BACT	UniRef90_A0A1F6SN18 30S ribosomal protein S3 n=1 Tax=Candidatus Moranbacteria bacterium RIFOXYA2_FULL_43_15 TaxID=1801648 RepID=A0A1F6SN18_9BACT	Candidatus Moranbacteria bacterium RIFOXYA2_FULL_43_15	TRUE	0.914	411	1.42e-127								Ribosomal protein S3, C-terminal domain [PF00189.23]; KH domain [PF07650.20]								0	d__Bacteria;p__Patescibacteria;c__Paceibacteria;o__Moranbacterales;f__UBA2206;g__XYA2-FULL-43-15;s__
erpe_2018_pw_0hr_WHONDRS-PP48-000085_A_bin.1_NODE_47_length_41102_cov_2.160683_26	erpe_2018_pw_0hr_WHONDRS-PP48-000085_A_bin.1	NODE_47_length_41102_cov_2.160683	26	29875	30123	1	C	sgn:SGRA_1838	K02878	sgn:SGRA_1838 (K02878) RP-L16, MRPL16, rplP; large subunit ribosomal protein L16	FALSE	0.764	130	5.03e-33	A0A1F6SMU3_9BACT	UniRef90_A0A1F6SMU3 50S ribosomal protein L16 n=1 Tax=Candidatus Moranbacteria bacterium RIFOXYA2_FULL_43_15 TaxID=1801648 RepID=A0A1F6SMU3_9BACT	Candidatus Moranbacteria bacterium RIFOXYA2_FULL_43_15	FALSE	0.974	171	5.88e-47								Ribosomal protein L16p/L10e [PF00252.21]								0	d__Bacteria;p__Patescibacteria;c__Paceibacteria;o__Moranbacterales;f__UBA2206;g__XYA2-FULL-43-15;s__
erpe_2018_pw_0hr_WHONDRS-PP48-000085_A_bin.1_NODE_47_length_41102_cov_2.160683_27	erpe_2018_pw_0hr_WHONDRS-PP48-000085_A_bin.1	NODE_47_length_41102_cov_2.160683	27	30153	30344	1	C								A0A1F6SN24_9BACT	UniRef90_A0A1F6SN24 50S ribosomal protein L29 n=1 Tax=Candidatus Moranbacteria bacterium RIFOXYA2_FULL_43_15 TaxID=1801648 RepID=A0A1F6SN24_9BACT	Candidatus Moranbacteria bacterium RIFOXYA2_FULL_43_15	FALSE	0.787	99	1.81e-22								Ribosomal L29 protein [PF00831.26]								0	d__Bacteria;p__Patescibacteria;c__Paceibacteria;o__Moranbacterales;f__UBA2206;g__XYA2-FULL-43-15;s__
erpe_2018_pw_0hr_WHONDRS-PP48-000085_A_bin.1_NODE_47_length_41102_cov_2.160683_28	erpe_2018_pw_0hr_WHONDRS-PP48-000085_A_bin.1	NODE_47_length_41102_cov_2.160683	28	30361	30609	1	C	acg:AWM71_04545	K02961	acg:AWM71_04545 (K02961) RP-S17, MRPS17, rpsQ; small subunit ribosomal protein S17	FALSE	0.661	89	7.54e-19	A0A1F6SMX9_9BACT	UniRef90_A0A1F6SMX9 30S ribosomal protein S17 n=1 Tax=Candidatus Moranbacteria bacterium RIFOXYA2_FULL_43_15 TaxID=1801648 RepID=A0A1F6SMX9_9BACT	Candidatus Moranbacteria bacterium RIFOXYA2_FULL_43_15	FALSE	0.839	145	6.92e-38								Ribosomal protein S17 [PF00366.23]								0	d__Bacteria;p__Patescibacteria;c__Paceibacteria;o__Moranbacterales;f__UBA2206;g__XYA2-FULL-43-15;s__
erpe_2018_pw_0hr_WHONDRS-PP48-000085_A_bin.1_NODE_47_length_41102_cov_2.160683_29	erpe_2018_pw_0hr_WHONDRS-PP48-000085_A_bin.1	NODE_47_length_41102_cov_2.160683	29	30693	31079	1	C	aft:BBF96_15920	K02874	aft:BBF96_15920 (K02874) RP-L14, MRPL14, rplN; large subunit ribosomal protein L14	FALSE	0.708	176	5.22e-48	A0A0G0CFU7_9BACT	UniRef90_A0A0G0CFU7 50S ribosomal protein L14 n=3 Tax=Candidatus Moranbacteria TaxID=1752737 RepID=A0A0G0CFU7_9BACT	Candidatus Moranbacteria	FALSE	0.882	224	1.18e-64								Ribosomal protein L14p/L23e [PF00238.22]								0	d__Bacteria;p__Patescibacteria;c__Paceibacteria;o__Moranbacterales;f__UBA2206;g__XYA2-FULL-43-15;s__
erpe_2018_pw_0hr_WHONDRS-PP48-000085_A_bin.1_NODE_47_length_41102_cov_2.160683_30	erpe_2018_pw_0hr_WHONDRS-PP48-000085_A_bin.1	NODE_47_length_41102_cov_2.160683	30	31182	31487	1	C	pwo:UX70_C0001G0849	K02895	pwo:UX70_C0001G0849 (K02895) RP-L24, MRPL24, rplX; large subunit ribosomal protein L24	FALSE	0.637	129	2.35e-32	A0A1F6SN09_9BACT	UniRef90_A0A1F6SN09 50S ribosomal protein L24 n=1 Tax=Candidatus Moranbacteria bacterium RIFOXYA2_FULL_43_15 TaxID=1801648 RepID=A0A1F6SN09_9BACT	Candidatus Moranbacteria bacterium RIFOXYA2_FULL_43_15	FALSE	0.884	188	1.36e-52								Ribosomal proteins 50S L24/mitochondrial 39S L24 [PF17136.7]; KOW motif [PF00467.32]								0	d__Bacteria;p__Patescibacteria;c__Paceibacteria;o__Moranbacterales;f__UBA2206;g__XYA2-FULL-43-15;s__
erpe_2018_pw_0hr_WHONDRS-PP48-000085_A_bin.1_NODE_47_length_41102_cov_2.160683_31	erpe_2018_pw_0hr_WHONDRS-PP48-000085_A_bin.1	NODE_47_length_41102_cov_2.160683	31	31585	32124	1	C	pcar:PC2016_0221	K02931	pcar:PC2016_0221 (K02931) RP-L5, MRPL5, rplE; large subunit ribosomal protein L5	FALSE	0.549	186	1.4e-50	A0A1F6SN43_9BACT	UniRef90_A0A1F6SN43 50S ribosomal protein L5 n=1 Tax=Candidatus Moranbacteria bacterium RIFOXYA2_FULL_43_15 TaxID=1801648 RepID=A0A1F6SN43_9BACT	Candidatus Moranbacteria bacterium RIFOXYA2_FULL_43_15	FALSE	0.862	322	1.81e-97								ribosomal L5P family C-terminus [PF00673.24]; Ribosomal protein L5 [PF00281.22]								0	d__Bacteria;p__Patescibacteria;c__Paceibacteria;o__Moranbacterales;f__UBA2206;g__XYA2-FULL-43-15;s__
erpe_2018_pw_0hr_WHONDRS-PP48-000085_A_bin.1_NODE_47_length_41102_cov_2.160683_32	erpe_2018_pw_0hr_WHONDRS-PP48-000085_A_bin.1	NODE_47_length_41102_cov_2.160683	32	32326	32811	1	C	thug:KNN16_00690	K02994	thug:KNN16_00690 (K02994) RP-S8, rpsH; small subunit ribosomal protein S8	FALSE	0.489	122	1.3e-28	A0A1F6SN66_9BACT	UniRef90_A0A1F6SN66 30S ribosomal protein S8 n=1 Tax=Candidatus Moranbacteria bacterium RIFOXYA2_FULL_43_15 TaxID=1801648 RepID=A0A1F6SN66_9BACT	Candidatus Moranbacteria bacterium RIFOXYA2_FULL_43_15	FALSE	0.88	246	2.19e-71								Ribosomal protein S8 [PF00410.22]								0	d__Bacteria;p__Patescibacteria;c__Paceibacteria;o__Moranbacterales;f__UBA2206;g__XYA2-FULL-43-15;s__
erpe_2018_pw_0hr_WHONDRS-PP48-000085_A_bin.1_NODE_47_length_41102_cov_2.160683_33	erpe_2018_pw_0hr_WHONDRS-PP48-000085_A_bin.1	NODE_47_length_41102_cov_2.160683	33	32948	33469	1	C	kme:H0A61_01339	K02933	kme:H0A61_01339 (K02933) RP-L6, MRPL6, rplF; large subunit ribosomal protein L6	FALSE	0.564	182	3.46e-49	A0A1F6SN13_9BACT	UniRef90_A0A1F6SN13 50S ribosomal protein L6 n=1 Tax=Candidatus Moranbacteria bacterium RIFOXYA2_FULL_43_15 TaxID=1801648 RepID=A0A1F6SN13_9BACT	Candidatus Moranbacteria bacterium RIFOXYA2_FULL_43_15	FALSE	0.885	319	1.24e-96								Ribosomal protein L6 [PF00347.26]								0	d__Bacteria;p__Patescibacteria;c__Paceibacteria;o__Moranbacterales;f__UBA2206;g__XYA2-FULL-43-15;s__
erpe_2018_pw_0hr_WHONDRS-PP48-000085_A_bin.1_NODE_47_length_41102_cov_2.160683_34	erpe_2018_pw_0hr_WHONDRS-PP48-000085_A_bin.1	NODE_47_length_41102_cov_2.160683	34	33612	33932	1	C	agd:FRZ59_18045	K02881	agd:FRZ59_18045 (K02881) RP-L18, MRPL18, rplR; large subunit ribosomal protein L18	FALSE	0.595	118	2.09e-28	A0A1F6SMS6_9BACT	UniRef90_A0A1F6SMS6 50S ribosomal protein L18 n=1 Tax=Candidatus Moranbacteria bacterium RIFOXYA2_FULL_43_15 TaxID=1801648 RepID=A0A1F6SMS6_9BACT	Candidatus Moranbacteria bacterium RIFOXYA2_FULL_43_15	FALSE	0.834	185	2.17e-51								Ribosomal L18 of archaea, bacteria, mitoch. and chloroplast [PF00861.25]								0	d__Bacteria;p__Patescibacteria;c__Paceibacteria;o__Moranbacterales;f__UBA2206;g__XYA2-FULL-43-15;s__
erpe_2018_pw_0hr_WHONDRS-PP48-000085_A_bin.1_NODE_47_length_41102_cov_2.160683_35	erpe_2018_pw_0hr_WHONDRS-PP48-000085_A_bin.1	NODE_47_length_41102_cov_2.160683	35	34028	34549	1	C	chw:A2J15_006155	K02988	chw:A2J15_006155 (K02988) RP-S5, MRPS5, rpsE; small subunit ribosomal protein S5	FALSE	0.581	159	2.18e-41	A0A1F6SN12_9BACT	UniRef90_A0A1F6SN12 30S ribosomal protein S5 n=1 Tax=Candidatus Moranbacteria bacterium RIFOXYA2_FULL_43_15 TaxID=1801648 RepID=A0A1F6SN12_9BACT	Candidatus Moranbacteria bacterium RIFOXYA2_FULL_43_15	FALSE	0.882	305	1.07e-91								Ribosomal protein S5, N-terminal domain [PF00333.23]; Ribosomal protein S5, C-terminal domain [PF03719.18]								0	d__Bacteria;p__Patescibacteria;c__Paceibacteria;o__Moranbacterales;f__UBA2206;g__XYA2-FULL-43-15;s__
erpe_2018_pw_0hr_WHONDRS-PP48-000085_A_bin.1_NODE_47_length_41102_cov_2.160683_36	erpe_2018_pw_0hr_WHONDRS-PP48-000085_A_bin.1	NODE_47_length_41102_cov_2.160683	36	34738	34977	1	C								A0A1F6SMT2_9BACT	UniRef90_A0A1F6SMT2 50S ribosomal protein L15 n=1 Tax=Candidatus Moranbacteria bacterium RIFOXYA2_FULL_43_15 TaxID=1801648 RepID=A0A1F6SMT2_9BACT	Candidatus Moranbacteria bacterium RIFOXYA2_FULL_43_15	FALSE	0.725	114	3.2e-27								Ribosomal proteins 50S-L15, 50S-L18e, 60S-L27A [PF00828.22]								0	d__Bacteria;p__Patescibacteria;c__Paceibacteria;o__Moranbacterales;f__UBA2206;g__XYA2-FULL-43-15;s__
erpe_2018_pw_0hr_WHONDRS-PP48-000085_A_bin.1_NODE_47_length_41102_cov_2.160683_37	erpe_2018_pw_0hr_WHONDRS-PP48-000085_A_bin.1	NODE_47_length_41102_cov_2.160683	37	35111	35350	1	E																														0	d__Bacteria;p__Patescibacteria;c__Paceibacteria;o__Moranbacterales;f__UBA2206;g__XYA2-FULL-43-15;s__
erpe_2018_pw_0hr_WHONDRS-PP48-000085_A_bin.1_NODE_47_length_41102_cov_2.160683_38	erpe_2018_pw_0hr_WHONDRS-PP48-000085_A_bin.1	NODE_47_length_41102_cov_2.160683	38	35492	36676	1	A	cgw:UR58_C0001G0358	K03076	cgw:UR58_C0001G0358 (K03076) secY; preprotein translocase subunit SecY	TRUE	0.586	442	4.06e-135	A0A1F6SN16_9BACT	UniRef90_A0A1F6SN16 Protein translocase subunit SecY n=1 Tax=Candidatus Moranbacteria bacterium RIFOXYA2_FULL_43_15 TaxID=1801648 RepID=A0A1F6SN16_9BACT	Candidatus Moranbacteria bacterium RIFOXYA2_FULL_43_15	TRUE	0.904	745	1e-239								SecY [PF00344.23]								0	d__Bacteria;p__Patescibacteria;c__Paceibacteria;o__Moranbacterales;f__UBA2206;g__XYA2-FULL-43-15;s__
erpe_2018_pw_0hr_WHONDRS-PP48-000085_A_bin.1_NODE_47_length_41102_cov_2.160683_39	erpe_2018_pw_0hr_WHONDRS-PP48-000085_A_bin.1	NODE_47_length_41102_cov_2.160683	39	36892	37545	1	C	adg:Adeg_1237	K00939	adg:Adeg_1237 (K00939) adk, AK; adenylate kinase [EC:2.7.4.3]	FALSE	0.428	164	4.08e-42	A0A0G0CFW4_9BACT	UniRef90_A0A0G0CFW4 Adenylate kinase n=2 Tax=Candidatus Moranbacteria TaxID=1752737 RepID=A0A0G0CFW4_9BACT	Candidatus Moranbacteria	FALSE	0.747	325	1.16e-97								Adenylate kinase [PF00406.25]; AAA domain [PF13207.9]; AAA domain [PF13671.9]; Cytidylate kinase [PF02224.21]								0	d__Bacteria;p__Patescibacteria;c__Paceibacteria;o__Moranbacterales;f__UBA2206;g__XYA2-FULL-43-15;s__
erpe_2018_pw_0hr_WHONDRS-PP48-000085_A_bin.1_NODE_47_length_41102_cov_2.160683_40	erpe_2018_pw_0hr_WHONDRS-PP48-000085_A_bin.1	NODE_47_length_41102_cov_2.160683	40	37651	38406	1	B	hor:Hore_01380	K01265	hor:Hore_01380 (K01265) map; methionyl aminopeptidase [EC:3.4.11.18]	FALSE	0.542	258	5.45e-74	A0A1F6SMY6_9BACT	UniRef90_A0A1F6SMY6 Methionine aminopeptidase n=1 Tax=Candidatus Moranbacteria bacterium RIFOXYA2_FULL_43_15 TaxID=1801648 RepID=A0A1F6SMY6_9BACT	Candidatus Moranbacteria bacterium RIFOXYA2_FULL_43_15	TRUE	0.88	459	1.15e-143	MER0084277	M24A	MER0084277 - subfamily M24A unassigned peptidases (Halothermothrix orenii) [M24.UPA]#M24A#{peptidase unit: 1-249}~source ACL68899~	FALSE	0.542	258	4.98e-76	Metallopeptidase family M24 [PF00557.27]								0	d__Bacteria;p__Patescibacteria;c__Paceibacteria;o__Moranbacterales;f__UBA2206;g__XYA2-FULL-43-15;s__
erpe_2018_pw_0hr_WHONDRS-PP48-000085_A_bin.1_NODE_47_length_41102_cov_2.160683_41	erpe_2018_pw_0hr_WHONDRS-PP48-000085_A_bin.1	NODE_47_length_41102_cov_2.160683	41	38428	38880	1	C	hmr:Hipma_0028	K07447	hmr:Hipma_0028 (K07447) ruvX; putative pre-16S rRNA nuclease [EC:3.1.-.-]	FALSE	0.34	75	1.06e-12	A0A1F6SN00_9BACT	UniRef90_A0A1F6SN00 Putative pre-16S rRNA nuclease n=1 Tax=Candidatus Moranbacteria bacterium RIFOXYA2_FULL_43_15 TaxID=1801648 RepID=A0A1F6SN00_9BACT	Candidatus Moranbacteria bacterium RIFOXYA2_FULL_43_15	FALSE	0.796	209	5.36e-59								Holliday junction resolvase [PF03652.18]								0	d__Bacteria;p__Patescibacteria;c__Paceibacteria;o__Moranbacterales;f__UBA2206;g__XYA2-FULL-43-15;s__
erpe_2018_pw_0hr_WHONDRS-PP48-000085_A_bin.1_NODE_47_length_41102_cov_2.160683_42	erpe_2018_pw_0hr_WHONDRS-PP48-000085_A_bin.1	NODE_47_length_41102_cov_2.160683	42	39137	39883	1	B	fgi:OP10G_0829	K00729	fgi:OP10G_0829 (K00729) ALG5; dolichyl-phosphate beta-glucosyltransferase [EC:2.4.1.117]	FALSE	0.482	205	4.95e-56	A0A1F6SN33_9BACT	UniRef90_A0A1F6SN33 Glyco_trans_2-like domain-containing protein n=1 Tax=Candidatus Moranbacteria bacterium RIFOXYA2_FULL_43_15 TaxID=1801648 RepID=A0A1F6SN33_9BACT	Candidatus Moranbacteria bacterium RIFOXYA2_FULL_43_15	TRUE	0.849	436	1.2e-135								Glycosyl transferase family 2 [PF00535.29]; Glycosyltransferase like family 2 [PF13641.9]	GT2_Glycos_transf_2	GT2 cellulose synthase (EC 2.4.1.12); chitin synthase (EC 2.4.1.16); dolichyl-phosphate beta-D-mannosyltransferase (EC 2.4.1.83); dolichyl-phosphate beta-glucosyltransferase (EC 2.4.1.117); N-acetylglucosaminyltransferase (EC 2.4.1.-); N-acetylgalactosaminyltransferase (EC 2.4.1.-); hyaluronan synthase (EC 2.4.1.212); chitin oligosaccharide synthase (EC 2.4.1.-); beta-1,3-glucan synthase (EC 2.4.…		GT2_Glycos_transf_2.hmm				0	d__Bacteria;p__Patescibacteria;c__Paceibacteria;o__Moranbacterales;f__UBA2206;g__XYA2-FULL-43-15;s__
erpe_2018_pw_0hr_WHONDRS-PP48-000085_A_bin.1_NODE_47_length_41102_cov_2.160683_43	erpe_2018_pw_0hr_WHONDRS-PP48-000085_A_bin.1	NODE_47_length_41102_cov_2.160683	43	39915	40937	1	B	pwo:UX70_C0001G0896	K00965	pwo:UX70_C0001G0896 (K00965) galT, GALT; UDPglucose--hexose-1-phosphate uridylyltransferase [EC:2.7.7.12]	FALSE	0.478	289	1.84e-83	A0A1F6SN58_9BACT	UniRef90_A0A1F6SN58 Galactose-1-phosphate uridylyltransferase n=1 Tax=Candidatus Moranbacteria bacterium RIFOXYA2_FULL_43_15 TaxID=1801648 RepID=A0A1F6SN58_9BACT	Candidatus Moranbacteria bacterium RIFOXYA2_FULL_43_15	TRUE	0.931	663	1.26e-212								Domain of unknown function (DUF4921) [PF16268.8]; Galactose-1-phosphate uridyl transferase, N-terminal domain [PF01087.25]; Galactose-1-phosphate uridyl transferase, C-terminal domain [PF02744.20]; HIT domain [PF01230.26]; Domain of unknown function (DUF4931) [PF16285.8]								0	d__Bacteria;p__Patescibacteria;c__Paceibacteria;o__Moranbacterales;f__UBA2206;g__XYA2-FULL-43-15;s__
erpe_2018_pw_0hr_WHONDRS-PP48-000085_A_bin.1_NODE_486_length_14766_cov_2.185122_1	erpe_2018_pw_0hr_WHONDRS-PP48-000085_A_bin.1	NODE_486_length_14766_cov_2.185122	1	252	848	1	E																														0	d__Bacteria;p__Patescibacteria;c__Paceibacteria;o__Moranbacterales;f__UBA2206;g__XYA2-FULL-43-15;s__
erpe_2018_pw_0hr_WHONDRS-PP48-000085_A_bin.1_NODE_486_length_14766_cov_2.185122_2	erpe_2018_pw_0hr_WHONDRS-PP48-000085_A_bin.1	NODE_486_length_14766_cov_2.185122	2	863	1864	1	E																														0	d__Bacteria;p__Patescibacteria;c__Paceibacteria;o__Moranbacterales;f__UBA2206;g__XYA2-FULL-43-15;s__
erpe_2018_pw_0hr_WHONDRS-PP48-000085_A_bin.1_NODE_486_length_14766_cov_2.185122_3	erpe_2018_pw_0hr_WHONDRS-PP48-000085_A_bin.1	NODE_486_length_14766_cov_2.185122	3	2240	2941	1	E																														0	d__Bacteria;p__Patescibacteria;c__Paceibacteria;o__Moranbacterales;f__UBA2206;g__XYA2-FULL-43-15;s__
erpe_2018_pw_0hr_WHONDRS-PP48-000085_A_bin.1_NODE_486_length_14766_cov_2.185122_4	erpe_2018_pw_0hr_WHONDRS-PP48-000085_A_bin.1	NODE_486_length_14766_cov_2.185122	4	3113	3715	1	C								A0A1F6SN36_9BACT	UniRef90_A0A1F6SN36 Uncharacterized protein n=1 Tax=Candidatus Moranbacteria bacterium RIFOXYA2_FULL_43_15 TaxID=1801648 RepID=A0A1F6SN36_9BACT	Candidatus Moranbacteria bacterium RIFOXYA2_FULL_43_15	FALSE	0.798	311	2.4e-93																0	d__Bacteria;p__Patescibacteria;c__Paceibacteria;o__Moranbacterales;f__UBA2206;g__XYA2-FULL-43-15;s__
erpe_2018_pw_0hr_WHONDRS-PP48-000085_A_bin.1_NODE_486_length_14766_cov_2.185122_5	erpe_2018_pw_0hr_WHONDRS-PP48-000085_A_bin.1	NODE_486_length_14766_cov_2.185122	5	3806	3937	1	E																														0	d__Bacteria;p__Patescibacteria;c__Paceibacteria;o__Moranbacterales;f__UBA2206;g__XYA2-FULL-43-15;s__
erpe_2018_pw_0hr_WHONDRS-PP48-000085_A_bin.1_NODE_486_length_14766_cov_2.185122_6	erpe_2018_pw_0hr_WHONDRS-PP48-000085_A_bin.1	NODE_486_length_14766_cov_2.185122	6	4012	4830	1	C	ppn:Palpr_2752	K01447	ppn:Palpr_2752 (K01447) xlyAB; N-acetylmuramoyl-L-alanine amidase [EC:3.5.1.28]	FALSE	0.551	160	5.1e-40	A0A1F6SN76_9BACT	UniRef90_A0A1F6SN76 N-acetylmuramoyl-L-alanine amidase domain-containing protein n=1 Tax=Candidatus Moranbacteria bacterium RIFOXYA2_FULL_43_15 TaxID=1801648 RepID=A0A1F6SN76_9BACT	Candidatus Moranbacteria bacterium RIFOXYA2_FULL_43_15	FALSE	0.6	308	7.34e-91								N-acetylmuramoyl-L-alanine amidase [PF01510.28]								0	d__Bacteria;p__Patescibacteria;c__Paceibacteria;o__Moranbacterales;f__UBA2206;g__XYA2-FULL-43-15;s__
erpe_2018_pw_0hr_WHONDRS-PP48-000085_A_bin.1_NODE_486_length_14766_cov_2.185122_7	erpe_2018_pw_0hr_WHONDRS-PP48-000085_A_bin.1	NODE_486_length_14766_cov_2.185122	7	5021	5548	1	C	psn:Pedsa_1722	K01823	psn:Pedsa_1722 (K01823) idi, IDI; isopentenyl-diphosphate Delta-isomerase [EC:5.3.3.2]	FALSE	0.679	222	5.6e-63	A0A1F6SN99_9BACT	UniRef90_A0A1F6SN99 Isopentenyl-diphosphate Delta-isomerase n=1 Tax=Candidatus Moranbacteria bacterium RIFOXYA2_FULL_43_15 TaxID=1801648 RepID=A0A1F6SN99_9BACT	Candidatus Moranbacteria bacterium RIFOXYA2_FULL_43_15	FALSE	0.858	292	3.89e-87								NUDIX domain [PF00293.31]								0	d__Bacteria;p__Patescibacteria;c__Paceibacteria;o__Moranbacterales;f__UBA2206;g__XYA2-FULL-43-15;s__
erpe_2018_pw_0hr_WHONDRS-PP48-000085_A_bin.1_NODE_486_length_14766_cov_2.185122_8	erpe_2018_pw_0hr_WHONDRS-PP48-000085_A_bin.1	NODE_486_length_14766_cov_2.185122	8	5571	5969	1	C								A0A1F6SN40_9BACT	UniRef90_A0A1F6SN40 Uncharacterized protein n=1 Tax=Candidatus Moranbacteria bacterium RIFOXYA2_FULL_43_15 TaxID=1801648 RepID=A0A1F6SN40_9BACT	Candidatus Moranbacteria bacterium RIFOXYA2_FULL_43_15	FALSE	0.59	106	2.72e-23																0	d__Bacteria;p__Patescibacteria;c__Paceibacteria;o__Moranbacterales;f__UBA2206;g__XYA2-FULL-43-15;s__
erpe_2018_pw_0hr_WHONDRS-PP48-000085_A_bin.1_NODE_486_length_14766_cov_2.185122_9	erpe_2018_pw_0hr_WHONDRS-PP48-000085_A_bin.1	NODE_486_length_14766_cov_2.185122	9	6265	9702	1	A	bgw:VE98_C0001G0335	K03043	bgw:VE98_C0001G0335 (K03043) rpoB; DNA-directed RNA polymerase subunit beta [EC:2.7.7.6]	TRUE	0.616	1304	0	A0A1F6SNC0_9BACT	UniRef90_A0A1F6SNC0 DNA-directed RNA polymerase subunit beta n=1 Tax=Candidatus Moranbacteria bacterium RIFOXYA2_FULL_43_15 TaxID=1801648 RepID=A0A1F6SNC0_9BACT	Candidatus Moranbacteria bacterium RIFOXYA2_FULL_43_15	TRUE	0.912	2171	0								RNA polymerase Rpb2, domain 6 [PF00562.31]; RNA polymerase beta subunit [PF04563.18]; RNA polymerase Rpb2, domain 2 [PF04561.17]; RNA polymerase Rpb2, domain 3 [PF04565.19]; RNA polymerase Rpb2, domain 7 [PF04560.23]; RNA polymerase beta subunit external 1 domain [PF10385.12]								0	d__Bacteria;p__Patescibacteria;c__Paceibacteria;o__Moranbacterales;f__UBA2206;g__XYA2-FULL-43-15;s__
erpe_2018_pw_0hr_WHONDRS-PP48-000085_A_bin.1_NODE_486_length_14766_cov_2.185122_10	erpe_2018_pw_0hr_WHONDRS-PP48-000085_A_bin.1	NODE_486_length_14766_cov_2.185122	10	9817	13401	1	A	pwo:UX70_C0001G0568	K03046	pwo:UX70_C0001G0568 (K03046) rpoC; DNA-directed RNA polymerase subunit beta' [EC:2.7.7.6]	TRUE	0.573	1296	0	A0A1F6SMV9_9BACT	UniRef90_A0A1F6SMV9 DNA-directed RNA polymerase subunit beta' n=1 Tax=Candidatus Moranbacteria bacterium RIFOXYA2_FULL_43_15 TaxID=1801648 RepID=A0A1F6SMV9_9BACT	Candidatus Moranbacteria bacterium RIFOXYA2_FULL_43_15	TRUE	0.907	2260	0								RNA polymerase Rpb1, domain 5 [PF04998.20]; RNA polymerase Rpb1, domain 1 [PF04997.15]; RNA polymerase Rpb1, domain 2 [PF00623.23]; RNA polymerase Rpb1, domain 3 [PF04983.21]; RNA polymerase Rpb1, domain 4 [PF05000.20]					VOG01563	sp|A5UH19|RPOC_HAEIG DNA-directed RNA polymerase subunit beta'; XhXr	Xh;Xr	0	d__Bacteria;p__Patescibacteria;c__Paceibacteria;o__Moranbacterales;f__UBA2206;g__XYA2-FULL-43-15;s__
erpe_2018_pw_0hr_WHONDRS-PP48-000085_A_bin.1_NODE_486_length_14766_cov_2.185122_11	erpe_2018_pw_0hr_WHONDRS-PP48-000085_A_bin.1	NODE_486_length_14766_cov_2.185122	11	13536	14309	1	B	bbgw:UT28_C0001G0524	K23356	bbgw:UT28_C0001G0524 (K23356) trmB; HTH-type transcriptional regulator, sugar sensing transcriptional regulator	FALSE	0.335	132	8.84e-31	A0A1F6SN35_9BACT	UniRef90_A0A1F6SN35 TrmB domain-containing protein n=1 Tax=Candidatus Moranbacteria bacterium RIFOXYA2_FULL_43_15 TaxID=1801648 RepID=A0A1F6SN35_9BACT	Candidatus Moranbacteria bacterium RIFOXYA2_FULL_43_15	TRUE	0.743	378	1.73e-115								Sugar-specific transcriptional regulator TrmB [PF01978.22]								0	d__Bacteria;p__Patescibacteria;c__Paceibacteria;o__Moranbacterales;f__UBA2206;g__XYA2-FULL-43-15;s__
erpe_2018_pw_0hr_WHONDRS-PP48-000085_A_bin.1_NODE_486_length_14766_cov_2.185122_12	erpe_2018_pw_0hr_WHONDRS-PP48-000085_A_bin.1	NODE_486_length_14766_cov_2.185122	12	14666	14764	-1	C								K2FV60_9BACT	UniRef90_K2FV60 Integrase core protein n=1 Tax=uncultured bacterium TaxID=77133 RepID=K2FV60_9BACT	uncultured bacterium	FALSE	0.904	63	1.78e-10																0	d__Bacteria;p__Patescibacteria;c__Paceibacteria;o__Moranbacterales;f__UBA2206;g__XYA2-FULL-43-15;s__
erpe_2018_pw_0hr_WHONDRS-PP48-000085_A_bin.1_NODE_48_length_40908_cov_2.190579_1	erpe_2018_pw_0hr_WHONDRS-PP48-000085_A_bin.1	NODE_48_length_40908_cov_2.190579	1	2	217	1	C	ney:NCS13_1_1335		ney:NCS13_1_1335 ()	FALSE	0.891	77	1.15e-14	A0A2M7DVV3_9BACT	UniRef90_A0A2M7DVV3 Uncharacterized protein n=2 Tax=unclassified Elusimicrobia TaxID=1797919 RepID=A0A2M7DVV3_9BACT	unclassified Elusimicrobia	FALSE	0.942	81	4.29e-16																0	d__Bacteria;p__Patescibacteria;c__Paceibacteria;o__Moranbacterales;f__UBA2206;g__XYA2-FULL-43-15;s__
erpe_2018_pw_0hr_WHONDRS-PP48-000085_A_bin.1_NODE_48_length_40908_cov_2.190579_2	erpe_2018_pw_0hr_WHONDRS-PP48-000085_A_bin.1	NODE_48_length_40908_cov_2.190579	2	895	1158	-1	E																														0	d__Bacteria;p__Patescibacteria;c__Paceibacteria;o__Moranbacterales;f__UBA2206;g__XYA2-FULL-43-15;s__
erpe_2018_pw_0hr_WHONDRS-PP48-000085_A_bin.1_NODE_48_length_40908_cov_2.190579_3	erpe_2018_pw_0hr_WHONDRS-PP48-000085_A_bin.1	NODE_48_length_40908_cov_2.190579	3	1540	2361	1	C	cgw:UR58_C0001G0004		cgw:UR58_C0001G0004 ()	FALSE	0.28	102	2.09e-20	A0A2G9Z535_9BACT	UniRef90_A0A2G9Z535 Uncharacterized protein n=1 Tax=Candidatus Moranbacteria bacterium CG23_combo_of_CG06-09_8_20_14_all_35_22 TaxID=1974674 RepID=A0A2G9Z535_9BACT	Candidatus Moranbacteria bacterium CG23_combo_of_CG06-09_8_20_14_all_35_22	FALSE	0.591	297	5.12e-87																0	d__Bacteria;p__Patescibacteria;c__Paceibacteria;o__Moranbacterales;f__UBA2206;g__XYA2-FULL-43-15;s__
erpe_2018_pw_0hr_WHONDRS-PP48-000085_A_bin.1_NODE_48_length_40908_cov_2.190579_4	erpe_2018_pw_0hr_WHONDRS-PP48-000085_A_bin.1	NODE_48_length_40908_cov_2.190579	4	2418	3521	1	B	vat:B7L28_06155	K05837	vat:B7L28_06155 (K05837) rodA, mrdB; rod shape determining protein RodA	FALSE	0.424	272	4.93e-77	K2DZQ4_9BACT	UniRef90_K2DZQ4 Peptidoglycan glycosyltransferase RodA n=2 Tax=Bacteria TaxID=2 RepID=K2DZQ4_9BACT	Bacteria	TRUE	0.642	456	1.92e-140								Cell cycle protein [PF01098.22]								0	d__Bacteria;p__Patescibacteria;c__Paceibacteria;o__Moranbacterales;f__UBA2206;g__XYA2-FULL-43-15;s__
erpe_2018_pw_0hr_WHONDRS-PP48-000085_A_bin.1_NODE_48_length_40908_cov_2.190579_5	erpe_2018_pw_0hr_WHONDRS-PP48-000085_A_bin.1	NODE_48_length_40908_cov_2.190579	5	3588	4268	1	C	bbgw:UT28_C0001G0777	K02897	bbgw:UT28_C0001G0777 (K02897) RP-L25, rplY; large subunit ribosomal protein L25	FALSE	0.427	169	7.16e-44	A0A0G0IE68_9BACT	UniRef90_A0A0G0IE68 50S ribosomal protein L25 n=1 Tax=Candidatus Moranbacteria bacterium GW2011_GWF1_36_78 TaxID=1618718 RepID=A0A0G0IE68_9BACT	Candidatus Moranbacteria bacterium GW2011_GWF1_36_78	FALSE	0.669	302	1.1e-89								Ribosomal L25p family [PF01386.22]; Ribosomal protein TL5, C-terminal domain [PF14693.9]								0	d__Bacteria;p__Patescibacteria;c__Paceibacteria;o__Moranbacterales;f__UBA2206;g__XYA2-FULL-43-15;s__
erpe_2018_pw_0hr_WHONDRS-PP48-000085_A_bin.1_NODE_48_length_40908_cov_2.190579_6	erpe_2018_pw_0hr_WHONDRS-PP48-000085_A_bin.1	NODE_48_length_40908_cov_2.190579	6	4366	6078	1	B	mnr:ACZ75_02060		mnr:ACZ75_02060 ()	FALSE	0.446	89	1.68e-14	A0A1F6SRG7_9BACT	UniRef90_A0A1F6SRG7 Uncharacterized protein n=1 Tax=Candidatus Moranbacteria bacterium RIFOXYA2_FULL_43_15 TaxID=1801648 RepID=A0A1F6SRG7_9BACT	Candidatus Moranbacteria bacterium RIFOXYA2_FULL_43_15	TRUE	0.759	879	7.1e-283								Ig-like domain from next to BRCA1 gene [PF16158.8]								0	d__Bacteria;p__Patescibacteria;c__Paceibacteria;o__Moranbacterales;f__UBA2206;g__XYA2-FULL-43-15;s__
erpe_2018_pw_0hr_WHONDRS-PP48-000085_A_bin.1_NODE_48_length_40908_cov_2.190579_7	erpe_2018_pw_0hr_WHONDRS-PP48-000085_A_bin.1	NODE_48_length_40908_cov_2.190579	7	6086	7333	1	B	pwo:UX70_C0001G0001		pwo:UX70_C0001G0001 ()	FALSE	0.285	151	4.56e-35	A0A349PIJ7_9BACT	UniRef90_A0A349PIJ7 SLT_2 domain-containing protein n=1 Tax=Candidatus Moranbacteria bacterium TaxID=2045217 RepID=A0A349PIJ7_9BACT	Candidatus Moranbacteria bacterium	TRUE	0.71	535	1.4e-166								Transglycosylase SLT domain [PF13406.9]								0	d__Bacteria;p__Patescibacteria;c__Paceibacteria;o__Moranbacterales;f__UBA2206;g__XYA2-FULL-43-15;s__
erpe_2018_pw_0hr_WHONDRS-PP48-000085_A_bin.1_NODE_48_length_40908_cov_2.190579_8	erpe_2018_pw_0hr_WHONDRS-PP48-000085_A_bin.1	NODE_48_length_40908_cov_2.190579	8	7491	8747	1	A	bgw:VE98_C0001G0223	K00790	bgw:VE98_C0001G0223 (K00790) murA; UDP-N-acetylglucosamine 1-carboxyvinyltransferase [EC:2.5.1.7]	TRUE	0.463	352	9.06e-104	A0A349PIJ6_9BACT	UniRef90_A0A349PIJ6 UDP-N-acetylglucosamine 1-carboxyvinyltransferase n=1 Tax=Candidatus Moranbacteria bacterium TaxID=2045217 RepID=A0A349PIJ6_9BACT	Candidatus Moranbacteria bacterium	TRUE	0.811	697	7.83e-223								EPSP synthase (3-phosphoshikimate 1-carboxyvinyltransferase) [PF00275.23]								0	d__Bacteria;p__Patescibacteria;c__Paceibacteria;o__Moranbacterales;f__UBA2206;g__XYA2-FULL-43-15;s__
erpe_2018_pw_0hr_WHONDRS-PP48-000085_A_bin.1_NODE_48_length_40908_cov_2.190579_9	erpe_2018_pw_0hr_WHONDRS-PP48-000085_A_bin.1	NODE_48_length_40908_cov_2.190579	9	8744	9067	1	C	ebh:BSEPE_0673		ebh:BSEPE_0673 ()	FALSE	0.506	93	9.9e-20	A0A3D5BXX0_9BACT	UniRef90_A0A3D5BXX0 Pyrophosphatase n=2 Tax=Bacteria TaxID=2 RepID=A0A3D5BXX0_9BACT	Bacteria	FALSE	0.734	161	3.93e-43																0	d__Bacteria;p__Patescibacteria;c__Paceibacteria;o__Moranbacterales;f__UBA2206;g__XYA2-FULL-43-15;s__
erpe_2018_pw_0hr_WHONDRS-PP48-000085_A_bin.1_NODE_48_length_40908_cov_2.190579_10	erpe_2018_pw_0hr_WHONDRS-PP48-000085_A_bin.1	NODE_48_length_40908_cov_2.190579	10	9125	10105	1	A	bbgw:UT28_C0001G0998	K03569	bbgw:UT28_C0001G0998 (K03569) mreB; rod shape-determining protein MreB and related proteins	TRUE	0.635	405	1.51e-123	A0A1F6SRH9_9BACT	UniRef90_A0A1F6SRH9 Cell shape-determining protein MreB n=1 Tax=Candidatus Moranbacteria bacterium RIFOXYA2_FULL_43_15 TaxID=1801648 RepID=A0A1F6SRH9_9BACT	Candidatus Moranbacteria bacterium RIFOXYA2_FULL_43_15	TRUE	0.896	610	1.42e-194								MreB/Mbl protein [PF06723.16]; Hsp70 protein [PF00012.23]; Actin [PF00022.22]; Cell division protein FtsA [PF14450.9]; Type IV pilus assembly protein PilM; [PF11104.11]								0	d__Bacteria;p__Patescibacteria;c__Paceibacteria;o__Moranbacterales;f__UBA2206;g__XYA2-FULL-43-15;s__
erpe_2018_pw_0hr_WHONDRS-PP48-000085_A_bin.1_NODE_48_length_40908_cov_2.190579_11	erpe_2018_pw_0hr_WHONDRS-PP48-000085_A_bin.1	NODE_48_length_40908_cov_2.190579	11	10223	11314	1	B	cap:CLDAP_26480		cap:CLDAP_26480 ()	FALSE	0.378	238	1.94e-65	A0A1F6SRK9_9BACT	UniRef90_A0A1F6SRK9 Uncharacterized protein n=1 Tax=Candidatus Moranbacteria bacterium RIFOXYA2_FULL_43_15 TaxID=1801648 RepID=A0A1F6SRK9_9BACT	Candidatus Moranbacteria bacterium RIFOXYA2_FULL_43_15	TRUE	0.749	551	2.55e-173								Glycosyl transferases group 1 [PF00534.23]; Glycosyl transferases group 1 [PF13692.9]; Glycosyltransferase Family 4 [PF13439.9]; Glycosyl transferases group 1 [PF13524.9]	GT4	GT4 sucrose synthase (EC 2.4.1.13); sucrose-phosphate synthase (EC 2.4.1.14); alpha-glucosyltransferase (EC 2.4.1.52); lipopolysaccharide N-acetylglucosaminyltransferase (EC 2.4.1.56); phosphatidylinositol alpha-mannosyltransferase (EC 2.4.1.57); GDP-Man: Man1GlcNAc2-PP-dolichol alpha-1,3-mannosyltransferase (EC 2.4.1.132); GDP-Man: Man3GlcNAc2-PP-dolichol/Man4GlcNAc2-PP-dolichol alpha-1,2-mannos…	2.4.1.131,2.4.1.13,2.4.1.14,2.4.1.157,2.4.1.198,2.4.1.208,2.4.1.21,2.4.1.231,2.4.1.241,2.4.1.245,2.4.1.252,2.4.1.257,2.4.1.270,2.4.1.283,2.4.1.285,2.4.1.290,2.4.1.342,2.4.1.57,2.4.1.-,2.4.2.-,2.4.1.132	GT4.hmm	VOG00094	sp|Q8QL34|Y335_SIRV1 Uncharacterized glycosyltransferase 335; Xh	Xh	0	d__Bacteria;p__Patescibacteria;c__Paceibacteria;o__Moranbacterales;f__UBA2206;g__XYA2-FULL-43-15;s__
erpe_2018_pw_0hr_WHONDRS-PP48-000085_A_bin.1_NODE_48_length_40908_cov_2.190579_12	erpe_2018_pw_0hr_WHONDRS-PP48-000085_A_bin.1	NODE_48_length_40908_cov_2.190579	12	11307	12521	1	B	cdy:F3K33_24220		cdy:F3K33_24220 ()	FALSE	0.496	349	4.7e-103	A0A1F6SRG9_9BACT	UniRef90_A0A1F6SRG9 Uncharacterized protein n=1 Tax=Candidatus Moranbacteria bacterium RIFOXYA2_FULL_43_15 TaxID=1801648 RepID=A0A1F6SRG9_9BACT	Candidatus Moranbacteria bacterium RIFOXYA2_FULL_43_15	TRUE	0.755	601	9.54e-190								Glycosyl transferases group 1 [PF00534.23]; Glycosyl transferases group 1 [PF13692.9]	GT4	GT4 sucrose synthase (EC 2.4.1.13); sucrose-phosphate synthase (EC 2.4.1.14); alpha-glucosyltransferase (EC 2.4.1.52); lipopolysaccharide N-acetylglucosaminyltransferase (EC 2.4.1.56); phosphatidylinositol alpha-mannosyltransferase (EC 2.4.1.57); GDP-Man: Man1GlcNAc2-PP-dolichol alpha-1,3-mannosyltransferase (EC 2.4.1.132); GDP-Man: Man3GlcNAc2-PP-dolichol/Man4GlcNAc2-PP-dolichol alpha-1,2-mannos…	2.4.1.131,2.4.1.13,2.4.1.14,2.4.1.157,2.4.1.198,2.4.1.208,2.4.1.21,2.4.1.231,2.4.1.241,2.4.1.245,2.4.1.252,2.4.1.257,2.4.1.270,2.4.1.283,2.4.1.285,2.4.1.290,2.4.1.342,2.4.1.57,2.4.1.-,2.4.2.-,2.4.1.132	GT4.hmm				0	d__Bacteria;p__Patescibacteria;c__Paceibacteria;o__Moranbacterales;f__UBA2206;g__XYA2-FULL-43-15;s__
erpe_2018_pw_0hr_WHONDRS-PP48-000085_A_bin.1_NODE_48_length_40908_cov_2.190579_13	erpe_2018_pw_0hr_WHONDRS-PP48-000085_A_bin.1	NODE_48_length_40908_cov_2.190579	13	12776	13609	1	C	thug:KNN16_02360	K02341	thug:KNN16_02360 (K02341) holB; DNA polymerase III subunit delta' [EC:2.7.7.7]	FALSE	0.266	112	1.49e-23	A0A0G0CU68_9BACT	UniRef90_A0A0G0CU68 Polymerase III gamma/tau subunit DnaX2 protein n=2 Tax=Candidatus Moranbacteria TaxID=1752737 RepID=A0A0G0CU68_9BACT	Candidatus Moranbacteria	FALSE	0.506	261	2.19e-74								DNA polymerase III, delta subunit [PF13177.9]								0	d__Bacteria;p__Patescibacteria;c__Paceibacteria;o__Moranbacterales;f__UBA2206;g__XYA2-FULL-43-15;s__
erpe_2018_pw_0hr_WHONDRS-PP48-000085_A_bin.1_NODE_48_length_40908_cov_2.190579_14	erpe_2018_pw_0hr_WHONDRS-PP48-000085_A_bin.1	NODE_48_length_40908_cov_2.190579	14	13673	14587	1	B								A0A1F6SPQ1_9BACT	UniRef90_A0A1F6SPQ1 POTRA domain-containing protein n=1 Tax=Candidatus Moranbacteria bacterium RIFOXYA2_FULL_43_15 TaxID=1801648 RepID=A0A1F6SPQ1_9BACT	Candidatus Moranbacteria bacterium RIFOXYA2_FULL_43_15	TRUE	0.783	485	1.68e-151								POTRA domain, FtsQ-type [PF08478.13]								0	d__Bacteria;p__Patescibacteria;c__Paceibacteria;o__Moranbacterales;f__UBA2206;g__XYA2-FULL-43-15;s__
erpe_2018_pw_0hr_WHONDRS-PP48-000085_A_bin.1_NODE_48_length_40908_cov_2.190579_15	erpe_2018_pw_0hr_WHONDRS-PP48-000085_A_bin.1	NODE_48_length_40908_cov_2.190579	15	14777	16726	-1	B	pwo:UX70_C0001G0953		pwo:UX70_C0001G0953 ()	FALSE	0.349	355	2.26e-101	A0A1F6SPJ3_9BACT	UniRef90_A0A1F6SPJ3 PMT_2 domain-containing protein n=1 Tax=Candidatus Moranbacteria bacterium RIFOXYA2_FULL_43_15 TaxID=1801648 RepID=A0A1F6SPJ3_9BACT	Candidatus Moranbacteria bacterium RIFOXYA2_FULL_43_15	TRUE	0.85	1122	0								Dolichyl-phosphate-mannose-protein mannosyltransferase [PF13231.9]; Dolichyl-phosphate-mannose-protein mannosyltransferase [PF02366.21]								0	d__Bacteria;p__Patescibacteria;c__Paceibacteria;o__Moranbacterales;f__UBA2206;g__XYA2-FULL-43-15;s__
erpe_2018_pw_0hr_WHONDRS-PP48-000085_A_bin.1_NODE_48_length_40908_cov_2.190579_16	erpe_2018_pw_0hr_WHONDRS-PP48-000085_A_bin.1	NODE_48_length_40908_cov_2.190579	16	16902	17453	-1	C								A0A349PJI3_9BACT	UniRef90_A0A349PJI3 PMT_2 domain-containing protein n=1 Tax=Candidatus Moranbacteria bacterium TaxID=2045217 RepID=A0A349PJI3_9BACT	Candidatus Moranbacteria bacterium	FALSE	0.635	231	9.58e-66																0	d__Bacteria;p__Patescibacteria;c__Paceibacteria;o__Moranbacterales;f__UBA2206;g__XYA2-FULL-43-15;s__
erpe_2018_pw_0hr_WHONDRS-PP48-000085_A_bin.1_NODE_48_length_40908_cov_2.190579_17	erpe_2018_pw_0hr_WHONDRS-PP48-000085_A_bin.1	NODE_48_length_40908_cov_2.190579	17	17622	18200	1	E																														0	d__Bacteria;p__Patescibacteria;c__Paceibacteria;o__Moranbacterales;f__UBA2206;g__XYA2-FULL-43-15;s__
erpe_2018_pw_0hr_WHONDRS-PP48-000085_A_bin.1_NODE_48_length_40908_cov_2.190579_18	erpe_2018_pw_0hr_WHONDRS-PP48-000085_A_bin.1	NODE_48_length_40908_cov_2.190579	18	18602	19213	1	C								A0A1F6SPJ0_9BACT	UniRef90_A0A1F6SPJ0 Uncharacterized protein n=1 Tax=Candidatus Moranbacteria bacterium RIFOXYA2_FULL_43_15 TaxID=1801648 RepID=A0A1F6SPJ0_9BACT	Candidatus Moranbacteria bacterium RIFOXYA2_FULL_43_15	FALSE	0.745	230	3.18e-65																0	d__Bacteria;p__Patescibacteria;c__Paceibacteria;o__Moranbacterales;f__UBA2206;g__XYA2-FULL-43-15;s__
erpe_2018_pw_0hr_WHONDRS-PP48-000085_A_bin.1_NODE_48_length_40908_cov_2.190579_19	erpe_2018_pw_0hr_WHONDRS-PP48-000085_A_bin.1	NODE_48_length_40908_cov_2.190579	19	19463	20170	1	C								A0A1F6SP76_9BACT	UniRef90_A0A1F6SP76 Uncharacterized protein n=1 Tax=Candidatus Moranbacteria bacterium RIFOXYA2_FULL_43_15 TaxID=1801648 RepID=A0A1F6SP76_9BACT	Candidatus Moranbacteria bacterium RIFOXYA2_FULL_43_15	FALSE	0.413	190	1.03e-50																0	d__Bacteria;p__Patescibacteria;c__Paceibacteria;o__Moranbacterales;f__UBA2206;g__XYA2-FULL-43-15;s__
erpe_2018_pw_0hr_WHONDRS-PP48-000085_A_bin.1_NODE_48_length_40908_cov_2.190579_20	erpe_2018_pw_0hr_WHONDRS-PP48-000085_A_bin.1	NODE_48_length_40908_cov_2.190579	20	20167	20286	1	E																														0	d__Bacteria;p__Patescibacteria;c__Paceibacteria;o__Moranbacterales;f__UBA2206;g__XYA2-FULL-43-15;s__
erpe_2018_pw_0hr_WHONDRS-PP48-000085_A_bin.1_NODE_48_length_40908_cov_2.190579_21	erpe_2018_pw_0hr_WHONDRS-PP48-000085_A_bin.1	NODE_48_length_40908_cov_2.190579	21	20286	22052	1	C								A0A357G637_9BACT	UniRef90_A0A357G637 Uncharacterized protein n=2 Tax=Bacteria TaxID=2 RepID=A0A357G637_9BACT	Bacteria	FALSE	0.302	235	3.77e-61																0	d__Bacteria;p__Patescibacteria;c__Paceibacteria;o__Moranbacterales;f__UBA2206;g__XYA2-FULL-43-15;s__
erpe_2018_pw_0hr_WHONDRS-PP48-000085_A_bin.1_NODE_48_length_40908_cov_2.190579_22	erpe_2018_pw_0hr_WHONDRS-PP48-000085_A_bin.1	NODE_48_length_40908_cov_2.190579	22	22073	25930	1	B								A0A1F6SR39_9BACT	UniRef90_A0A1F6SR39 Uncharacterized protein n=1 Tax=Candidatus Moranbacteria bacterium RIFOXYA2_FULL_43_15 TaxID=1801648 RepID=A0A1F6SR39_9BACT	Candidatus Moranbacteria bacterium RIFOXYA2_FULL_43_15	TRUE	0.424	942	3.06e-292																0	d__Bacteria;p__Patescibacteria;c__Paceibacteria;o__Moranbacterales;f__UBA2206;g__XYA2-FULL-43-15;s__
erpe_2018_pw_0hr_WHONDRS-PP48-000085_A_bin.1_NODE_48_length_40908_cov_2.190579_23	erpe_2018_pw_0hr_WHONDRS-PP48-000085_A_bin.1	NODE_48_length_40908_cov_2.190579	23	25950	26243	1	C								A0A1F6SR40_9BACT	UniRef90_A0A1F6SR40 Uncharacterized protein n=1 Tax=Candidatus Moranbacteria bacterium RIFOXYA2_FULL_43_15 TaxID=1801648 RepID=A0A1F6SR40_9BACT	Candidatus Moranbacteria bacterium RIFOXYA2_FULL_43_15	FALSE	0.797	158	4.2e-42								Protein of unknown function (DUF5663) [PF18908.3]								0	d__Bacteria;p__Patescibacteria;c__Paceibacteria;o__Moranbacterales;f__UBA2206;g__XYA2-FULL-43-15;s__
erpe_2018_pw_0hr_WHONDRS-PP48-000085_A_bin.1_NODE_48_length_40908_cov_2.190579_24	erpe_2018_pw_0hr_WHONDRS-PP48-000085_A_bin.1	NODE_48_length_40908_cov_2.190579	24	26282	26728	1	C								A0A1F6SQS9_9BACT	UniRef90_A0A1F6SQS9 Uncharacterized protein n=1 Tax=Candidatus Moranbacteria bacterium RIFOXYA2_FULL_43_15 TaxID=1801648 RepID=A0A1F6SQS9_9BACT	Candidatus Moranbacteria bacterium RIFOXYA2_FULL_43_15	FALSE	0.622	181	2.65e-49																0	d__Bacteria;p__Patescibacteria;c__Paceibacteria;o__Moranbacterales;f__UBA2206;g__XYA2-FULL-43-15;s__
erpe_2018_pw_0hr_WHONDRS-PP48-000085_A_bin.1_NODE_48_length_40908_cov_2.190579_25	erpe_2018_pw_0hr_WHONDRS-PP48-000085_A_bin.1	NODE_48_length_40908_cov_2.190579	25	26967	29381	1	A	pwo:UX70_C0001G0467		pwo:UX70_C0001G0467 ()	TRUE	0.446	627	4.93e-192	A0A1F6SQV6_9BACT	UniRef90_A0A1F6SQV6 Uncharacterized protein n=1 Tax=Candidatus Moranbacteria bacterium RIFOXYA2_FULL_43_15 TaxID=1801648 RepID=A0A1F6SQV6_9BACT	Candidatus Moranbacteria bacterium RIFOXYA2_FULL_43_15	TRUE	0.909	1520	0								Type IV secretion-system coupling protein DNA-binding domain [PF10412.12]; Type IV secretory system Conjugative DNA transfer [PF02534.17]; TraM recognition site of TraD and TraG [PF12696.10]; Helicase HerA, central domain [PF01935.20]					VOG22214	REFSEQ hypothetical protein; Xu	Xu	0	d__Bacteria;p__Patescibacteria;c__Paceibacteria;o__Moranbacterales;f__UBA2206;g__XYA2-FULL-43-15;s__
erpe_2018_pw_0hr_WHONDRS-PP48-000085_A_bin.1_NODE_48_length_40908_cov_2.190579_26	erpe_2018_pw_0hr_WHONDRS-PP48-000085_A_bin.1	NODE_48_length_40908_cov_2.190579	26	29413	29874	1	E																														0	d__Bacteria;p__Patescibacteria;c__Paceibacteria;o__Moranbacterales;f__UBA2206;g__XYA2-FULL-43-15;s__
erpe_2018_pw_0hr_WHONDRS-PP48-000085_A_bin.1_NODE_48_length_40908_cov_2.190579_27	erpe_2018_pw_0hr_WHONDRS-PP48-000085_A_bin.1	NODE_48_length_40908_cov_2.190579	27	29980	32268	-1	B	bgw:VE98_C0001G0418		bgw:VE98_C0001G0418 ()	FALSE	0.174	108	2.78e-20	A0A1F6SQT5_9BACT	UniRef90_A0A1F6SQT5 Uncharacterized protein n=1 Tax=Candidatus Moranbacteria bacterium RIFOXYA2_FULL_43_15 TaxID=1801648 RepID=A0A1F6SQT5_9BACT	Candidatus Moranbacteria bacterium RIFOXYA2_FULL_43_15	TRUE	0.67	1054	0																0	d__Bacteria;p__Patescibacteria;c__Paceibacteria;o__Moranbacterales;f__UBA2206;g__XYA2-FULL-43-15;s__
erpe_2018_pw_0hr_WHONDRS-PP48-000085_A_bin.1_NODE_48_length_40908_cov_2.190579_28	erpe_2018_pw_0hr_WHONDRS-PP48-000085_A_bin.1	NODE_48_length_40908_cov_2.190579	28	32679	33887	1	B	txy:Thexy_1511	K03686	txy:Thexy_1511 (K03686) dnaJ; molecular chaperone DnaJ	FALSE	0.472	338	5.23e-99	A0A0G0EHN7_9BACT	UniRef90_A0A0G0EHN7 Chaperone protein DnaJ n=1 Tax=Candidatus Moranbacteria bacterium GW2011_GWE2_36_40 TaxID=1618713 RepID=A0A0G0EHN7_9BACT	Candidatus Moranbacteria bacterium GW2011_GWE2_36_40	TRUE	0.558	415	2.46e-125								DnaJ C terminal domain [PF01556.21]; DnaJ central domain [PF00684.22]; DnaJ domain [PF00226.34]					VOG23598	sp|A3PNM0|DNAJ_CERS1 Chaperone protein DnaJ; XhXr	Xh;Xr	0	d__Bacteria;p__Patescibacteria;c__Paceibacteria;o__Moranbacterales;f__UBA2206;g__XYA2-FULL-43-15;s__
erpe_2018_pw_0hr_WHONDRS-PP48-000085_A_bin.1_NODE_48_length_40908_cov_2.190579_29	erpe_2018_pw_0hr_WHONDRS-PP48-000085_A_bin.1	NODE_48_length_40908_cov_2.190579	29	33895	34419	1	E																														0	d__Bacteria;p__Patescibacteria;c__Paceibacteria;o__Moranbacterales;f__UBA2206;g__XYA2-FULL-43-15;s__
erpe_2018_pw_0hr_WHONDRS-PP48-000085_A_bin.1_NODE_48_length_40908_cov_2.190579_30	erpe_2018_pw_0hr_WHONDRS-PP48-000085_A_bin.1	NODE_48_length_40908_cov_2.190579	30	34529	34999	-1	E																														0	d__Bacteria;p__Patescibacteria;c__Paceibacteria;o__Moranbacterales;f__UBA2206;g__XYA2-FULL-43-15;s__
erpe_2018_pw_0hr_WHONDRS-PP48-000085_A_bin.1_NODE_48_length_40908_cov_2.190579_31	erpe_2018_pw_0hr_WHONDRS-PP48-000085_A_bin.1	NODE_48_length_40908_cov_2.190579	31	35311	36414	1	B	sfu:Sfum_3494		sfu:Sfum_3494 ()	FALSE	0.297	148	9.09e-35	A0A1F6SR31_9BACT	UniRef90_A0A1F6SR31 PSII_BNR domain-containing protein n=1 Tax=Candidatus Moranbacteria bacterium RIFOXYA2_FULL_43_15 TaxID=1801648 RepID=A0A1F6SR31_9BACT	Candidatus Moranbacteria bacterium RIFOXYA2_FULL_43_15	TRUE	0.851	623	2.88e-198								Sortilin, neurotensin receptor 3, [PF15902.8]; Photosynthesis system II assembly factor YCF48 [PF14870.9]; BNR repeat-like domain [PF13088.9]	GH74	GH74 endoglucanase (EC 3.2.1.4); oligoxyloglucan reducing end-specific cellobiohydrolase (EC 3.2.1.150); xyloglucanase (EC 3.2.1.151)	3.2.1.150,3.2.1.151,3.2.1.4	GH74.hmm				0	d__Bacteria;p__Patescibacteria;c__Paceibacteria;o__Moranbacterales;f__UBA2206;g__XYA2-FULL-43-15;s__
erpe_2018_pw_0hr_WHONDRS-PP48-000085_A_bin.1_NODE_48_length_40908_cov_2.190579_32	erpe_2018_pw_0hr_WHONDRS-PP48-000085_A_bin.1	NODE_48_length_40908_cov_2.190579	32	36470	37027	1	C	tid:Thein_2092	K02838	tid:Thein_2092 (K02838) frr, MRRF, RRF; ribosome recycling factor	FALSE	0.512	179	3.83e-48	A0A1F6SQU6_9BACT	UniRef90_A0A1F6SQU6 Ribosome-recycling factor n=1 Tax=Candidatus Moranbacteria bacterium RIFOXYA2_FULL_43_15 TaxID=1801648 RepID=A0A1F6SQU6_9BACT	Candidatus Moranbacteria bacterium RIFOXYA2_FULL_43_15	FALSE	0.88	341	6.37e-104								Ribosome recycling factor [PF01765.22]								0	d__Bacteria;p__Patescibacteria;c__Paceibacteria;o__Moranbacterales;f__UBA2206;g__XYA2-FULL-43-15;s__
erpe_2018_pw_0hr_WHONDRS-PP48-000085_A_bin.1_NODE_48_length_40908_cov_2.190579_33	erpe_2018_pw_0hr_WHONDRS-PP48-000085_A_bin.1	NODE_48_length_40908_cov_2.190579	33	37219	38361	1	B	cgw:UR58_C0001G0404	K11749	cgw:UR58_C0001G0404 (K11749) rseP; regulator of sigma E protease [EC:3.4.24.-]	FALSE	0.387	248	1.99e-68	A0A1F6SQR8_9BACT	UniRef90_A0A1F6SQR8 Zinc metalloprotease n=1 Tax=Candidatus Moranbacteria bacterium RIFOXYA2_FULL_43_15 TaxID=1801648 RepID=A0A1F6SQR8_9BACT	Candidatus Moranbacteria bacterium RIFOXYA2_FULL_43_15	TRUE	0.723	640	6.85e-204	MER0898249	M50B	MER0898249 - subfamily M50B unassigned peptidases () [M50.UPB]#M50B#{peptidase unit: 10-372}~source K2EZ28~	TRUE	0.631	457	9.7e-143	Peptidase family M50 [PF02163.25]; PDZ domain [PF13180.9]; PDZ domain [PF17820.4]								0	d__Bacteria;p__Patescibacteria;c__Paceibacteria;o__Moranbacterales;f__UBA2206;g__XYA2-FULL-43-15;s__
erpe_2018_pw_0hr_WHONDRS-PP48-000085_A_bin.1_NODE_48_length_40908_cov_2.190579_34	erpe_2018_pw_0hr_WHONDRS-PP48-000085_A_bin.1	NODE_48_length_40908_cov_2.190579	34	38507	40348	1	C	dmm:dnm_003810		dmm:dnm_003810 ()	FALSE	0.289	131	1.65e-27	A0A1V4MGA0_9DELT	UniRef90_A0A1V4MGA0 Uncharacterized protein n=1 Tax=delta proteobacterium ML8_D TaxID=1775672 RepID=A0A1V4MGA0_9DELT	delta proteobacterium ML8_D	FALSE	0.5	336	3.44e-95								PGAP1-like protein [PF07819.16]; Putative serine esterase (DUF676) [PF05057.17]; Lecithin:cholesterol acyltransferase [PF02450.18]; Divergent InlB B-repeat domain [PF18998.3]; Palmitoyl protein thioesterase [PF02089.18]								0	d__Bacteria;p__Patescibacteria;c__Paceibacteria;o__Moranbacterales;f__UBA2206;g__XYA2-FULL-43-15;s__
erpe_2018_pw_0hr_WHONDRS-PP48-000085_A_bin.1_NODE_48_length_40908_cov_2.190579_35	erpe_2018_pw_0hr_WHONDRS-PP48-000085_A_bin.1	NODE_48_length_40908_cov_2.190579	35	40456	40716	1	E																														0	d__Bacteria;p__Patescibacteria;c__Paceibacteria;o__Moranbacterales;f__UBA2206;g__XYA2-FULL-43-15;s__
erpe_2018_pw_0hr_WHONDRS-PP48-000085_A_bin.1_NODE_4_length_113206_cov_2.172764_1	erpe_2018_pw_0hr_WHONDRS-PP48-000085_A_bin.1	NODE_4_length_113206_cov_2.172764	1	153	1007	1	B	cgw:UR58_C0001G0033	K02238	cgw:UR58_C0001G0033 (K02238) comEC; competence protein ComEC	FALSE	0.429	203	1.3e-54	A0A1F6SS89_9BACT	UniRef90_A0A1F6SS89 Lactamase_B domain-containing protein n=1 Tax=Candidatus Moranbacteria bacterium RIFOXYA2_FULL_43_15 TaxID=1801648 RepID=A0A1F6SS89_9BACT	Candidatus Moranbacteria bacterium RIFOXYA2_FULL_43_15	TRUE	0.771	432	1.46e-133								Metallo-beta-lactamase superfamily [PF00753.30]; Beta-lactamase superfamily domain [PF12706.10]					VOG04169	sp|P39695|COMEC_BACSU ComE operon protein 3; Xh	Xh	0	d__Bacteria;p__Patescibacteria;c__Paceibacteria;o__Moranbacterales;f__UBA2206;g__XYA2-FULL-43-15;s__
erpe_2018_pw_0hr_WHONDRS-PP48-000085_A_bin.1_NODE_4_length_113206_cov_2.172764_2	erpe_2018_pw_0hr_WHONDRS-PP48-000085_A_bin.1	NODE_4_length_113206_cov_2.172764	2	1501	1983	1	C	cgw:UR58_C0001G0472	K03625	cgw:UR58_C0001G0472 (K03625) nusB; transcription antitermination protein NusB	FALSE	0.655	198	4.73e-55	A0A1F6SSS7_9BACT	UniRef90_A0A1F6SSS7 Transcription antitermination protein NusB n=1 Tax=Candidatus Moranbacteria bacterium RIFOXYA2_FULL_43_15 TaxID=1801648 RepID=A0A1F6SSS7_9BACT	Candidatus Moranbacteria bacterium RIFOXYA2_FULL_43_15	FALSE	0.926	295	1.54e-88								NusB family [PF01029.21]								0	d__Bacteria;p__Patescibacteria;c__Paceibacteria;o__Moranbacterales;f__UBA2206;g__XYA2-FULL-43-15;s__
erpe_2018_pw_0hr_WHONDRS-PP48-000085_A_bin.1_NODE_4_length_113206_cov_2.172764_3	erpe_2018_pw_0hr_WHONDRS-PP48-000085_A_bin.1	NODE_4_length_113206_cov_2.172764	3	2192	2902	1	B	bbgw:UT28_C0001G0975	K03685	bbgw:UT28_C0001G0975 (K03685) rnc, DROSHA, RNT1; ribonuclease III [EC:3.1.26.3]	FALSE	0.594	260	4.36e-75	A0A1F6SS91_9BACT	UniRef90_A0A1F6SS91 Ribonuclease 3 n=1 Tax=Candidatus Moranbacteria bacterium RIFOXYA2_FULL_43_15 TaxID=1801648 RepID=A0A1F6SS91_9BACT	Candidatus Moranbacteria bacterium RIFOXYA2_FULL_43_15	TRUE	0.907	436	6.84e-136								Ribonuclease-III-like [PF14622.9]; Ribonuclease III domain [PF00636.29]; Double-stranded RNA binding motif [PF00035.29]					VOG27136	sp|Q5UQT7|RNC_MIMIV Probable ribonuclease 3; Xu	Xu	0	d__Bacteria;p__Patescibacteria;c__Paceibacteria;o__Moranbacterales;f__UBA2206;g__XYA2-FULL-43-15;s__
erpe_2018_pw_0hr_WHONDRS-PP48-000085_A_bin.1_NODE_4_length_113206_cov_2.172764_4	erpe_2018_pw_0hr_WHONDRS-PP48-000085_A_bin.1	NODE_4_length_113206_cov_2.172764	4	2910	5270	1	A	pwo:UX70_C0001G0345	K03529	pwo:UX70_C0001G0345 (K03529) smc; chromosome segregation protein	TRUE	0.313	372	3.91e-105	A0A1F6SSA6_9BACT	UniRef90_A0A1F6SSA6 SMC_N domain-containing protein n=1 Tax=Candidatus Moranbacteria bacterium RIFOXYA2_FULL_43_15 TaxID=1801648 RepID=A0A1F6SSA6_9BACT	Candidatus Moranbacteria bacterium RIFOXYA2_FULL_43_15	TRUE	0.69	1092	0								RecF/RecN/SMC N terminal domain [PF02463.22]; AAA domain [PF13476.9]; Eukaryotic membrane protein family [PF05346.14]; AAA domain, putative AbiEii toxin, Type IV TA system [PF13304.9]; AAA ATPase domain [PF13175.9]					VOG00052	sp|P04522|EXO2_BPT4 Exonuclease subunit 2; XhXp	Xh;Xp	0	d__Bacteria;p__Patescibacteria;c__Paceibacteria;o__Moranbacterales;f__UBA2206;g__XYA2-FULL-43-15;s__
erpe_2018_pw_0hr_WHONDRS-PP48-000085_A_bin.1_NODE_4_length_113206_cov_2.172764_5	erpe_2018_pw_0hr_WHONDRS-PP48-000085_A_bin.1	NODE_4_length_113206_cov_2.172764	5	5642	6028	1	C								A0A1F6SS01_9BACT	UniRef90_A0A1F6SS01 30S ribosomal protein S16 n=1 Tax=Candidatus Moranbacteria bacterium RIFOXYA2_FULL_43_15 TaxID=1801648 RepID=A0A1F6SS01_9BACT	Candidatus Moranbacteria bacterium RIFOXYA2_FULL_43_15	FALSE	0.65	154	3.09e-40								Ribosomal protein S16 [PF00886.22]								0	d__Bacteria;p__Patescibacteria;c__Paceibacteria;o__Moranbacterales;f__UBA2206;g__XYA2-FULL-43-15;s__
erpe_2018_pw_0hr_WHONDRS-PP48-000085_A_bin.1_NODE_4_length_113206_cov_2.172764_6	erpe_2018_pw_0hr_WHONDRS-PP48-000085_A_bin.1	NODE_4_length_113206_cov_2.172764	6	6300	6821	1	C	kme:H0A61_01314	K02864	kme:H0A61_01314 (K02864) RP-L10, MRPL10, rplJ; large subunit ribosomal protein L10	FALSE	0.436	137	1.35e-33	A0A1F6SS76_9BACT	UniRef90_A0A1F6SS76 50S ribosomal protein L10 n=1 Tax=Candidatus Moranbacteria bacterium RIFOXYA2_FULL_43_15 TaxID=1801648 RepID=A0A1F6SS76_9BACT	Candidatus Moranbacteria bacterium RIFOXYA2_FULL_43_15	FALSE	0.797	282	1.29e-83								Ribosomal protein L10 [PF00466.23]								0	d__Bacteria;p__Patescibacteria;c__Paceibacteria;o__Moranbacterales;f__UBA2206;g__XYA2-FULL-43-15;s__
erpe_2018_pw_0hr_WHONDRS-PP48-000085_A_bin.1_NODE_4_length_113206_cov_2.172764_7	erpe_2018_pw_0hr_WHONDRS-PP48-000085_A_bin.1	NODE_4_length_113206_cov_2.172764	7	6904	7371	1	C	pbq:C3V37_06880	K02935	pbq:C3V37_06880 (K02935) RP-L7, MRPL12, rplL; large subunit ribosomal protein L7/L12	FALSE	0.608	149	2.68e-38	A0A1F6SRX3_9BACT	UniRef90_A0A1F6SRX3 50S ribosomal protein L7/L12 n=1 Tax=Candidatus Moranbacteria bacterium RIFOXYA2_FULL_43_15 TaxID=1801648 RepID=A0A1F6SRX3_9BACT	Candidatus Moranbacteria bacterium RIFOXYA2_FULL_43_15	FALSE	0.787	231	2.68e-66								Ribosomal protein L7/L12 C-terminal domain [PF00542.22]; Ribosomal protein L7/L12 dimerisation domain [PF16320.8]								0	d__Bacteria;p__Patescibacteria;c__Paceibacteria;o__Moranbacterales;f__UBA2206;g__XYA2-FULL-43-15;s__
erpe_2018_pw_0hr_WHONDRS-PP48-000085_A_bin.1_NODE_4_length_113206_cov_2.172764_8	erpe_2018_pw_0hr_WHONDRS-PP48-000085_A_bin.1	NODE_4_length_113206_cov_2.172764	8	7461	8420	1	B	bchs:JNE38_23960		bchs:JNE38_23960 ()	FALSE	0.338	158	1.1e-38	A0A1F6SRV4_9BACT	UniRef90_A0A1F6SRV4 Metallophos domain-containing protein n=1 Tax=Candidatus Moranbacteria bacterium RIFOXYA2_FULL_43_15 TaxID=1801648 RepID=A0A1F6SRV4_9BACT	Candidatus Moranbacteria bacterium RIFOXYA2_FULL_43_15	TRUE	0.759	491	2.94e-153								Calcineurin-like phosphoesterase [PF00149.31]								0	d__Bacteria;p__Patescibacteria;c__Paceibacteria;o__Moranbacterales;f__UBA2206;g__XYA2-FULL-43-15;s__
erpe_2018_pw_0hr_WHONDRS-PP48-000085_A_bin.1_NODE_4_length_113206_cov_2.172764_9	erpe_2018_pw_0hr_WHONDRS-PP48-000085_A_bin.1	NODE_4_length_113206_cov_2.172764	9	8813	10540	-1	A	tjr:TherJR_0068	K02343	tjr:TherJR_0068 (K02343) dnaX; DNA polymerase III subunit gamma/tau [EC:2.7.7.7]	TRUE	0.377	362	1.09e-104	A0A1F6SRR4_9BACT	UniRef90_A0A1F6SRR4 DNA polymerase III subunit gamma/tau n=1 Tax=Candidatus Moranbacteria bacterium RIFOXYA2_FULL_43_15 TaxID=1801648 RepID=A0A1F6SRR4_9BACT	Candidatus Moranbacteria bacterium RIFOXYA2_FULL_43_15	TRUE	0.685	783	1.38e-249								DNA polymerase III, delta subunit [PF13177.9]; DNA polymerase III subunits gamma and tau domain III [PF12169.11]; Holliday junction DNA helicase RuvB P-loop domain [PF05496.15]; ATPase family associated with various cellular activities (AAA) [PF00004.32]; AAA domain [PF13401.9]; AAA domain [PF13604.9]					VOG02444	sp|O64301|LOADL_BPR69 Sliding-clamp-loader large subunit; XhXr	Xh;Xr	0	d__Bacteria;p__Patescibacteria;c__Paceibacteria;o__Moranbacterales;f__UBA2206;g__XYA2-FULL-43-15;s__
erpe_2018_pw_0hr_WHONDRS-PP48-000085_A_bin.1_NODE_4_length_113206_cov_2.172764_10	erpe_2018_pw_0hr_WHONDRS-PP48-000085_A_bin.1	NODE_4_length_113206_cov_2.172764	10	10616	11068	-1	C	pwo:UX70_C0001G0659		pwo:UX70_C0001G0659 ()	FALSE	0.391	106	3.35e-23	A0A1F6SRR6_9BACT	UniRef90_A0A1F6SRR6 GtrA domain-containing protein n=1 Tax=Candidatus Moranbacteria bacterium RIFOXYA2_FULL_43_15 TaxID=1801648 RepID=A0A1F6SRR6_9BACT	Candidatus Moranbacteria bacterium RIFOXYA2_FULL_43_15	FALSE	0.886	279	3.99e-83								GtrA-like protein [PF04138.17]								0	d__Bacteria;p__Patescibacteria;c__Paceibacteria;o__Moranbacterales;f__UBA2206;g__XYA2-FULL-43-15;s__
erpe_2018_pw_0hr_WHONDRS-PP48-000085_A_bin.1_NODE_4_length_113206_cov_2.172764_11	erpe_2018_pw_0hr_WHONDRS-PP48-000085_A_bin.1	NODE_4_length_113206_cov_2.172764	11	11144	11890	-1	B	sbag:UW38_C0001G0129		sbag:UW38_C0001G0129 ()	FALSE	0.546	173	9.85e-45	A0A1F6SRZ3_9BACT	UniRef90_A0A1F6SRZ3 Uncharacterized protein n=1 Tax=Candidatus Moranbacteria bacterium RIFOXYA2_FULL_43_15 TaxID=1801648 RepID=A0A1F6SRZ3_9BACT	Candidatus Moranbacteria bacterium RIFOXYA2_FULL_43_15	TRUE	0.849	437	3.39e-136																0	d__Bacteria;p__Patescibacteria;c__Paceibacteria;o__Moranbacterales;f__UBA2206;g__XYA2-FULL-43-15;s__
[truncated: 96,690 more rows]

## Sheet: MAG_read_mapping_TMM
	SW48_000085	SW48_000086	SW48_000087	SW48_000088	SW48_000089	SW48_000090	SW48_000091	SW48_000092	SW48_000093	SW48_000094	SW48_000095	SW48_000096	SW48_000098	SW48_000099	SW48_000100	PP48_000085-4	PP48_000086-4	PP48_000087-4	PP48_000088-4	PP48_000089-4	PP48_000090-4	PP48_000091-4	PP48_000092-4	PP48_000093-4	PP48_000094-4	PP48_000095-4	PP48_000096-4	PP48_000097-4	PP48_000098-4	PP48_000099-4	PP48_000100-4	PP48_000101-4
[truncated: 120 more rows]
