# Supplementary material for: Spatial and temporal metagenomics of river compartments reveals viral community dynamics in an urban impacted stream
Source: Front Microbiomes. 2023 Aug 9;2:1199766. doi: 10.3389/frmbi.2023.1199766 (PMC12993620; doi:10.3389/frmbi.2023.1199766)
Supplement: Supplementary file 8 [file Table_4.xlsx]

## Sheet: index
Table S4: Temporal statistics
A_BC_vMAG	bray curtis dissimilarities for SW and PW vMAG communities
A_BC_MAG	bray curtis dissimilarities for SW and PW MAG communities
B_vMAG_persistence	persistence calls for each vMAG in the SW and PW
B_MAG_persistence	persistence calls for each MAG in the SW and PW
C_vMAG_stability	stabiliity calls and calculation sfor each vMAG in the SW and PW.
C_MAG_stability	stabiliity calls and calculation sfor each MAG in the SW and PW.

## Sheet: A_BC_vMAG
Surface water
	SW48_000085	SW48_000086	SW48_000087	SW48_000088	SW48_000089	SW48_000090	SW48_000091	SW48_000092	SW48_000093	SW48_000094	SW48_000095	SW48_000096	SW48_000098	SW48_000099	SW48_000100		Fig. Values
SW48_000085	0	0.194717	0.124557	0.133607	0.139031	0.127437	0.180249	0.227118	0.198595	0.159289	0.161327	0.170569	0.217819	0.249952	0.27571		0.194717
SW48_000086	0.194717	0	0.187408	0.241132	0.238237	0.23287	0.293045	0.340346	0.275216	0.253511	0.287692	0.276458	0.320807	0.377026	0.382806		0.187408
SW48_000087	0.124557	0.187408	0	0.151913	0.133403	0.121169	0.141144	0.202135	0.183455	0.146511	0.155189	0.181239	0.217079	0.252091	0.253579		0.151913
SW48_000088	0.133607	0.241132	0.151913	0	0.140104	0.119789	0.167823	0.208265	0.217712	0.191059	0.172683	0.160247	0.195998	0.230375	0.298426		0.140104
SW48_000089	0.139031	0.238237	0.133403	0.140104	0	0.0748407	0.119089	0.193336	0.138937	0.140335	0.142917	0.144234	0.183607	0.259549	0.243373		0.0748407
SW48_000090	0.127437	0.23287	0.121169	0.119789	0.0748407	0	0.104832	0.177035	0.14432	0.135508	0.12926	0.135424	0.167451	0.237798	0.242643		0.104832
SW48_000091	0.180249	0.293045	0.141144	0.167823	0.119089	0.104832	0	0.101363	0.0962903	0.12861	0.109085	0.15693	0.134087	0.203236	0.201527		0.101363
SW48_000092	0.227118	0.340346	0.202135	0.208265	0.193336	0.177035	0.101363	0	0.137401	0.16403	0.135656	0.190255	0.12778	0.169364	0.224409		0.137401
SW48_000093	0.198595	0.275216	0.183455	0.217712	0.138937	0.14432	0.0962903	0.137401	0	0.137734	0.12445	0.159039	0.160331	0.228995	0.198708		0.137734
SW48_000094	0.159289	0.253511	0.146511	0.191059	0.140335	0.135508	0.12861	0.16403	0.137734	0	0.131116	0.170467	0.159884	0.248075	0.235725		0.131116
SW48_000095	0.161327	0.287692	0.155189	0.172683	0.142917	0.12926	0.109085	0.135656	0.12445	0.131116	0	0.11105	0.138403	0.166318	0.191653		0.11105
SW48_000096	0.170569	0.276458	0.181239	0.160247	0.144234	0.135424	0.15693	0.190255	0.159039	0.170467	0.11105	0	0.181362	0.19347	0.201099		NA
SW48_000098	0.217819	0.320807	0.217079	0.195998	0.183607	0.167451	0.134087	0.12778	0.160331	0.159884	0.138403	0.181362	0	0.174739	0.239414		0.174739
SW48_000099	0.249952	0.377026	0.252091	0.230375	0.259549	0.237798	0.203236	0.169364	0.228995	0.248075	0.166318	0.19347	0.174739	0	0.225753		0.225753
SW48_000100	0.27571	0.382806	0.253579	0.298426	0.243373	0.242643	0.201527	0.224409	0.198708	0.235725	0.191653	0.201099	0.239414	0.225753	0		NA
value:	0.194717	0.187408	0.151913	0.140104	0.0748407	0.104832	0.101363	0.137401	0.137734	0.131116	0.11105		0.174739	0.225753				avg	0.144075
Pore water
	PP48_000085-4	PP48_000086-4	PP48_000087-4	PP48_000088-4	PP48_000089-4	PP48_000090-4	PP48_000091-4	PP48_000092-4	PP48_000093-4	PP48_000094-4	PP48_000095-4	PP48_000096-4	PP48_000097-4	PP48_000098-4	PP48_000099-4	PP48_000100-4	PP48_000101-4		Fig. Values
PP48_000085-4	0	0.265322	0.46894	0.631662	0.537594	0.634607	0.60444	0.573571	0.69673	0.84542	0.767127	0.871326	0.732268	0.637518	0.604188	0.713219	0.783639		0.265322
PP48_000086-4	0.265322	0	0.314836	0.495814	0.582713	0.463048	0.495957	0.506937	0.578171	0.751185	0.686196	0.784066	0.651975	0.570705	0.520025	0.598249	0.643494		0.314836
PP48_000087-4	0.46894	0.314836	0	0.31594	0.658156	0.348412	0.381576	0.405632	0.442907	0.601139	0.556489	0.673673	0.467814	0.536982	0.55067	0.444109	0.46296		0.31594
PP48_000088-4	0.631662	0.495814	0.31594	0	0.662686	0.288696	0.161988	0.438245	0.45378	0.563831	0.523564	0.595622	0.431568	0.533505	0.64028	0.380602	0.425864		0.662686
PP48_000089-4	0.537594	0.582713	0.658156	0.662686	0	0.733166	0.692838	0.495636	0.81324	0.864499	0.813494	0.89105	0.679543	0.440207	0.412501	0.567503	0.790739		0.733166
PP48_000090-4	0.634607	0.463048	0.348412	0.288696	0.733166	0	0.354454	0.536676	0.331631	0.476918	0.416189	0.526583	0.459125	0.628739	0.637076	0.491939	0.281197		0.354454
PP48_000091-4	0.60444	0.495957	0.381576	0.161988	0.692838	0.354454	0	0.376056	0.447904	0.581218	0.519934	0.606981	0.450379	0.488341	0.614547	0.370564	0.461156		0.376056
PP48_000092-4	0.573571	0.506937	0.405632	0.438245	0.495636	0.536676	0.376056	0	0.523641	0.660013	0.563837	0.720557	0.41721	0.225183	0.378689	0.353138	0.519968		0.523641
PP48_000093-4	0.69673	0.578171	0.442907	0.45378	0.81324	0.331631	0.447904	0.523641	0	0.291198	0.233729	0.39455	0.473356	0.607308	0.681488	0.513114	0.184698		0.291198
PP48_000094-4	0.84542	0.751185	0.601139	0.563831	0.864499	0.476918	0.581218	0.660013	0.291198	0	0.223736	0.156431	0.460151	0.693587	0.765171	0.601831	0.294161		0.223736
PP48_000095-4	0.767127	0.686196	0.556489	0.523564	0.813494	0.416189	0.519934	0.563837	0.233729	0.223736	0	0.336929	0.355063	0.589623	0.694378	0.506842	0.253696		0.336929
PP48_000096-4	0.871326	0.784066	0.673673	0.595622	0.89105	0.526583	0.606981	0.720557	0.39455	0.156431	0.336929	0	0.551125	0.745148	0.810623	0.669424	0.392918		0.551125
PP48_000097-4	0.732268	0.651975	0.467814	0.431568	0.679543	0.459125	0.450379	0.41721	0.473356	0.460151	0.355063	0.551125	0	0.376555	0.519796	0.29308	0.388845		0.376555
PP48_000098-4	0.637518	0.570705	0.536982	0.533505	0.440207	0.628739	0.488341	0.225183	0.607308	0.693587	0.589623	0.745148	0.376555	0	0.297624	0.24462	0.546162		0.297624
PP48_000099-4	0.604188	0.520025	0.55067	0.64028	0.412501	0.637076	0.614547	0.378689	0.681488	0.765171	0.694378	0.810623	0.519796	0.297624	0	0.414387	0.626035		0.414387
PP48_000100-4	0.713219	0.598249	0.444109	0.380602	0.567503	0.491939	0.370564	0.353138	0.513114	0.601831	0.506842	0.669424	0.29308	0.24462	0.414387	0	0.420164		0.420164
PP48_000101-4	0.783639	0.643494	0.46296	0.425864	0.790739	0.281197	0.461156	0.519968	0.184698	0.294161	0.253696	0.392918	0.388845	0.546162	0.626035	0.420164	0
value:	0.265322	0.314836	0.31594	0.662686	0.733166	0.354454	0.376056	0.523641	0.291198	0.223736	0.336929	0.551125	0.376555	0.297624	0.414387	0.420164				avg	0.403614

## Sheet: A_BC_MAG
Surface water
	trimmed_erpe_2018_sw_0hr_WHONDRS.SW48.000085_95ID.sorted	trimmed_erpe_2018_sw_3hr_WHONDRS.SW48.000086_95ID.sorted	trimmed_erpe_2018_sw_6hr_WHONDRS.SW48.000087_95ID.sorted	trimmed_erpe_2018_sw_9hr_WHONDRS.SW48.000088_95ID.sorted	trimmed_erpe_2018_sw_12hr_WHONDRS.SW48.000089_95ID.sorted	trimmed_erpe_2018_sw_15hr_WHONDRS.SW48.000090_95ID.sorted	trimmed_erpe_2018_sw_18hr_WHONDRS.SW48.000091_95ID.sorted	trimmed_erpe_2018_sw_21hr_WHONDRS.SW48.000092_95ID.sorted	trimmed_erpe_2018_sw_24hr_WHONDRS.SW48.000093_95ID.sorted	trimmed_erpe_2018_sw_27hr_WHONDRS.SW48.000094_95ID.sorted	trimmed_erpe_2018_sw_30hr_WHONDRS.SW48.000095_95ID.sorted	trimmed_erpe_2018_sw_33hr_WHONDRS.SW48.000096_95ID.sorted	trimmed_erpe_2018_sw_39hr_WHONDRS.SW48.000098_95ID.sorted	trimmed_erpe_2018_sw_42hr_WHONDRS.SW48.000099_95ID.sorted	trimmed_erpe_2018_sw_45hr_WHONDRS.SW48.000100_95ID.sorted		Fig. Values
trimmed_erpe_2018_sw_0hr_WHONDRS.SW48.000085_95ID.sorted	0	0.25368	0.110593	0.11413	0.112003	0.133909	0.165867	0.258257	0.301174	0.0716222	0.110894	0.130103	0.184364	0.183165	0.202207		0.25368
trimmed_erpe_2018_sw_3hr_WHONDRS.SW48.000086_95ID.sorted	0.25368	0	0.194572	0.238052	0.192969	0.17387	0.158571	0.175053	0.172844	0.218371	0.2252	0.274786	0.158217	0.251825	0.213452		0.194572
trimmed_erpe_2018_sw_6hr_WHONDRS.SW48.000087_95ID.sorted	0.110593	0.194572	0	0.0941335	0.0824916	0.0819251	0.0917187	0.175703	0.242707	0.0620939	0.0872108	0.126552	0.122893	0.112156	0.131626		0.0941335
trimmed_erpe_2018_sw_9hr_WHONDRS.SW48.000088_95ID.sorted	0.11413	0.238052	0.0941335	0	0.084283	0.0877819	0.119437	0.209719	0.283164	0.0645474	0.0699583	0.0536272	0.150625	0.102115	0.152182		0.084283
trimmed_erpe_2018_sw_12hr_WHONDRS.SW48.000089_95ID.sorted	0.112003	0.192969	0.0824916	0.084283	0	0.0502068	0.0936758	0.192838	0.245783	0.0752945	0.109006	0.108575	0.105961	0.120579	0.135722		0.0502068
trimmed_erpe_2018_sw_15hr_WHONDRS.SW48.000090_95ID.sorted	0.133909	0.17387	0.0819251	0.0877819	0.0502068	0	0.083117	0.162303	0.22809	0.084591	0.0948192	0.11828	0.100172	0.107413	0.125088		0.083117
trimmed_erpe_2018_sw_18hr_WHONDRS.SW48.000091_95ID.sorted	0.165867	0.158571	0.0917187	0.119437	0.0936758	0.083117	0	0.113955	0.196648	0.115775	0.133357	0.147794	0.0712498	0.113385	0.101482		0.113955
trimmed_erpe_2018_sw_21hr_WHONDRS.SW48.000092_95ID.sorted	0.258257	0.175053	0.175703	0.209719	0.192838	0.162303	0.113955	0	0.118903	0.20653	0.194709	0.237893	0.131417	0.18029	0.166529		0.118903
trimmed_erpe_2018_sw_24hr_WHONDRS.SW48.000093_95ID.sorted	0.301174	0.172844	0.242707	0.283164	0.245783	0.22809	0.196648	0.118903	0	0.267528	0.262092	0.312484	0.202675	0.283645	0.242535		0.267528
trimmed_erpe_2018_sw_27hr_WHONDRS.SW48.000094_95ID.sorted	0.0716222	0.218371	0.0620939	0.0645474	0.0752945	0.084591	0.115775	0.20653	0.267528	0	0.0611229	0.0914859	0.132897	0.124372	0.159589		0.0611229
trimmed_erpe_2018_sw_30hr_WHONDRS.SW48.000095_95ID.sorted	0.110894	0.2252	0.0872108	0.0699583	0.109006	0.0948192	0.133357	0.194709	0.262092	0.0611229	0	0.0839419	0.170698	0.116642	0.134315		0.0839419
trimmed_erpe_2018_sw_33hr_WHONDRS.SW48.000096_95ID.sorted	0.130103	0.274786	0.126552	0.0536272	0.108575	0.11828	0.147794	0.237893	0.312484	0.0914859	0.0839419	0	0.169574	0.105287	0.159323		NA
trimmed_erpe_2018_sw_39hr_WHONDRS.SW48.000098_95ID.sorted	0.184364	0.158217	0.122893	0.150625	0.105961	0.100172	0.0712498	0.131417	0.202675	0.132897	0.170698	0.169574	0	0.144711	0.148083		0.144711
trimmed_erpe_2018_sw_42hr_WHONDRS.SW48.000099_95ID.sorted	0.183165	0.251825	0.112156	0.102115	0.120579	0.107413	0.113385	0.18029	0.283645	0.124372	0.116642	0.105287	0.144711	0	0.106759		0.106759
trimmed_erpe_2018_sw_45hr_WHONDRS.SW48.000100_95ID.sorted	0.202207	0.213452	0.131626	0.152182	0.135722	0.125088	0.101482	0.166529	0.242535	0.159589	0.134315	0.159323	0.148083	0.106759	0		NA
value:	0.25368	0.194572	0.0941335	0.084283	0.0502068	0.083117	0.113955	0.118903	0.267528	0.0611229	0.0839419		0.144711	0.106759				avg	0.127455
Pore water
	trimmed_erpe_2018_pw_0hr_WHONDRS.PP48.000085_95ID.sorted	trimmed_erpe_2018_pw_3hr_WHONDRS.PP48.000086_95ID.sorted	trimmed_erpe_2018_pw_6hr_WHONDRS.PP48.000087_95ID.sorted	trimmed_erpe_2018_pw_9hr_WHONDRS.PP48.000088_95ID.sorted	trimmed_erpe_2018_pw_12hr_WHONDRS.PP48.000089_95ID.sorted	trimmed_erpe_2018_pw_15hr_WHONDRS.PP48.000090_95ID.sorted	trimmed_erpe_2018_pw_18hr_WHONDRS.PP48.000091_95ID.sorted	trimmed_erpe_2018_pw_21hr_WHONDRS.PP48.000092_95ID.sorted	trimmed_erpe_2018_pw_24hr_WHONDRS.PP48.000093_95ID.sorted	trimmed_erpe_2018_pw_27hr_WHONDRS.PP48.000094_95ID.sorted	trimmed_erpe_2018_pw_30hr_WHONDRS.PP48.000095_95ID.sorted	trimmed_erpe_2018_pw_33hr_WHONDRS.PP48.000096_95ID.sorted	trimmed_erpe_2018_pw_36hr_WHONDRS.PP48.000097_95ID.sorted	trimmed_erpe_2018_pw_39hr_WHONDRS.PP48.000098_95ID.sorted	trimmed_erpe_2018_pw_42hr_WHONDRS.PP48.000099_95ID.sorted	trimmed_erpe_2018_pw_45hr_WHONDRS.PP48.000100_95ID.sorted	trimmed_erpe_2018_pw_48hr_WHONDRS.PP48.000101_95ID.sorted		Fig. Values
trimmed_erpe_2018_pw_0hr_WHONDRS.PP48.000085_95ID.sorted	0	0.547547	0.637422	0.707079	0.725727	0.614535	0.639979	0.664036	0.593597	0.687796	0.651888	0.720342	0.74773	0.701997	0.782892	0.811132	0.769212		0.547547
trimmed_erpe_2018_pw_3hr_WHONDRS.PP48.000086_95ID.sorted	0.547547	0	0.382433	0.601656	0.667088	0.438256	0.544999	0.508145	0.400227	0.520428	0.612862	0.582368	0.640877	0.555933	0.699543	0.804034	0.653662		0.382433
trimmed_erpe_2018_pw_6hr_WHONDRS.PP48.000087_95ID.sorted	0.637422	0.382433	0	0.362308	0.474086	0.245192	0.458986	0.258577	0.218899	0.226328	0.414756	0.351031	0.319436	0.32545	0.441231	0.530112	0.35157		0.362308
trimmed_erpe_2018_pw_9hr_WHONDRS.PP48.000088_95ID.sorted	0.707079	0.601656	0.362308	0	0.345048	0.282249	0.225197	0.424052	0.418708	0.32668	0.443123	0.356128	0.436908	0.343586	0.419951	0.427416	0.45086		0.345048
trimmed_erpe_2018_pw_12hr_WHONDRS.PP48.000089_95ID.sorted	0.725727	0.667088	0.474086	0.345048	0	0.357834	0.433605	0.370308	0.525852	0.498683	0.45164	0.465671	0.494289	0.394244	0.536016	0.344622	0.515135		0.357834
trimmed_erpe_2018_pw_15hr_WHONDRS.PP48.000090_95ID.sorted	0.614535	0.438256	0.245192	0.282249	0.357834	0	0.366872	0.288988	0.228279	0.212867	0.322468	0.280464	0.329139	0.25758	0.418334	0.402999	0.341399		0.366872
trimmed_erpe_2018_pw_18hr_WHONDRS.PP48.000091_95ID.sorted	0.639979	0.544999	0.458986	0.225197	0.433605	0.366872	0	0.472104	0.392193	0.438006	0.474634	0.432665	0.50451	0.427661	0.481892	0.484248	0.526356		0.472104
trimmed_erpe_2018_pw_21hr_WHONDRS.PP48.000092_95ID.sorted	0.664036	0.508145	0.258577	0.424052	0.370308	0.288988	0.472104	0	0.27297	0.264353	0.316124	0.326379	0.211806	0.241821	0.354455	0.433715	0.324564		0.27297
trimmed_erpe_2018_pw_24hr_WHONDRS.PP48.000093_95ID.sorted	0.593597	0.400227	0.218899	0.418708	0.525852	0.228279	0.392193	0.27297	0	0.200273	0.27269	0.292729	0.279997	0.265563	0.393319	0.495668	0.320069		0.200273
trimmed_erpe_2018_pw_27hr_WHONDRS.PP48.000094_95ID.sorted	0.687796	0.520428	0.226328	0.32668	0.498683	0.212867	0.438006	0.264353	0.200273	0	0.256297	0.177476	0.186966	0.168487	0.309401	0.408842	0.24185		0.256297
trimmed_erpe_2018_pw_30hr_WHONDRS.PP48.000095_95ID.sorted	0.651888	0.612862	0.414756	0.443123	0.45164	0.322468	0.474634	0.316124	0.27269	0.256297	0	0.212325	0.336213	0.301123	0.342019	0.476269	0.319842		0.212325
trimmed_erpe_2018_pw_33hr_WHONDRS.PP48.000096_95ID.sorted	0.720342	0.582368	0.351031	0.356128	0.465671	0.280464	0.432665	0.326379	0.292729	0.177476	0.212325	0	0.265783	0.175724	0.22586	0.392714	0.253542		0.265783
trimmed_erpe_2018_pw_36hr_WHONDRS.PP48.000097_95ID.sorted	0.74773	0.640877	0.319436	0.436908	0.494289	0.329139	0.50451	0.211806	0.279997	0.186966	0.336213	0.265783	0	0.189001	0.203302	0.293667	0.203204		0.189001
trimmed_erpe_2018_pw_39hr_WHONDRS.PP48.000098_95ID.sorted	0.701997	0.555933	0.32545	0.343586	0.394244	0.25758	0.427661	0.241821	0.265563	0.168487	0.301123	0.175724	0.189001	0	0.282197	0.333092	0.277936		0.282197
trimmed_erpe_2018_pw_42hr_WHONDRS.PP48.000099_95ID.sorted	0.782892	0.699543	0.441231	0.419951	0.536016	0.418334	0.481892	0.354455	0.393319	0.309401	0.342019	0.22586	0.203302	0.282197	0	0.338592	0.178827		0.338592
trimmed_erpe_2018_pw_45hr_WHONDRS.PP48.000100_95ID.sorted	0.811132	0.804034	0.530112	0.427416	0.344622	0.402999	0.484248	0.433715	0.495668	0.408842	0.476269	0.392714	0.293667	0.333092	0.338592	0	0.342576		0.342576
trimmed_erpe_2018_pw_48hr_WHONDRS.PP48.000101_95ID.sorted	0.769212	0.653662	0.35157	0.45086	0.515135	0.341399	0.526356	0.324564	0.320069	0.24185	0.319842	0.253542	0.203204	0.277936	0.178827	0.342576	0
value:	0.547547	0.382433	0.362308	0.345048	0.357834	0.366872	0.472104	0.27297	0.200273	0.256297	0.212325	0.265783	0.189001	0.282197	0.338592	0.342576				avg	0.324635

## Sheet: B_vMAG_persistence
	SW48_0000865	SW48_000086	SW48_000087	SW48_000088	SW48_000089	SW48_000090	SW48_000091	SW48_000092	SW48_000093	SW48_000094	SW48_000095	SW48_000096	SW48_000098	SW48_000099	SW48_000100	num samples present	persistence_cat	sw_or_both			PP48_000085-4	PP48_000086-4	PP48_000087-4	PP48_000088-4	PP48_000089-4	PP48_000090-4	PP48_000091-4	PP48_000092-4	PP48_000093-4	PP48_000094-4	PP48_000095-4	PP48_000096-4	PP48_000097-4	PP48_000098-4	PP48_000099-4	PP48_000100-4	PP48_000101-4	num samples present	persistence_cat	pw_or_both
erpe_2018_sw_45hr_WHONDRS-SW48-000100_A_NODE_800_length_12831_cov_1.950016__full-cat_2	0	0	0	0	0	0	0	0	0	0	0	0	0	0	2.16005	1	ephemeral	sw_only		erpe_2018_sw_27hr_WHONDRS-SW48-000094_A_NODE_1245_length_10737_cov_2.745240__full-cat_1	3.75859	0	0	0	0	0	0	0	0	0	0	0	0	0	0	0	0	1	ephemeral	both
erpe_2018_sw_45hr_WHONDRS-SW48-000100_B_k121_741378__full-cat_1	0	0	0	0	0	0	0	0	0	0	0	0	0	0	2.33945	1	ephemeral	sw_only		erpe_2018_sw_18hr_WHONDRS-SW48-000091_A_NODE_1732_length_11657_cov_2.213617__full-cat_1	3.79058	0	0	0	0	0	0	0	0	0	0	0	0	0	0	0	0	1	ephemeral	both
erpe_2018_sw_45hr_WHONDRS-SW48-000100_A_NODE_1268_length_10070_cov_1.677763__full-cat_1	0	0	0	0	0	0	0	0	0	0	0	0	0	0	2.7019	1	ephemeral	sw_only		erpe_2018_sw_15hr_WHONDRS-SW48-000090_B_k121_41371__full-cat_2	4.04649	0	0	0	0	0	0	0	0	0	0	0	0	0	0	0	0	1	ephemeral	both
erpe_2018_sw_45hr_WHONDRS-SW48-000100_A_NODE_727_length_13461_cov_2.020474__full-cat_1	0	0	0	0	0	0	0	0	0	0	0	0	0	0	2.93987	1	ephemeral	sw_only		erpe_2018_sw_39hr_WHONDRS-SW48-000098_B_k121_122912__full-cat_1	4.07847	0	0	0	0	0	0	0	0	0	0	0	0	0	0	0	0	1	ephemeral	both
erpe_2018_sw_45hr_WHONDRS-SW48-000100_B_k121_51345__full-cat_1	0	0	0	0	0	0	0	0	0	0	0	0	0	0	3.33527	1	ephemeral	sw_only		erpe_2018_sw_42hr_WHONDRS-SW48-000099_A_NODE_1663_length_10197_cov_1.585998__full-cat_2	4.14245	0	0	0	0	0	0	0	0	0	0	0	0	0	0	0	0	1	ephemeral	both
erpe_2018_sw_42hr_WHONDRS-SW48-000099_B_k121_1607412__full-cat_2	0	0	0	0	0	0	0	0	0	0	0	0	0	3.42051	0	1	ephemeral	sw_only		erpe_2018_sw_6hr_WHONDRS-SW48-000087_F_scaffold_347__full-cat_2	4.22242	0	0	0	0	0	0	0	0	0	0	0	0	0	0	0	0	1	ephemeral	both
erpe_2018_sw_30hr_WHONDRS-SW48-000095_B_k121_206915__full-cat_1	0	0	0	0	0	0	0	0	0	0	3.6975	0	0	0	0	1	ephemeral	sw_only		erpe_2018_sw_21hr_WHONDRS-SW48-000092_B_k121_674248__full-cat_2	4.23841	0	0	0	0	0	0	0	0	0	0	0	0	0	0	0	0	1	ephemeral	both
erpe_2018_sw_42hr_WHONDRS-SW48-000099_B_k121_694910__full-cat_2	0	0	0	0	0	0	0	0	0	0	0	0	0	3.95776	0	1	ephemeral	sw_only		erpe_2018_sw_6hr_WHONDRS-SW48-000087_B_k121_888168__full-cat_2	4.36637	0	0	0	0	0	0	0	0	0	0	0	0	0	0	0	0	1	ephemeral	both
erpe_2018_sw_18hr_WHONDRS-SW48-000091_B_k121_414898__full-cat_2	0	0	0	0	0	0	4.16411	0	0	0	0	0	0	0	0	1	ephemeral	sw_only		erpe_2018_sw_21hr_WHONDRS-SW48-000092_F_scaffold_799__full-cat_2	4.60628	0	0	0	0	0	0	0	0	0	0	0	0	0	0	0	0	1	ephemeral	both
erpe_2018_sw_42hr_WHONDRS-SW48-000099_B_k121_624982__full-cat_2	0	0	0	0	0	0	0	0	0	0	0	0	0	4.19057	0	1	ephemeral	sw_only		erpe_2018_sw_18hr_WHONDRS-SW48-000091_B_k121_90063__full-cat_1	4.73423	0	0	0	0	0	0	0	0	0	0	0	0	0	0	0	0	1	ephemeral	both
erpe_2018_sw_45hr_WHONDRS-SW48-000100_B_k121_486576__full-cat_1	0	0	0	0	0	0	0	0	0	0	0	0	0	0	4.24322	1	ephemeral	sw_only		erpe_2018_sw_0hr_WHONDRS-SW48-000085_A_NODE_694_length_14905_cov_1.833130__full-cat_2	5.19806	0	0	0	0	0	0	0	0	0	0	0	0	0	0	0	0	1	ephemeral	both
erpe_2018_sw_24hr_WHONDRS-SW48-000093_A_NODE_426_length_18615_cov_1.832161__full-cat_1	0	0	0	0	0	0	0	0	4.99758	0	0	0	0	0	0	1	ephemeral	sw_only		erpe_2018_sw_18hr_WHONDRS-SW48-000091_B_k121_398333__full-cat_2	5.23004	0	0	0	0	0	0	0	0	0	0	0	0	0	0	0	0	1	ephemeral	both
erpe_2018_pw_18hr_WHONDRS-PP48-000091_B_k121_2393019__full-cat_1	0	0	0	0	0	0	0	0	0	0	0	0	0	5.03226	0	1	ephemeral	both		erpe_2018_sw_24hr_WHONDRS-SW48-000093_B_k121_89637__full-cat_1	5.342	0	0	0	0	0	0	0	0	0	0	0	0	0	0	0	0	1	ephemeral	both
erpe_2018_sw_30hr_WHONDRS-SW48-000095_B_k121_625654__full-cat_1	0	0	0	0	0	0	0	0	0	0	5.66766	0	0	0	0	1	ephemeral	sw_only		erpe_2018_sw_6hr_WHONDRS-SW48-000087_B_k121_783717__full-cat_2	5.37399	0	0	0	0	0	0	0	0	0	0	0	0	0	0	0	0	1	ephemeral	both
erpe_2018_sw_45hr_WHONDRS-SW48-000100_B_k121_1262518__full-cat_1	0	0	0	0	0	0	0	0	0	0	0	0	0	0	5.67838	1	ephemeral	sw_only		erpe_2018_sw_39hr_WHONDRS-SW48-000098_A_NODE_1024_length_10173_cov_1.403842__full-cat_2	5.64589	0	0	0	0	0	0	0	0	0	0	0	0	0	0	0	0	1	ephemeral	both
erpe_2018_sw_45hr_WHONDRS-SW48-000100_B_k121_291849__full-cat_1	0	0	0	0	0	0	0	0	0	0	0	0	0	0	5.82482	1	ephemeral	sw_only		erpe_2018_sw_6hr_WHONDRS-SW48-000087_B_k121_96127__full-cat_2	5.75785	0	0	0	0	0	0	0	0	0	0	0	0	0	0	0	0	1	ephemeral	both
erpe_2018_sw_30hr_WHONDRS-SW48-000095_B_k121_618581__full-cat_1	0	0	0	0	0	0	0	0	0	0	6.17538	0	0	0	0	1	ephemeral	sw_only		erpe_2018_sw_21hr_WHONDRS-SW48-000092_B_k121_748964__full-cat_1	5.8858	0	0	0	0	0	0	0	0	0	0	0	0	0	0	0	0	1	ephemeral	both
erpe_2018_sw_30hr_WHONDRS-SW48-000095_B_k121_512675__full-cat_2	0	0	0	0	0	0	0	0	0	0	7.52745	0	0	0	0	1	ephemeral	sw_only		erpe_2018_sw_30hr_WHONDRS-SW48-000095_B_k121_632015__full-cat_2	5.90179	0	0	0	0	0	0	0	0	0	0	0	0	0	0	0	0	1	ephemeral	both
erpe_2018_sw_3hr_WHONDRS-SW48-000086_A_NODE_535_length_12710_cov_1.396328__full-cat_1	0	8.53203	0	0	0	0	0	0	0	0	0	0	0	0	0	1	ephemeral	sw_only		erpe_2018_sw_27hr_WHONDRS-SW48-000094_B_k121_661847__full-cat_1	5.96577	0	0	0	0	0	0	0	0	0	0	0	0	0	0	0	0	1	ephemeral	both
erpe_2018_sw_3hr_WHONDRS-SW48-000086_B_k121_448485__full-cat_2	0	10.0031	0	0	0	0	0	0	0	0	0	0	0	0	0	1	ephemeral	sw_only		erpe_2018_sw_24hr_WHONDRS-SW48-000093_B_k121_10634__full-cat_2	6.04574	0	0	0	0	0	0	0	0	0	0	0	0	0	0	0	0	1	ephemeral	both
erpe_2018_sw_6hr_WHONDRS-SW48-000087_B_k121_1083111__full-cat_1	0	0	10.3868	0	0	0	0	0	0	0	0	0	0	0	0	1	ephemeral	sw_only		erpe_2018_sw_21hr_WHONDRS-SW48-000092_A_NODE_1744_length_11185_cov_2.635829__full-cat_1	6.18968	0	0	0	0	0	0	0	0	0	0	0	0	0	0	0	0	1	ephemeral	both
erpe_2018_sw_45hr_WHONDRS-SW48-000100_B_k121_1691221__full_1-cat_1	0	0	0	0	0	0	0	0	0	0	0	0	0	0	11.2616	1	ephemeral	sw_only		erpe_2018_sw_21hr_WHONDRS-SW48-000092_A_NODE_1183_length_14626_cov_3.511553__full-cat_2	6.22167	0	0	0	0	0	0	0	0	0	0	0	0	0	0	0	0	1	ephemeral	both
erpe_2018_sw_30hr_WHONDRS-SW48-000095_B_k121_539500__full-cat_1	0	0	0	0	0	0	0	0	0	0	13.6973	0	0	0	0	1	ephemeral	sw_only		erpe_2018_sw_18hr_WHONDRS-SW48-000091_B_k121_477301__full-cat_1	6.34962	0	0	0	0	0	0	0	0	0	0	0	0	0	0	0	0	1	ephemeral	both
erpe_2018_sw_24hr_WHONDRS-SW48-000093_B_k121_630320__full-cat_2	0	0	0	0	0	0	0	0	20.1473	0	0	0	0	0	0	1	ephemeral	sw_only		erpe_2018_sw_30hr_WHONDRS-SW48-000095_A_NODE_1319_length_12601_cov_1.851531__full-cat_2	6.46158	0	0	0	0	0	0	0	0	0	0	0	0	0	0	0	0	1	ephemeral	both
erpe_2018_sw_9hr_WHONDRS-SW48-000088_B_k121_77818__full-cat_1	0	0	0	110.102	0	0	0	0	0	0	0	0	0	0	0	1	ephemeral	sw_only		erpe_2018_sw_21hr_WHONDRS-SW48-000092_B_k121_980399__full-cat_2	6.49357	0	0	0	0	0	0	0	0	0	0	0	0	0	0	0	0	1	ephemeral	both
erpe_2018_sw_6hr_WHONDRS-SW48-000087_A_NODE_154_length_41095_cov_12.717169__full-cat_1	0	0	122.342	0	0	0	0	0	0	0	0	0	0	0	0	1	ephemeral	both		erpe_2018_sw_42hr_WHONDRS-SW48-000099_A_NODE_1497_length_10944_cov_4.748544__full-cat_1	6.76547	0	0	0	0	0	0	0	0	0	0	0	0	0	0	0	0	1	ephemeral	both
erpe_2018_sw_21hr_WHONDRS-SW48-000092_A_NODE_8_length_183318_cov_8.686316__full-cat_1	0	0	0	0	0	0	0	213.223	0	0	0	0	0	0	0	1	ephemeral	sw_only		erpe_2018_sw_42hr_WHONDRS-SW48-000099_B_k121_818887__full-cat_1	6.84544	0	0	0	0	0	0	0	0	0	0	0	0	0	0	0	0	1	ephemeral	both
erpe_2018_sw_18hr_WHONDRS-SW48-000091_B_k121_366324__full-cat_2	0	0	0	0	0	0	0	1.1694	0	0	0	0	0	1.0745	0	2	ephemeral	sw_only		erpe_2018_sw_3hr_WHONDRS-SW48-000086_A_NODE_810_length_10181_cov_3.527750__full-cat_1	0	0	0	0	0	0	0	0	0	0	6.96486	0	0	0	0	0	0	1	ephemeral	both
erpe_2018_sw_42hr_WHONDRS-SW48-000099_A_NODE_1155_length_12825_cov_2.015751__full-cat_2	0	0	0	0	0	0	0	1.16624	0	0	0	0	0	1.80427	0	2	ephemeral	sw_only		erpe_2018_sw_9hr_WHONDRS-SW48-000088_B_k121_291357__full-cat_2	0	0	0	0	0	0	0	6.99995	0	0	0	0	0	0	0	0	0	1	ephemeral	both
erpe_2018_sw_21hr_WHONDRS-SW48-000092_B_k121_992961__full-cat_2	0	0	0	0	0	0	0	1.70037	0	0	0	0	0	2.47584	0	2	ephemeral	sw_only		erpe_2018_sw_18hr_WHONDRS-SW48-000091_B_k121_519225__full-cat_1	7.10134	0	0	0	0	0	0	0	0	0	0	0	0	0	0	0	0	1	ephemeral	both
erpe_2018_sw_45hr_WHONDRS-SW48-000100_B_k121_1094812__full-cat_1	0	0	0	0	0	0	0	0	0	0	0	0	0	1.2312	3.13757	2	ephemeral	sw_only		erpe_2018_sw_42hr_WHONDRS-SW48-000099_B_k121_375837__full-cat_2	0	0	0	0	0	0	0	7.1124	0	0	0	0	0	0	0	0	0	1	ephemeral	both
erpe_2018_sw_42hr_WHONDRS-SW48-000099_A_NODE_999_length_14201_cov_1.333025__full-cat_2	0	0	0	0	0	0	0	1.28002	0	0	0	0	0	3.54587	0	2	ephemeral	sw_only		erpe_2018_sw_9hr_WHONDRS-SW48-000088_B_k121_313046__full-cat_2	0	0	0	0	0	0	0	0	0	0	7.13473	0	0	0	0	0	0	1	ephemeral	both
erpe_2018_sw_24hr_WHONDRS-SW48-000093_A_NODE_988_length_11319_cov_1.782166__full-cat_1	0	0	0	0	0	0	0	0	4.69668	0	1.58937	0	0	0	0	2	ephemeral	sw_only		erpe_2018_sw_18hr_WHONDRS-SW48-000091_B_k121_897481__full-cat_1	0	0	0	0	0	0	0	0	0	0	7.27063	0	0	0	0	0	0	1	ephemeral	both
erpe_2018_sw_24hr_WHONDRS-SW48-000093_B_k121_494697__full-cat_1	0	0	0	0	0	0	0	0	5.04337	0	1.90394	0	0	0	0	2	ephemeral	sw_only		erpe_2018_sw_30hr_WHONDRS-SW48-000095_F_scaffold_358__full-cat_1	7.32526	0	0	0	0	0	0	0	0	0	0	0	0	0	0	0	0	1	ephemeral	both
erpe_2018_sw_42hr_WHONDRS-SW48-000099_B_k121_442924__full-cat_2	0	0	0	0	0	0	0	1.66877	0	0	0	0	0	5.90082	0	2	ephemeral	sw_only		erpe_2018_sw_30hr_WHONDRS-SW48-000095_B_k121_75793__full-cat_1	7.34125	0	0	0	0	0	0	0	0	0	0	0	0	0	0	0	0	1	ephemeral	both
erpe_2018_sw_42hr_WHONDRS-SW48-000099_A_NODE_712_length_17311_cov_2.015363__full-cat_2	0	0	0	0	0	0	0	1.83628	0	0	0	0	0	6.20974	0	2	ephemeral	sw_only		erpe_2018_sw_0hr_WHONDRS-SW48-000085_B_k121_140417__full-cat_2	7.51719	0	0	0	0	0	0	0	0	0	0	0	0	0	0	0	0	1	ephemeral	both
erpe_2018_sw_42hr_WHONDRS-SW48-000099_B_k121_1515440__full-cat_2	0	0	0	0	0	0	0	2.17446	0	0	0	0	0	5.91873	0	2	ephemeral	sw_only		erpe_2018_sw_24hr_WHONDRS-SW48-000093_B_k121_520430__full-cat_1	7.61315	0	0	0	0	0	0	0	0	0	0	0	0	0	0	0	0	1	ephemeral	both
erpe_2018_sw_42hr_WHONDRS-SW48-000099_B_k121_286283__full-cat_1	0	0	0	0	0	0	0	0	0	0	0	0	0	4.67857	3.52931	2	ephemeral	both		erpe_2018_sw_6hr_WHONDRS-SW48-000087_B_k121_419815__full-cat_2	7.64514	0	0	0	0	0	0	0	0	0	0	0	0	0	0	0	0	1	ephemeral	both
erpe_2018_sw_42hr_WHONDRS-SW48-000099_A_NODE_388_length_24431_cov_2.184908__full-cat_1	0	0	0	0	0	0	0	2.54108	0	0	0	0	0	6.68431	0	2	ephemeral	sw_only		erpe_2018_sw_21hr_WHONDRS-SW48-000092_B_k121_55158__full-cat_2	0	0	0	0	0	0	7.72487	0	0	0	0	0	0	0	0	0	0	1	ephemeral	both
erpe_2018_sw_24hr_WHONDRS-SW48-000093_B_k121_154470__full-cat_2	0	0	0	0	0	0	0	0	6.54787	0	2.83107	0	0	0	0	2	ephemeral	sw_only		erpe_2018_sw_18hr_WHONDRS-SW48-000091_A_NODE_1945_length_10816_cov_1.290486__full-cat_1	0	0	0	0	0	0	0	0	0	0	7.98411	0	0	0	0	0	0	1	ephemeral	both
erpe_2018_sw_3hr_WHONDRS-SW48-000086_B_k121_207418__full-cat_2	0	11.733	0	0	0	0	0	0	0	0	0	0	4.52513	0	0	2	ephemeral	sw_only		erpe_2018_sw_3hr_WHONDRS-SW48-000086_A_NODE_631_length_11653_cov_1.772601__full-cat_2	8.09297	0	0	0	0	0	0	0	0	0	0	0	0	0	0	0	0	1	ephemeral	both
erpe_2018_sw_42hr_WHONDRS-SW48-000099_A_NODE_114_length_46004_cov_2.775944__full-cat_1	0	0	0	0	0	0	0	0	0	0	0	0	0	24.0689	8.74638	2	ephemeral	sw_only		erpe_2018_sw_30hr_WHONDRS-SW48-000095_B_k121_411653__full-cat_2	8.14095	0	0	0	0	0	0	0	0	0	0	0	0	0	0	0	0	1	ephemeral	both
erpe_2018_sw_39hr_WHONDRS-SW48-000098_A_NODE_200_length_23887_cov_2.792912__full-cat_2	0	0	23.9479	0	0	0	0	0	0	0	0	0	27.6193	0	0	2	ephemeral	sw_only		erpe_2018_sw_9hr_WHONDRS-SW48-000088_B_k121_450949__full-cat_2	0	0	0	0	0	0	0	0	0	0	8.15398	0	0	0	0	0	0	1	ephemeral	both
erpe_2018_sw_21hr_WHONDRS-SW48-000092_B_k121_375971__full-cat_1	0	0	0	0	0	0	0	1.68773	0	0	0	0	0	1.91172	0.970193	3	ephemeral	sw_only		erpe_2018_sw_6hr_WHONDRS-SW48-000087_B_k121_820263__full-cat_1	8.20493	0	0	0	0	0	0	0	0	0	0	0	0	0	0	0	0	1	ephemeral	both
erpe_2018_sw_42hr_WHONDRS-SW48-000099_B_k121_299245__full-cat_1	0	0	0	0	0	0	0	1.3622	0	0	0	0	0	2.80267	1.32532	3	ephemeral	sw_only		erpe_2018_pw_0hr_WHONDRS-PP48-000085_B_k121_1641991__full-cat_2	8.57279	0	0	0	0	0	0	0	0	0	0	0	0	0	0	0	0	1	ephemeral	pw_only
erpe_2018_sw_42hr_WHONDRS-SW48-000099_B_k121_1376342__full-cat_2	0	0	0	0	0	0	0	1.01454	0	0	0	0	0	2.09081	3.4268	3	ephemeral	sw_only		erpe_2018_sw_33hr_WHONDRS-SW48-000096_B_k121_554414__full-cat_2	8.87668	0	0	0	0	0	0	0	0	0	0	0	0	0	0	0	0	1	ephemeral	both
erpe_2018_sw_42hr_WHONDRS-SW48-000099_A_NODE_732_length_17080_cov_1.648617__full-cat_2	0	0	0	0	0	0	0	1.08407	0	0	0	0	0	2.43554	3.76362	3	ephemeral	sw_only		erpe_2018_sw_6hr_WHONDRS-SW48-000087_B_k121_932128__full-cat_1	8.97264	0	0	0	0	0	0	0	0	0	0	0	0	0	0	0	0	1	ephemeral	both
erpe_2018_sw_42hr_WHONDRS-SW48-000099_B_k121_894958__full-cat_1	0	0	0	0	0	0	0	1.75094	0	0	0	0	0	3.62198	2.06486	3	ephemeral	sw_only		erpe_2018_sw_21hr_WHONDRS-SW48-000092_B_k121_306336__full-cat_1	9.00463	0	0	0	0	0	0	0	0	0	0	0	0	0	0	0	0	1	ephemeral	both
erpe_2018_sw_42hr_WHONDRS-SW48-000099_A_NODE_524_length_20654_cov_1.980854__full-cat_1	0	0	0	0	0	0	0	1.71302	0	0	0	0	0	4.83079	1.69509	3	ephemeral	sw_only		erpe_2018_pw_0hr_WHONDRS-PP48-000085_A_NODE_1110_length_10518_cov_1.850159__full-cat_1	9.02062	0	0	0	0	0	0	0	0	0	0	0	0	0	0	0	0	1	ephemeral	pw_only
erpe_2018_sw_42hr_WHONDRS-SW48-000099_B_k121_309145__full-cat_1	0	0	0	0	0	0	0	1.77307	0	0	0	0	0	5.09942	1.95503	3	ephemeral	sw_only		erpe_2018_sw_21hr_WHONDRS-SW48-000092_A_NODE_660_length_20589_cov_7.263855__full-cat_2	9.05261	0	0	0	0	0	0	0	0	0	0	0	0	0	0	0	0	1	ephemeral	both
erpe_2018_sw_42hr_WHONDRS-SW48-000099_B_k121_632416__full-cat_1	0	0	0	0	0	0	0	2.60429	0	0	2.55514	0	0	4.26668	0	3	ephemeral	sw_only		erpe_2018_sw_18hr_WHONDRS-SW48-000091_B_k121_677273__full-cat_1	9.13258	0	0	0	0	0	0	0	0	0	0	0	0	0	0	0	0	1	ephemeral	both
erpe_2018_sw_42hr_WHONDRS-SW48-000099_B_k121_412550__full-cat_2	0	0	2.28212	0	0	0	0	1.79835	0	0	0	0	0	6.38883	0	3	ephemeral	sw_only		erpe_2018_sw_45hr_WHONDRS-SW48-000100_F_scaffold_439__full-cat_2	9.59641	0	0	0	0	0	0	0	0	0	0	0	0	0	0	0	0	1	ephemeral	both
erpe_2018_sw_21hr_WHONDRS-SW48-000092_B_k121_1437238__full-cat_2	0	0	0	0	0	0	0	1.23893	0	0	1.44589	0	0	1.26254	0.900632	4	intermittent	sw_only		erpe_2018_sw_30hr_WHONDRS-SW48-000095_A_NODE_1375_length_12200_cov_2.381181__full-cat_2	9.70837	0	0	0	0	0	0	0	0	0	0	0	0	0	0	0	0	1	ephemeral	both
erpe_2018_sw_21hr_WHONDRS-SW48-000092_A_NODE_1371_length_13115_cov_1.838004__full-cat_1	0	0	0	0	0	0	1.73027	1.53919	2.32217	0	0	0	0	1.21777	0	4	intermittent	sw_only		erpe_2018_pw_0hr_WHONDRS-PP48-000085_B_k121_329234__full-cat_2	9.82033	0	0	0	0	0	0	0	0	0	0	0	0	0	0	0	0	1	ephemeral	pw_only
erpe_2018_sw_45hr_WHONDRS-SW48-000100_A_NODE_1182_length_10490_cov_3.414745__full-cat_1	0	0	0	0	0	0	1.21431	1.21997	0	0	1.52315	0	0	0	3.01309	4	intermittent	sw_only		erpe_2018_sw_24hr_WHONDRS-SW48-000093_B_k121_461082__full-cat_1	9.85231	0	0	0	0	0	0	0	0	0	0	0	0	0	0	0	0	1	ephemeral	both
erpe_2018_sw_45hr_WHONDRS-SW48-000100_B_k121_959716__full-cat_1	0	0	0	0	0	0	0	1.12199	0	0	1.3024	0	0	1.66996	3.07533	4	intermittent	sw_only		erpe_2018_sw_30hr_WHONDRS-SW48-000095_B_k121_334796__full-cat_2	9.85231	0	0	0	0	0	0	0	0	0	0	0	0	0	0	0	0	1	ephemeral	both
erpe_2018_sw_39hr_WHONDRS-SW48-000098_B_k121_149038__full-cat_1	0	0	0	0	0	0	0	0	0	0	1.23618	0	2.57155	1.33865	2.08683	4	intermittent	sw_only		erpe_2018_pw_0hr_WHONDRS-PP48-000085_B_k121_536324__full-cat_1	9.99626	0	0	0	0	0	0	0	0	0	0	0	0	0	0	0	0	1	ephemeral	pw_only
erpe_2018_sw_45hr_WHONDRS-SW48-000100_B_k121_566863__full-cat_2	0	0	0	0	0	0	0	1.12832	0	0	1.77701	0	0	1.07003	3.78192	4	intermittent	sw_only		erpe_2018_sw_30hr_WHONDRS-SW48-000095_A_NODE_1179_length_13641_cov_1.440358__full-cat_1	0	0	0	0	0	0	0	0	0	0	10.0566	0	0	0	0	0	0	1	ephemeral	both
erpe_2018_sw_42hr_WHONDRS-SW48-000099_B_k121_428754__full-cat_1	0	0	0	0	0	0	1.68336	2.17762	0	0	0	0	0	2.6594	1.36925	4	intermittent	sw_only		erpe_2018_pw_0hr_WHONDRS-PP48-000085_B_k121_1640961__full-cat_1	10.0602	0	0	0	0	0	0	0	0	0	0	0	0	0	0	0	0	1	ephemeral	pw_only
erpe_2018_sw_30hr_WHONDRS-SW48-000095_B_k121_588415__full-cat_1	0	0	0	0	0	0	0	1.6182	0	0	2.35095	0	0	2.16244	2.53715	4	intermittent	sw_only		erpe_2018_sw_21hr_WHONDRS-SW48-000092_B_k121_554321__full-cat_2	10.1402	0	0	0	0	0	0	0	0	0	0	0	0	0	0	0	0	1	ephemeral	both
erpe_2018_sw_42hr_WHONDRS-SW48-000099_B_k121_906136__full-cat_2	0	0	1.81883	0	0	0	0	1.69405	0	0	0	0	0	3.53691	2.61769	4	intermittent	sw_only		erpe_2018_sw_15hr_WHONDRS-SW48-000090_A_NODE_443_length_16232_cov_2.097982__full-cat_2	10.1722	0	0	0	0	0	0	0	0	0	0	0	0	0	0	0	0	1	ephemeral	both
erpe_2018_sw_45hr_WHONDRS-SW48-000100_A_NODE_396_length_18698_cov_2.573367__full-cat_1	0	0	0	0	0	0	0	1.79835	0	0	2.6324	0	0	2.26541	3.19981	4	intermittent	sw_only		erpe_2018_sw_30hr_WHONDRS-SW48-000095_B_k121_147340__full-cat_1	10.1882	0	0	0	0	0	0	0	0	0	0	0	0	0	0	0	0	1	ephemeral	both
erpe_2018_sw_42hr_WHONDRS-SW48-000099_B_k121_1245344__full-cat_1	0	0	0	0	0	0	2.21495	2.80973	0	0	0	0	0	4.85318	2.56644	4	intermittent	sw_only		erpe_2018_sw_21hr_WHONDRS-SW48-000092_B_k121_192808__full-cat_1	10.3161	0	0	0	0	0	0	0	0	0	0	0	0	0	0	0	0	1	ephemeral	both
erpe_2018_sw_45hr_WHONDRS-SW48-000100_A_NODE_463_length_17247_cov_3.337150__full-cat_1	0	0	2.11053	0	0	0	0	2.72439	0	0	0	0	0	2.47136	8.93676	4	intermittent	sw_only		erpe_2018_sw_21hr_WHONDRS-SW48-000092_A_NODE_1386_length_13023_cov_2.719836__full-cat_1	10.4601	0	0	0	0	0	0	0	0	0	0	0	0	0	0	0	0	1	ephemeral	both
erpe_2018_sw_45hr_WHONDRS-SW48-000100_B_k121_470164__full-cat_1	0	0	0	0	0	0	0	0	0	0	3.43261	0	5.1132	6.40226	9.62871	4	intermittent	sw_only		erpe_2018_sw_18hr_WHONDRS-SW48-000091_B_k121_682036__full-cat_2	10.5241	0	0	0	0	0	0	0	0	0	0	0	0	0	0	0	0	1	ephemeral	both
erpe_2018_sw_42hr_WHONDRS-SW48-000099_B_k121_84844__full-cat_1	0	0	0	0	0	0	0	3.11314	0	0	10.193	0	0	17.7069	16.0942	4	intermittent	sw_only		erpe_2018_sw_18hr_WHONDRS-SW48-000091_B_k121_69691__full-cat_2	0	0	0	0	0	0	10.5247	0	0	0	0	0	0	0	0	0	0	1	ephemeral	both
erpe_2018_sw_45hr_WHONDRS-SW48-000100_B_k121_1788691__full-cat_1	0	0	1.67012	0	0	0	0	1.0493	1.49142	0	0	0	0	1.21777	1.57061	5	intermittent	sw_only		erpe_2018_sw_42hr_WHONDRS-SW48-000099_F_scaffold_511__full-cat_1	0	0	0	0	0	0	0	0	0	0	10.5322	0	0	0	0	0	0	1	ephemeral	both
erpe_2018_sw_21hr_WHONDRS-SW48-000092_A_NODE_1438_length_12640_cov_2.031327__full-cat_2	0	0	1.68156	0	0	0	1.46969	1.4096	0	0	0	0	0	1.58489	1.90011	5	intermittent	sw_only		erpe_2018_sw_39hr_WHONDRS-SW48-000098_A_NODE_873_length_11142_cov_1.929914__full-cat_2	10.5561	0	0	0	0	0	0	0	0	0	0	0	0	0	0	0	0	1	ephemeral	both
erpe_2018_sw_42hr_WHONDRS-SW48-000099_B_k121_1206041__full-cat_2	0	0	1.22399	0	0	0	0	1.45069	0	0	1.26929	0	0	2.8743	1.81957	5	intermittent	sw_only		erpe_2018_sw_18hr_WHONDRS-SW48-000091_A_NODE_1193_length_14853_cov_3.484857__full-cat_1	0	0	0	0	0	0	0	0	0	0	10.838	0	0	0	0	0	0	1	ephemeral	both
erpe_2018_sw_42hr_WHONDRS-SW48-000099_A_NODE_1187_length_12640_cov_1.916327__full-cat_2	0	0	1.46993	0	0	0	1.54786	1.87104	0	0	0	0	0	2.75342	1.49373	5	intermittent	sw_only		erpe_2018_sw_15hr_WHONDRS-SW48-000090_B_k121_98905__full-cat_1	0	0	0	0	0	0	10.8958	0	0	0	0	0	0	0	0	0	0	1	ephemeral	both
erpe_2018_sw_6hr_WHONDRS-SW48-000087_B_k121_1092848__full-cat_2	0	0	2.28212	0	0	0	1.78238	1.56763	0	0	0	0	0	1.87591	1.98066	5	intermittent	sw_only		erpe_2018_sw_21hr_WHONDRS-SW48-000092_A_NODE_1724_length_11289_cov_4.870633__full-cat_2	11.3078	0	0	0	0	0	0	0	0	0	0	0	0	0	0	0	0	1	ephemeral	both
erpe_2018_sw_42hr_WHONDRS-SW48-000099_B_k121_565526__full-cat_1	0	0	1.84743	0	0	0	1.59477	1.65297	0	0	0	0	0	4.21295	0.929921	5	intermittent	sw_only		erpe_2018_pw_0hr_WHONDRS-PP48-000085_B_k121_466105__full-cat_2	11.6596	0	0	0	0	0	0	0	0	0	0	0	0	0	0	0	0	1	ephemeral	pw_only
erpe_2018_sw_45hr_WHONDRS-SW48-000100_B_k121_1483061__full-cat_1	0	0	0	0	0	0	0	0.701642	0	0	1.78253	2.51081	0	1.73264	4.32743	5	intermittent	sw_only		erpe_2018_sw_6hr_WHONDRS-SW48-000087_B_k121_605278__full-cat_2	11.6756	0	0	0	0	0	0	0	0	0	0	0	0	0	0	0	0	1	ephemeral	both
erpe_2018_sw_42hr_WHONDRS-SW48-000099_B_k121_897953__full-cat_1	0	0	1.76163	0	0	0	1.80844	2.2029	0	0	0	0	0	3.61302	1.69509	5	intermittent	sw_only		erpe_2018_pw_18hr_WHONDRS-PP48-000091_B_k121_786880__full-cat_1	0	0	0	0	0	0	11.7054	0	0	0	0	0	0	0	0	0	0	1	ephemeral	pw_only
erpe_2018_sw_42hr_WHONDRS-SW48-000099_B_k121_87513__full-cat_2	0	0	2.03617	0	0	0	1.93873	2.35145	0	0	0	0	0	3.41603	1.43149	5	intermittent	sw_only		erpe_2018_pw_0hr_WHONDRS-PP48-000085_B_k121_1053142__full-cat_1	11.8356	0	0	0	0	0	0	0	0	0	0	0	0	0	0	0	0	1	ephemeral	pw_only
erpe_2018_sw_45hr_WHONDRS-SW48-000100_B_k121_987067__full-cat_1	0	0	2.28783	0	0	0	0	1.83312	0	0	2.12468	0	0	3.29962	4.15169	5	intermittent	sw_only		erpe_2018_sw_45hr_WHONDRS-SW48-000100_A_NODE_1266_length_10074_cov_2.963507__full-cat_1	0	0	0	0	0	0	0	0	0	0	11.8572	0	0	0	0	0	0	1	ephemeral	both
erpe_2018_sw_42hr_WHONDRS-SW48-000099_B_k121_146812__full-cat_2	0	0	0	0	0	0	2.19411	2.85714	0	0	2.16331	0	0	6.6485	2.49687	5	intermittent	sw_only		erpe_2018_sw_21hr_WHONDRS-SW48-000092_A_NODE_364_length_28963_cov_3.100049__full-cat_2	11.9635	0	0	0	0	0	0	0	0	0	0	0	0	0	0	0	0	1	ephemeral	both
erpe_2018_sw_42hr_WHONDRS-SW48-000099_B_k121_611826__full-cat_1	0	0	0	0	0	0	0	0	0	0	2.01431	3.24929	4.31582	4.92929	6.77305	5	intermittent	sw_only		erpe_2018_pw_0hr_WHONDRS-PP48-000085_B_k121_2041611__full-cat_2	12.0275	0	0	0	0	0	0	0	0	0	0	0	0	0	0	0	0	1	ephemeral	both
erpe_2018_sw_42hr_WHONDRS-SW48-000099_B_k121_1040108__full-cat_1	0	0	0	0	0	0	0	0	0	0	2.45028	3.47575	3.63805	5.26507	6.5424	5	intermittent	sw_only		erpe_2018_sw_30hr_WHONDRS-SW48-000095_B_k121_257813__full-cat_2	0	0	0	0	0	0	12.9198	0	0	0	0	0	0	0	0	0	0	1	ephemeral	both
erpe_2018_sw_42hr_WHONDRS-SW48-000099_B_k121_669984__full-cat_2	0	0	0	0	0	0	4.74781	4.93994	0	0	6.07052	0	0	5.91873	3.60619	5	intermittent	sw_only		erpe_2018_pw_0hr_WHONDRS-PP48-000085_A_NODE_778_length_12144_cov_1.605143__full-cat_1	13.0351	0	0	0	0	0	0	0	0	0	0	0	0	0	0	0	0	1	ephemeral	pw_only
erpe_2018_pw_18hr_WHONDRS-PP48-000091_A_NODE_62_length_25864_cov_2.035163__full-cat_1	0	0	0	0	0	0	7.95819	3.74525	0	0	0	0	10.6949	5.19792	2.88495	5	intermittent	both		erpe_2018_sw_45hr_WHONDRS-SW48-000100_A_NODE_982_length_11590_cov_3.009247__full-cat_1	0	0	0	0	0	0	0	0	0	0	14.0656	0	0	0	0	0	0	1	ephemeral	both
erpe_2018_sw_45hr_WHONDRS-SW48-000100_B_k121_1100975__full-cat_1	0	0	4.55279	7.09942	5.14628	0	0	0	0	6.46373	0	0	0	0	13.7621	5	intermittent	sw_only		erpe_2018_sw_42hr_WHONDRS-SW48-000099_F_scaffold_172__full-cat_2	0	0	0	0	0	0	0	0	0	0	14.1336	0	0	0	0	0	0	1	ephemeral	both
erpe_2018_sw_21hr_WHONDRS-SW48-000092_B_k121_229774__full-cat_2	0	0	0	0	0	0	1.68858	2.01959	1.49797	0	1.46244	0	0	2.08633	1.14227	6	intermittent	sw_only		erpe_2018_sw_30hr_WHONDRS-SW48-000095_A_NODE_1524_length_11440_cov_3.530275__full-cat_2	14.1547	0	0	0	0	0	0	0	0	0	0	0	0	0	0	0	0	1	ephemeral	both
erpe_2018_sw_18hr_WHONDRS-SW48-000091_B_k121_701404__full-cat_1	0	0	0	0	0	0	1.68336	1.09987	1.41947	0	1.72734	0	0	1.858	2.22229	6	intermittent	sw_only		erpe_2018_sw_42hr_WHONDRS-SW48-000099_F_scaffold_163__full-cat_2	0	0	0	0	0	0	14.1679	0	0	0	0	0	0	0	0	0	0	1	ephemeral	both
erpe_2018_sw_24hr_WHONDRS-SW48-000093_B_k121_400995__full-cat_1	0	0	0	0	0	0	1.68336	1.85524	1.91007	2.15458	1.40174	0	0	0	1.26674	6	intermittent	sw_only		erpe_2018_sw_24hr_WHONDRS-SW48-000093_B_k121_336014__full-cat_2	15.1943	0	0	0	0	0	0	0	0	0	0	0	0	0	0	0	0	1	ephemeral	both
erpe_2018_sw_21hr_WHONDRS-SW48-000092_A_NODE_1803_length_10942_cov_1.798428__full-cat_1	0	0	0	0	0	0	1.80323	1.29899	0	1.92734	1.55626	0	0	1.858	1.91842	6	intermittent	sw_only		erpe_2018_sw_24hr_WHONDRS-SW48-000093_B_k121_341408__full-cat_2	15.4502	0	0	0	0	0	0	0	0	0	0	0	0	0	0	0	0	1	ephemeral	both
erpe_2018_sw_18hr_WHONDRS-SW48-000091_A_NODE_1444_length_13090_cov_1.297308__full-cat_2	0	0	1.92178	0	0	0	2.48596	1.77307	0	0	1.58937	0	0	2.13558	1.4498	6	intermittent	sw_only		erpe_2018_sw_39hr_WHONDRS-SW48-000098_A_NODE_420_length_16612_cov_4.277768__full-cat_1	16.106	0	0	0	0	0	0	0	0	0	0	0	0	0	0	0	0	1	ephemeral	both
erpe_2018_sw_45hr_WHONDRS-SW48-000100_A_NODE_1262_length_10100_cov_2.831244__full-cat_1	0	0	0	0	0	0	0	0.856508	1.57646	0	1.42381	0	3.03005	1.82218	2.81539	6	intermittent	sw_only		erpe_2018_sw_24hr_WHONDRS-SW48-000093_A_NODE_1137_length_10232_cov_3.966155__full-cat_2	16.3299	0	0	0	0	0	0	0	0	0	0	0	0	0	0	0	0	1	ephemeral	both
erpe_2018_sw_18hr_WHONDRS-SW48-000091_B_k121_731289__full-cat_2	0	0	0	0	0	0	2.5068	2.323	1.81195	0	1.76045	0	0	1.54012	1.93673	6	intermittent	sw_only		erpe_2018_sw_33hr_WHONDRS-SW48-000096_A_NODE_311_length_19378_cov_2.727339__full-cat_1	16.8257	0	0	0	0	0	0	0	0	0	0	0	0	0	0	0	0	1	ephemeral	both
erpe_2018_sw_45hr_WHONDRS-SW48-000100_A_NODE_925_length_11959_cov_2.845250__full-cat_1	0	0	0	0	0	0	1.68336	1.80467	1.8839	0	1.31896	0	0	1.54908	3.71602	6	intermittent	sw_only		erpe_2018_sw_21hr_WHONDRS-SW48-000092_B_k121_859448__full-cat_1	0	0	0	0	0	0	17.4737	0	0	0	0	0	0	0	0	0	0	1	ephemeral	both
erpe_2018_sw_42hr_WHONDRS-SW48-000099_B_k121_434117__full-cat_1	0	0	1.86459	0	0	0	0	2.11757	1.49797	0	1.51211	0	0	2.70417	2.62867	6	intermittent	sw_only		erpe_2018_sw_21hr_WHONDRS-SW48-000092_A_NODE_160_length_44954_cov_3.243893__full-cat_1	17.6734	0	0	0	0	0	0	0	0	0	0	0	0	0	0	0	0	1	ephemeral	both
erpe_2018_sw_42hr_WHONDRS-SW48-000099_B_k121_728213__full-cat_2	0	0	1.64724	0	0	0	2.35567	2.32932	1.73999	0	0	0	0	3.60854	1.31434	6	intermittent	sw_only		erpe_2018_sw_0hr_WHONDRS-SW48-000085_F_scaffold_258__full-cat_1	0	17.8992	0	0	0	0	0	0	0	0	0	0	0	0	0	0	0	1	ephemeral	both
erpe_2018_sw_45hr_WHONDRS-SW48-000100_B_k121_83366__full-cat_1	0	0	2.00758	0	0	0	1.93873	1.51706	0	0	1.8046	0	0	2.21617	3.63182	6	intermittent	sw_only		erpe_2018_sw_18hr_WHONDRS-SW48-000091_A_NODE_508_length_23400_cov_3.603876__full-cat_1	18.2652	0	0	0	0	0	0	0	0	0	0	0	0	0	0	0	0	1	ephemeral	both
erpe_2018_sw_21hr_WHONDRS-SW48-000092_B_k121_369020__full-cat_1	0	0	1.67584	0	0	0	2.08987	2.42414	0	0	1.64456	0	0	3.87269	1.41685	6	intermittent	sw_only		erpe_2018_pw_0hr_WHONDRS-PP48-000085_B_k121_845080__full-cat_1	18.3771	0	0	0	0	0	0	0	0	0	0	0	0	0	0	0	0	1	ephemeral	pw_only
erpe_2018_sw_42hr_WHONDRS-SW48-000099_B_k121_1542986__full-cat_2	0	0	1.96182	0	0	0	2.1003	2.0828	0	0	1.81564	0	0	4.21743	1.38024	6	intermittent	sw_only		erpe_2018_pw_18hr_WHONDRS-PP48-000091_B_k121_3588425__full-cat_1	0	0	0	0	0	0	18.5869	0	0	0	0	0	0	0	0	0	0	1	ephemeral	pw_only
erpe_2018_sw_42hr_WHONDRS-SW48-000099_B_k121_389656__full-cat_2	2.23528	0	1.60148	3.09691	0	0	0	1.63716	0	0	0	0	0	4.55769	0.984838	6	intermittent	sw_only		erpe_2018_pw_0hr_WHONDRS-PP48-000085_B_k121_132910__full-cat_1	19.4167	0	0	0	0	0	0	0	0	0	0	0	0	0	0	0	0	1	ephemeral	pw_only
erpe_2018_sw_42hr_WHONDRS-SW48-000099_A_NODE_764_length_16603_cov_1.219653__full-cat_1	0	0	2.05905	0	0	0	2.11593	2.39886	0	0	1.82116	0	0	3.95328	1.94771	6	intermittent	sw_only		erpe_2018_pw_39hr_WHONDRS-PP48-000098_B_k121_973764__full-cat_1	0	0	0	0	0	0	0	0	0	0	0	0	0	19.9008	0	0	0	1	ephemeral	pw_only
erpe_2018_sw_42hr_WHONDRS-SW48-000099_B_k121_676828__full-cat_2	0	0	2.65961	0	0	0	2.67358	2.00695	0	0	2.16883	0	0	2.54299	3.42313	6	intermittent	sw_only		erpe_2018_pw_18hr_WHONDRS-PP48-000091_B_k121_1044597__full_1-cat_1	0	0	0	0	0	0	19.9025	0	0	0	0	0	0	0	0	0	0	1	ephemeral	pw_only
erpe_2018_sw_42hr_WHONDRS-SW48-000099_A_NODE_1595_length_10538_cov_2.480165__full-cat_2	0	0	0	0	0	0	0	1.13464	2.38105	1.89367	1.36863	0	0	5.27403	3.44876	6	intermittent	sw_only		erpe_2018_sw_18hr_WHONDRS-SW48-000091_A_NODE_537_length_22775_cov_2.120496__full-cat_2	20.3764	0	0	0	0	0	0	0	0	0	0	0	0	0	0	0	0	1	ephemeral	both
erpe_2018_sw_42hr_WHONDRS-SW48-000099_B_k121_718794__full-cat_1	0	0	2.36791	0	0	0	2.27749	2.7718	0	0	2.14676	0	0	4.90243	2.5225	6	intermittent	sw_only		erpe_2018_pw_18hr_WHONDRS-PP48-000091_B_k121_4190763__full-cat_1	0	0	0	0	0	0	21.7578	0	0	0	0	0	0	0	0	0	0	1	ephemeral	pw_only
erpe_2018_sw_42hr_WHONDRS-SW48-000099_B_k121_1499066__full-cat_2	0	0	2.93987	0	0	0	2.61104	3.40391	0	0	2.52203	0	0	6.5903	2.38704	6	intermittent	sw_only		erpe_2018_pw_18hr_WHONDRS-PP48-000091_B_k121_4784414__full-cat_2	0	0	0	0	0	0	22.0951	0	0	0	0	0	0	0	0	0	0	1	ephemeral	pw_only
erpe_2018_sw_21hr_WHONDRS-SW48-000092_B_k121_1088667__full-cat_1	4.81956	0	4.06663	0	0	0	3.00191	4.19089	0	0	3.71406	0	0	5.51131	0	6	intermittent	sw_only		erpe_2018_pw_0hr_WHONDRS-PP48-000085_B_k121_551446__full-cat_1	22.1037	0	0	0	0	0	0	0	0	0	0	0	0	0	0	0	0	1	ephemeral	pw_only
erpe_2018_sw_42hr_WHONDRS-SW48-000099_B_k121_244986__full-cat_2	4.28774	0	3.62622	5.22115	0	0	0	3.16687	0	0	2.6324	0	0	9.48698	0	6	intermittent	sw_only		erpe_2018_pw_18hr_WHONDRS-PP48-000091_A_NODE_305_length_13958_cov_1.226737__full-cat_2	0	0	0	0	0	0	22.5337	0	0	0	0	0	0	0	0	0	0	1	ephemeral	pw_only
erpe_2018_sw_18hr_WHONDRS-SW48-000091_B_k121_593055__full-cat_2	0	0	3.94652	0	0	0	5.51914	4.74082	0	0	5.916	0	0	6.062	3.69039	6	intermittent	sw_only		erpe_2018_pw_0hr_WHONDRS-PP48-000085_B_k121_2052936__full_1-cat_1	23.2873	0	0	0	0	0	0	0	0	0	0	0	0	0	0	0	0	1	ephemeral	pw_only
erpe_2018_sw_42hr_WHONDRS-SW48-000099_B_k121_1297149__full-cat_2	5.83332	0	4.31829	7.07706	0	0	0	3.76737	0	0	0	0	0	12.124	2.27355	6	intermittent	sw_only		erpe_2018_sw_39hr_WHONDRS-SW48-000098_A_NODE_297_length_19137_cov_2.141241__full-cat_2	23.4312	0	0	0	0	0	0	0	0	0	0	0	0	0	0	0	0	1	ephemeral	both
erpe_2018_sw_21hr_WHONDRS-SW48-000092_B_k121_809797__full-cat_2	0	0	1.54429	0	0	0	1.76675	1.59608	1.5503	0	1.47348	0	0	1.20882	1.54133	7	intermittent	sw_only		erpe_2018_pw_0hr_WHONDRS-PP48-000085_F_scaffold_279__full-cat_1	23.927	0	0	0	0	0	0	0	0	0	0	0	0	0	0	0	0	1	ephemeral	pw_only
erpe_2018_sw_18hr_WHONDRS-SW48-000091_A_NODE_2149_length_10122_cov_1.117259__full-cat_1	2.31837	0	1.94466	0	0	0	1.80323	1.37484	1.4718	0	0	0	0	1.65205	1.95503	7	intermittent	sw_only		erpe_2018_sw_21hr_WHONDRS-SW48-000092_B_k121_443279__full-cat_1	0	0	0	0	0	0	0	0	0	0	25.6171	0	0	0	0	0	0	1	ephemeral	both
erpe_2018_sw_39hr_WHONDRS-SW48-000098_B_k121_244114__full-cat_2	0	0	1.42418	0	0	0	2.20453	2.16181	0	0	1.46244	0	2.69116	1.61176	1.36193	7	intermittent	sw_only		erpe_2018_pw_0hr_WHONDRS-PP48-000085_B_k121_2223667__0_partial-cat_1	34.2912	0	0	0	0	0	0	0	0	0	0	0	0	0	0	0	0	1	ephemeral	pw_only
erpe_2018_sw_42hr_WHONDRS-SW48-000099_B_k121_1553500__full-cat_1	0	0	1.55573	0	0	0	1.4332	0.960807	1.54375	0	1.58386	0	0	2.44898	3.50002	7	intermittent	sw_only		erpe_2018_pw_18hr_WHONDRS-PP48-000091_B_k121_1144703__full-cat_1	0	0	0	0	0	0	36.4992	0	0	0	0	0	0	0	0	0	0	1	ephemeral	pw_only
erpe_2018_sw_24hr_WHONDRS-SW48-000093_B_k121_453848__full-cat_1	2.10232	0	2.17344	0	0	0	2.02733	2.37357	1.79233	0	1.30792	0	0	0	1.4681	7	intermittent	sw_only		erpe_2018_sw_6hr_WHONDRS-SW48-000087_A_NODE_154_length_41095_cov_12.717169__full-cat_1	0	0	0	0	0	0	37.0051	0	0	0	0	0	0	0	0	0	0	1	ephemeral	both
erpe_2018_sw_45hr_WHONDRS-SW48-000100_A_NODE_1273_length_10052_cov_2.585592__full-cat_1	0	0	0	0	0	0	1.63125	1.65613	1.32135	1.84317	1.15892	0	0	1.50878	4.25787	7	intermittent	sw_only		erpe_2018_sw_27hr_WHONDRS-SW48-000094_A_NODE_97_length_39088_cov_4.387618__full-cat_1	0	0	0	0	0	0	0	0	0	0	39.0372	0	0	0	0	0	0	1	ephemeral	both
erpe_2018_sw_21hr_WHONDRS-SW48-000092_B_k121_279195__full-cat_1	0	0	2.14485	0	0	0	2.39215	1.86788	0	0	1.68871	2.37297	0	1.99231	1.39488	7	intermittent	sw_only		erpe_2018_pw_0hr_WHONDRS-PP48-000085_B_k121_1752990__full-cat_1	40.7048	0	0	0	0	0	0	0	0	0	0	0	0	0	0	0	0	1	ephemeral	pw_only
erpe_2018_sw_21hr_WHONDRS-SW48-000092_A_NODE_1622_length_11786_cov_1.603654__full-cat_2	0	0	2.31643	0	0	0	2.05339	1.89633	1.75308	0	1.7163	0	0	1.79084	2.43464	7	intermittent	sw_only		erpe_2018_pw_27hr_WHONDRS-PP48-000094_A_NODE_200_length_10252_cov_1.275062__full-cat_2	0	0	0	0	0	0	0	0	0	42.2009	0	0	0	0	0	0	0	1	ephemeral	pw_only
erpe_2018_sw_21hr_WHONDRS-SW48-000092_B_k121_1116469__full-cat_2	0	0	1.80739	0	0	0	2.26707	1.98482	2.23714	0	2.32887	0	0	1.61176	2.00995	7	intermittent	sw_only		erpe_2018_pw_18hr_WHONDRS-PP48-000091_B_k121_2625442__full-cat_2	0	0	0	0	0	0	50.4984	0	0	0	0	0	0	0	0	0	0	1	ephemeral	pw_only
erpe_2018_sw_45hr_WHONDRS-SW48-000100_B_k121_950274__full-cat_1	0	0	1.87031	0	0	0	1.2977	1.94374	1.5503	0	1.99224	0	0	1.98783	4.01257	7	intermittent	sw_only		erpe_2018_sw_42hr_WHONDRS-SW48-000099_B_k121_265921__full-cat_1	0	0	0	0	0	0	0	0	52.9945	0	0	0	0	0	0	0	0	1	ephemeral	both
erpe_2018_sw_30hr_WHONDRS-SW48-000095_B_k121_630775__full-cat_1	0	0	1.62436	0	0	0	1.27164	1.48862	0	2.1125	2.60481	0	0	1.34313	4.5654	7	intermittent	sw_only		erpe_2018_pw_18hr_WHONDRS-PP48-000091_A_NODE_48_length_28982_cov_1.315370__full-cat_2	0	0	0	0	0	0	53.0283	0	0	0	0	0	0	0	0	0	0	1	ephemeral	pw_only
erpe_2018_sw_21hr_WHONDRS-SW48-000092_A_NODE_1288_length_13771_cov_2.081281__full-cat_2	0	0	1.88174	0	0	0	2.20974	2.46523	2.23714	0	2.43373	0	0	1.74607	2.05022	7	intermittent	sw_only		erpe_2018_pw_18hr_WHONDRS-PP48-000091_A_NODE_743_length_10091_cov_4.566941__full-cat_1	0	0	0	0	0	0	63.3844	0	0	0	0	0	0	0	0	0	0	1	ephemeral	pw_only
erpe_2018_sw_42hr_WHONDRS-SW48-000099_B_k121_708030__full-cat_2	0	0	2.23064	0	0	0	1.85535	2.13969	2.01473	0	1.88738	0	0	3.25038	1.96968	7	intermittent	sw_only		erpe_2018_pw_18hr_WHONDRS-PP48-000091_A_NODE_13_length_42899_cov_1.834635__full-cat_1	0	0	0	0	0	0	69.4901	0	0	0	0	0	0	0	0	0	0	1	ephemeral	pw_only
erpe_2018_sw_42hr_WHONDRS-SW48-000099_B_k121_412923__full-cat_1	2.28513	0	2.50518	0	0	0	1.42799	2.10492	0	0	1.45141	0	0	5.35014	1.46444	7	intermittent	sw_only		erpe_2018_pw_27hr_WHONDRS-PP48-000094_B_k121_880602__full-cat_1	0	0	0	0	0	0	0	0	0	71.0012	0	0	0	0	0	0	0	1	ephemeral	pw_only
erpe_2018_sw_30hr_WHONDRS-SW48-000095_B_k121_499529__full-cat_1	0	0	2.12197	0	0	0	2.32961	1.9785	2.60999	0	2.82003	0	0	1.89829	3.22177	7	intermittent	sw_only		erpe_2018_pw_18hr_WHONDRS-PP48-000091_A_NODE_292_length_14223_cov_3.725028__full-cat_2	0	0	0	0	0	0	74.4488	0	0	0	0	0	0	0	0	0	0	1	ephemeral	pw_only
erpe_2018_sw_45hr_WHONDRS-SW48-000100_B_k121_176627__full-cat_1	0	0	2.95703	0	0	0	1.86056	2.22503	1.9624	0	1.70527	0	0	2.42211	3.90274	7	intermittent	sw_only		erpe_2018_pw_18hr_WHONDRS-PP48-000091_B_k121_2245034__full-cat_1	0	0	0	0	0	0	74.5838	0	0	0	0	0	0	0	0	0	0	1	ephemeral	pw_only
erpe_2018_sw_45hr_WHONDRS-SW48-000100_B_k121_22765__full-cat_1	2.21035	0	2.67677	0	0	0	1.91789	1.3622	0	0	2.15228	0	0	2.23407	4.56906	7	intermittent	sw_only		erpe_2018_pw_18hr_WHONDRS-PP48-000091_A_NODE_393_length_12744_cov_4.469922__full-cat_1	0	0	0	0	0	0	78.1595	0	0	0	0	0	0	0	0	0	0	1	ephemeral	pw_only
erpe_2018_sw_42hr_WHONDRS-SW48-000099_A_NODE_955_length_14549_cov_2.005547__full-cat_2	0	0	2.04189	0	0	0	2.4599	2.31352	0	0	2.84763	0	2.99018	3.02204	1.74635	7	intermittent	sw_only		erpe_2018_sw_18hr_WHONDRS-SW48-000091_A_NODE_160_length_41108_cov_2.172055__full-cat_1	0	0	0	0	0	0	0	0	0	0	79.943	0	0	0	0	0	0	1	ephemeral	both
erpe_2018_sw_45hr_WHONDRS-SW48-000100_A_NODE_692_length_13775_cov_4.560082__full-cat_1	0	0	2.31071	0	0	0	1.79802	2.5474	1.91007	0	2.11365	0	0	2.21169	4.60201	7	intermittent	sw_only		erpe_2018_pw_39hr_WHONDRS-PP48-000098_B_k121_1231084__full-cat_1	0	0	0	0	0	0	0	0	0	0	0	0	0	80.8978	0	0	0	1	ephemeral	pw_only
erpe_2018_sw_21hr_WHONDRS-SW48-000092_B_k121_1174763__full-cat_2	0	0	2.13913	0	0	0	3.02276	3.69152	2.89127	0	1.99775	0	0	1.88038	2.06486	7	intermittent	sw_only		erpe_2018_pw_18hr_WHONDRS-PP48-000091_A_NODE_25_length_36744_cov_1.720294__full-cat_1	0	0	0	0	0	0	89.7636	0	0	0	0	0	0	0	0	0	0	1	ephemeral	pw_only
erpe_2018_sw_45hr_WHONDRS-SW48-000100_B_k121_960388__full-cat_1	0	0	2.15628	0	0	0	1.75111	1.96902	2.3418	0	2.59377	0	0	3.48766	4.06383	7	intermittent	sw_only		erpe_2018_pw_18hr_WHONDRS-PP48-000091_B_k121_1391797__full-cat_1	0	0	0	0	0	0	100.086	0	0	0	0	0	0	0	0	0	0	1	ephemeral	pw_only
erpe_2018_sw_42hr_WHONDRS-SW48-000099_A_NODE_981_length_14350_cov_1.753638__full-cat_1	0	0	1.81883	0	0	0	2.57977	2.92351	0	0	2.96352	0	3.02008	3.02204	2.10514	7	intermittent	sw_only		erpe_2018_pw_45hr_WHONDRS-PP48-000100_A_NODE_9_length_27305_cov_2.067040__full-cat_1	0	0	0	0	0	0	0	0	0	0	0	0	0	0	0	105.959	0	1	ephemeral	pw_only
erpe_2018_sw_21hr_WHONDRS-SW48-000092_B_k121_461546__full-cat_2	0	0	2.48802	0	0	0	3.36152	3.21428	3.0548	0	2.38958	0	0	2.10424	2.88495	7	intermittent	sw_only		erpe_2018_pw_18hr_WHONDRS-PP48-000091_F_scaffold_13__full-cat_1	0	0	0	0	0	0	246.487	0	0	0	0	0	0	0	0	0	0	1	ephemeral	pw_only
erpe_2018_sw_21hr_WHONDRS-SW48-000092_A_NODE_1121_length_15046_cov_2.476573__full-cat_2	2.99145	0	2.93415	0	0	0	1.95437	2.57585	0	0	1.82116	0	0	6.45151	1.72438	7	intermittent	sw_only		erpe_2018_pw_18hr_WHONDRS-PP48-000091_A_NODE_9_length_53871_cov_6.905869__full-cat_1	0	0	0	0	0	0	515.508	0	0	0	0	0	0	0	0	0	0	1	ephemeral	pw_only
erpe_2018_sw_18hr_WHONDRS-SW48-000091_B_k121_249831__full-cat_2	0	0	3.15721	0	0	0	4.32046	1.91213	2.24368	0	2.21298	0	0	5.56952	2.11246	7	intermittent	sw_only		erpe_2018_pw_27hr_WHONDRS-PP48-000094_B_k121_600546__full-cat_1	0	0	0	0	0	0	0	0	0	591.553	0	0	0	0	0	0	0	1	ephemeral	pw_only
erpe_2018_sw_45hr_WHONDRS-SW48-000100_B_k121_765138__full-cat_1	0	0	3.03138	0	0	0	3.52829	2.36725	2.95014	0	2.96352	0	0	2.55643	4.46289	7	intermittent	sw_only		erpe_2018_pw_18hr_WHONDRS-PP48-000091_A_NODE_19_length_39274_cov_13.570491__full-cat_1	0	0	0	0	0	0	743.544	0	0	0	0	0	0	0	0	0	0	1	ephemeral	pw_only
erpe_2018_sw_45hr_WHONDRS-SW48-000100_B_k121_802546__full-cat_1	0	0	2.91699	0	0	0	2.684	2.64222	3.06134	0	3.40501	0	0	3.69809	4.48852	7	intermittent	sw_only		erpe_2018_pw_9hr_WHONDRS-PP48-000088_A_NODE_6_length_41943_cov_8.575617__full-cat_1	0	0	0	889.445	0	0	0	0	0	0	0	0	0	0	0	0	0	1	ephemeral	pw_only
erpe_2018_sw_45hr_WHONDRS-SW48-000100_B_k121_835626__full-cat_2	0	0	2.22492	0	0	0	2.35045	3.10682	3.18563	0	2.19643	0	0	3.17427	6.82796	7	intermittent	sw_only		erpe_2018_sw_39hr_WHONDRS-SW48-000098_F_scaffold_768__full-cat_2	4.23841	0	0	0	0	0	0	6.77505	0	0	0	0	0	0	0	0	0	2	ephemeral	both
erpe_2018_sw_45hr_WHONDRS-SW48-000100_B_k121_906513__full-cat_1	0	0	3.04854	0	0	0	2.47553	2.52844	3.50615	0	3.54298	0	0	3.39812	5.18779	7	intermittent	sw_only		erpe_2018_sw_21hr_WHONDRS-SW48-000092_B_k121_252916__full-cat_1	0	0	0	0	0	0	0	8.7148	0	0	0	0	0	6.3713	0	0	0	2	ephemeral	both
erpe_2018_sw_21hr_WHONDRS-SW48-000092_B_k121_1278042__full-cat_1	0	0	2.40795	0	0	0	2.98106	4.69341	2.96977	0	2.41165	0	0	3.39812	4.90588	7	intermittent	sw_only		erpe_2018_sw_18hr_WHONDRS-SW48-000091_B_k121_107945__full-cat_1	5.18206	0	0	0	0	0	0	0	0	0	10.5662	0	0	0	0	0	0	2	ephemeral	both
erpe_2018_sw_30hr_WHONDRS-SW48-000095_B_k121_651794__full-cat_1	0	0	3.98083	0	0	0	3.26771	3.0278	3.63044	0	3.82443	0	0	3.58168	6.53507	7	intermittent	sw_only		erpe_2018_pw_18hr_WHONDRS-PP48-000091_B_k121_56538__full-cat_2	6.02974	0	0	0	0	0	10.3898	0	0	0	0	0	0	0	0	0	0	2	ephemeral	both
erpe_2018_sw_42hr_WHONDRS-SW48-000099_B_k121_645855__full-cat_1	6.32359	0	5.27346	8.37396	0	0	0	4.92729	0	0	4.25489	0	0	13.785	3.74897	7	intermittent	sw_only		erpe_2018_sw_9hr_WHONDRS-SW48-000088_B_k121_74802__full-cat_2	0	0	0	0	0	0	12.7511	0	0	0	0	0	0	6.16823	0	0	0	2	ephemeral	both
erpe_2018_sw_45hr_WHONDRS-SW48-000100_A_NODE_79_length_39602_cov_3.443141__full-cat_1	0	0	0	0	0	0	6.29046	6.024	6.90765	9.1822	5.65663	0	0	6.02618	21.077	7	intermittent	sw_only		erpe_2018_sw_12hr_WHONDRS-SW48-000089_F_scaffold_625__full-cat_1	7.59716	0	0	0	0	0	0	0	0	0	11.9592	0	0	0	0	0	0	2	ephemeral	both
erpe_2018_sw_45hr_WHONDRS-SW48-000100_B_k121_1046771__full-cat_1	0	0	1.23543	0	0	0	1.37588	1.29899	1.4718	1.91892	1.50108	0	0	1.8177	2.03924	8	intermittent	sw_only		erpe_2018_sw_45hr_WHONDRS-SW48-000100_B_k121_223169__full-cat_2	12.1075	0	0	0	0	0	7.455	0	0	0	0	0	0	0	0	0	0	2	ephemeral	both
erpe_2018_sw_24hr_WHONDRS-SW48-000093_B_k121_151271__full-cat_2	2.04416	0	1.71588	0	0	0	1.98043	1.96902	1.4718	1.76743	1.27481	0	0	0	1.24111	8	intermittent	sw_only		erpe_2018_pw_0hr_WHONDRS-PP48-000085_B_k121_1630086__full-cat_2	9.43647	0	0	0	0	0	10.4235	0	0	0	0	0	0	0	0	0	0	2	ephemeral	pw_only
erpe_2018_pw_0hr_WHONDRS-PP48-000085_A_NODE_1065_length_10706_cov_3.972304__full-cat_1	0	0	1.38986	0	3.16929	0	1.19868	1.05246	2.3745	2.4744	1.32448	0	0	1.07898	0	8	intermittent	both		erpe_2018_sw_0hr_WHONDRS-SW48-000085_A_NODE_952_length_12435_cov_4.592054__full-cat_1	11.8676	0	0	0	0	0	8.80432	0	0	0	0	0	0	0	0	0	0	2	ephemeral	both
erpe_2018_sw_21hr_WHONDRS-SW48-000092_B_k121_645068__full-cat_2	0	0	1.70444	0	0	0	2.0586	2.36093	1.85774	1.75059	1.69423	0	2.47188	0.993917	0	8	intermittent	sw_only		erpe_2018_sw_30hr_WHONDRS-SW48-000095_B_k121_354938__full-cat_2	13.243	0	0	0	0	0	8.2646	0	0	0	0	0	0	0	0	0	0	2	ephemeral	both
erpe_2018_sw_42hr_WHONDRS-SW48-000099_B_k121_374183__full-cat_2	1.81149	0	1.68728	0	0	0	1.58434	2.14285	1.56338	0	1.40726	0	0	3.29962	1.78662	8	intermittent	sw_only		erpe_2018_pw_0hr_WHONDRS-PP48-000085_B_k121_1306047__full-cat_2	9.38849	12.7222	0	0	0	0	0	0	0	0	0	0	0	0	0	0	0	2	ephemeral	pw_only
erpe_2018_sw_42hr_WHONDRS-SW48-000099_B_k121_38379__full-cat_1	0	0	1.99614	0	0	0	1.58434	1.54551	1.43255	1.86001	1.7163	0	0	1.98336	3.19981	8	intermittent	sw_only		erpe_2018_sw_12hr_WHONDRS-SW48-000089_A_NODE_948_length_11202_cov_2.635034__full-cat_2	14.1067	0	0	0	0	0	8.0622	0	0	0	0	0	0	0	0	0	0	2	ephemeral	both
erpe_2018_sw_6hr_WHONDRS-SW48-000087_B_k121_953660__full-cat_1	2.26852	0	2.72252	0	0	0	1.91789	1.72566	1.79233	0	1.39622	0	0	1.9744	2.00995	8	intermittent	sw_only		erpe_2018_pw_0hr_WHONDRS-PP48-000085_B_k121_1158749__full-cat_1	7.30927	15.0904	0	0	0	0	0	0	0	0	0	0	0	0	0	0	0	2	ephemeral	pw_only
erpe_2018_sw_42hr_WHONDRS-SW48-000099_B_k121_1079744__full-cat_2	2.04416	0	1.87602	0	0	0	1.60519	2.26295	0	2.062	1.87634	0	0	3.01309	1.86716	8	intermittent	sw_only		erpe_2018_sw_39hr_WHONDRS-SW48-000098_B_k121_424305__full-cat_2	15.0184	0	0	0	0	0	7.58993	0	0	0	0	0	0	0	0	0	0	2	ephemeral	both
erpe_2018_sw_45hr_WHONDRS-SW48-000100_B_k121_1073962__full-cat_1	1.72008	0	2.10481	0	0	0	1.88141	1.94374	1.65496	0	2.05294	0	0	2.2296	3.28767	8	intermittent	sw_only		erpe_2018_sw_21hr_WHONDRS-SW48-000092_B_k121_968817__full-cat_1	7.34125	0	0	0	0	0	0	0	0	0	15.3227	0	0	0	0	0	0	2	ephemeral	both
erpe_2018_sw_45hr_WHONDRS-SW48-000100_A_NODE_1071_length_11107_cov_1.959563__full-cat_1	0	0	0	0	0	0	1.30812	1.92477	2.33526	2.52489	1.28585	0	2.2825	1.47297	3.74897	8	intermittent	sw_only		erpe_2018_sw_15hr_WHONDRS-SW48-000090_A_NODE_930_length_10984_cov_2.635719__full-cat_2	4.03049	0	0	0	0	0	0	0	18.6775	0	0	0	0	0	0	0	0	2	ephemeral	both
erpe_2018_sw_21hr_WHONDRS-SW48-000092_A_NODE_1504_length_12288_cov_2.080339__full-cat_2	0	0	2.07621	0	0	0	2.8612	2.40834	2.36142	0	1.84875	0	2.99018	1.49088	2.33212	8	intermittent	sw_only		erpe_2018_pw_18hr_WHONDRS-PP48-000091_B_k121_880835__full-cat_2	4.33438	0	0	0	0	0	18.6881	0	0	0	0	0	0	0	0	0	0	2	ephemeral	pw_only
erpe_2018_sw_42hr_WHONDRS-SW48-000099_B_k121_1647929__full-cat_1	2.58428	0	2.09909	0	0	0	1.80323	2.47787	1.66804	0	2.01983	0	0	3.88613	2.22961	8	intermittent	sw_only		erpe_2018_pw_0hr_WHONDRS-PP48-000085_B_k121_1548123__full-cat_1	9.75635	13.4382	0	0	0	0	0	0	0	0	0	0	0	0	0	0	0	2	ephemeral	pw_only
erpe_2018_sw_45hr_WHONDRS-SW48-000100_A_NODE_898_length_12111_cov_2.075184__full-cat_1	0	3.15391	2.06477	0	0	0	1.76154	1.84576	2.41375	0	1.95361	0	0	2.00574	3.9723	8	intermittent	sw_only		erpe_2018_sw_18hr_WHONDRS-SW48-000091_B_k121_102415__full-cat_2	0	0	0	0	0	0	0	13.7469	0	0	0	0	0	10.8388	0	0	0	2	ephemeral	both
erpe_2018_sw_6hr_WHONDRS-SW48-000087_B_k121_700398__full-cat_2	3.15764	3.62464	2.70536	0	2.91453	0	1.58434	1.34639	0	2.21349	1.63352	0	0	0	0	8	intermittent	sw_only		erpe_2018_pw_18hr_WHONDRS-PP48-000091_B_k121_2081641__full-cat_2	0	0	0	0	0	0	16.3268	0	0	0	0	0	0	8.35123	0	0	0	2	ephemeral	pw_only
erpe_2018_sw_45hr_WHONDRS-SW48-000100_B_k121_1146785__full-cat_1	2.1688	0	2.55666	0	0	0	1.94395	1.59924	1.80541	0	2.12468	0	0	2.35048	4.66425	8	intermittent	sw_only		erpe_2018_sw_12hr_WHONDRS-SW48-000089_B_k121_475004__full-cat_2	0	0	0	0	0	0	0	0	15.4145	0	10.0566	0	0	0	0	0	0	2	ephemeral	both
erpe_2018_sw_18hr_WHONDRS-SW48-000091_A_NODE_1945_length_10816_cov_1.290486__full-cat_1	0	0	2.53378	0	0	0	1.75111	2.39886	1.70075	0	2.17987	2.53051	0	2.27885	3.86613	8	intermittent	both		erpe_2018_pw_18hr_WHONDRS-PP48-000091_B_k121_3257115__full-cat_1	4.62227	0	0	0	0	0	20.8808	0	0	0	0	0	0	0	0	0	0	2	ephemeral	pw_only
erpe_2018_sw_24hr_WHONDRS-SW48-000093_B_k121_89637__full-cat_1	0	0	2.66533	0	2.99605	0	3.02797	2.22503	2.65578	0	2.52755	0	0	1.61176	1.7134	8	intermittent	both		erpe_2018_pw_0hr_WHONDRS-PP48-000085_A_NODE_881_length_11596_cov_1.556282__full-cat_1	12.9871	13.6585	0	0	0	0	0	0	0	0	0	0	0	0	0	0	0	2	ephemeral	pw_only
erpe_2018_sw_45hr_WHONDRS-SW48-000100_A_NODE_788_length_12920_cov_2.248964__full-cat_1	2.21866	0	2.25924	0	0	0	1.79802	2.25347	2.09323	0	2.20746	0	0	2.46241	4.42628	8	intermittent	sw_only		erpe_2018_pw_0hr_WHONDRS-PP48-000085_B_k121_1844398__full-cat_1	10.8759	0	0	0	0	0	0	0	15.8083	0	0	0	0	0	0	0	0	2	ephemeral	pw_only
erpe_2018_sw_30hr_WHONDRS-SW48-000095_A_NODE_1179_length_13641_cov_1.440358__full-cat_1	0	0	2.2192	0	0	0	1.91268	2.60113	1.92969	0	2.07502	2.83574	0	1.96097	4.28716	8	intermittent	both		erpe_2018_sw_15hr_WHONDRS-SW48-000090_B_k121_95835__full-cat_2	0	0	0	0	0	0	18.4857	0	0	0	0	0	0	8.5543	0	0	0	2	ephemeral	both
erpe_2018_sw_45hr_WHONDRS-SW48-000100_A_NODE_949_length_11801_cov_3.696419__full-cat_1	0	0	1.69872	0	0	0	1.87619	1.78571	1.5503	2.8363	2.61033	0	0	1.63414	5.8358	8	intermittent	sw_only		erpe_2018_pw_18hr_WHONDRS-PP48-000091_B_k121_2441236__full-cat_1	0	0	0	0	0	0	19.6664	0	0	0	0	0	0	7.71664	0	0	0	2	ephemeral	pw_only
erpe_2018_sw_45hr_WHONDRS-SW48-000100_A_NODE_968_length_11696_cov_2.177889__full-cat_1	0	0	2.43654	0	0	0	2.19932	2.2029	2.42029	2.26399	2.1578	0	0	2.60567	3.92471	8	intermittent	sw_only		erpe_2018_sw_9hr_WHONDRS-SW48-000088_B_k121_244671__full-cat_2	0	0	0	0	0	0	19.9025	0	0	0	0	0	0	7.76741	0	0	0	2	ephemeral	both
erpe_2018_sw_21hr_WHONDRS-SW48-000092_B_k121_298540__full-cat_2	0	0	2.33931	0	0	0	3.79929	3.37863	2.51187	0	2.47788	0	3.67792	1.46401	1.66946	8	intermittent	sw_only		erpe_2018_sw_6hr_WHONDRS-SW48-000087_B_k121_112654__full-cat_2	16.122	12.3367	0	0	0	0	0	0	0	0	0	0	0	0	0	0	0	2	ephemeral	both
erpe_2018_sw_42hr_WHONDRS-SW48-000099_B_k121_348378__full-cat_2	0	0	2.36219	0	0	0	2.74654	2.91086	0	2.65956	2.99111	0	3.36893	3.11159	2.0612	8	intermittent	sw_only		erpe_2018_pw_0hr_WHONDRS-PP48-000085_B_k121_513142__full-cat_1	12.1395	17.3485	0	0	0	0	0	0	0	0	0	0	0	0	0	0	0	2	ephemeral	pw_only
erpe_2018_sw_45hr_WHONDRS-SW48-000100_B_k121_266174__full-cat_2	4.75308	0	2.162	0	0	0	0	1.35271	2.01473	4.93196	3.15667	0	0	1.2312	2.75681	8	intermittent	sw_only		erpe_2018_pw_9hr_WHONDRS-PP48-000088_B_k121_75853__full-cat_2	0	0	0	24.3321	5.53834	0	0	0	0	0	0	0	0	0	0	0	0	2	ephemeral	pw_only
erpe_2018_sw_21hr_WHONDRS-SW48-000092_B_k121_687021__full-cat_1	0	0	2.03045	0	0	0	2.24101	2.91402	2.28947	0	2.47236	0	3.15962	2.33257	5.18779	8	intermittent	sw_only		erpe_2018_sw_18hr_WHONDRS-SW48-000091_A_NODE_654_length_20767_cov_5.646948__full-cat_2	9.24454	0	0	0	0	0	0	0	0	0	20.9965	0	0	0	0	0	0	2	ephemeral	both
erpe_2018_sw_42hr_WHONDRS-SW48-000099_B_k121_1075139__full-cat_2	3.31552	0	2.17344	3.80126	0	0	2.36088	2.59797	0	0	2.1302	0	0	5.18896	1.26674	8	intermittent	sw_only		erpe_2018_pw_0hr_WHONDRS-PP48-000085_A_NODE_559_length_14090_cov_1.674712__full-cat_2	13.1791	0	0	0	0	0	0	0	17.4398	0	0	0	0	0	0	0	0	2	ephemeral	pw_only
erpe_2018_sw_45hr_WHONDRS-SW48-000100_B_k121_589825__full-cat_2	0	0	2.89983	0	0	0	2.48075	2.73071	2.95668	0	2.19643	3.15083	0	2.9728	4.77042	8	intermittent	sw_only		erpe_2018_sw_42hr_WHONDRS-SW48-000099_B_k121_438448__full-cat_1	0	0	0	0	0	0	0	18.8914	0	0	0	0	0	12.2349	0	0	0	2	ephemeral	both
erpe_2018_sw_3hr_WHONDRS-SW48-000086_A_NODE_568_length_12343_cov_1.469630__full-cat_1	2.58428	9.06161	2.95703	0	3.47501	0	1.87098	1.73198	2.9436	0	0	0	0	0	1.84154	8	intermittent	sw_only		erpe_2018_pw_18hr_WHONDRS-PP48-000091_B_k121_1992747__full-cat_2	0	0	0	0	0	0	22.7361	0	0	0	0	0	0	8.60507	0	0	0	2	ephemeral	pw_only
erpe_2018_sw_42hr_WHONDRS-SW48-000099_B_k121_612380__full-cat_2	3.89719	0	3.10002	5.13171	0	0	2.41299	3.83058	0	0	2.33439	0	0	6.11572	1.39854	8	intermittent	sw_only		erpe_2018_pw_18hr_WHONDRS-PP48-000091_B_k121_1355830__full-cat_2	0	0	0	15.4183	0	0	16.4955	0	0	0	0	0	0	0	0	0	0	2	ephemeral	pw_only
erpe_2018_sw_42hr_WHONDRS-SW48-000099_B_k121_934267__full-cat_2	3.88888	0	3.37456	4.17021	0	0	1.99606	3.14791	0	0	2.69862	0	0	7.94686	2.13076	8	intermittent	sw_only		erpe_2018_pw_0hr_WHONDRS-PP48-000085_B_k121_941895__full-cat_2	16.4738	0	0	0	0	0	16.0232	0	0	0	0	0	0	0	0	0	0	2	ephemeral	pw_only
erpe_2018_sw_45hr_WHONDRS-SW48-000100_B_k121_617672__full-cat_1	0	0	4.31257	0	0	0	2.88204	3.85903	3.3557	3.55169	2.93041	0	0	4.28459	7.30025	8	intermittent	sw_only		erpe_2018_sw_33hr_WHONDRS-SW48-000096_A_NODE_774_length_12021_cov_2.562132__full-cat_2	18.729	0	14.4257	0	0	0	0	0	0	0	0	0	0	0	0	0	0	2	ephemeral	both
erpe_2018_sw_18hr_WHONDRS-SW48-000091_B_k121_590168__full-cat_2	3.58143	8.49673	4.85593	0	0	0	2.56934	0	0	5.75676	3.59265	0	3.83739	0	1.21549	8	intermittent	sw_only		erpe_2018_pw_0hr_WHONDRS-PP48-000085_B_k121_1676554__full-cat_1	16.7297	0	0	0	0	0	17.1027	0	0	0	0	0	0	0	0	0	0	2	ephemeral	pw_only
erpe_2018_sw_30hr_WHONDRS-SW48-000095_B_k121_726131__full-cat_2	3.49833	9.19106	5.5194	0	0	0	2.04818	0	0	6.7583	3.81891	0	3.85733	0	1.15325	8	intermittent	sw_only		erpe_2018_sw_33hr_WHONDRS-SW48-000096_A_NODE_340_length_18649_cov_4.125094__full-cat_2	19.9605	0	0	0	0	0	14.9437	0	0	0	0	0	0	0	0	0	0	2	ephemeral	both
erpe_2018_sw_42hr_WHONDRS-SW48-000099_B_k121_624750__full-cat_1	5.35137	0	4.34117	5.69072	0	0	3.91395	5.26231	0	0	3.5485	0	0	8.83332	3.83318	8	intermittent	sw_only		erpe_2018_sw_6hr_WHONDRS-SW48-000087_B_k121_1100527__full-cat_1	8.79671	0	0	0	0	0	0	0	0	0	26.1607	0	0	0	0	0	0	2	ephemeral	both
erpe_2018_sw_42hr_WHONDRS-SW48-000099_A_NODE_323_length_26767_cov_2.588739__full-cat_2	5.81671	0	5.29062	6.36153	0	0	3.8931	5.29708	0	0	3.79684	0	0	12.1956	2.79709	8	intermittent	sw_only		erpe_2018_pw_12hr_WHONDRS-PP48-000089_A_NODE_54_length_11615_cov_1.131093__full-cat_1	0	0	0	27.223	7.80096	0	0	0	0	0	0	0	0	0	0	0	0	2	ephemeral	pw_only
erpe_2018_sw_45hr_WHONDRS-SW48-000100_A_NODE_122_length_33055_cov_3.216199__full-cat_1	0	0	4.16958	0	0	0	5.39927	4.88305	5.06953	0	6.08708	7.9263	0	8.83332	12.6345	8	intermittent	sw_only		erpe_2018_pw_18hr_WHONDRS-PP48-000091_B_k121_3436931__full-cat_2	0	0	0	17.6468	0	0	21.0832	0	0	0	0	0	0	0	0	0	0	2	ephemeral	pw_only
erpe_2018_sw_42hr_WHONDRS-SW48-000099_B_k121_1594329__full-cat_1	12.9131	0	9.94064	0	0	0	10.9601	13.6251	8.28787	0	9.13338	0	0	20.1111	10.8955	8	intermittent	sw_only		erpe_2018_sw_27hr_WHONDRS-SW48-000094_A_NODE_454_length_18539_cov_9.164404__full-cat_1	16.6818	0	22.4199	0	0	0	0	0	0	0	0	0	0	0	0	0	0	2	ephemeral	both
erpe_2018_sw_42hr_WHONDRS-SW48-000099_B_k121_375837__full-cat_2	1.86135	0	2.21348	0	0	0	1.73027	1.85208	1.39985	1.78426	2.08605	0	0	2.49375	2.66162	9	intermittent	both		erpe_2018_pw_18hr_WHONDRS-PP48-000091_B_k121_637892__full-cat_1	0	0	0	0	0	0	32.9234	0	0	0	0	0	0	13.6057	0	0	0	2	ephemeral	pw_only
erpe_2018_sw_18hr_WHONDRS-SW48-000091_A_NODE_1851_length_11176_cov_2.216219__full-cat_2	0	0	1.4013	0	0	0	2.96022	2.52528	1.53721	1.98625	1.88186	0	2.54165	1.7998	1.60356	9	intermittent	sw_only		erpe_2018_pw_18hr_WHONDRS-PP48-000091_B_k121_1071811__full-cat_1	0	0	0	21.9832	0	0	32.6199	0	0	0	0	0	0	0	0	0	0	2	ephemeral	pw_only
erpe_2018_sw_18hr_WHONDRS-SW48-000091_B_k121_320765__full-cat_1	2.20204	2.3772	2.18488	0	0	0	1.84492	1.37484	1.86428	0	1.95912	0	0	1.73712	2.76047	9	intermittent	sw_only		erpe_2018_pw_18hr_WHONDRS-PP48-000091_B_k121_1474021__full-cat_1	0	0	0	24.6934	0	0	46.2143	0	0	0	0	0	0	0	0	0	0	2	ephemeral	pw_only
erpe_2018_sw_21hr_WHONDRS-SW48-000092_A_NODE_1800_length_10951_cov_1.707687__full-cat_1	1.97768	0	1.78451	0	0	0	2.59019	2.36093	2.23059	2.03675	1.7439	0	0	1.50878	2.1747	9	intermittent	sw_only		erpe_2018_pw_45hr_WHONDRS-PP48-000100_B_k121_171329__full-cat_1	0	0	0	0	0	0	0	0	0	0	12.5707	0	0	0	0	59.2152	0	2	ephemeral	pw_only
erpe_2018_sw_42hr_WHONDRS-SW48-000099_A_NODE_1639_length_10270_cov_1.771369__full-cat_2	2.02754	0	1.77307	0	0	0	1.60519	2.46523	1.76616	0	1.37415	2.30404	0	3.60854	1.68411	9	intermittent	sw_only		erpe_2018_pw_0hr_WHONDRS-PP48-000085_A_NODE_106_length_28797_cov_2.601012__full-cat_1	35.6826	0	36.545	0	0	0	0	0	0	0	0	0	0	0	0	0	0	2	ephemeral	pw_only
erpe_2018_sw_42hr_WHONDRS-SW48-000099_A_NODE_1561_length_10658_cov_1.301111__full-cat_1	0	2.55373	2.01329	0	0	0	1.39151	2.40518	1.60917	2.22191	1.66664	0	0	2.6594	2.49321	9	intermittent	sw_only		erpe_2018_pw_48hr_WHONDRS-PP48-000101_B_k121_268004__full-cat_2	0	0	0	0	0	0	0	0	0	0	0	0	0	0	14.4938	0	68.0883	2	ephemeral	pw_only
erpe_2018_sw_42hr_WHONDRS-SW48-000099_B_k121_800275__full-cat_2	2.18542	2.6008	1.55001	0	0	0	1.73027	2.12705	0	2.34815	1.98672	0	0	3.00861	1.75001	9	intermittent	sw_only		erpe_2018_pw_0hr_WHONDRS-PP48-000085_B_k121_473782__full-cat_1	40.081	43.7842	0	0	0	0	0	0	0	0	0	0	0	0	0	0	0	2	ephemeral	pw_only
erpe_2018_sw_18hr_WHONDRS-SW48-000091_B_k121_69691__full-cat_2	0	0	1.6358	0	0	2.85576	3.99734	1.52022	0	2.01992	2.00327	2.32373	0	1.34313	1.80859	9	intermittent	both		erpe_2018_pw_48hr_WHONDRS-PP48-000101_A_NODE_43_length_11991_cov_1.386716__full-cat_1	0	0	0	0	0	0	0	0	0	0	0	0	0	0	16.1717	0	76.7947	2	ephemeral	pw_only
erpe_2018_sw_6hr_WHONDRS-SW48-000087_B_k121_889777__full-cat_2	2.15218	0	2.68821	0	2.43557	0	2.17847	1.71302	1.57646	0	1.5673	0	0	2.01022	3.38286	9	intermittent	sw_only		erpe_2018_pw_39hr_WHONDRS-PP48-000098_A_NODE_8_length_39140_cov_2.185656__full-cat_1	0	0	0	0	0	0	29.3815	0	0	0	0	0	0	93.0058	0	0	0	2	ephemeral	pw_only
erpe_2018_sw_45hr_WHONDRS-SW48-000100_B_k121_916414__full-cat_1	0	0	1.77879	0	0	0	2.21495	2.23135	1.97548	2.75214	1.78805	0	2.76093	1.54908	3.39018	9	intermittent	sw_only		erpe_2018_pw_18hr_WHONDRS-PP48-000091_A_NODE_62_length_25864_cov_2.035163__full-cat_1	0	0	0	63.3597	0	0	74.9211	0	0	0	0	0	0	0	0	0	0	2	ephemeral	both
erpe_2018_sw_45hr_WHONDRS-SW48-000100_B_k121_1628702__full-cat_2	0	0	0	0	0	0	1.63125	1.24526	2.10631	2.12091	1.73286	2.32373	2.96028	1.72816	4.70818	9	intermittent	sw_only		erpe_2018_pw_0hr_WHONDRS-PP48-000085_A_NODE_22_length_59248_cov_2.165897__full-cat_1	88.5429	88.5047	0	0	0	0	0	0	0	0	0	0	0	0	0	0	0	2	ephemeral	pw_only
erpe_2018_sw_45hr_WHONDRS-SW48-000100_A_NODE_1102_length_10971_cov_2.727499__full-cat_1	0	0	1.49853	0	0	0	1.89704	1.70037	1.79233	0	1.88186	2.24496	2.2526	2.97727	4.5178	9	intermittent	sw_only		erpe_2018_pw_0hr_WHONDRS-PP48-000085_A_NODE_25_length_55409_cov_3.546815__full-cat_1	130.431	82.061	0	0	0	0	0	0	0	0	0	0	0	0	0	0	0	2	ephemeral	pw_only
erpe_2018_sw_21hr_WHONDRS-SW48-000092_B_k121_287419__full-cat_2	0	0	2.32215	0	0	0	2.50159	3.04993	2.1521	2.24716	1.79908	0	2.81077	1.62967	3.07899	9	intermittent	sw_only		erpe_2018_sw_42hr_WHONDRS-SW48-000099_A_NODE_209_length_33926_cov_1.798899__full-cat_1	0	0	0	0	0	0	0	0	0	0	0	0	0	0	41.1959	0	171.783	2	ephemeral	both
erpe_2018_sw_21hr_WHONDRS-SW48-000092_B_k121_98557__full-cat_2	0	0	2.32787	0	0	0	2.59019	2.85714	2.42683	2.4744	1.90394	0	2.65129	1.63414	2.79709	9	intermittent	sw_only		erpe_2018_pw_18hr_WHONDRS-PP48-000091_B_k121_2393019__full-cat_1	0	0	0	102.207	0	0	116.379	0	0	0	0	0	0	0	0	0	0	2	ephemeral	both
erpe_2018_sw_45hr_WHONDRS-SW48-000100_B_k121_280667__full-cat_1	2.57597	0	3.2716	0	0	0	2.69964	1.84892	1.81849	0	2.11365	2.36312	0	2.23407	3.47805	9	intermittent	sw_only		erpe_2018_pw_0hr_WHONDRS-PP48-000085_A_NODE_15_length_66552_cov_2.660565__full-cat_1	119.155	173.54	0	0	0	0	0	0	0	0	0	0	0	0	0	0	0	2	ephemeral	pw_only
erpe_2018_pw_12hr_WHONDRS-PP48-000089_B_k121_521054__full-cat_1	0	0	2.59669	2.71679	0	0	2.06903	1.66877	1.87736	0	1.93705	0	2.34231	2.85639	4.50682	9	intermittent	both		erpe_2018_sw_39hr_WHONDRS-SW48-000098_F_scaffold_416__full-cat_2	4.7982	0	0	0	0	0	7.32007	7.19674	0	0	0	0	0	0	0	0	0	3	ephemeral	both
erpe_2018_sw_18hr_WHONDRS-SW48-000091_B_k121_453844__full-cat_1	3.14933	0	2.68249	0	0	0	2.38172	2.4431	1.98857	2.38182	2.03087	0	0	2.51613	3.02407	9	intermittent	sw_only		erpe_2018_sw_33hr_WHONDRS-SW48-000096_F_scaffold_279__full-cat_2	5.69387	0	0	0	0	0	8.77059	7.75898	0	0	0	0	0	0	0	0	0	3	ephemeral	both
erpe_2018_sw_45hr_WHONDRS-SW48-000100_B_k121_666418__full-cat_1	0	0	2.05333	0	0	0	1.88141	2.52212	2.43992	2.80263	2.11365	0	2.79083	2.19826	4.80703	9	intermittent	sw_only		erpe_2018_sw_42hr_WHONDRS-SW48-000099_B_k121_1542833__full-cat_1	0	0	0	0	0	0	10.0187	6.69072	0	0	0	0	0	7.38665	0	0	0	3	ephemeral	both
erpe_2018_sw_42hr_WHONDRS-SW48-000099_B_k121_1122487__full-cat_1	0	0	2.08193	0	0	0	1.89183	2.09228	2.21751	3.1477	2.85315	2.99328	0	2.88773	3.48537	9	intermittent	sw_only		erpe_2018_sw_24hr_WHONDRS-SW48-000093_B_k121_171829__full-cat_2	3.51868	0	0	0	0	0	0	0	13.4455	0	9.92068	0	0	0	0	0	0	3	ephemeral	both
erpe_2018_sw_21hr_WHONDRS-SW48-000092_B_k121_928423__full-cat_2	3.15764	2.83617	2.31071	3.54412	0	0	2.30876	2.36409	0	0	1.6556	0	0	6.44255	1.32166	9	intermittent	sw_only		erpe_2018_sw_3hr_WHONDRS-SW48-000086_B_k121_572675__full-cat_1	8.68475	0	0	0	0	0	11.6042	9.41761	0	0	0	0	0	0	0	0	0	3	ephemeral	both
erpe_2018_sw_0hr_WHONDRS-SW48-000085_A_NODE_1289_length_10491_cov_1.433037__full-cat_1	5.57573	0	2.33359	0	0	0	1.34461	1.78255	2.0409	5.39486	3.27256	0	0	1.45954	3.39018	9	intermittent	sw_only		erpe_2018_sw_45hr_WHONDRS-SW48-000100_A_NODE_854_length_12476_cov_2.438416__full-cat_1	0	0	0	0	0	0	0	10.9076	0	0	0	0	12.3598	6.95513	0	0	0	3	ephemeral	both
erpe_2018_sw_21hr_WHONDRS-SW48-000092_B_k121_876552__full_1-cat_1	2.9499	0	3.11718	3.3317	0	0	2.53286	3.06257	0	2.33974	2.1302	0	3.4088	3.8906	0	9	intermittent	sw_only		erpe_2018_sw_9hr_WHONDRS-SW48-000088_F_scaffold_166__full-cat_2	8.50882	0	0	0	0	0	13.1559	11.3011	0	0	0	0	0	0	0	0	0	3	ephemeral	both
erpe_2018_sw_42hr_WHONDRS-SW48-000099_B_k121_790525__full-cat_2	2.55104	0	2.72252	3.96897	0	0	1.68858	4.21301	0	2.18824	2.49443	0	0	5.75308	1.42051	9	intermittent	sw_only		erpe_2018_sw_18hr_WHONDRS-SW48-000091_F_scaffold_754__full-cat_2	8.17294	0	0	0	0	0	0	0	15.2457	0	17.1234	0	0	0	0	0	0	3	ephemeral	both
erpe_2018_sw_45hr_WHONDRS-SW48-000100_B_k121_41494__full-cat_1	0	0	2.67105	0	0	0	3.17911	3.34702	2.70811	2.45756	2.58273	0	3.27923	2.24303	4.76676	9	intermittent	sw_only		erpe_2018_pw_18hr_WHONDRS-PP48-000091_B_k121_2852339__full-cat_1	0	0	0	17.2252	0	0	17.1027	0	0	0	0	0	0	6.59976	0	0	0	3	ephemeral	pw_only
erpe_2018_sw_45hr_WHONDRS-SW48-000100_B_k121_294556__full-cat_2	2.62583	0	3.76349	0	0	3.3887	2.83514	2.69911	2.49879	0	2.33439	0	0	3.28172	3.89908	9	intermittent	sw_only		erpe_2018_sw_21hr_WHONDRS-SW48-000092_B_k121_996067__full-cat_2	11.5477	0	0	0	0	0	0	8.82725	0	0	20.5548	0	0	0	0	0	0	3	ephemeral	both
erpe_2018_sw_45hr_WHONDRS-SW48-000100_A_NODE_721_length_13521_cov_3.662311__full-cat_2	0	0	0	0	0	0	2.49117	2.28824	2.63616	3.02987	2.46684	3.51514	4.08658	3.04443	5.82482	9	intermittent	sw_only		erpe_2018_sw_15hr_WHONDRS-SW48-000090_B_k121_87450__full-cat_1	0	0	0	0	0	0	25.1648	12.763	0	0	0	0	0	10.2042	0	0	0	3	ephemeral	both
erpe_2018_sw_45hr_WHONDRS-SW48-000100_B_k121_545820__full-cat_1	5.18518	0	3.16293	0	0	0	1.83971	1.64981	2.42029	6.17758	3.83547	0	0	1.78636	3.51832	9	intermittent	sw_only		erpe_2018_pw_39hr_WHONDRS-PP48-000098_A_NODE_48_length_12335_cov_1.292923__full-cat_1	0	0	0	0	0	0	0	0	0	0	0	0	18.0751	15.5348	0	15.3421	0	3	ephemeral	pw_only
erpe_2018_sw_45hr_WHONDRS-SW48-000100_B_k121_148042__full-cat_1	0	0	1.96754	0	0	0	4.16411	5.49303	2.79969	3.77051	2.42821	0	4.16631	3.20113	2.27721	9	intermittent	sw_only		erpe_2018_pw_18hr_WHONDRS-PP48-000091_B_k121_926198__full-cat_1	0	0	0	0	0	0	23.7818	13.522	0	0	0	0	0	11.7273	0	0	0	3	ephemeral	both
erpe_2018_sw_42hr_WHONDRS-SW48-000099_B_k121_150293__full-cat_1	0	0	2.67105	0	0	0	3.48659	3.76421	2.66232	4.3344	2.77589	0	4.13641	2.94146	5.22806	9	intermittent	sw_only		erpe_2018_pw_0hr_WHONDRS-PP48-000085_B_k121_1320420__full-cat_1	12.7952	0	0	17.8274	0	0	18.9242	0	0	0	0	0	0	0	0	0	0	3	ephemeral	pw_only
erpe_2018_sw_18hr_WHONDRS-SW48-000091_A_NODE_923_length_17047_cov_1.605260__full-cat_1	0	0	2.56809	0	0	0	4.25792	3.07521	3.47999	4.29232	3.3719	3.43637	0	3.98462	4.10044	9	intermittent	sw_only		erpe_2018_pw_9hr_WHONDRS-PP48-000088_B_k121_876214__full-cat_1	0	0	0	28.6082	4.32261	0	30.8995	0	0	0	0	0	0	0	0	0	0	3	ephemeral	pw_only
erpe_2018_sw_21hr_WHONDRS-SW48-000092_B_k121_991174__full-cat_2	0	0	0	0	0	0	2.08466	2.40834	2.88473	3.84626	3.68646	3.94838	3.75766	4.74573	6.90485	9	intermittent	sw_only		erpe_2018_sw_0hr_WHONDRS-SW48-000085_A_NODE_204_length_25907_cov_2.538247__full-cat_1	12.1395	0	0	0	0	0	0	0	42.3055	0	19.2978	0	0	0	0	0	0	3	ephemeral	both
erpe_2018_sw_45hr_WHONDRS-SW48-000100_B_k121_723372__full-cat_1	3.24074	0	3.96939	0	0	0	3.41884	2.7876	3.323	3.13087	3.25049	0	0	3.72943	7.69198	9	intermittent	sw_only		erpe_2018_pw_18hr_WHONDRS-PP48-000091_B_k121_4268697__full-cat_2	0	0	0	34.2094	0	0	30.3597	0	0	0	0	0	0	10.9404	0	0	0	3	ephemeral	pw_only
erpe_2018_sw_42hr_WHONDRS-SW48-000099_B_k121_562483__full-cat_1	4.49548	0	3.386	0	0	0	3.18432	4.41212	3.19871	3.43386	2.86418	0	0	6.58582	3.50002	9	intermittent	sw_only		erpe_2018_sw_30hr_WHONDRS-SW48-000095_B_k121_243614__full-cat_1	14.3466	0	0	0	0	0	36.4654	0	0	0	26.3645	0	0	0	0	0	0	3	ephemeral	both
erpe_2018_sw_42hr_WHONDRS-SW48-000099_B_k121_700628__full-cat_2	4.08831	0	3.39172	5.14289	0	0	3.0853	3.30909	0	2.90363	3.11804	0	4.31582	5.77099	0	9	intermittent	sw_only		erpe_2018_pw_0hr_WHONDRS-PP48-000085_A_NODE_226_length_19831_cov_2.172503__full-cat_1	29.2531	24.398	27.4088	0	0	0	0	0	0	0	0	0	0	0	0	0	0	3	ephemeral	pw_only
erpe_2018_sw_18hr_WHONDRS-SW48-000091_B_k121_188622__full-cat_1	0	0	0	0	0	0	3.48659	2.72123	3.42766	3.70318	3.44364	3.94838	5.55176	3.17427	6.68884	9	intermittent	sw_only		erpe_2018_pw_18hr_WHONDRS-PP48-000091_F_scaffold_56__full-cat_1	0	0	0	32.2821	5.82539	0	57.5823	0	0	0	0	0	0	0	0	0	0	3	ephemeral	pw_only
erpe_2018_sw_42hr_WHONDRS-SW48-000099_B_k121_661421__full-cat_1	0	0	0	0	0	0	2.89247	2.7876	3.22488	4.2839	3.42709	4.52931	5.51189	3.53243	7.19407	9	intermittent	sw_only		erpe_2018_pw_18hr_WHONDRS-PP48-000091_B_k121_1587527__full-cat_1	0	0	0	43.1834	7.29441	0	56.3679	0	0	0	0	0	0	0	0	0	0	3	ephemeral	pw_only
erpe_2018_sw_42hr_WHONDRS-SW48-000099_B_k121_213544__full-cat_1	4.04676	0	3.93508	0	0	0	4.03903	2.78128	4.74901	0	4.00103	5.57302	0	3.92642	4.54709	9	intermittent	sw_only		erpe_2018_pw_0hr_WHONDRS-PP48-000085_B_k121_1882085__full-cat_1	34.4031	40.2594	0	0	0	0	0	0	41.5179	0	0	0	0	0	0	0	0	3	ephemeral	pw_only
erpe_2018_sw_45hr_WHONDRS-SW48-000100_B_k121_479575__full-cat_2	0	0	0	0	0	0	1.99085	2.20606	3.48653	4.37648	4.27144	5.06101	6.87741	4.28906	7.80548	9	intermittent	sw_only		erpe_2018_pw_18hr_WHONDRS-PP48-000091_B_k121_3384177__full-cat_2	0	0	0	38.6061	0	0	71.1767	0	0	0	0	0	0	16.0425	0	0	0	3	ephemeral	pw_only
erpe_2018_sw_18hr_WHONDRS-SW48-000091_A_NODE_772_length_18985_cov_2.593488__full-cat_2	0	0	2.57381	0	0	0	4.79993	6.40011	4.48735	4.61214	4.01207	0	4.95373	5.69935	3.53297	9	intermittent	sw_only		erpe_2018_pw_9hr_WHONDRS-PP48-000088_B_k121_452607__full-cat_1	0	0	0	54.988	9.06735	0	67.4661	0	0	0	0	0	0	0	0	0	0	3	ephemeral	pw_only
erpe_2018_sw_6hr_WHONDRS-SW48-000087_A_NODE_494_length_22257_cov_2.488522__full-cat_1	4.89434	11.4388	6.61184	0	0	0	2.63188	1.40328	0	7.23803	4.71293	0	4.58494	0	2.22595	9	intermittent	sw_only		erpe_2018_pw_0hr_WHONDRS-PP48-000085_A_NODE_26_length_54575_cov_4.257787__full-cat_1	154.31	190.062	0	0	0	0	48.8792	0	0	0	0	0	0	0	0	0	0	3	ephemeral	pw_only
erpe_2018_sw_45hr_WHONDRS-SW48-000100_B_k121_112660__full-cat_1	0	0	3.10002	0	0	0	5.83705	6.41275	6.46938	5.44536	4.19418	0	7.12659	3.84135	8.96971	9	intermittent	sw_only		erpe_2018_sw_27hr_WHONDRS-SW48-000094_A_NODE_1208_length_10935_cov_3.278497__full-cat_1	0	0	0	0	0	0	9.58018	6.29715	0	0	0	0	12.6386	8.45276	0	0	0	4	ephemeral	both
erpe_2018_sw_18hr_WHONDRS-SW48-000091_B_k121_152856__full-cat_2	0	0	3.70629	0	0	0	6.51456	7.91085	4.87983	5.883	5.0275	0	6.74783	7.04248	4.84364	9	intermittent	sw_only		erpe_2018_sw_45hr_WHONDRS-SW48-000100_B_k121_1392120__full-cat_1	0	0	0	0	0	0	9.41152	10.7389	0	0	0	0	10.6871	0	6.94312	0	0	4	ephemeral	both
erpe_2018_sw_42hr_WHONDRS-SW48-000099_B_k121_1061437__full-cat_1	5.91642	0	4.58711	7.45719	0	0	3.57519	5.10428	0	0	3.72509	0	5.78101	13.2522	3.47073	9	intermittent	sw_only		erpe_2018_sw_33hr_WHONDRS-SW48-000096_F_scaffold_257__full-cat_1	7.86906	0	0	0	0	0	11.4018	10.7389	0	0	8.86746	0	0	0	0	0	0	4	ephemeral	both
erpe_2018_sw_42hr_WHONDRS-SW48-000099_A_NODE_294_length_27982_cov_1.851122__full-cat_1	5.69206	0	5.63951	0	5.72715	0	5.71718	6.78254	4.25187	0	4.35422	0	0	9.95708	4.79971	9	intermittent	sw_only		erpe_2018_pw_18hr_WHONDRS-PP48-000091_B_k121_93254__full-cat_1	0	0	0	0	4.03556	0	18.9242	8.20878	0	0	0	0	0	8.02124	0	0	0	4	ephemeral	both
erpe_2018_sw_42hr_WHONDRS-SW48-000099_B_k121_1127239__full-cat_1	0	0	5.03324	0	0	0	5.29504	4.23197	5.38352	5.95875	5.93808	7.76876	0	6.8634	8.12033	9	intermittent	sw_only		erpe_2018_sw_45hr_WHONDRS-SW48-000100_B_k121_147617__full-cat_1	0	0	0	0	0	0	13.9992	8.34934	0	0	0	0	11.0588	7.64049	0	0	0	4	ephemeral	both
erpe_2018_sw_21hr_WHONDRS-SW48-000092_A_NODE_380_length_28043_cov_2.326372__full-cat_2	0	0	4.94744	0	0	0	5.8162	6.65295	4.14721	0	7.41708	5.96688	7.12659	7.3514	5.25369	9	intermittent	sw_only		erpe_2018_pw_12hr_WHONDRS-PP48-000089_B_k121_521054__full-cat_1	0	0	0	0	5.67343	0	19.6326	7.61842	0	0	0	0	0	9.87425	0	0	0	4	ephemeral	both
erpe_2018_sw_42hr_WHONDRS-SW48-000099_A_NODE_222_length_32872_cov_2.351718__full-cat_2	6.66428	0	5.64523	7.75905	0	0	3.53871	5.27495	0	0	4.09485	0	6.79767	14.967	3.06435	9	intermittent	sw_only		erpe_2018_sw_24hr_WHONDRS-SW48-000093_B_k121_26823__full-cat_2	4.87817	0	0	0	0	0	0	0	21.5466	0	10.6002	0	0	7.20896	0	0	0	4	ephemeral	both
erpe_2018_sw_42hr_WHONDRS-SW48-000099_B_k121_115840__full-cat_2	7.85255	0	6.84635	9.63732	0	0	7.16602	8.33752	5.43585	0	6.15882	0	0	12.3702	6.50579	9	intermittent	sw_only		erpe_2018_pw_18hr_WHONDRS-PP48-000091_A_NODE_574_length_11065_cov_1.303438__full-cat_1	0	0	0	0	3.79917	0	20.341	9.10837	0	0	0	0	0	15.3317	0	0	0	4	ephemeral	pw_only
erpe_2018_sw_18hr_WHONDRS-SW48-000091_B_k121_138266__full-cat_2	0	0	7.81868	0	0	0	11.5125	15.7427	9.01396	11.362	8.35525	0	11.6119	10.2212	7.25265	9	intermittent	sw_only		erpe_2018_sw_39hr_WHONDRS-SW48-000098_A_NODE_758_length_12161_cov_3.365298__full-cat_1	0	0	0	0	0	0	11.8066	10.9076	0	0	20.0112	0	0	8.22431	0	0	0	4	ephemeral	both
erpe_2018_sw_21hr_WHONDRS-SW48-000092_F_scaffold_60__full-cat_2	0	0	7.68141	0	0	0	11.7523	16.8173	8.49719	11.1432	9.37068	0	12.0504	10.6242	7.23801	9	intermittent	sw_only		erpe_2018_pw_18hr_WHONDRS-PP48-000091_A_NODE_406_length_12609_cov_1.442477__full-cat_1	0	0	0	0	5.96047	0	26.1094	0	0	0	0	0	11.7093	11.5496	0	0	0	4	ephemeral	pw_only
erpe_2018_sw_21hr_WHONDRS-SW48-000092_B_k121_246114__full-cat_1	1.82811	0	2.04189	0	0	2.36304	1.77196	1.94374	2.02127	2.16299	2.17987	0	0	1.79532	1.88913	10	intermittent	sw_only		erpe_2018_sw_27hr_WHONDRS-SW48-000094_B_k121_279189__full-cat_1	0	0	0	0	5.65654	0	29.0441	11.8634	0	0	0	0	0	10.5088	0	0	0	4	ephemeral	both
erpe_2018_sw_42hr_WHONDRS-SW48-000099_B_k121_218875__full-cat_1	0	0	1.9847	0	0	0	1.85535	1.51074	1.53721	2.17983	1.81012	2.16619	2.16289	2.39525	3.45242	10	intermittent	sw_only		erpe_2018_pw_0hr_WHONDRS-PP48-000085_A_NODE_1062_length_10726_cov_2.435701__full-cat_1	17.9133	18.2847	18.9337	0	0	0	8.33206	0	0	0	0	0	0	0	0	0	0	4	ephemeral	pw_only
erpe_2018_sw_42hr_WHONDRS-SW48-000099_A_NODE_1535_length_10754_cov_2.470500__full-cat_2	2.57597	0	1.8989	0	2.26233	0	1.88141	2.43046	2.08014	2.02833	1.51211	0	0	3.69809	1.88913	10	intermittent	sw_only		erpe_2018_pw_18hr_WHONDRS-PP48-000091_B_k121_3776772__full-cat_1	0	0	0	20.4172	0	21.2257	18.1146	0	0	0	0	0	0	6.57437	0	0	0	4	ephemeral	pw_only
erpe_2018_sw_45hr_WHONDRS-SW48-000100_B_k121_83821__full-cat_1	2.61752	0	2.14485	0	0	0	2.07424	1.58659	2.14556	2.20507	1.95912	3.3576	0	1.77741	2.39802	10	intermittent	sw_only		erpe_2018_sw_39hr_WHONDRS-SW48-000098_F_scaffold_135__full-cat_2	13.243	0	0	0	0	0	19.835	18.3011	0	0	0	0	18.6327	0	0	0	0	4	ephemeral	both
erpe_2018_sw_21hr_WHONDRS-SW48-000092_A_NODE_1997_length_10283_cov_1.841670__full-cat_1	2.89173	0	2.41939	0	0	2.24237	1.8345	2.33248	1.93623	2.28082	1.628	0	0	2.06394	2.77878	10	intermittent	sw_only		erpe_2018_pw_18hr_WHONDRS-PP48-000091_A_NODE_60_length_26317_cov_1.482474__full-cat_2	0	0	0	34.7515	9.89473	0	43.0771	15.8272	0	0	0	0	0	0	0	0	0	4	ephemeral	pw_only
erpe_2018_sw_21hr_WHONDRS-SW48-000092_B_k121_1054782__full-cat_2	0	0	1.52141	0	2.1808	0	2.31918	2.48103	2.83894	1.88525	1.88738	0	3.04998	1.5446	2.95451	10	intermittent	sw_only		erpe_2018_pw_0hr_WHONDRS-PP48-000085_A_NODE_32_length_47683_cov_2.029397__full_1-cat_1	46.2547	0	0	0	0	0	29.4827	25.0761	50.6316	0	0	0	0	0	0	0	0	4	ephemeral	pw_only
erpe_2018_sw_21hr_WHONDRS-SW48-000092_A_NODE_1637_length_11722_cov_2.085123__full-cat_2	2.40978	0	1.86459	0	0	0	2.47032	2.80657	2.47262	2.80263	2.01431	0	2.44198	1.86247	1.89645	10	intermittent	sw_only		erpe_2018_sw_21hr_WHONDRS-SW48-000092_A_NODE_101_length_53216_cov_17.345985__full-cat_1	35.7786	0	0	0	0	0	49.0141	52.0358	0	0	0	0	0	27.4651	0	0	0	4	ephemeral	both
erpe_2018_sw_45hr_WHONDRS-SW48-000100_B_k121_108450__full-cat_1	0	0	2.20204	0	2.19099	0	1.80323	2.63274	1.83811	2.23032	1.73838	0	2.48185	2.18483	3.88443	10	intermittent	sw_only		erpe_2018_sw_24hr_WHONDRS-SW48-000093_A_NODE_93_length_38248_cov_3.989166__full-cat_2	56.3949	50.1178	0	0	0	0	32.2825	0	0	0	32.0384	0	0	0	0	0	0	4	ephemeral	both
erpe_2018_sw_21hr_WHONDRS-SW48-000092_B_k121_944937__full-cat_2	0	0	1.87602	0	2.31328	2.05132	3.0436	3.08786	2.29601	3.0972	2.23506	0	2.70113	0	1.56329	10	intermittent	sw_only		erpe_2018_pw_18hr_WHONDRS-PP48-000091_B_k121_2242736__full-cat_1	0	0	0	72.5746	19.6375	0	96.409	0	0	0	0	0	0	0	0	43.6937	0	4	ephemeral	pw_only
erpe_2018_sw_21hr_WHONDRS-SW48-000092_B_k121_55431__full-cat_1	0	0	2.35075	3.43232	0	0	3.07487	2.34513	1.51105	0	2.00327	2.90467	2.54165	2.09976	2.09049	10	intermittent	sw_only		erpe_2018_pw_0hr_WHONDRS-PP48-000085_B_k121_2193903__full-cat_1	67.3028	0	0	0	0	0	48.1371	39.3009	78.1978	0	0	0	0	0	0	0	0	4	ephemeral	pw_only
erpe_2018_sw_42hr_WHONDRS-SW48-000099_B_k121_454051__full-cat_1	3.19088	0	2.40223	0	0	2.70493	2.63188	1.80467	2.14556	2.39023	2.08605	0	0	2.4042	2.76414	10	intermittent	sw_only		erpe_2018_pw_30hr_WHONDRS-PP48-000095_B_k121_456139__full-cat_1	3.37474	0	0	0	0	0	8.39953	7.22485	13.333	0	22.3555	0	0	0	0	0	0	5	intermittent	both
erpe_2018_sw_18hr_WHONDRS-SW48-000091_A_NODE_1545_length_12558_cov_2.843054__full-cat_2	3.34876	0	2.99706	2.95157	0	2.59432	2.92374	3.08153	2.25676	0	2.36199	0	0	1.19539	1.72438	10	intermittent	sw_only		erpe_2018_sw_42hr_WHONDRS-SW48-000099_B_k121_286283__full-cat_1	0	0	0	0	0	0	15.7533	8.96781	0	0	8.86746	0	0	12.1334	0	11.8879	0	5	intermittent	both
erpe_2018_sw_21hr_WHONDRS-SW48-000092_B_k121_258691__full-cat_2	0	0	2.15056	0	0	0	2.15241	2.73071	2.48571	2.05358	1.71078	2.00865	2.91044	2.85639	4.75578	10	intermittent	sw_only		erpe_2018_pw_0hr_WHONDRS-PP48-000085_B_k121_2052575__full-cat_1	5.64589	0	0	0	0	0	10.1199	0	13.9518	19.0274	12.231	0	0	0	0	0	0	5	intermittent	pw_only
erpe_2018_sw_21hr_WHONDRS-SW48-000092_A_NODE_1697_length_11433_cov_2.778525__full-cat_1	2.83357	0	2.67105	0	2.92472	0	2.42342	2.6359	2.81931	2.49965	2.25713	0	0	1.82218	3.27303	10	intermittent	sw_only		erpe_2018_pw_18hr_WHONDRS-PP48-000091_A_NODE_614_length_10760_cov_1.366501__full-cat_1	9.75635	0	0	18.5502	4.76163	0	22.1963	0	0	0	0	0	0	6.32054	0	0	0	5	intermittent	pw_only
erpe_2018_sw_0hr_WHONDRS-SW48-000085_B_k121_343663__full-cat_2	5.25165	0	2.43082	0	0	0	1.16741	1.56447	1.93623	5.63052	2.98008	2.08742	0	1.13718	2.84468	10	intermittent	sw_only		erpe_2018_sw_45hr_WHONDRS-SW48-000100_A_NODE_1225_length_10317_cov_5.735525__full-cat_1	19.5127	14.0991	13.4039	0	0	0	8.2646	0	13.558	0	0	0	0	0	0	0	0	5	intermittent	both
erpe_2018_sw_18hr_WHONDRS-SW48-000091_B_k121_743907__full-cat_1	0	0	2.88267	0	0	2.59432	2.8195	3.14474	2.92398	4.14083	2.5717	0	2.65129	1.12823	2.31382	10	intermittent	sw_only		erpe_2018_pw_0hr_WHONDRS-PP48-000085_A_NODE_1065_length_10706_cov_3.972304__full-cat_1	17.3215	13.6585	0	14.3342	0	0	7.5562	0	18.8462	0	0	0	0	0	0	0	0	5	intermittent	both
erpe_2018_sw_18hr_WHONDRS-SW48-000091_A_NODE_1086_length_15570_cov_1.577090__full-cat_1	0	0	2.8312	0	0	3.25798	2.85599	1.7383	2.8651	2.70164	2.38958	3.42652	0	2.1893	3.00577	10	intermittent	sw_only		erpe_2018_sw_30hr_WHONDRS-SW48-000095_F_scaffold_397__full-cat_2	20.0725	15.4759	0	0	0	0	13.4595	0	16.0334	0	10.3624	0	0	0	0	0	0	5	intermittent	both
erpe_2018_sw_6hr_WHONDRS-SW48-000087_A_NODE_1683_length_10787_cov_1.943433__full-cat_1	3.10778	0	5.27346	3.09691	0	0	0	0.916559	0	3.60218	4.32663	3.94838	2.16289	1.07003	1.52668	10	intermittent	sw_only		erpe_2018_sw_18hr_WHONDRS-SW48-000091_B_k121_235534__full-cat_1	0	0	0	0	11.2793	0	44.3927	18.7228	0	0	0	0	0	24.4699	0	29.7422	0	5	intermittent	both
erpe_2018_sw_30hr_WHONDRS-SW48-000095_A_NODE_1614_length_11090_cov_1.307124__full-cat_1	5.45108	0	2.37363	2.50436	0	0	1.38109	1.44437	2.03435	6.28699	3.55402	0	0	1.39686	3.2291	10	intermittent	sw_only		erpe_2018_pw_9hr_WHONDRS-PP48-000088_B_k121_1198905__full-cat_2	0	0	0	45.472	0	0	24.8275	0	0	37.6106	21.9138	0	0	0	0	15.5664	0	5	intermittent	pw_only
erpe_2018_sw_0hr_WHONDRS-SW48-000085_A_NODE_688_length_14967_cov_1.596900__full-cat_2	3.60636	0	4.05519	3.43232	0	3.19765	3.30419	3.48292	2.52495	2.62589	2.46132	0	0	0	2.42731	10	intermittent	sw_only		erpe_2018_pw_21hr_WHONDRS-PP48-000092_B_k121_557652__full-cat_2	0	0	0	0	0	0	23.5794	38.6262	42.3055	34.7232	33.941	0	0	0	0	0	0	5	intermittent	pw_only
erpe_2018_sw_45hr_WHONDRS-SW48-000100_A_NODE_627_length_14615_cov_2.251380__full-cat_1	2.52611	0	2.4537	0	0	3.30826	3.07487	3.21112	2.49879	3.42544	2.43925	0	0	3.64436	5.19511	10	intermittent	sw_only		erpe_2018_pw_18hr_WHONDRS-PP48-000091_A_NODE_23_length_37242_cov_2.161956__full-cat_1	0	0	0	0	30.8999	0	115.806	27.2408	0	0	0	0	0	49.0413	0	55.7162	0	5	intermittent	pw_only
erpe_2018_sw_27hr_WHONDRS-SW48-000094_A_NODE_972_length_12451_cov_1.552256__full-cat_2	6.12416	0	2.67105	0	0	0	1.95437	1.81099	2.57074	7.00237	3.89065	2.44189	0	1.61176	3.45242	10	intermittent	sw_only		erpe_2018_sw_39hr_WHONDRS-SW48-000098_A_NODE_17_length_70607_cov_4.756683__full-cat_1	125.249	79.0869	98.0946	0	0	0	48.6768	0	0	0	51.8118	0	0	0	0	0	0	5	intermittent	both
erpe_2018_sw_42hr_WHONDRS-SW48-000099_B_k121_396785__full-cat_1	0	0	2.07049	0	0	0	2.93416	2.51896	3.20525	2.79422	3.4602	3.01298	4.84409	4.12789	6.69982	10	intermittent	sw_only		erpe_2018_sw_3hr_WHONDRS-SW48-000086_B_k121_274688__full-cat_2	6.09372	11.5656	0	0	0	0	8.12966	0	23.8531	0	10.2944	0	0	6.95513	0	0	0	6	intermittent	both
erpe_2018_sw_45hr_WHONDRS-SW48-000100_B_k121_954086__full-cat_1	0	0	2.20204	0	0	0	3.15305	2.94247	3.21834	3.33286	3.4602	5.34656	4.24605	4.3025	6.1653	10	intermittent	sw_only		erpe_2018_pw_30hr_WHONDRS-PP48-000095_A_NODE_230_length_13953_cov_1.283090__full-cat_1	7.02137	0	19.5348	0	0	0	12.8186	0	17.3273	21.1745	16.3419	0	0	0	0	0	0	6	intermittent	pw_only
erpe_2018_sw_21hr_WHONDRS-SW48-000092_A_NODE_812_length_18117_cov_1.969983__full-cat_2	3.46509	0	3.82068	0	0	0	3.61167	3.96965	3.34916	4.36807	4.22177	4.57854	0	3.32649	5.11457	10	intermittent	sw_only		erpe_2018_pw_18hr_WHONDRS-PP48-000091_B_k121_4116402__full-cat_2	0	0	0	21.9229	7.14244	0	31.0681	9.36138	0	0	0	0	0	9.51888	0	15.5664	0	6	intermittent	pw_only
erpe_2018_sw_45hr_WHONDRS-SW48-000100_B_k121_653509__full-cat_1	0	0	3.26588	0	3.62787	0	4.84684	5.25599	3.68931	4.51115	3.14012	0	4.68461	2.79819	5.78455	10	intermittent	sw_only		erpe_2018_pw_30hr_WHONDRS-PP48-000095_B_k121_913137__full-cat_2	0	0	0	0	0	0	0	0	0	21.8408	19.8414	39.6252	0	7.4628	0	11.843	33.7093	6	intermittent	pw_only
erpe_2018_sw_21hr_WHONDRS-SW48-000092_B_k121_160008__full-cat_2	4.70322	0	4.56423	4.40499	0	3.95181	3.63773	4.43109	0	4.3849	3.82995	0	4.46533	5.85157	0	10	intermittent	sw_only		erpe_2018_pw_30hr_WHONDRS-PP48-000095_B_k121_25776__full-cat_1	0	0	0	0	0	0	0	0	18.6775	27.2455	20.4529	39.039	0	6.47284	0	0	32.8163	6	intermittent	pw_only
erpe_2018_sw_21hr_WHONDRS-SW48-000092_A_NODE_559_length_22483_cov_2.427626__full-cat_1	0	0	3.5919	0	0	0	5.47745	5.50883	4.08833	3.9725	5.73941	4.92317	5.56173	5.66354	3.98694	10	intermittent	sw_only		erpe_2018_sw_18hr_WHONDRS-SW48-000091_A_NODE_827_length_18194_cov_19.217745__full-cat_1	32.5318	48.5206	50.5499	24.9946	0	0	20.7121	0	28.4662	0	0	0	0	0	0	0	0	6	intermittent	both
erpe_2018_sw_42hr_WHONDRS-SW48-000099_B_k121_1466025__full-cat_2	0	0	3.80353	0	0	4.88697	4.79472	5.25283	3.31646	0	5.76148	4.78532	5.52186	6.33958	4.09312	10	intermittent	sw_only		erpe_2018_pw_3hr_WHONDRS-PP48-000086_B_k121_384700__full-cat_1	35.2668	33.3201	56.6208	21.3809	0	36.373	27.8972	0	0	0	0	0	0	0	0	0	0	6	intermittent	pw_only
erpe_2018_sw_42hr_WHONDRS-SW48-000099_B_k121_81669__full-cat_2	7.1961	0	5.26202	7.32302	5.8902	0	5.4566	6.93108	3.89209	0	4.4646	0	0	10.3242	4.93883	10	intermittent	sw_only		erpe_2018_pw_21hr_WHONDRS-PP48-000092_A_NODE_28_length_23510_cov_1.816106__full-cat_1	0	0	0	0	0	0	30.7308	50.3491	42.3618	40.8682	40.1923	0	23.6974	0	0	0	0	6	intermittent	pw_only
erpe_2018_sw_30hr_WHONDRS-SW48-000095_B_k121_226663__full-cat_2	0	0	2.8312	0	0	0	3.20517	3.77053	4.61818	6.60681	6.23057	6.83335	7.31597	8.78855	11.884	10	intermittent	sw_only		erpe_2018_pw_30hr_WHONDRS-PP48-000095_A_NODE_134_length_17779_cov_1.383979__full-cat_1	0	0	0	0	0	0	0	0	36.1735	47.0873	35.7756	57.4448	0	11.1688	0	0	50.3407	6	intermittent	pw_only
erpe_2018_sw_45hr_WHONDRS-SW48-000100_B_k121_412855__full-cat_2	0	0	7.30391	0	0	8.74827	10.8507	15.1169	8.49065	9.96492	8.3994	0	10.5852	9.76008	6.74742	10	intermittent	sw_only		erpe_2018_pw_18hr_WHONDRS-PP48-000091_B_k121_2271587__full-cat_1	0	0	0	68.5995	17.5775	0	83.6917	28.8994	0	0	0	0	0	25.3329	0	42.0787	0	6	intermittent	pw_only
erpe_2018_sw_3hr_WHONDRS-SW48-000086_A_NODE_43_length_38967_cov_3.653991__full-cat_1	17.6911	69.8332	14.9281	11.2585	17.9661	10.4678	10.8767	8.78	8.59531	0	0	0	0	0	3.99427	10	intermittent	sw_only		erpe_2018_pw_18hr_WHONDRS-PP48-000091_B_k121_3018306__full-cat_2	0	0	0	73.2371	17.5437	0	91.3491	28.2247	0	0	0	0	0	26.399	0	47.8656	0	6	intermittent	pw_only
erpe_2018_sw_39hr_WHONDRS-SW48-000098_B_k121_284714__full-cat_1	0	0	0	0	0	9.79405	9.16208	10.6479	25.3215	36.4174	29.3648	41.8272	48.6302	28.4475	39.9061	10	intermittent	sw_only		erpe_2018_pw_18hr_WHONDRS-PP48-000091_B_k121_447689__full-cat_1	0	0	0	86.427	22.0352	0	119.955	30.8954	0	0	0	0	0	31.0442	0	54.7741	0	6	intermittent	pw_only
erpe_2018_sw_6hr_WHONDRS-SW48-000087_B_k121_703490__full-cat_1	1.96106	0	2.02473	0	0	2.18204	1.69379	1.05246	1.84466	1.83476	1.53971	2.39266	0	1.62519	2.08317	11	intermittent	sw_only		erpe_2018_sw_3hr_WHONDRS-SW48-000086_A_NODE_57_length_35093_cov_12.039038__full-cat_1	60.9852	86.9075	91.9035	56.6142	0	0	42.8747	0	58.8452	0	0	0	0	0	0	0	0	6	intermittent	both
erpe_2018_sw_6hr_WHONDRS-SW48-000087_B_k121_153083__full-cat_1	1.95275	3.18922	2.79116	0	2.81262	0	2.40778	2.07016	2.49879	2.08725	1.58937	0	0	1.52669	1.71706	11	intermittent	sw_only		erpe_2018_pw_6hr_WHONDRS-PP48-000087_A_NODE_11_length_34717_cov_2.431367__full-cat_1	61.529	88.3945	97.5536	55.8915	0	0	42.8072	0	64.8648	0	0	0	0	0	0	0	0	6	intermittent	both
erpe_2018_sw_45hr_WHONDRS-SW48-000100_A_NODE_901_length_12109_cov_1.984894__full-cat_1	2.14387	0	2.93415	0	0	3.1172	2.38694	2.13969	2.21097	2.19666	2.1302	2.90467	0	2.86982	3.59887	11	intermittent	sw_only		erpe_2018_pw_18hr_WHONDRS-PP48-000091_B_k121_4157865__full-cat_1	0	0	0	0	34.1925	0	146.671	38.5419	0	0	0	0	64.9589	73.4857	0	75.4097	0	6	intermittent	pw_only
erpe_2018_sw_21hr_WHONDRS-SW48-000092_B_k121_990103__full-cat_2	0	0	1.93322	0	2.28271	2.1921	3.85141	3.8369	2.70811	3.01304	2.26265	0	3.54834	1.1148	2.05388	11	intermittent	sw_only		erpe_2018_pw_18hr_WHONDRS-PP48-000091_B_k121_4740059__full-cat_2	0	0	0	116.059	31.0181	0	138.913	46.1603	0	0	0	0	0	39.2178	0	67.7386	0	6	intermittent	pw_only
erpe_2018_sw_45hr_WHONDRS-SW48-000100_B_k121_1115426__full-cat_2	2.61752	0	2.47658	0	0	3.16748	2.41821	2.31668	2.453	2.48281	2.16883	2.96375	0	2.58777	3.82952	11	intermittent	sw_only		erpe_2018_pw_18hr_WHONDRS-PP48-000091_B_k121_4048238__full-cat_1	0	0	0	160.327	40.3387	0	193.965	64.2927	0	0	0	0	0	56.9102	0	94.5649	0	6	intermittent	pw_only
erpe_2018_sw_42hr_WHONDRS-SW48-000099_B_k121_271055__full-cat_1	2.43471	0	3.24873	0	2.57824	0	1.9231	2.54108	2.70811	2.3734	2.63792	4.11577	0	3.03995	3.48537	11	intermittent	sw_only		erpe_2018_pw_0hr_WHONDRS-PP48-000085_A_NODE_49_length_40081_cov_8.612855__full-cat_1	231.609	136.86	0	0	0	110.663	73.3019	30.1363	58.1701	0	0	0	0	0	0	0	0	6	intermittent	pw_only
erpe_2018_sw_21hr_WHONDRS-SW48-000092_A_NODE_1332_length_13357_cov_1.763643__full-cat_1	2.46794	0	3.16865	0	0	2.95631	2.79866	3.38179	2.82586	2.90363	3.39949	3.02282	0	2.32809	2.43464	11	intermittent	sw_only		erpe_2018_pw_18hr_WHONDRS-PP48-000091_A_NODE_414_length_12520_cov_1.606713__full-cat_1	4.38236	0	0	20.5377	4.77851	0	27.6611	7.3373	0	0	0	0	0	7.1582	0	11.4393	0	7	intermittent	pw_only
erpe_2018_sw_42hr_WHONDRS-SW48-000099_A_NODE_1031_length_13801_cov_1.392935__full-cat_1	2.33499	0	3.00278	0	0	3.19765	2.47032	3.32174	2.54458	2.69322	2.64344	2.98344	0	3.92194	4.71917	11	intermittent	sw_only		erpe_2018_sw_42hr_WHONDRS-SW48-000099_B_k121_267233__full-cat_1	0	0	0	14.6956	5.57211	0	26.4467	10.4296	0	0	0	0	10.5477	12.108	0	15.1178	0	7	intermittent	both
erpe_2018_sw_21hr_WHONDRS-SW48-000092_B_k121_73696__full-cat_2	0	0	1.88746	0	0	2.76526	3.96086	4.92729	3.10713	3.47594	2.76485	2.41235	3.87726	2.78924	2.11246	11	intermittent	sw_only		erpe_2018_pw_3hr_WHONDRS-PP48-000086_B_k121_863023__full-cat_1	6.38161	27.1517	0	0	0	21.9975	14.9437	6.12847	24.3594	0	0	0	0	0	7.46386	0	0	7	intermittent	pw_only
erpe_2018_sw_42hr_WHONDRS-SW48-000099_B_k121_372171__full-cat_2	3.32383	0	2.64245	3.75654	0	2.83565	2.53807	2.8919	0	2.8363	3.16771	0	3.69785	5.08151	1.32166	11	intermittent	sw_only		erpe_2018_sw_12hr_WHONDRS-SW48-000089_A_NODE_1065_length_10628_cov_4.371012__full-cat_1	25.3825	17.3485	17.0704	0	0	0	8.39953	0	16.0334	18.7313	7.98411	0	0	0	0	0	0	7	intermittent	both
erpe_2018_sw_45hr_WHONDRS-SW48-000100_B_k121_515953__full-cat_2	2.44302	0	2.99134	0	0	0	2.60061	2.31668	2.8324	2.39865	2.87522	3.6136	2.68119	3.01757	6.77671	11	intermittent	sw_only		erpe_2018_pw_0hr_WHONDRS-PP48-000085_B_k121_983585__full-cat_1	11.6276	25.5546	18.9938	0	0	0	17.0352	7.98388	23.5156	0	0	0	0	0	9.60466	0	0	7	intermittent	pw_only
erpe_2018_sw_33hr_WHONDRS-SW48-000096_B_k121_442020__full-cat_2	2.66737	0	2.99134	0	0	3.03676	2.87162	2.67066	2.80623	3.70318	3.25049	3.67268	0	3.21904	4.18464	11	intermittent	sw_only		erpe_2018_pw_24hr_WHONDRS-PP48-000093_B_k121_255710__full-cat_1	0	0	0	0	0	0	9.95125	9.47383	32.9106	19.1015	12.8425	31.6533	0	6.29515	0	0	0	7	intermittent	pw_only
erpe_2018_sw_0hr_WHONDRS-SW48-000085_A_NODE_806_length_13736_cov_1.611801__full-cat_1	3.97198	4.78971	2.99706	0	3.03682	0	2.88204	2.89822	3.67623	4.19974	2.40614	0	0	2.56986	1.92574	11	intermittent	sw_only		erpe_2018_sw_12hr_WHONDRS-SW48-000089_F_scaffold_376__full-cat_2	26.4221	19.1659	20.9172	0	0	25.5673	11.6716	0	14.6269	0	8.12001	0	0	0	0	0	0	7	intermittent	both
erpe_2018_sw_45hr_WHONDRS-SW48-000100_A_NODE_869_length_12340_cov_3.068943__full-cat_1	2.40978	0	3.11146	0	0	2.69487	2.34003	2.94879	3.10059	2.8363	2.99663	3.71207	0	3.33096	6.00055	11	intermittent	sw_only		erpe_2018_pw_18hr_WHONDRS-PP48-000091_B_k121_4418614__full-cat_1	14.4266	20.708	0	25.2957	8.22309	0	38.8942	11.0762	0	0	12.8765	0	0	0	0	0	0	7	intermittent	pw_only
erpe_2018_sw_21hr_WHONDRS-SW48-000092_B_k121_511179__full-cat_1	3.731	0	3.31736	3.8348	0	3.41887	2.43384	3.19531	0	2.65114	3.02423	0	4.26599	5.01883	1.64018	11	intermittent	sw_only		erpe_2018_pw_9hr_WHONDRS-PP48-000088_B_k121_61784__full-cat_2	3.83856	0	0	45.1709	7.61522	24.2165	66.9938	0	0	0	0	0	0	0	8.99713	12.6505	0	7	intermittent	pw_only
erpe_2018_sw_42hr_WHONDRS-SW48-000099_B_k121_228725__full-cat_2	0	3.44812	1.96182	0	0	3.6602	2.17847	3.62515	2.47262	4.30074	2.99111	3.29852	0	6.97533	1.74269	11	intermittent	sw_only		erpe_2018_pw_18hr_WHONDRS-PP48-000091_B_k121_2154640__full-cat_1	0	0	0	48.0618	19.5531	0	84.4001	35.1122	0	0	0	0	37.5442	39.7508	0	36.0675	0	7	intermittent	both
erpe_2018_sw_42hr_WHONDRS-SW48-000099_A_NODE_683_length_17857_cov_1.897124__full-cat_1	3.44848	0	3.39172	4.00251	0	3.76075	2.64231	3.41655	0	3.08879	3.21186	0	3.79752	4.66066	1.4022	11	intermittent	sw_only		erpe_2018_sw_21hr_WHONDRS-SW48-000092_B_k121_333284__full-cat_1	0	0	0	47.7005	20.448	0	82.6122	31.4857	0	0	27.9953	0	0	43.6092	0	49.6152	0	7	intermittent	both
erpe_2018_sw_45hr_WHONDRS-SW48-000100_A_NODE_642_length_14433_cov_1.914302__full-cat_1	2.88342	0	2.31643	0	0	0	2.67358	2.55056	2.8324	3.98933	3.81339	4.18469	3.68789	3.65332	4.57272	11	intermittent	sw_only		erpe_2018_pw_18hr_WHONDRS-PP48-000091_A_NODE_11_length_46236_cov_2.038669__full-cat_1	0	0	0	73.2973	31.9974	0	140.97	34.1283	0	0	0	0	46.0009	43.0761	0	85.9518	0	7	intermittent	pw_only
erpe_2018_sw_21hr_WHONDRS-SW48-000092_B_k121_824291__full-cat_1	2.78371	0	3.49467	0	0	2.94626	2.57977	3.38179	2.34834	2.92046	3.34983	4.31269	0	4.26668	5.1585	11	intermittent	sw_only		erpe_2018_pw_18hr_WHONDRS-PP48-000091_B_k121_207953__full-cat_1	18.809	0	0	123.347	28.5022	0	144.141	47.9033	0	0	0	0	0	35.3595	0	67.4246	0	7	intermittent	pw_only
erpe_2018_sw_45hr_WHONDRS-SW48-000100_B_k121_269764__full-cat_1	3.1244	3.93062	2.12769	0	0	0	2.53286	2.33881	3.44728	4.88988	3.36638	3.54468	0	3.27276	4.9791	11	intermittent	sw_only		erpe_2018_sw_42hr_WHONDRS-SW48-000099_A_NODE_103_length_47766_cov_4.792586__full-cat_1	0	0	0	64.745	0	0	66.4541	59.2044	67.2838	0	232.558	0	44.9322	32.0342	0	0	0	7	intermittent	both
erpe_2018_sw_42hr_WHONDRS-SW48-000099_B_k121_430670__full-cat_2	4.49548	0	3.20869	4.38263	0	2.96637	2.4599	3.03413	0	2.71847	2.82555	2.8259	4.23608	4.90243	0	11	intermittent	sw_only		erpe_2018_pw_18hr_WHONDRS-PP48-000091_B_k121_351128__full-cat_1	28.6453	0	0	157.135	36.9786	0	218.05	53.6663	0	0	0	0	0	56.0979	0	100.128	0	7	intermittent	pw_only
erpe_2018_sw_21hr_WHONDRS-SW48-000092_B_k121_635700__full-cat_2	3.74762	0	3.98083	4.12549	0	3.95181	3.09572	3.98545	0	3.22345	2.98559	0	4.09654	4.77259	1.34363	11	intermittent	sw_only		erpe_2018_pw_0hr_WHONDRS-PP48-000085_A_NODE_1021_length_10865_cov_1.067797__full-cat_1	8.71674	18.7804	0	0	3.81605	23.2517	11.874	6.91562	16.7084	0	0	0	0	0	7.83995	0	0	8	intermittent	pw_only
erpe_2018_sw_21hr_WHONDRS-SW48-000092_B_k121_1256486__full-cat_1	5.4677	4.70733	4.78729	3.21989	3.81131	4.05236	3.0853	1.8742	3.70239	2.54173	2.40614	0	0	0	0	11	intermittent	sw_only		erpe_2018_pw_0hr_WHONDRS-PP48-000085_B_k121_1013482__full-cat_2	9.00463	20.4326	13.7044	0	0	0	13.2571	6.80317	14.3456	0	0	0	0	0	7.31921	0	24.4448	8	intermittent	pw_only
erpe_2018_sw_45hr_WHONDRS-SW48-000100_A_NODE_578_length_15269_cov_2.785035__full-cat_1	2.82526	0	2.29927	0	0	0	3.05403	3.25536	3.91172	3.82942	3.25049	3.36745	4.26599	2.87878	6.84261	11	intermittent	sw_only		erpe_2018_sw_27hr_WHONDRS-SW48-000094_B_k121_586606__full-cat_2	9.99626	19.3311	16.6496	14.1535	0	26.4356	10.7608	0	14.8519	0	25.719	0	0	0	0	0	0	8	intermittent	both
erpe_2018_sw_6hr_WHONDRS-SW48-000087_B_k121_1041305__full-cat_1	3.86395	0	4.15814	0	3.77054	3.87136	3.22601	3.56194	3.44728	3.76209	3.39949	0	0	2.76685	4.07115	11	intermittent	sw_only		erpe_2018_pw_18hr_WHONDRS-PP48-000091_A_NODE_362_length_13072_cov_2.498957__full-cat_2	5.32601	0	0	33.9083	11.0767	0	49.0816	11.8915	0	0	0	0	0	10.8134	7.52172	20.501	0	8	intermittent	pw_only
erpe_2018_sw_30hr_WHONDRS-SW48-000095_B_k121_332482__full-cat_2	2.89173	0	3.04282	0	0	0	3.73675	2.98356	2.28293	3.81259	3.94584	3.45606	4.00684	4.04282	6.13601	11	intermittent	sw_only		erpe_2018_pw_45hr_WHONDRS-PP48-000100_B_k121_398557__full-cat_1	0	0	0	0	0	0	0	0	16.821	15.7698	0	28.6052	12.4063	8.83352	6.6249	22.7889	48.6664	8	intermittent	pw_only
erpe_2018_sw_18hr_WHONDRS-SW48-000091_A_NODE_1567_length_12467_cov_1.705754__full-cat_2	2.82526	0	3.35168	0	2.78205	0	5.0553	4.96838	4.61164	4.56164	3.66439	0	3.24933	2.0326	3.83684	11	intermittent	sw_only		erpe_2018_sw_15hr_WHONDRS-SW48-000090_F_scaffold_115__full-cat_2	17.1936	0	0	0	0	0	25.2998	25.301	28.2975	0	16.0701	0	23.7904	10.9404	0	19.0207	0	8	intermittent	both
erpe_2018_sw_45hr_WHONDRS-SW48-000100_A_NODE_534_length_15901_cov_3.354254__full-cat_1	2.75047	0	3.48323	0	0	0	1.99085	3.43868	3.18563	2.76897	3.76924	3.70222	3.81746	4.64276	8.50109	11	intermittent	sw_only		erpe_2018_pw_18hr_WHONDRS-PP48-000091_A_NODE_276_length_14508_cov_1.668451__full-cat_2	0	0	0	0	0	0	16.934	20.8593	43.8808	28.4301	9.98863	37.515	16.3559	9.82348	0	0	0	8	intermittent	pw_only
erpe_2018_sw_42hr_WHONDRS-SW48-000099_B_k121_1490173__full-cat_1	0	0	2.8026	0	3.85207	0	2.19932	2.1713	4.67051	4.18291	5.86082	4.28315	3.59818	4.23086	4.85829	11	intermittent	sw_only		erpe_2018_pw_45hr_WHONDRS-PP48-000100_A_NODE_40_length_11285_cov_1.611310__full-cat_2	0	0	0	0	0	0	0	7.22485	0	0	17.3612	51.3486	29.9238	29.4197	13.6259	31.7609	37.3928	8	intermittent	pw_only
erpe_2018_sw_42hr_WHONDRS-SW48-000099_B_k121_1292466__full-cat_1	3.33214	0	4.28969	4.70686	0	3.89147	3.65858	4.20669	0	4.71314	4.38733	4.549	0	4.76811	1.36559	11	intermittent	sw_only		erpe_2018_pw_3hr_WHONDRS-PP48-000086_B_k121_249144__full-cat_1	40.177	37.3405	29.1519	27.1025	0	0	18.958	16.5862	40.3928	0	12.3329	0	0	0	0	0	0	8	intermittent	both
erpe_2018_sw_0hr_WHONDRS-SW48-000085_B_k121_474891__full-cat_2	4.83617	0	4.47272	4.50562	4.10683	4.21325	4.29961	4.33943	3.49961	4.023	3.3719	0	0	0	3.08997	11	intermittent	sw_only		erpe_2018_pw_6hr_WHONDRS-PP48-000087_A_NODE_19_length_25836_cov_2.424326__full-cat_1	134.526	148.15	129.29	60.6495	12.4106	98.1204	57.3124	0	0	0	0	0	27.8793	0	0	0	0	8	intermittent	pw_only
erpe_2018_sw_21hr_WHONDRS-SW48-000092_B_k121_709658__full-cat_1	5.21842	7.59057	3.386	0	0	4.6758	3.97649	4.67129	6.41705	4.47748	3.3719	0	0	3.00861	2.20399	11	intermittent	sw_only		erpe_2018_sw_33hr_WHONDRS-SW48-000096_A_NODE_17_length_77106_cov_5.090505__full-cat_1	180.684	162.029	215.784	114.132	0	0	87.6722	51.7828	140.812	0	64.9261	0	0	0	0	0	0	8	intermittent	both
erpe_2018_sw_21hr_WHONDRS-SW48-000092_A_NODE_587_length_21888_cov_2.016543__full-cat_1	3.77255	0	4.60427	0	0	5.32941	4.1172	4.88621	5.56013	4.56164	4.74605	4.43085	0	3.5593	3.48903	11	intermittent	sw_only		erpe_2018_pw_0hr_WHONDRS-PP48-000085_F_scaffold_4__full-cat_1	262.19	275.427	253.17	116.481	27.506	200.775	116.48	0	0	0	0	0	54.2718	0	0	0	0	8	intermittent	pw_only
erpe_2018_sw_45hr_WHONDRS-SW48-000100_B_k121_822245__full-cat_1	3.54819	0	3.46607	0	0	0	3.37194	4.02022	3.63044	3.5601	5.65663	5.16932	3.90716	5.82471	10.8149	11	intermittent	sw_only		erpe_2018_sw_30hr_WHONDRS-SW48-000095_A_NODE_1645_length_10981_cov_11.546527__full-cat_2	9.29252	12.2265	0	0	0	0	14.6401	12.2569	13.558	0	11.6194	0	13.8003	6.14285	0	12.2916	0	9	intermittent	both
erpe_2018_sw_6hr_WHONDRS-SW48-000087_B_k121_1176388__full-cat_1	2.98314	8.80271	11.0274	0	5.24819	0	3.37194	5.79644	3.55194	4.35965	3.27808	0	4.51517	0	0.984838	11	intermittent	sw_only		erpe_2018_sw_27hr_WHONDRS-SW48-000094_F_scaffold_1116__full-cat_2	5.69387	13.4932	17.6714	13.3706	0	0	14.3028	10.8232	0	0	18.0747	0	10.8729	8.402	0	0	0	9	intermittent	both
erpe_2018_sw_21hr_WHONDRS-SW48-000092_A_NODE_533_length_23147_cov_2.536447__full-cat_2	0	0	3.87788	0	0	4.82663	5.04488	5.79644	3.95097	4.42698	5.97119	5.31702	5.59163	6.27242	4.45557	11	intermittent	sw_only		erpe_2018_pw_18hr_WHONDRS-PP48-000091_B_k121_29400__full-cat_2	5.93378	0	0	0	0	20.4538	12.009	8.32123	22.1092	18.3611	15.8323	0	11.1982	0	0	0	26.6772	9	intermittent	pw_only
erpe_2018_sw_42hr_WHONDRS-SW48-000099_A_NODE_658_length_18283_cov_1.584435__full-cat_1	0	0	3.07142	0	3.95397	0	4.45075	3.63779	5.33773	4.32599	5.01094	5.95703	6.39898	5.92321	9.65068	11	intermittent	sw_only		erpe_2018_pw_18hr_WHONDRS-PP48-000091_B_k121_88500__full-cat_2	9.29252	28.8039	0	0	5.53834	24.6025	21.6229	8.12444	30.7165	0	8.49373	0	0	0	8.44747	0	0	9	intermittent	pw_only
erpe_2018_sw_42hr_WHONDRS-SW48-000099_B_k121_1144927__full-cat_2	7.47031	0	5.47364	8.70937	0	5.28919	4.72697	6.25472	0	5.84092	5.98223	0	8.4323	9.81829	1.93673	11	intermittent	sw_only		erpe_2018_pw_0hr_WHONDRS-PP48-000085_B_k121_73979__full-cat_2	10.1082	33.0998	0	0	5.7072	27.9793	20.0037	9.95174	32.4043	0	9.07131	0	0	0	9.2575	0	0	9	intermittent	pw_only
erpe_2018_sw_42hr_WHONDRS-SW48-000099_B_k121_525025__full-cat_2	7.96058	0	6.00557	7.71433	0	6.52601	5.02403	6.64663	0	5.37803	6.31886	0	8.32266	9.97051	2.31016	11	intermittent	sw_only		erpe_2018_pw_30hr_WHONDRS-PP48-000095_B_k121_870761__full-cat_2	14.4906	19.8819	0	0	0	30.1018	13.2571	6.21281	23.7969	0	19.6375	27.4328	0	7.13281	0	0	0	9	intermittent	pw_only
erpe_2018_sw_42hr_WHONDRS-SW48-000099_A_NODE_267_length_30088_cov_2.500517__full-cat_1	0	0	5.21054	0	6.23668	0	6.58753	6.91528	7.23471	5.48744	7.0087	7.74906	8.00371	5.72621	10.2731	11	intermittent	sw_only		erpe_2018_pw_30hr_WHONDRS-PP48-000095_B_k121_189363__full-cat_1	7.70912	0	0	0	0	27.5933	16.2931	11.3292	26.891	28.5782	24.6318	0	15.0548	0	0	0	32.3699	9	intermittent	pw_only
erpe_2018_sw_3hr_WHONDRS-SW48-000086_A_NODE_85_length_29581_cov_2.205099__full-cat_1	7.86917	17.523	9.68898	0	0	6.20424	4.84162	2.00379	0	11.4125	7.17426	0	6.13983	2.82505	2.88129	11	intermittent	sw_only		erpe_2018_pw_30hr_WHONDRS-PP48-000095_A_NODE_398_length_10683_cov_1.653846__full-cat_2	0	0	0	0	0	0	0	0	17.3273	27.3936	25.719	46.1903	10.4083	10.2296	7.23242	15.7459	42.6389	9	intermittent	pw_only
erpe_2018_sw_45hr_WHONDRS-SW48-000100_B_k121_351483__full-cat_1	7.02159	0	6.74911	0	0	6.75729	8.07806	9.44688	8.17013	7.91134	6.60032	7.02043	0	8.39905	13.1324	11	intermittent	sw_only		erpe_2018_pw_0hr_WHONDRS-PP48-000085_B_k121_306482__full-cat_1	12.2834	33.0447	22.3598	0	0	33.4786	20.2398	10.5983	23.3468	0	0	0	0	0	11.6876	0	36.4998	9	intermittent	pw_only
erpe_2018_sw_45hr_WHONDRS-SW48-000100_A_NODE_119_length_33494_cov_3.126472__full-cat_1	0	0	5.548	0	7.53089	6.69696	10.4077	9.67128	9.79892	8.36582	7.17978	0	10.5653	4.15923	11.0163	11	intermittent	sw_only		erpe_2018_sw_39hr_WHONDRS-SW48-000098_B_k121_355514__full-cat_2	0	0	18.2725	26.5003	10.3506	0	45.8095	17.0079	0	0	0	35.9909	22.3964	20.4846	0	21.0842	0	9	intermittent	both
erpe_2018_sw_42hr_WHONDRS-SW48-000099_A_NODE_209_length_33926_cov_1.798899__full-cat_1	6.09923	0	11.525	0	0	0	7.64549	8.24271	7.0581	6.87613	12.4777	7.0992	9.4988	11.7211	11.4886	11	intermittent	both		erpe_2018_pw_30hr_WHONDRS-PP48-000095_A_NODE_406_length_10590_cov_2.817070__full-cat_2	0	0	0	18.249	0	28.4617	15.2473	0	24.4157	28.6522	31.3589	52.6382	0	6.09208	0	0	26.3424	9	intermittent	pw_only
erpe_2018_sw_18hr_WHONDRS-SW48-000091_B_k121_714361__full-cat_2	0	0	5.62235	0	9.18178	0	10.9132	8.45447	9.64193	7.24645	9.95014	8.65492	11.7713	11.139	12.0084	11	intermittent	sw_only		erpe_2018_pw_27hr_WHONDRS-PP48-000094_B_k121_608129__full-cat_2	0	0	0	14.274	0	27.5933	12.8523	0	28.0162	32.9463	26.5344	55.2174	0	6.59976	0	0	27.6818	9	intermittent	pw_only
erpe_2018_sw_42hr_WHONDRS-SW48-000099_B_k121_972787__full-cat_1	17.2756	0	14.2132	18.1007	0	13.7056	11.6272	15.2971	0	12.6161	13.747	0	16.9244	19.5828	4.93883	11	intermittent	sw_only		erpe_2018_pw_30hr_WHONDRS-PP48-000095_A_NODE_150_length_16949_cov_1.306325__full-cat_2	23.3992	34.9723	0	0	0	46.1175	20.0712	9.58628	38.1425	0	31.6307	41.1492	0	10.1789	0	0	0	9	intermittent	pw_only
erpe_2018_sw_21hr_WHONDRS-SW48-000092_A_NODE_110_length_52175_cov_5.947260__full-cat_1	13.744	0	11.056	17.0051	0	0	8.80248	15.7427	0	11.2274	10.8607	13.391	17.1337	36.1123	9.51521	11	intermittent	sw_only		erpe_2018_pw_24hr_WHONDRS-PP48-000093_A_NODE_179_length_11574_cov_1.545995__full-cat_2	0	0	0	0	0	0	15.1124	11.273	47.9313	35.8337	23.8504	34.8186	12.8245	7.03128	0	10.6318	34.2674	10	intermittent	pw_only
erpe_2018_sw_42hr_WHONDRS-SW48-000099_B_k121_175958__full-cat_2	2.06909	0	1.90462	2.61616	2.33366	2.35298	1.58434	2.27875	1.46526	1.90209	1.62249	0	0	3.12502	1.57794	12	persistent	sw_only		erpe_2018_pw_30hr_WHONDRS-PP48-000095_B_k121_806485__full-cat_2	0	0	0	0	0	0	8.77059	0	25.5971	41.7567	24.428	73.2714	15.1013	10.2804	7.37707	14.9384	40.7414	10	intermittent	pw_only
erpe_2018_sw_18hr_WHONDRS-SW48-000091_B_k121_302556__full-cat_1	2.50949	0	2.62529	2.5938	2.72091	2.22226	2.49117	2.53792	2.11939	1.961	1.72734	0	0	1.12823	1.95503	12	persistent	sw_only		erpe_2018_pw_30hr_WHONDRS-PP48-000095_B_k121_1043474__full-cat_1	0	0	26.5673	0	0	0	21.9602	16.5581	40.7866	41.2384	26.4325	34.5841	15.2872	7.94509	0	0	34.8255	10	intermittent	pw_only
erpe_2018_sw_18hr_WHONDRS-SW48-000091_B_k121_768181__full-cat_1	3.08285	0	2.79116	2.40374	2.99605	2.95631	2.78823	1.18521	1.52413	2.33132	2.03087	0	0	1.72816	1.26674	12	persistent	sw_only		erpe_2018_pw_24hr_WHONDRS-PP48-000093_B_k121_406947__full-cat_1	16.7297	57.7731	0	0	8.66211	55.3797	38.2195	16.2489	62.5582	0	17.633	0	0	11.3719	16.5189	0	0	10	intermittent	pw_only
erpe_2018_sw_21hr_WHONDRS-SW48-000092_B_k121_344827__full-cat_2	2.26852	0	1.93894	0	2.27252	2.40326	2.36609	2.38937	2.48571	2.36498	2.09157	0	2.72106	1.80875	2.35043	12	persistent	sw_only		erpe_2018_pw_30hr_WHONDRS-PP48-000095_A_NODE_44_length_33941_cov_2.739487__full_1-cat_4	0	0	0	21.8025	0	37.2414	21.859	0	38.8738	51.2334	45.9001	83.8225	13.6144	9.31581	0	0	40.9646	10	intermittent	pw_only
erpe_2018_sw_42hr_WHONDRS-SW48-000099_B_k121_1027728__full-cat_1	2.37654	0	2.32787	0	2.11966	2.83565	2.22016	2.25663	2.00165	1.72534	2.09157	2.37297	0	2.12662	3.28035	12	persistent	sw_only		erpe_2018_pw_0hr_WHONDRS-PP48-000085_F_scaffold_175__full-cat_1	55.8511	57.0571	88.2971	33.7276	6.70342	63.5805	40.9182	0	21.9404	0	12.8765	0	19.1438	0	0	0	0	10	intermittent	pw_only
erpe_2018_sw_42hr_WHONDRS-SW48-000099_B_k121_1244629__full-cat_2	2.8668	0	2.21348	2.68325	3.31196	3.25798	2.77781	1.45385	0	2.23032	2.3675	2.6782	0	2.04156	1.03243	12	persistent	sw_only		erpe_2018_sw_45hr_WHONDRS-SW48-000100_A_NODE_341_length_20187_cov_6.382303__full-cat_1	48.2539	38.9927	30.1737	25.7173	16.6488	64.4488	25.0299	37.8672	46.8624	0	85.413	0	0	0	0	0	0	10	intermittent	both
erpe_2018_sw_27hr_WHONDRS-SW48-000094_B_k121_126579__full-cat_2	2.26021	0	2.16772	0	2.60881	2.47365	2.44948	2.91719	2.3745	3.13087	2.21298	0	3.84736	1.85352	2.02459	12	persistent	sw_only		erpe_2018_pw_33hr_WHONDRS-PP48-000096_B_k121_167131__full-cat_2	0	0	0	0	0	0	0	16.3332	41.2367	63.0052	62.4799	123.799	20.9095	22.2869	11.2826	20.1422	50.4523	10	intermittent	pw_only
erpe_2018_sw_24hr_WHONDRS-SW48-000093_A_NODE_967_length_11518_cov_1.777368__full-cat_1	2.11894	0	2.61385	0	0	2.90604	2.73091	2.25979	2.96322	2.6848	2.78692	2.38281	3.01011	1.9162	3.33893	12	persistent	sw_only		erpe_2018_pw_30hr_WHONDRS-PP48-000095_B_k121_334847__full-cat_1	0	0	0	27.8253	0	53.2571	26.8178	0	56.0324	73.3703	61.019	127.551	17.5175	12.2857	0	0	55.3636	10	intermittent	pw_only
erpe_2018_sw_18hr_WHONDRS-SW48-000091_A_NODE_1658_length_12050_cov_1.993794__full-cat_1	3.30721	0	3.3002	2.81741	2.92472	2.65465	3.02276	3.20796	1.99511	2.71005	2.16331	0	0	1.30284	2.3907	12	persistent	sw_only		erpe_2018_pw_48hr_WHONDRS-PP48-000101_B_k121_57466__full-cat_1	0	0	0	0	0	0	10.9295	0	44.3308	75.4434	60.7472	140.447	23.6974	27.8713	18.5729	36.1572	95.4353	10	intermittent	pw_only
erpe_2018_sw_45hr_WHONDRS-SW48-000100_B_k121_207618__full-cat_1	2.50949	0	2.92843	0	2.71071	2.52393	2.33482	2.08912	2.27638	2.12933	2.69311	2.52066	0	2.9728	4.23956	12	persistent	sw_only		erpe_2018_pw_33hr_WHONDRS-PP48-000096_B_k121_474755__full-cat_2	0	0	0	36.2572	0	56.9233	31.6416	0	52.8257	78.3308	68.7992	135.523	21.653	14.8748	0	0	55.0288	10	intermittent	pw_only
erpe_2018_sw_45hr_WHONDRS-SW48-000100_B_k121_495153__full-cat_1	2.36823	0	2.64245	0	0	2.81554	2.50159	1.82048	2.66232	2.12091	2.53306	2.77667	2.55162	2.73551	4.53245	12	persistent	sw_only		erpe_2018_pw_30hr_WHONDRS-PP48-000095_B_k121_985495__full-cat_1	0	0	0	0	0	0	20.4422	0	63.5146	111.129	89.8297	183.12	32.9441	40.6393	25.9499	46.8339	146.222	10	intermittent	pw_only
erpe_2018_sw_21hr_WHONDRS-SW48-000092_B_k121_855390__full-cat_2	3.033	4.4955	2.18488	0	3.14891	2.72504	2.60583	2.91719	3.85285	2.77738	2.08605	0	0	1.76846	1.37291	12	persistent	sw_only		erpe_2018_pw_0hr_WHONDRS-PP48-000085_B_k121_268525__full-cat_1	7.94903	17.4586	18.573	18.7911	0	0	17.946	7.70276	21.0965	22.285	15.9342	30.4809	0	6.67591	0	0	0	11	intermittent	pw_only
erpe_2018_sw_21hr_WHONDRS-SW48-000092_B_k121_856169__full-cat_2	2.54273	0	3.36884	0	2.47633	2.52393	2.55892	2.35461	2.17826	3.11404	3.18427	2.51081	0	3.16979	4.33475	12	persistent	sw_only		erpe_2018_pw_24hr_WHONDRS-PP48-000093_B_k121_116839__full-cat_1	0	0	0	0	0	0	13.9655	10.3734	31.0541	24.4321	16.0022	30.012	11.7558	8.73199	7.02991	9.95893	24.2216	11	intermittent	pw_only
erpe_2018_sw_45hr_WHONDRS-SW48-000100_A_NODE_982_length_11590_cov_3.009247__full-cat_1	2.06078	0	2.9799	0	0	2.48371	2.52765	2.74652	2.02127	2.13774	2.5441	3.55453	2.48185	3.10263	5.68936	12	persistent	both		erpe_2018_sw_3hr_WHONDRS-SW48-000086_B_k121_158823__full-cat_2	18.681	20.8181	25.4853	23.79	0	0	23.4107	19.6224	22.1092	0	16.9875	0	20.5842	10.5088	0	16.8674	0	11	intermittent	both
erpe_2018_sw_30hr_WHONDRS-SW48-000095_A_NODE_1851_length_10260_cov_1.885325__full-cat_2	2.06078	0	2.37363	0	2.56805	0	3.73154	4.30151	2.38759	3.34128	3.06837	2.11696	3.24933	3.22351	1.95137	12	persistent	sw_only		erpe_2018_sw_9hr_WHONDRS-SW48-000088_B_k121_392922__full-cat_2	33.6834	29.2445	21.3981	16.5024	0	34.0575	21.2855	7.22485	24.1344	20.212	21.8799	25.7915	0	0	0	0	0	11	intermittent	both
erpe_2018_sw_21hr_WHONDRS-SW48-000092_A_NODE_1461_length_12511_cov_2.587775__full-cat_2	2.4264	0	3.58046	0	2.75148	2.54404	2.47032	2.98988	2.60345	2.67639	2.77037	2.87513	0	2.80267	4.02356	12	persistent	sw_only		erpe_2018_pw_21hr_WHONDRS-PP48-000092_B_k121_254515__full-cat_1	0	21.7544	0	19.6945	0	0	22.365	22.2649	33.4731	0	61.6985	30.7154	14.4043	14.8748	0	13.5477	29.4677	11	intermittent	both
erpe_2018_sw_6hr_WHONDRS-SW48-000087_A_NODE_986_length_15126_cov_1.811654__full-cat_1	3.66452	0	3.19153	3.48822	3.30177	3.08703	3.38757	3.30909	2.77353	2.56698	2.1302	0	0	1.4282	2.43097	12	persistent	sw_only		erpe_2018_sw_33hr_WHONDRS-SW48-000096_A_NODE_1009_length_10261_cov_5.425498__full-cat_2	47.8541	29.4098	31.8567	20.5979	0	28.5581	17.5074	8.32123	26.2722	31.8358	14.5073	31.1843	0	0	0	0	0	11	intermittent	both
erpe_2018_sw_45hr_WHONDRS-SW48-000100_A_NODE_1266_length_10074_cov_2.963507__full-cat_1	1.87796	0	2.61957	0	0	2.40326	2.63188	2.61061	2.59691	2.14616	3.03526	3.65299	2.27253	2.94146	6.05547	12	persistent	both		erpe_2018_pw_24hr_WHONDRS-PP48-000093_A_NODE_93_length_14732_cov_2.946594__full-cat_2	0	0	0	0	0	0	23.4782	28.1123	67.8464	40.0538	16.7836	54.1623	26.8106	14.4941	9.7493	18.9758	46.434	11	intermittent	pw_only
erpe_2018_sw_6hr_WHONDRS-SW48-000087_B_k121_854971__full-cat_1	2.66737	3.14214	3.45463	0	3.11834	0	3.66379	2.00695	3.33608	2.7858	3.81339	3.07206	0	1.72816	2.82271	12	persistent	sw_only		erpe_2018_pw_21hr_WHONDRS-PP48-000092_A_NODE_90_length_14304_cov_2.589194__full-cat_2	0	0	0	0	0	0	21.3867	30.052	61.208	43.3855	16.9535	59.2033	27.7399	13.9864	9.63359	20.8599	45.2062	11	intermittent	pw_only
erpe_2018_sw_42hr_WHONDRS-SW48-000099_B_k121_578208__full-cat_1	1.9943	0	2.5109	0	2.40499	0	2.66315	3.40075	2.95014	2.49965	3.00215	2.51081	3.75766	2.78924	5.1585	12	persistent	sw_only		erpe_2018_pw_18hr_WHONDRS-PP48-000091_B_k121_2942592__full-cat_2	9.21255	0	0	67.0336	16.4293	48.7225	71.649	27.2127	26.3285	0	21.744	54.2795	0	20.3831	0	34.7217	0	11	intermittent	pw_only
erpe_2018_sw_30hr_WHONDRS-SW48-000095_B_k121_415652__full-cat_1	5.25996	2.90678	2.9799	2.49318	0	0	1.46969	1.76991	2.34834	5.66418	3.66991	2.30404	0	1.79084	3.14123	12	persistent	sw_only		erpe_2018_pw_24hr_WHONDRS-PP48-000093_B_k121_242410__full-cat_2	0	0	0	0	0	0	18.3845	9.8674	70.7155	151.405	100.634	154.749	30.6673	15.9156	14.812	28.0824	76.9063	11	intermittent	pw_only
erpe_2018_sw_42hr_WHONDRS-SW48-000099_A_NODE_915_length_14903_cov_2.156199__full-cat_1	3.10778	0	2.95703	3.53294	3.40368	3.25798	2.35567	2.58849	2.48571	0	2.46684	3.53483	0	3.70704	3.10462	12	persistent	sw_only		erpe_2018_pw_30hr_WHONDRS-PP48-000095_B_k121_139373__full-cat_1	0	0	44.7196	44.5686	0	0	49.9924	41.6343	103.739	107.427	55.617	111.959	36.7078	27.4398	0	0	98.1141	11	intermittent	pw_only
erpe_2018_sw_21hr_WHONDRS-SW48-000092_B_k121_1099773__full-cat_2	3.49002	2.95385	2.83692	3.51058	0	3.57975	2.2827	3.78634	0	2.60064	3.09045	0	3.07988	4.204	1.17522	12	persistent	sw_only		erpe_2018_pw_33hr_WHONDRS-PP48-000096_B_k121_29811__full-cat_2	0	0	0	0	0	0	21.1844	16.53	100.644	192.051	142.321	204.574	43.7706	19.9262	19.4407	38.5796	92.5331	11	intermittent	pw_only
erpe_2018_sw_45hr_WHONDRS-SW48-000100_B_k121_26284__full-cat_1	2.61752	0	2.774	0	3.1591	3.34848	2.80387	3.2048	2.76698	3.04671	2.75933	3.16067	0	2.61015	4.34573	12	persistent	sw_only		erpe_2018_pw_42hr_WHONDRS-PP48-000099_B_k121_686361__full-cat_1	0	0	0	0	0	0	116.548	129.007	215.466	767.464	469.771	1562.5	584.862	270.666	136.317	266.289	312.313	11	intermittent	pw_only
erpe_2018_sw_42hr_WHONDRS-SW48-000099_B_k121_686083__full-cat_1	2.99976	3.21275	3.35168	2.97393	0	2.79543	2.76218	2.71491	2.49879	0	2.99111	3.13113	0	3.1474	5.18047	12	persistent	sw_only		erpe_2018_pw_0hr_WHONDRS-PP48-000085_B_k121_1925751__full-cat_2	9.21255	11.8961	15.8682	15.9604	0	0	13.3246	13.7469	16.2584	0	11.6874	24.8537	11.5699	5.78748	0	10.901	0	12	intermittent	both
erpe_2018_sw_42hr_WHONDRS-SW48-000099_B_k121_60751__full-cat_1	0	0	2.75112	0	3.04701	2.59432	3.86705	3.445	2.8651	3.84626	2.61584	2.57974	3.8673	2.34152	4.87659	12	persistent	sw_only		erpe_2018_pw_30hr_WHONDRS-PP48-000095_A_NODE_133_length_17819_cov_1.561384__full-cat_1	0	0	47.9052	29.5719	0	36.9519	37.1401	29.1805	77.9727	72.4819	38.6974	46.3076	25.3237	10.1789	0	0	64.1816	12	intermittent	pw_only
erpe_2018_sw_42hr_WHONDRS-SW48-000099_B_k121_818887__full-cat_1	3.05793	3.87178	3.3574	0	3.69921	0	3.72633	3.23956	3.28375	3.68635	3.80787	3.55453	0	2.32809	2.64332	12	persistent	both		erpe_2018_pw_0hr_WHONDRS-PP48-000085_B_k121_1865051__full-cat_1	46.7345	64.327	56.4404	47.7607	15.6526	0	60.652	36.8833	72.2907	51.3814	48.6861	0	0	17.4386	24.5324	0	0	12	intermittent	pw_only
erpe_2018_sw_24hr_WHONDRS-SW48-000093_A_NODE_1145_length_10190_cov_1.988771__full-cat_1	0	0	1.91606	0	2.80243	2.59432	2.29834	2.2029	2.98939	2.94571	3.58713	4.43085	3.60815	4.889	6.02984	12	persistent	sw_only		erpe_2018_pw_21hr_WHONDRS-PP48-000092_B_k121_270110__full-cat_1	14.2187	31.7229	41.1132	24.6934	5.69031	0	29.2465	28.4215	26.891	27.3195	37.3045	42.9078	23.651	15.4079	0	0	0	13	persistent	both
erpe_2018_sw_42hr_WHONDRS-SW48-000099_A_NODE_1128_length_13000_cov_2.532199__full-cat_1	2.4264	0	3.05426	0	0	2.89598	3.1322	2.46839	2.13247	3.04671	3.56505	3.96807	3.96697	3.64884	6.363	12	persistent	sw_only		erpe_2018_pw_24hr_WHONDRS-PP48-000093_B_k121_160221__full-cat_2	62.3767	43.4538	41.1132	28.9696	0	37.6273	20.5772	8.9397	36.6236	45.5325	17.2932	35.9909	0	7.97047	0	0	31.8118	13	persistent	both
erpe_2018_sw_45hr_WHONDRS-SW48-000100_B_k121_611938__full-cat_1	4.60351	0	3.86644	4.11431	3.4852	3.59986	3.84099	3.73261	3.63698	3.16453	2.42821	0	0	1.80427	2.77512	12	persistent	sw_only		erpe_2018_pw_39hr_WHONDRS-PP48-000098_B_k121_7405__full-cat_1	0	0	22.6002	23.248	0	0	35.9932	25.7508	82.3608	78.775	56.1266	152.287	41.122	31.3742	16.2296	34.3179	70.8788	13	persistent	pw_only
erpe_2018_sw_39hr_WHONDRS-SW48-000098_B_k121_388774__full-cat_1	2.36823	0	2.774	0	3.54635	3.15742	4.01818	4.2699	3.65661	4.29232	2.64344	0	4.565	1.84457	4.37136	12	persistent	sw_only		erpe_2018_sw_30hr_WHONDRS-SW48-000095_A_NODE_792_length_17064_cov_18.778768__full-cat_2	120.867	82.3914	78.3194	52.1573	0	71.0094	38.1183	17.6545	77.6914	84.2537	34.4506	69.7544	0	14.0372	0	0	61.6143	13	persistent	both
erpe_2018_sw_42hr_WHONDRS-SW48-000099_A_NODE_828_length_15948_cov_1.905442__full-cat_1	2.82526	0	4.1467	0	3.45463	3.72053	2.84035	3.24904	2.95014	3.53485	3.49883	4.38162	0	3.80554	4.8949	12	persistent	sw_only		erpe_2018_pw_24hr_WHONDRS-PP48-000093_A_NODE_17_length_36753_cov_6.317261__full-cat_1	0	0	0	0	21.2753	86.2533	262.274	453.057	546.428	2511.1	1709.41	3958.65	1955.18	607.076	286.259	655.584	706.444	13	persistent	pw_only
erpe_2018_sw_42hr_WHONDRS-SW48-000099_A_NODE_823_length_16029_cov_2.188718__full-cat_1	3.16595	4.40135	3.40887	0	0	0	2.47553	3.29961	3.27067	3.26553	4.33215	3.78099	3.57825	4.09207	5.75526	12	persistent	sw_only		erpe_2018_pw_12hr_WHONDRS-PP48-000089_B_k121_916198__full-cat_1	9.67638	13.9889	0	38.7265	10.3675	27.7863	54.9511	12.0602	13.7831	21.0264	13.8278	36.2254	0	7.89432	9.66252	22.2954	0	14	persistent	pw_only
erpe_2018_sw_18hr_WHONDRS-SW48-000091_A_NODE_1021_length_16170_cov_2.361404__full-cat_1	4.69491	0	4.1467	4.23729	4.05588	4.22331	4.12763	4.24462	3.49307	3.89675	2.99663	0	0	1.64757	3.17784	12	persistent	sw_only		erpe_2018_pw_0hr_WHONDRS-PP48-000085_B_k121_1211916__full-cat_2	10.8439	24.9487	29.8732	21.682	0	0	19.329	9.05215	29.5351	31.2435	24.326	46.0731	15.1942	8.2497	8.15817	0	29.2445	14	persistent	pw_only
erpe_2018_sw_18hr_WHONDRS-SW48-000091_A_NODE_876_length_17536_cov_2.073181__full-cat_1	5.07715	0	4.54135	4.29319	4.85075	3.8412	4.09636	4.30783	3.42112	3.32444	2.93041	0	0	2.03708	2.64698	12	persistent	sw_only		erpe_2018_pw_3hr_WHONDRS-PP48-000086_B_k121_846510__full-cat_1	189.401	249.157	92.0237	82.3315	26.3747	225.474	171.904	79.7264	185.931	0	0	132.123	36.2896	45.0053	51.8131	0	109.499	14	persistent	pw_only
erpe_2018_sw_45hr_WHONDRS-SW48-000100_B_k121_1776295__full-cat_1	4.27943	4.55434	3.03138	0	0	3.4792	3.46575	2.58533	3.76127	6.06816	4.89505	4.65731	0	3.85926	5.31226	12	persistent	sw_only		erpe_2018_pw_24hr_WHONDRS-PP48-000093_B_k121_110557__full-cat_2	72.0211	137.741	122.558	82.3917	36.1681	183.312	97.0162	74.9192	265.197	118.533	243.872	247.482	45.1645	45.1829	0	0	0	14	persistent	pw_only
erpe_2018_sw_0hr_WHONDRS-SW48-000085_B_k121_361460__full-cat_1	4.97744	7.49642	4.14098	0	4.62656	4.3138	3.21559	3.22692	4.99758	5.11712	3.68095	0	0	2.69522	2.2589	12	persistent	sw_only		erpe_2018_sw_45hr_WHONDRS-SW48-000100_A_NODE_1098_length_10974_cov_18.321195__full-cat_2	5.18206	15.3658	29.4524	18.7911	5.38638	0	23.3095	27.4938	17.046	20.286	14.4393	39.8597	25.0914	17.6163	8.10031	14.4898	0	15	persistent	both
erpe_2018_sw_45hr_WHONDRS-SW48-000100_B_k121_1082952__full-cat_1	3.04962	4.87209	4.68434	0	0	3.70042	2.79345	3.67888	4.3369	3.6106	3.55954	4.47023	0	3.6757	8.49743	12	persistent	sw_only		erpe_2018_pw_30hr_WHONDRS-PP48-000095_A_NODE_401_length_10658_cov_1.962302__full-cat_1	19.1608	47.0336	69.1831	28.3071	5.75785	80.561	28.0322	11.4417	50.1253	30.1329	29.1845	40.2114	15.1013	7.99586	0	0	30.2491	15	persistent	pw_only
erpe_2018_sw_42hr_WHONDRS-SW48-000099_B_k121_796332__full-cat_2	4.52872	0	4.27825	0	4.56541	4.32386	3.86705	3.80846	4.12758	6.19441	3.95136	5.00194	0	5.99932	2.56277	12	persistent	sw_only		erpe_2018_pw_24hr_WHONDRS-PP48-000093_A_NODE_188_length_11426_cov_4.194885__full-cat_1	32.132	81.1247	100.859	58.7222	13.1198	134.204	51.4429	17.7388	79.7167	50.6411	47.1572	60.1412	19.0044	13.9103	0	0	48.4432	15	persistent	pw_only
erpe_2018_sw_27hr_WHONDRS-SW48-000094_A_NODE_421_length_19176_cov_2.148512__full-cat_2	4.83617	11.1799	7.02365	0	0	4.0222	3.05403	1.43173	2.64924	8.32374	5.48555	0	5.45209	1.90277	1.96235	12	persistent	sw_only		erpe_2018_pw_9hr_WHONDRS-PP48-000088_B_k121_142881__full-cat_1	38.9134	96.3803	121.416	65.7086	12.3768	156.009	49.8574	19.8754	99.9694	55.9717	58.4029	71.044	23.1399	16.5755	0	0	50.8988	15	persistent	pw_only
erpe_2018_sw_30hr_WHONDRS-SW48-000095_B_k121_133935__full-cat_1	5.39292	11.8036	6.56609	0	0	4.64564	2.98628	1.43805	2.97631	7.62518	5.60696	0	4.95373	2.0729	2.20032	12	persistent	sw_only		erpe_2018_sw_9hr_WHONDRS-SW48-000088_A_NODE_53_length_37749_cov_5.359152__full-cat_1	33.9073	62.9501	91.9035	57.2767	13.086	0	64.2277	122.738	129.617	140.522	49.1957	121.572	54.0395	47.8482	0	43.3796	117.313	15	persistent	both
erpe_2018_sw_18hr_WHONDRS-SW48-000091_A_NODE_494_length_23745_cov_1.690871__full-cat_1	4.97744	0	4.23249	0	0	5.04786	5.88395	4.1656	4.65089	4.06508	4.42045	5.04132	5.0235	4.32488	6.43989	12	persistent	sw_only		erpe_2018_sw_15hr_WHONDRS-SW48-000090_F_scaffold_415__full-cat_1	6.60553	16.302	31.8567	21.3809	5.62277	0	32.6199	34.2407	21.4341	24.5802	13.8957	56.1552	32.7582	21.8807	8.85248	17.8992	28.2399	16	persistent	both
erpe_2018_sw_27hr_WHONDRS-SW48-000094_A_NODE_352_length_20691_cov_1.924626__full-cat_1	5.58404	12.4156	7.13804	0	0	4.6758	3.36152	1.61504	3.22488	7.72618	4.65775	0	5.47202	1.9744	1.81591	12	persistent	sw_only		erpe_2018_pw_6hr_WHONDRS-PP48-000087_B_k121_523646__full-cat_1	47.6302	146.884	140.35	75.3451	35.8135	264.163	129.704	46.4696	127.029	73.3703	0	119.579	38.8452	26.4752	87.3966	82.1836	258.959	16	persistent	pw_only
erpe_2018_sw_21hr_WHONDRS-SW48-000092_B_k121_1259985__full-cat_1	5.90811	9.16752	4.19818	0	6.14497	6.26457	5.69112	5.22755	7.01885	5.1087	3.73061	0	0	3.64436	2.66162	12	persistent	sw_only		erpe_2018_pw_21hr_WHONDRS-PP48-000092_B_k121_100773__full-cat_2	6.71749	17.3485	16.5294	21.0195	3.46147	34.4434	20.5097	14.1967	70.9406	70.0387	24.1562	72.4508	12.4992	12.768	8.79462	14.7589	88.9613	17	persistent	pw_only
erpe_2018_sw_18hr_WHONDRS-SW48-000091_A_NODE_487_length_23917_cov_2.498781__full-cat_1	4.57027	0	4.81589	0	0	5.86235	5.57647	4.77559	5.37043	5.31911	5.87737	5.1004	5.48199	4.78602	7.8128	12	persistent	sw_only		erpe_2018_pw_9hr_WHONDRS-PP48-000088_F_scaffold_95__full-cat_1	5.32601	22.5805	59.1452	57.3972	9.72587	52.0028	44.5613	47.2286	107.508	94.5448	45.4245	84.7604	31.5966	18.7332	11.8901	25.1665	75.0088	17	persistent	pw_only
erpe_2018_sw_42hr_WHONDRS-SW48-000099_F_scaffold_110__full-cat_1	6.20726	5.74294	5.79394	6.79755	0	4.65569	4.74781	5.10745	0	0	3.97895	4.549	4.89392	14.8461	3.10462	12	persistent	sw_only		erpe_2018_pw_45hr_WHONDRS-PP48-000100_A_NODE_29_length_13449_cov_2.366161__full-cat_2	7.98101	30.0707	86.554	88.535	12.9509	68.501	65.9818	58.3048	159.883	130.601	61.5626	114.772	42.7483	25.3329	15.7667	30.8637	107.267	17	persistent	pw_only
erpe_2018_sw_6hr_WHONDRS-SW48-000087_A_NODE_336_length_27916_cov_2.522221__full-cat_1	5.66713	0	7.48122	0	6.48126	6.04335	6.58232	5.77432	5.61901	5.77359	6.13123	6.40012	0	7.26634	9.658	12	persistent	sw_only		erpe_2018_pw_6hr_WHONDRS-PP48-000087_F_scaffold_83__full-cat_1	9.05261	30.0707	84.27	77.7542	12.2587	68.8869	70.1985	57.9113	172.823	133.192	62.7517	120.282	46.9302	25.9167	17.676	34.2282	103.584	17	persistent	pw_only
erpe_2018_sw_42hr_WHONDRS-SW48-000099_A_NODE_309_length_27316_cov_1.888962__full-cat_2	0	0	5.41645	6.13792	0	6.5059	6.60316	8.26167	4.9845	5.79043	8.40492	6.06534	8.08345	8.62738	5.56854	12	persistent	sw_only		erpe_2018_pw_30hr_WHONDRS-PP48-000095_A_NODE_82_length_23397_cov_3.268586__full-cat_1	11.1798	34.6418	72.1283	79.5008	13.0185	74.0003	76.1355	70.365	181.711	189.756	95.5375	182.534	57.4779	41.6546	22.3337	39.2525	149.459	17	persistent	pw_only
erpe_2018_sw_27hr_WHONDRS-SW48-000094_B_k121_483611__full-cat_1	12.1569	10.4503	3.88932	0	0	0	2.93416	4.85776	10.6624	8.62672	9.81218	7.82783	4.45536	5.02779	5.36352	12	persistent	sw_only		erpe_2018_pw_24hr_WHONDRS-PP48-000093_A_NODE_243_length_10277_cov_5.371330__full-cat_2	13.7708	26.1604	54.7574	83.8974	18.6919	115.004	66.4204	39.076	156.058	251.577	178.742	308.678	76.1571	32.8972	30.0001	63.0283	126.912	17	persistent	pw_only
erpe_2018_sw_21hr_WHONDRS-SW48-000092_A_NODE_374_length_28144_cov_2.918764__full-cat_1	5.48432	0	7.00649	0	7.11308	6.15396	7.86959	9.15927	7.7384	10.5204	7.3343	0	6.86744	3.95776	7.67734	12	persistent	sw_only		erpe_2018_pw_15hr_WHONDRS-PP48-000090_B_k121_565505__full-cat_1	11.3877	39.4333	114.804	126.599	18.3542	109.505	103.56	91.8709	226.155	187.905	96.7946	190.271	71.5105	40.3093	28.2064	46.0264	154.817	17	persistent	pw_only
erpe_2018_sw_21hr_WHONDRS-SW48-000092_B_k121_804314__full-cat_1	7.87748	11.7212	5.88546	0	7.54109	7.42095	7.55168	7.31667	9.58959	7.22962	5.97119	0	0	5.30984	3.80023	12	persistent	sw_only		erpe_2018_pw_48hr_WHONDRS-PP48-000101_A_NODE_62_length_10651_cov_2.744869__full-cat_2	13.1631	21.9196	51.0909	71.9723	17.6113	99.6641	65.9481	38.5138	158.477	248.393	186.454	326.967	77.3187	37.0602	32.2277	65.9891	149.683	17	persistent	pw_only
erpe_2018_sw_45hr_WHONDRS-SW48-000100_B_k121_862173__full-cat_2	0	0	5.30778	0	5.84944	6.38524	8.21356	11.3875	7.30667	8.07125	6.81003	5.9078	8.83099	9.27656	6.48382	12	persistent	sw_only		erpe_2018_pw_9hr_WHONDRS-PP48-000088_F_scaffold_66__full-cat_2	18.2172	31.3374	69.123	99.2555	23.1665	133.625	87.2336	47.5659	194.988	313.989	232.558	391.211	102.875	47.6452	41.138	78.9985	166.537	17	persistent	pw_only
erpe_2018_sw_45hr_WHONDRS-SW48-000100_F_scaffold_128__full-cat_1	4.27112	0	3.49467	0	5.70677	5.1283	6.71261	9.36154	8.91584	15.5786	6.84866	6.96136	0	4.87557	22.6586	12	persistent	sw_only		erpe_2018_pw_27hr_WHONDRS-PP48-000094_F_scaffold_51__full-cat_1	16.106	61.8486	163.01	157.556	25.1589	133.722	137.799	122.204	314.31	262.016	129.037	238.924	93.4887	52.0873	35.2074	67.2003	225.25	17	persistent	pw_only
erpe_2018_sw_21hr_WHONDRS-SW48-000092_A_NODE_325_length_30642_cov_3.496969__full-cat_2	0	0	7.51554	0	8.26462	8.12483	12.2995	11.5802	5.81525	8.44156	7.70405	6.89243	12.2199	7.10964	5.60881	12	persistent	sw_only		erpe_2018_pw_9hr_WHONDRS-PP48-000088_F_scaffold_97__full-cat_2	21.336	40.5348	88.8381	121.359	26.9994	158.228	108.688	62.4092	245.226	384.028	272.343	456.628	117.837	54.8034	48.8333	95.2827	219.892	17	persistent	pw_only
erpe_2018_sw_33hr_WHONDRS-SW48-000096_A_NODE_257_length_21101_cov_1.897921__full-cat_1	14.7163	14.0985	4.10666	0	0	0	3.38236	5.4393	12.35	9.65351	12.0086	10.122	5.34245	5.21135	6.70349	12	persistent	sw_only		erpe_2018_pw_39hr_WHONDRS-PP48-000098_A_NODE_32_length_14519_cov_5.720539__full-cat_2	21.288	42.6276	91.5429	114.674	28.9075	166.428	106.9	61.1723	243.819	391.95	283.759	479.957	123.18	58.4332	49.383	98.1986	209.288	17	persistent	pw_only
erpe_2018_sw_42hr_WHONDRS-SW48-000099_B_k121_740896__full-cat_1	0	0	7.75004	0	8.92701	9.68344	11.3041	11.5866	7.17584	9.22428	13.2282	10.9097	12.6086	13.8477	9.26626	12	persistent	sw_only		erpe_2018_pw_27hr_WHONDRS-PP48-000094_B_k121_14922__full-cat_1	53.7879	89.2757	244.034	186.225	34.3783	185.628	183.541	163.838	438.639	294.296	119.048	241.503	73.4621	49.752	31.9384	56.9274	217.213	17	persistent	pw_only
erpe_2018_sw_45hr_WHONDRS-SW48-000100_B_k121_1124446__full-cat_2	0	0	8.92256	0	9.49769	10.0655	14.4936	18.1953	10.2437	12.8349	10.4247	8.90108	15.5489	12.2314	8.41688	12	persistent	sw_only		erpe_2018_pw_36hr_WHONDRS-PP48-000097_A_NODE_41_length_10821_cov_6.072564__full-cat_2	24.4708	45.9872	99.6573	132.622	29.6504	188.136	116.615	65.9795	263.116	423.12	306.522	523.1	130.754	59.8293	51.8709	107.799	220.673	17	persistent	pw_only
erpe_2018_sw_6hr_WHONDRS-SW48-000087_B_k121_576858__full-cat_2	8.72506	9.70887	23.5533	8.02738	18.0986	20.8551	0	0	6.65254	15.2672	16.1034	0	6.83754	5.377	2.95451	12	persistent	sw_only		erpe_2018_pw_15hr_WHONDRS-PP48-000090_A_NODE_8_length_35635_cov_3.033992__full-cat_1	89.5505	161.203	115.465	345.226	65.7003	281.722	344.01	72.4734	146.269	211.745	107.599	331.773	76.4359	82.7508	81.6685	134.042	176.36	17	persistent	pw_only
erpe_2018_sw_42hr_WHONDRS-SW48-000099_F_scaffold_14__full-cat_1	11.8245	0	10.7929	16.3119	0	9.40188	7.95819	14.804	0	11.1685	10.8994	11.3036	17.363	34.9035	9.37609	12	persistent	sw_only		erpe_2018_pw_0hr_WHONDRS-PP48-000085_A_NODE_683_length_12859_cov_2.796890__full-cat_2	25.9103	49.8975	106.269	136.235	31.4402	194.022	123.935	70.5899	290.626	469.985	323.985	570.11	145.158	65.6168	56.8179	121.84	262.642	17	persistent	pw_only
erpe_2018_sw_21hr_WHONDRS-SW48-000092_B_k121_248606__full-cat_1	2.15218	0	2.22492	0	2.12985	2.31276	2.99149	2.74336	2.5642	2.49965	1.7439	2.1465	3.48854	1.92963	2.68725	13	persistent	sw_only		erpe_2018_pw_18hr_WHONDRS-PP48-000091_A_NODE_525_length_11488_cov_8.028695__full-cat_2	27.6537	52.7063	107.892	150.57	36.5902	211.774	130.277	74.3007	302.89	480.054	356.329	602.467	149.619	69.0182	58.9587	129.735	288.538	17	persistent	pw_only
erpe_2018_sw_42hr_WHONDRS-SW48-000099_B_k121_849046__full-cat_2	2.57597	0	2.49374	2.45964	0	3.9317	1.78238	2.38937	1.3933	2.13774	2.73725	2.63882	4.37563	2.29228	1.37291	13	persistent	sw_only		erpe_2018_pw_42hr_WHONDRS-PP48-000099_F_scaffold_20__full-cat_2	27.5577	54.5237	112.881	152.015	36.033	207.143	127.612	73.2887	302.327	504.56	364.211	594.495	155.195	68.4344	63.3271	130.453	258.847	17	persistent	pw_only
erpe_2018_sw_18hr_WHONDRS-SW48-000091_A_NODE_1904_length_10972_cov_1.274412__full-cat_2	2.18542	0	2.1906	0	2.82281	2.47365	2.98106	3.12578	3.45382	2.65114	2.89178	2.41235	2.20276	1.4864	2.66529	13	persistent	sw_only		erpe_2018_pw_12hr_WHONDRS-PP48-000089_A_NODE_5_length_42632_cov_3.586943__full-cat_2	125.825	211.155	139.508	435.749	87.4147	347.232	457.96	97.2965	178.898	270.456	127.712	413.251	96.9736	99.5294	107.329	177.197	227.817	17	persistent	pw_only
erpe_2018_sw_42hr_WHONDRS-SW48-000099_B_k121_1363957__full-cat_1	3.21581	3.14214	2.56809	0	2.71071	3.19765	2.25143	1.98482	2.55766	2.7353	2.3951	2.69789	0	2.70865	3.2291	13	persistent	sw_only		erpe_2018_pw_45hr_WHONDRS-PP48-000100_F_scaffold_19__full-cat_1	116.548	201.793	141.492	440.326	87.1783	367.59	451.179	92.9954	183.005	270.16	140.622	430.719	103.386	103.616	107.271	181.728	236.077	17	persistent	pw_only
erpe_2018_sw_6hr_WHONDRS-SW48-000087_A_NODE_1592_length_11165_cov_2.955064__full-cat_1	3.97198	0	2.28783	2.63852	3.32215	2.96637	2.72048	1.2579	1.63533	3.45069	3.25601	3.42652	0	2.05051	3.13757	13	persistent	sw_only		erpe_2018_pw_9hr_WHONDRS-PP48-000088_A_NODE_7_length_41777_cov_6.017119__full-cat_1	142.155	240.07	171.846	528.018	99.2174	421.04	522.255	102.835	216.366	305.253	161.653	517.707	114.77	116.613	118.236	192.584	268.447	17	persistent	pw_only
erpe_2018_sw_45hr_WHONDRS-SW48-000100_B_k121_505638__full-cat_1	2.09401	3.28336	2.61385	0	2.53747	2.78537	2.55892	2.59797	3.13984	3.5096	3.41053	2.66836	0	2.40868	3.61717	13	persistent	sw_only		erpe_2018_pw_0hr_WHONDRS-PP48-000085_A_NODE_27_length_53335_cov_3.170200__0_partial-cat_1	51.5967	92.5802	224.86	284.577	67.5746	386.403	244.463	134.348	530.338	844.462	620.79	1078.91	275.076	128.492	100.473	212.995	453.401	17	persistent	pw_only
erpe_2018_sw_42hr_WHONDRS-SW48-000099_B_k121_785354__full-cat_1	1.9112	0	1.83599	0	2.32347	2.45354	2.16805	1.8426	2.57074	2.84471	3.76924	3.6333	2.72106	3.38917	6.86457	13	persistent	sw_only		erpe_2018_pw_9hr_WHONDRS-PP48-000088_A_NODE_8_length_40614_cov_5.740534__full-cat_1	132.334	241.171	596.922	428.341	83.1258	438.792	415.119	371.785	933.816	599.179	218.595	466.124	141.581	83.2331	61.302	107.664	433.086	17	persistent	pw_only
erpe_2018_sw_6hr_WHONDRS-SW48-000087_B_k121_101726__full-cat_2	2.11894	0	2.30499	0	2.76167	2.44348	3.14784	4.29518	2.97631	3.66951	2.71518	2.5502	3.93707	2.81162	2.6543	13	persistent	sw_only		erpe_2018_pw_24hr_WHONDRS-PP48-000093_A_NODE_11_length_44059_cov_10.081444__full-cat_1	64.7918	114.94	268.257	359.319	83.9532	486.936	318.777	176.011	691.853	1116.55	807.618	1391.34	356.856	166.441	138.66	280.913	584.667	17	persistent	pw_only
erpe_2018_sw_42hr_WHONDRS-SW48-000099_A_NODE_1324_length_11816_cov_1.751732__full-cat_1	3.24074	3.87178	2.55666	2.85095	4.35141	3.7507	2.51202	2.33564	3.91826	3.24028	2.4834	0	0	2.16244	1.43149	13	persistent	sw_only		erpe_2018_pw_30hr_WHONDRS-PP48-000095_A_NODE_2_length_153177_cov_21.089467__full-cat_2	341.056	600.807	1388.29	1798.22	423.43	2654.27	1594.02	929.251	3942.07	6477.69	4620.9	7827.85	1913.22	891.754	762.992	1528.52	3546.73	17	persistent	pw_only
erpe_2018_sw_0hr_WHONDRS-SW48-000085_B_k121_737948__full-cat_2	5.35137	0	3.77493	3.43232	3.49539	4.92719	2.92895	1.48862	1.53721	0	2.69862	2.46158	3.64802	2.14901	0.915277	13	persistent	sw_only
erpe_2018_sw_30hr_WHONDRS-SW48-000095_A_NODE_1366_length_12276_cov_1.987406__full-cat_2	2.67568	0	3.57474	0	3.04701	2.54404	3.0853	2.57901	2.27638	2.3734	2.96904	2.5502	3.14965	3.53243	4.79971	13	persistent	sw_only
erpe_2018_sw_45hr_WHONDRS-SW48-000100_A_NODE_760_length_13107_cov_2.121572__full-cat_1	2.23528	4.13068	3.08286	0	2.833	2.95631	3.92959	2.26295	3.23796	0	2.52755	3.30837	2.8307	2.07738	4.40065	13	persistent	sw_only
erpe_2018_sw_0hr_WHONDRS-SW48-000085_A_NODE_741_length_14326_cov_1.525107__full-cat_1	3.14102	0	3.07142	3.19753	2.93491	2.86581	3.11136	2.8761	2.60999	2.69322	2.83659	3.07206	0	3.62645	4.66425	13	persistent	sw_only
erpe_2018_sw_21hr_WHONDRS-SW48-000092_B_k121_880936__full-cat_1	2.65907	0	2.35075	0	3.03682	3.36859	2.2827	2.85081	3.49961	3.35811	3.44916	3.30837	3.11975	3.95328	4.43726	13	persistent	sw_only
erpe_2018_sw_15hr_WHONDRS-SW48-000090_A_NODE_1097_length_10032_cov_1.721151__full-cat_2	2.04416	0	2.35075	2.2584	2.90434	3.07698	3.84099	4.88621	3.7351	3.6611	2.98008	0	3.58821	3.55482	2.84468	13	persistent	sw_only
erpe_2018_sw_18hr_WHONDRS-SW48-000091_B_k121_974816__full-cat_2	1.91951	0	2.88267	0	2.99605	3.32837	3.7576	4.08027	3.11367	4.14924	2.61584	2.90467	4.71451	2.72656	5.00473	13	persistent	sw_only
erpe_2018_sw_45hr_WHONDRS-SW48-000100_B_k121_1724598__full-cat_1	3.51495	0	3.20869	0	3.16929	3.71048	3.27292	3.29961	3.07443	3.41702	3.75821	3.90899	2.84067	3.04443	4.58737	13	persistent	sw_only
erpe_2018_sw_27hr_WHONDRS-SW48-000094_A_NODE_709_length_14955_cov_1.384610__full-cat_1	4.38746	0	3.99799	4.43853	4.17817	3.6602	3.37194	4.09607	3.37533	3.28236	2.77037	0	2.99018	1.71921	3.02407	13	persistent	sw_only
erpe_2018_sw_30hr_WHONDRS-SW48-000095_B_k121_439763__full-cat_1	4.39577	0	3.39172	4.28201	4.11702	3.90153	3.25207	1.68457	1.72037	3.89675	4.21626	4.47023	0	2.76685	3.92837	13	persistent	sw_only
erpe_2018_sw_27hr_WHONDRS-SW48-000094_A_NODE_1099_length_11548_cov_2.644514__full-cat_2	2.47625	0	2.92271	0	3.19987	3.27809	3.91395	5.14537	4.24533	4.13241	3.36638	2.66836	4.32579	3.76972	3.05702	13	persistent	sw_only
erpe_2018_sw_45hr_WHONDRS-SW48-000100_B_k121_108100__full-cat_1	3.382	0	3.90648	3.42114	2.99605	3.32837	3.49181	3.1163	3.22488	2.70164	3.7858	4.10592	0	3.96671	6.38863	13	persistent	sw_only
erpe_2018_sw_18hr_WHONDRS-SW48-000091_B_k121_788628__full-cat_1	3.07454	4.29544	3.49467	0	4.02531	4.73613	4.40385	2.93299	3.94442	4.04825	4.99991	3.16067	0	2.26541	2.87031	13	persistent	sw_only
erpe_2018_sw_45hr_WHONDRS-SW48-000100_B_k121_1124071__full-cat_1	3.4734	0	5.14191	3.62238	3.61768	4.82663	4.04945	3.3723	3.69585	3.87151	3.6092	3.05236	0	4.02939	5.04134	13	persistent	sw_only
erpe_2018_sw_45hr_WHONDRS-SW48-000100_B_k121_333586__full-cat_1	3.98029	0	3.07714	0	3.71959	3.9317	2.87162	4.12768	3.61082	3.87992	3.53194	4.46039	4.62481	4.40099	5.9017	13	persistent	sw_only
erpe_2018_sw_21hr_WHONDRS-SW48-000092_B_k121_439745__full-cat_1	2.29344	0	2.75112	0	2.77186	3.46914	4.03903	4.70606	4.52006	3.61902	3.79132	3.56437	4.77432	3.97567	8.28874	13	persistent	sw_only
erpe_2018_sw_42hr_WHONDRS-SW48-000099_B_k121_216996__full-cat_2	0	0	2.93415	3.92425	3.61768	3.86131	4.383	4.59228	2.78661	4.11558	5.24273	4.65731	4.40553	4.9472	3.23642	13	persistent	sw_only
erpe_2018_sw_45hr_WHONDRS-SW48-000100_B_k121_1711099__full-cat_1	4.97744	0	4.56423	5.10935	4.95266	4.86686	4.36736	4.88937	3.87901	4.22499	3.18427	0	3.26926	2.22064	3.79291	13	persistent	sw_only
erpe_2018_sw_18hr_WHONDRS-SW48-000091_B_k121_340370__full-cat_2	2.33499	0	3.10002	0	5.00361	3.82109	6.02988	6.26421	2.96322	4.27549	3.59265	3.51514	6.84751	3.70704	3.27303	13	persistent	sw_only
erpe_2018_pw_3hr_WHONDRS-PP48-000086_B_k121_249144__full-cat_1	4.47055	4.50727	3.0371	0	7.07232	5.54057	3.42927	2.76548	6.03111	6.19441	2.95248	0	5.42219	2.21169	1.47543	13	persistent	both
erpe_2018_sw_18hr_WHONDRS-SW48-000091_A_NODE_1442_length_13097_cov_2.397918__full-cat_1	3.11609	0	3.90076	3.68946	4.04569	3.59986	5.21165	5.05372	4.23224	5.41169	3.92929	0	5.01353	2.39077	5.55756	13	persistent	sw_only
erpe_2018_sw_6hr_WHONDRS-SW48-000087_B_k121_563126__full-cat_1	3.731	4.56611	4.62143	4.44972	4.5858	4.25347	4.40385	3.46396	3.39495	0	3.66991	5.80934	0	4.58455	3.91372	13	persistent	sw_only
erpe_2018_sw_6hr_WHONDRS-SW48-000087_B_k121_933397__full-cat_1	5.2018	0	5.11331	5.13171	3.94378	4.92719	5.02924	4.93678	4.4939	4.16608	3.48227	0	3.46861	2.16692	3.40849	13	persistent	sw_only
erpe_2018_sw_27hr_WHONDRS-SW48-000094_B_k121_175161__full-cat_1	3.74762	0	3.40315	0	4.75904	4.23336	3.22601	3.52717	4.47427	5.10029	4.32663	4.30285	4.42546	5.40386	5.73329	13	persistent	sw_only
erpe_2018_sw_42hr_WHONDRS-SW48-000099_A_NODE_723_length_17125_cov_2.053006__full-cat_2	5.0356	0	4.60999	4.31555	3.85207	5.02774	3.58562	4.62072	0	4.19133	4.31007	3.6333	4.91386	6.9619	1.62187	13	persistent	sw_only
erpe_2018_sw_42hr_WHONDRS-SW48-000099_F_scaffold_825__full-cat_2	0	0	2.7454	3.75654	4.49408	3.76075	3.6221	5.3034	3.93788	3.76209	6.27472	5.47456	5.56173	7.06039	4.48119	13	persistent	sw_only
erpe_2018_sw_18hr_WHONDRS-SW48-000091_B_k121_102415__full-cat_2	4.37915	0	6.1028	0	4.51446	5.18863	4.77908	4.38684	3.99675	3.64426	4.97783	4.68685	3.77759	4.72334	5.42576	13	persistent	both
erpe_2018_sw_21hr_WHONDRS-SW48-000092_B_k121_435528__full-cat_2	4.52872	4.67202	4.08379	6.1491	0	3.64009	2.74133	7.6106	0	3.80417	3.41053	3.8893	4.13641	9.55861	2.49321	13	persistent	sw_only
erpe_2018_sw_15hr_WHONDRS-SW48-000090_B_k121_184022__full-cat_2	7.13793	0	6.35446	5.67954	4.15779	9.2611	5.05009	2.5316	2.09323	3.77893	4.12244	3.71207	5.28265	3.31753	0	13	persistent	sw_only
erpe_2018_sw_30hr_WHONDRS-SW48-000095_A_NODE_583_length_20192_cov_2.154498__full-cat_2	4.64505	12.1684	7.57273	0	4.22912	4.07247	3.06445	1.45385	3.02864	8.18066	5.71181	0	4.97366	2.09976	1.72804	13	persistent	sw_only
erpe_2018_sw_42hr_WHONDRS-SW48-000099_B_k121_1035962__full-cat_2	6.26542	0	4.83877	6.05966	3.98455	3.86131	4.40385	4.20037	3.02864	0	3.5485	4.50962	4.54507	12.5896	2.62135	13	persistent	sw_only
erpe_2018_sw_30hr_WHONDRS-SW48-000095_B_k121_83737__full-cat_1	5.15194	0	5.10759	0	4.41255	4.05236	4.46639	4.41845	4.12758	6.53948	5.46899	4.88378	4.13641	4.6338	7.24899	13	persistent	sw_only
erpe_2018_sw_21hr_WHONDRS-SW48-000092_B_k121_1074762__full-cat_2	3.40693	0	4.12954	0	4.05588	5.25902	6.28525	9.27305	4.38269	6.21966	4.42596	4.02715	6.19963	5.51131	3.77094	13	persistent	sw_only
erpe_2018_sw_0hr_WHONDRS-SW48-000085_B_k121_353188__full-cat_2	6.10754	0	7.33823	5.36649	5.63543	6.22435	6.41033	5.13905	5.18728	4.49431	5.1765	5.31702	0	4.13684	6.26781	13	persistent	sw_only
erpe_2018_sw_30hr_WHONDRS-SW48-000095_B_k121_749752__full-cat_1	3.382	0	4.66146	0	4.85075	4.88697	7.02531	9.07077	5.14149	7.25486	5.1158	4.28315	7.34587	5.86053	4.14071	13	persistent	sw_only
erpe_2018_sw_21hr_WHONDRS-SW48-000092_B_k121_828676__full-cat_1	5.33475	0	5.11331	0	6.52202	6.8679	7.71324	6.80466	7.17584	6.74989	5.47451	4.89363	8.13328	4.34727	6.00055	13	persistent	sw_only
erpe_2018_sw_21hr_WHONDRS-SW48-000092_B_k121_443279__full-cat_1	4.45393	0	7.01221	0	4.94247	6.15396	5.93607	6.63083	5.08262	6.23649	5.77804	7.34536	4.4454	6.13363	12.089	13	persistent	both
erpe_2018_sw_27hr_WHONDRS-SW48-000094_B_k121_108556__full-cat_1	8.36775	16.6757	12.2285	0	7.59204	8.83877	4.18496	3.94436	5.2854	8.71089	6.21401	0	7.90403	2.16244	1.67313	13	persistent	sw_only
erpe_2018_sw_30hr_WHONDRS-SW48-000095_A_NODE_241_length_31152_cov_2.445576__full-cat_1	5.65882	0	6.74911	0	7.83661	7.16956	8.11975	7.48102	9.16441	6.31224	8.25591	9.58048	8.17315	7.1365	12.2134	13	persistent	sw_only
erpe_2018_sw_24hr_WHONDRS-SW48-000093_B_k121_241626__full-cat_1	18.1564	13.969	12.2056	8.83235	11.9231	12.2375	9.2611	5.24019	13.4948	7.86926	7.73716	0	6.70796	2.88773	0	13	persistent	sw_only
erpe_2018_sw_9hr_WHONDRS-SW48-000088_B_k121_129230__full-cat_2	9.91333	8.29667	8.34488	12.3206	0	6.9584	6.90023	11.3527	0	7.91134	8.83537	8.62539	13.6252	26.6701	6.79867	13	persistent	sw_only
erpe_2018_sw_21hr_WHONDRS-SW48-000092_A_NODE_216_length_37895_cov_3.684548__full-cat_1	6.34852	0	7.7672	0	9.07987	9.25105	14.0767	14.0802	13.3443	11.8249	9.13338	8.10353	12.6684	6.14706	15.373	13	persistent	sw_only
erpe_2018_sw_0hr_WHONDRS-SW48-000085_B_k121_54871__full-cat_2	27.5712	6.20191	18.2512	8.28452	13.8389	12.6498	5.53477	2.89506	0	20.3086	8.17865	4.68685	16.1669	2.89221	0	13	persistent	sw_only
erpe_2018_sw_21hr_WHONDRS-SW48-000092_A_NODE_156_length_45449_cov_4.048828__full-cat_1	8.65858	0	10.7929	0	11.811	10.9906	12.3516	12.7718	14.5087	10.8739	13.0958	16.0003	14.2831	11.4077	18.6936	13	persistent	sw_only
erpe_2018_sw_21hr_WHONDRS-SW48-000092_B_k121_25239__full-cat_1	14.5833	12.545	13.2809	15.7752	0	11.6543	10.4441	12.3103	7.64682	0	9.85081	10.575	10.0769	30.9099	7.44669	13	persistent	sw_only
erpe_2018_sw_21hr_WHONDRS-SW48-000092_F_scaffold_28__full-cat_1	12.1818	11.3682	10.9359	16.3678	0	9.8041	8.8546	15.7901	0	10.5036	11.2194	11.3627	17.5922	36.278	9.25161	13	persistent	sw_only
erpe_2018_sw_30hr_WHONDRS-SW48-000095_B_k121_632570__full-cat_1	8.8497	0	9.36868	0	12.9625	12.1973	11.8096	13.3533	19.709	22.0087	24.3814	25.3248	25.1972	32.3426	46.2691	13	persistent	sw_only
erpe_2018_sw_18hr_WHONDRS-SW48-000091_A_NODE_175_length_39044_cov_1.919110__full-cat_1	0	0	9.72902	10.2634	15.2656	13.6956	14.1601	13.4892	20.8734	17.0262	21.6938	31.587	26.1441	35.6825	41.0666	13	persistent	sw_only
erpe_2018_sw_18hr_WHONDRS-SW48-000091_A_NODE_160_length_41108_cov_2.172055__full-cat_1	12.2732	11.9566	9.68898	10.7889	12.1371	0	19.0173	12.4778	17.328	28.0347	26.8593	19.7517	0	9.09747	89.9424	13	persistent	both
erpe_2018_sw_18hr_WHONDRS-SW48-000091_A_NODE_1999_length_10636_cov_1.428680__full-cat_1	2.07739	2.98915	2.18488	2.58262	3.03682	2.90604	2.87162	2.25031	2.82586	2.30607	2.15228	0	2.54165	2.09081	1.63285	14	persistent	sw_only
erpe_2018_sw_21hr_WHONDRS-SW48-000092_B_k121_33674__full-cat_1	2.85019	3.58934	2.5109	0	2.56805	2.52393	2.5954	1.89317	1.91661	2.39865	2.49443	2.17604	2.2227	1.84009	3.74531	14	persistent	sw_only
erpe_2018_sw_45hr_WHONDRS-SW48-000100_A_NODE_1149_length_10676_cov_2.744336__full-cat_1	3.04131	2.6361	2.41367	2.4261	0	2.90604	2.92374	2.48419	2.91743	1.91892	2.62136	2.75697	2.13299	2.52509	3.63548	14	persistent	sw_only
erpe_2018_sw_45hr_WHONDRS-SW48-000100_B_k121_398225__full-cat_1	2.01092	2.56549	2.32215	0	2.22156	2.99654	2.49638	2.53792	2.62307	2.46598	2.77589	3.04252	2.10309	3.07577	4.81802	14	persistent	sw_only
erpe_2018_sw_42hr_WHONDRS-SW48-000099_A_NODE_1523_length_10803_cov_2.229580__full-cat_2	1.95275	0	2.36791	2.78387	2.78205	2.69487	2.59019	2.91719	1.87082	2.48281	3.25049	2.89482	2.8606	4.59351	2.50054	14	persistent	sw_only
erpe_2018_sw_42hr_WHONDRS-SW48-000099_A_NODE_1697_length_10044_cov_1.718161__full-cat_2	3.02469	2.40074	3.08286	2.40374	2.98586	2.49376	2.34003	2.84765	2.59037	3.08879	2.77589	2.79636	0	3.36678	3.18516	14	persistent	sw_only
erpe_2018_sw_45hr_WHONDRS-SW48-000100_A_NODE_1153_length_10641_cov_2.910595__full-cat_1	2.74216	3.41281	2.8026	0	2.7311	2.77531	1.52701	2.69911	2.77353	2.58381	2.69311	3.0819	2.36224	2.83848	5.03036	14	persistent	sw_only
erpe_2018_sw_30hr_WHONDRS-SW48-000095_A_NODE_1319_length_12601_cov_1.851531__full-cat_2	2.49287	2.96562	2.87695	3.52176	3.06739	2.79543	3.65858	2.61693	2.78007	2.75214	3.22842	3.56437	0	1.72816	2.02825	14	persistent	both
erpe_2018_sw_21hr_WHONDRS-SW48-000092_A_NODE_1423_length_12771_cov_1.838184__full-cat_1	2.64245	0	2.72824	3.3876	2.89415	3.30826	3.32503	3.17951	3.00901	2.60906	3.34431	2.72743	2.79083	2.4042	2.28453	14	persistent	sw_only
erpe_2018_sw_18hr_WHONDRS-SW48-000091_A_NODE_2053_length_10448_cov_3.071020__full-cat_1	2.50949	2.6008	2.82548	0	2.99605	2.85576	3.60646	3.48292	3.82014	3.13929	2.88626	2.46158	3.69785	2.58329	2.89227	14	persistent	sw_only
erpe_2018_sw_21hr_WHONDRS-SW48-000092_B_k121_1385091__full-cat_2	2.66737	0	2.95131	2.92921	2.63938	3.59986	3.47096	3.49873	3.17909	3.18978	3.34983	2.75697	3.22939	2.56538	2.74583	14	persistent	sw_only
erpe_2018_sw_30hr_WHONDRS-SW48-000095_B_k121_202105__full-cat_2	3.04962	2.83617	3.54042	2.90685	2.36423	3.7507	3.32503	2.44626	2.5315	2.7858	2.70966	3.92869	0	2.54299	4.17	14	persistent	sw_only
erpe_2018_sw_15hr_WHONDRS-SW48-000090_B_k121_222283__full-cat_2	4.84448	0	4.34117	4.14785	3.33234	5.95285	3.33546	1.57079	1.61571	2.07883	2.91937	2.6782	3.71779	2.06394	0.944565	14	persistent	sw_only
erpe_2018_sw_21hr_WHONDRS-SW48-000092_B_k121_870375__full-cat_1	3.15764	0	2.95703	3.11927	2.619	3.57975	3.21038	2.41782	2.73428	2.26399	3.32775	3.57422	3.03005	3.15188	4.85829	14	persistent	sw_only
erpe_2018_sw_18hr_WHONDRS-SW48-000091_A_NODE_1966_length_10722_cov_2.202548__full-cat_1	3.19088	3.63641	3.16865	0	2.25213	3.09709	2.81429	2.86346	2.69503	3.10562	3.08493	3.71207	3.03005	3.85031	3.99061	14	persistent	sw_only
erpe_2018_sw_18hr_WHONDRS-SW48-000091_B_k121_897481__full-cat_1	3.83072	3.48342	3.66054	2.79505	3.51578	4.03225	3.52829	2.67382	3.34262	2.4239	3.23393	3.29852	0	2.00574	3.84416	14	persistent	both
erpe_2018_sw_6hr_WHONDRS-SW48-000087_A_NODE_1500_length_11625_cov_2.475648__full-cat_1	2.8668	3.77763	3.3002	0	3.19987	3.15742	2.52765	2.95511	3.55194	3.1982	3.21738	3.96807	2.78086	3.50109	3.91738	14	persistent	sw_only
erpe_2018_sw_18hr_WHONDRS-SW48-000091_B_k121_33266__full-cat_1	3.37369	2.93031	2.99134	0	3.04701	3.55964	4.17453	4.13084	3.78743	3.44227	2.42269	2.85544	3.84736	2.47136	3.01675	14	persistent	sw_only
erpe_2018_sw_45hr_WHONDRS-SW48-000100_A_NODE_807_length_12794_cov_2.634799__full-cat_2	3.33214	4.7191	3.78065	2.90685	3.40368	3.77081	3.40321	2.68331	2.87819	2.54173	3.07389	2.76682	0	2.5027	4.61299	14	persistent	sw_only
erpe_2018_sw_6hr_WHONDRS-SW48-000087_B_k121_11630__full-cat_1	3.05793	0	4.1181	2.66088	2.79224	3.54959	3.35109	2.82553	2.59037	2.71847	3.64231	3.70222	3.01011	3.80554	4.9791	14	persistent	sw_only
erpe_2018_sw_45hr_WHONDRS-SW48-000100_B_k121_1392120__full-cat_1	3.74762	2.91854	4.23821	2.70561	2.86357	3.54959	3.10614	2.07016	3.22488	2.12933	3.58713	4.31269	0	2.32809	6.26049	14	persistent	both
erpe_2018_sw_21hr_WHONDRS-SW48-000092_A_NODE_1474_length_12462_cov_4.058289__full-cat_2	4.12986	0	3.58046	3.39878	3.37311	3.01665	2.61625	4.79139	1.94932	3.01304	2.70414	2.63882	3.48854	5.92768	2.55911	14	persistent	sw_only
erpe_2018_sw_42hr_WHONDRS-SW48-000099_B_k121_870220__full-cat_1	3.1244	0	3.34024	3.91307	2.9451	3.80097	3.21559	2.52212	3.12022	3.2992	3.57057	3.59391	2.741	3.56377	4.58004	14	persistent	sw_only
erpe_2018_sw_42hr_WHONDRS-SW48-000099_B_k121_5524__full-cat_2	4.31267	0	4.08379	3.45468	3.29158	2.88593	2.65794	4.98734	2.36796	2.8868	2.809	3.05236	3.23936	5.48445	2.25158	14	persistent	sw_only
erpe_2018_sw_18hr_WHONDRS-SW48-000091_A_NODE_2178_length_10007_cov_1.837449__full-cat_1	6.29035	5.88416	4.94172	3.60002	4.1476	4.53503	3.92959	1.90265	4.70322	2.92046	2.43373	0	2.42204	1.18196	0.82741	14	persistent	sw_only
erpe_2018_sw_6hr_WHONDRS-SW48-000087_B_k121_762581__full-cat_2	2.54273	0	3.75205	3.28698	3.30177	3.52948	3.42406	2.64854	3.45382	2.55014	3.9348	6.1638	3.17956	3.70256	5.77356	14	persistent	sw_only
erpe_2018_sw_21hr_WHONDRS-SW48-000092_B_k121_980399__full-cat_2	3.14933	3.93062	3.3574	4.6286	4.13741	3.59986	4.88853	3.75473	4.32382	3.66951	4.59704	4.36192	0	2.15796	2.03191	14	persistent	both
erpe_2018_sw_21hr_WHONDRS-SW48-000092_B_k121_554321__full-cat_2	4.97744	4.56611	4.52419	4.56152	4.76923	3.90153	4.48723	3.5967	3.90518	3.56852	3.12908	3.11144	0	1.57594	1.94405	14	persistent	both
erpe_2018_sw_6hr_WHONDRS-SW48-000087_B_k121_1165571__full-cat_1	4.71984	3.93062	5.03896	4.49444	3.87245	4.25347	4.14847	4.65865	3.55194	3.89675	2.83659	0	3.04001	1.66101	2.97648	14	persistent	sw_only
erpe_2018_sw_42hr_WHONDRS-SW48-000099_B_k121_538380__full-cat_1	4.30436	0	4.02087	3.10809	3.12853	6.03329	3.27292	3.18899	2.42029	4.22499	5.02198	3.87945	5.55176	3.59064	1.5999	14	persistent	sw_only
erpe_2018_sw_42hr_WHONDRS-SW48-000099_B_k121_1605591__full-cat_2	2.84188	0	2.65961	4.08077	3.58711	3.7507	4.22144	4.34575	2.89781	3.27395	5.07717	3.74161	4.60487	5.20239	3.4268	14	persistent	sw_only
erpe_2018_sw_45hr_WHONDRS-SW48-000100_B_k121_758279__full-cat_1	4.07169	4.02477	4.42696	0	4.33103	3.50937	3.54392	3.91592	4.09487	4.08191	3.38294	3.50529	3.42874	2.96384	4.99741	14	persistent	sw_only
erpe_2018_sw_42hr_WHONDRS-SW48-000099_B_k121_1240298__full-cat_2	3.1244	4.17775	4.72438	0	3.5973	3.01665	3.15826	3.87483	3.57811	3.82942	4.3763	4.75578	3.41877	4.46367	6.15066	14	persistent	sw_only
erpe_2018_sw_27hr_WHONDRS-SW48-000094_F_scaffold_404__full-cat_2	3.19919	4.06007	3.83784	0	2.93491	3.48925	2.54329	4.05182	3.04826	10.7476	3.90721	2.97359	2.45195	3.42946	6.69982	14	persistent	sw_only
erpe_2018_sw_18hr_WHONDRS-SW48-000091_A_NODE_1117_length_15339_cov_1.636931__full-cat_1	5.30151	0	3.80925	4.94164	4.38198	3.52948	3.65337	5.55308	3.00901	3.87151	3.55402	3.40683	3.25929	6.95742	2.82637	14	persistent	sw_only
erpe_2018_sw_30hr_WHONDRS-SW48-000095_B_k121_132256__full-cat_2	5.13532	0	3.96939	3.85717	3.47501	6.98856	3.51265	3.59986	2.13247	4.66264	5.46347	4.27331	6.94718	3.26829	1.92574	14	persistent	sw_only
erpe_2018_sw_6hr_WHONDRS-SW48-000087_B_k121_807560__full-cat_2	7.48693	0	5.70243	5.13171	4.04569	7.73267	4.66964	2.53792	1.68766	3.38336	4.53082	3.59391	5.6315	3.15636	1.49739	14	persistent	sw_only
erpe_2018_sw_45hr_WHONDRS-SW48-000100_A_NODE_704_length_13639_cov_3.177250__full-cat_2	2.85019	0	3.57474	3.05219	3.52597	3.63003	6.1706	6.22628	5.15457	4.72155	3.94032	3.66284	6.1498	2.42211	6.66687	14	persistent	sw_only
erpe_2018_sw_42hr_WHONDRS-SW48-000099_A_NODE_722_length_17141_cov_3.270366__full-cat_2	4.84448	4.2719	3.87216	6.0932	3.52597	4.11269	3.54392	4.28886	0	3.45911	3.35534	3.99761	4.38559	11.1166	2.59939	14	persistent	sw_only
erpe_2018_sw_33hr_WHONDRS-SW48-000096_B_k121_572230__full-cat_2	3.02469	0	2.92843	4.34909	4.37179	3.59986	3.76802	5.56572	4.10142	3.5601	6.16434	5.82903	6.08003	6.99771	3.89908	14	persistent	sw_only
erpe_2018_sw_3hr_WHONDRS-SW48-000086_B_k121_677669__full-cat_2	5.2018	12.698	7.17236	4.29319	3.55654	4.19314	2.55892	1.5139	3.07443	7.76826	4.58601	0	4.4753	1.8177	2.07951	14	persistent	sw_only
erpe_2018_sw_39hr_WHONDRS-SW48-000098_B_k121_81151__full-cat_2	2.76709	0	3.07142	4.25965	4.99342	3.91158	3.87747	5.6795	3.96405	3.73684	6.0043	4.68685	7.2462	6.47389	4.33109	14	persistent	sw_only
erpe_2018_sw_24hr_WHONDRS-SW48-000093_B_k121_91321__full-cat_2	3.09947	0	4.26681	3.53294	4.9119	4.45458	6.3061	6.96585	4.89946	5.51269	4.4646	3.86961	5.81091	2.7758	5.11823	14	persistent	sw_only
erpe_2018_sw_30hr_WHONDRS-SW48-000095_A_NODE_1413_length_12007_cov_2.592256__full-cat_2	6.96343	4.33074	5.21054	4.44972	7.99966	7.67234	4.82078	2.067	4.29766	6.53106	4.15555	2.92436	2.91044	1.69234	0	14	persistent	sw_only
erpe_2018_sw_6hr_WHONDRS-SW48-000087_B_k121_52489__full-cat_2	4.24619	4.86032	5.91405	0	5.59467	5.02774	6.55626	5.69215	5.90028	4.35965	3.51539	4.02715	5.09327	2.68626	3.79657	14	persistent	sw_only
erpe_2018_sw_39hr_WHONDRS-SW48-000098_B_k121_445064__full-cat_2	2.99976	0	4.10666	3.60002	5.52334	4.53503	5.75888	6.024	5.74329	6.01767	4.14451	4.05669	5.90062	2.90116	7.01102	14	persistent	sw_only
erpe_2018_sw_0hr_WHONDRS-SW48-000085_B_k121_354776__full-cat_2	5.84163	7.02569	7.84155	5.51183	5.19723	4.80652	3.5804	2.38621	5.12841	6.58156	3.82995	4.70655	4.28592	2.1311	0	14	persistent	sw_only
erpe_2018_sw_21hr_WHONDRS-SW48-000092_A_NODE_745_length_19130_cov_2.674683__full-cat_1	3.96367	4.58965	5.07899	4.91928	5.21762	4.7663	4.12242	4.91149	4.0033	4.25866	4.80675	6.4395	0	4.76811	7.022	14	persistent	sw_only
erpe_2018_sw_24hr_WHONDRS-SW48-000093_B_k121_336163__full-cat_1	4.13817	5.02507	3.68913	0	4.18836	4.62552	4.23707	3.65991	7.90193	6.97713	4.95576	6.27211	5.47202	4.69648	5.23172	14	persistent	sw_only
erpe_2018_sw_39hr_WHONDRS-SW48-000098_B_k121_47385__full-cat_2	5.67544	0	7.16092	4.99754	5.81886	5.48024	6.14454	4.39	4.5266	3.922	4.32663	4.88378	4.59491	3.85479	5.52827	14	persistent	sw_only
erpe_2018_sw_27hr_WHONDRS-SW48-000094_B_k121_124148__full-cat_1	5.25996	5.33105	5.13619	0	4.43294	4.22331	4.12242	4.27306	5.21998	5.40327	4.7902	7.28628	4.5351	5.81128	6.28978	14	persistent	sw_only
erpe_2018_sw_18hr_WHONDRS-SW48-000091_B_k121_519225__full-cat_1	4.8611	6.91977	6.20575	0	5.88001	5.50035	6.24877	4.45005	6.46284	5.19287	4.39285	4.38162	5.03346	3.44289	3.9064	14	persistent	both
erpe_2018_sw_42hr_WHONDRS-SW48-000099_A_NODE_604_length_19103_cov_1.947249__full-cat_2	3.78086	0	4.14098	5.84724	4.40236	5.51041	5.3211	5.62261	3.63698	4.93196	6.95903	6.05549	5.92055	7.04248	4.64228	14	persistent	sw_only
erpe_2018_sw_42hr_WHONDRS-SW48-000099_A_NODE_493_length_21234_cov_1.831999__full-cat_2	3.56481	0	4.23249	5.54537	4.95266	5.77185	5.93086	7.07331	4.4154	4.7973	7.0694	5.66164	6.64816	7.43647	4.6496	14	persistent	sw_only
erpe_2018_sw_21hr_WHONDRS-SW48-000092_A_NODE_1046_length_15701_cov_2.875690__full-cat_2	4.1631	0	3.16293	5.40003	5.18704	4.48475	6.38427	6.12198	6.08344	4.41015	6.71069	4.293	7.31597	7.02457	7.75056	14	persistent	sw_only
erpe_2018_sw_21hr_WHONDRS-SW48-000092_B_k121_539092__full-cat_1	3.57312	0	5.2563	4.27083	5.69658	4.8568	5.40969	7.1302	5.29848	6.50581	4.82883	4.40131	7.58508	4.4189	9.53718	14	persistent	sw_only
erpe_2018_sw_45hr_WHONDRS-SW48-000100_B_k121_831788__full-cat_2	3.44848	0	3.78637	4.60624	5.39086	4.23336	5.13869	7.25346	4.75555	5.05821	7.75923	6.35088	7.78443	8.54231	5.03402	14	persistent	sw_only
erpe_2018_sw_45hr_WHONDRS-SW48-000100_A_NODE_420_length_18222_cov_3.189224__full-cat_1	5.3763	6.67264	6.34874	6.05966	5.35009	6.5059	5.6807	4.79139	4.97141	4.19974	4.75157	6.72504	0	6.24556	9.0649	14	persistent	sw_only
erpe_2018_sw_6hr_WHONDRS-SW48-000087_A_NODE_459_length_23492_cov_1.657993__0_partial-cat_2	10.6861	11.2034	3.60906	3.30934	3.2712	0	2.65273	4.31099	8.39253	7.20437	8.10139	7.5029	4.39556	4.37861	5.01938	14	persistent	sw_only
erpe_2018_sw_39hr_WHONDRS-SW48-000098_B_k121_173657__full-cat_2	3.66452	0	3.855	5.22115	5.26857	4.80652	6.92628	9.67444	6.92073	6.09341	5.4414	4.80501	8.15322	8.38561	5.46969	14	persistent	sw_only
erpe_2018_sw_3hr_WHONDRS-SW48-000086_B_k121_183176__full-cat_2	7.50355	10.2267	6.16572	5.20997	5.61505	5.68135	5.06573	5.39822	8.93546	7.5831	5.04957	0	4.58494	4.46815	3.66477	14	persistent	sw_only
erpe_2018_sw_45hr_WHONDRS-SW48-000100_A_NODE_269_length_23258_cov_2.367775__0_partial-cat_1	7.38722	0	6.02844	6.43979	8.27481	6.07351	5.11263	3.60302	4.0033	7.74301	6.5672	8.33984	4.76435	4.98302	6.71813	14	persistent	sw_only
erpe_2018_sw_45hr_WHONDRS-SW48-000100_B_k121_37169__full-cat_2	3.86395	0	4.84449	4.9081	5.69658	5.09813	5.73803	8.04359	5.87412	5.14237	9.54728	7.54229	8.96056	10.0959	6.8902	14	persistent	sw_only
erpe_2018_sw_30hr_WHONDRS-SW48-000095_B_k121_468761__full-cat_2	4.08	0	6.03988	5.24351	6.71564	5.99307	7.84354	8.53348	7.58141	8.52573	5.61799	4.80501	8.31269	4.21743	9.91428	14	persistent	sw_only
erpe_2018_sw_42hr_WHONDRS-SW48-000099_A_NODE_726_length_17118_cov_4.848449__full-cat_1	4.92758	0	5.51368	5.56773	6.51183	6.35507	7.99467	10.8091	7.69261	8.38265	6.40164	5.48441	7.90403	7.1768	6.0811	14	persistent	sw_only
erpe_2018_sw_21hr_WHONDRS-SW48-000092_B_k121_441988__full-cat_2	5.2932	0	3.98655	6.54041	7.68375	5.84224	8.09369	7.00377	7.63374	5.03296	8.07932	6.30165	8.4024	9.581	10.2474	14	persistent	sw_only
erpe_2018_sw_27hr_WHONDRS-SW48-000094_A_NODE_336_length_21374_cov_2.921024__full-cat_1	9.32335	0	6.67476	6.21618	9.50788	7.7025	7.17644	3.37863	5.12186	9.80501	7.97446	8.81247	5.37235	5.87396	8.33268	14	persistent	sw_only
erpe_2018_sw_45hr_WHONDRS-SW48-000100_B_k121_490772__full-cat_2	6.73076	6.8727	8.99691	0	5.98191	6.52601	6.45202	5.79961	6.38434	5.61368	7.63782	8.40877	5.87071	7.53496	13.3118	14	persistent	sw_only
erpe_2018_sw_18hr_WHONDRS-SW48-000091_B_k121_391541__full-cat_2	4.10493	0	5.73675	5.99258	7.18441	6.08357	9.40182	12.9614	6.54787	8.10491	7.17426	6.89243	10.346	7.30663	5.5063	14	persistent	sw_only
erpe_2018_sw_42hr_WHONDRS-SW48-000099_B_k121_556221__full-cat_2	7.25426	0	6.67476	9.30192	7.44937	7.20979	6.85332	8.50187	6.15539	6.45531	6.68861	7.14844	8.08345	16.5787	7.67002	14	persistent	sw_only
erpe_2018_sw_30hr_WHONDRS-SW48-000095_B_k121_852278__full-cat_2	4.62013	0	6.20003	6.61867	7.50032	7.38073	10.1054	13.6378	7.71877	9.55252	7.54953	6.85305	10.3859	8.85571	6.24219	14	persistent	sw_only
erpe_2018_sw_6hr_WHONDRS-SW48-000087_A_NODE_401_length_25186_cov_2.965960__full-cat_1	11.3758	0	7.74432	6.90936	10.2314	9.28122	7.77578	3.69784	5.42277	10.4783	9.57487	10.4371	6.49865	5.70383	10.2291	14	persistent	sw_only
erpe_2018_sw_42hr_WHONDRS-SW48-000099_A_NODE_361_length_25246_cov_2.873960__full-cat_1	12.24	0	7.79008	7.79259	9.74227	8.58739	8.08848	4.13716	5.18728	11.5977	10.8111	10.7227	5.44212	6.29481	9.78614	14	persistent	sw_only
erpe_2018_sw_30hr_WHONDRS-SW48-000095_B_k121_315395__full-cat_1	11.1099	0	9.62035	11.1243	12.8097	10.4577	8.5002	5.73955	6.11615	12.9864	10.8497	14.5529	6.68803	7.83045	8.88917	14	persistent	sw_only
erpe_2018_sw_24hr_WHONDRS-SW48-000093_B_k121_584315__full-cat_1	13.8188	0	9.20282	8.92179	12.8198	9.86443	9.56338	4.4785	6.89457	12.2205	12.9302	11.6777	7.12659	7.47676	11.635	14	persistent	sw_only
erpe_2018_sw_45hr_WHONDRS-SW48-000100_B_k121_236195__full-cat_1	7.91072	0	11.3648	9.13421	8.23405	8.40639	7.66634	10.7206	8.52336	9.35053	9.13338	11.0968	8.3725	13.0508	17.8662	14	persistent	sw_only
erpe_2018_sw_18hr_WHONDRS-SW48-000091_A_NODE_159_length_41212_cov_1.877084__full-cat_2	7.3706	0	7.4755	10.2746	10.5473	9.49238	13.2637	10.9955	12.4547	9.10645	13.4103	10.5651	13.9243	14.0805	14.6554	14	persistent	sw_only
erpe_2018_sw_42hr_WHONDRS-SW48-000099_B_k121_848345__full-cat_2	8.07691	0	7.14376	10.9789	10.425	9.73371	13.3887	12.0322	12.5921	7.88609	13.6973	9.49186	15.6785	14.3849	15.4133	14	persistent	sw_only
erpe_2018_sw_18hr_WHONDRS-SW48-000091_B_k121_51334__full-cat_2	7.2044	0	9.40872	9.55906	9.98684	12.0264	15.1086	20.3571	11.7613	14.5434	10.7503	10.8014	15.7881	12.7777	7.97389	14	persistent	sw_only
erpe_2018_sw_30hr_WHONDRS-SW48-000095_B_k121_96145__full-cat_1	8.63365	0	9.7519	9.89447	11.0263	11.3627	16.7242	22.285	11.9445	15.5534	12.577	9.89556	15.6685	13.494	9.60674	14	persistent	sw_only
erpe_2018_sw_42hr_WHONDRS-SW48-000099_B_k121_3183__full-cat_2	8.49239	0	9.7519	10.9566	10.4352	12.7504	15.8382	20.7901	14.7572	14.8211	12.5494	10.447	17.1237	18.5307	12.294	14	persistent	sw_only
erpe_2018_sw_21hr_WHONDRS-SW48-000092_A_NODE_301_length_32032_cov_5.394734__full-cat_1	8.35944	0	9.91204	11.7057	10.9651	11.1013	16.3594	21.2926	14.5348	14.4424	12.5605	11.1362	17.6321	19.1396	11.17	14	persistent	sw_only
erpe_2018_sw_42hr_WHONDRS-SW48-000099_A_NODE_62_length_59366_cov_1.810311__full-cat_2	11.4174	0	12.3943	14.3218	12.8198	13.9771	16.7033	17.3577	11.8987	12.8601	18.9124	16.5615	18.1404	19.1933	13.8243	14	persistent	sw_only
erpe_2018_sw_42hr_WHONDRS-SW48-000099_A_NODE_119_length_45336_cov_3.431595__full-cat_2	10.038	0	10.0093	11.9069	11.974	13.7157	18.3763	23.0973	16.3926	17.6827	13.9346	11.6679	19.5558	20.9036	12.7992	14	persistent	sw_only
erpe_2018_sw_42hr_WHONDRS-SW48-000099_B_k121_22588__full-cat_1	13.3369	0	15.42	13.7964	17.5381	18.8339	17.4799	14.8577	18.9175	15.9068	17.1023	15.9314	19.7551	15.1684	25.1445	14	persistent	sw_only
erpe_2018_sw_18hr_WHONDRS-SW48-000091_A_NODE_42_length_71490_cov_2.940838__full-cat_1	15.7217	0	19.6868	18.738	21.859	22.112	30.0452	41.0334	21.6518	28.7165	22.9355	18.8557	31.0779	25.3807	18.02	14	persistent	sw_only
erpe_2018_sw_3hr_WHONDRS-SW48-000086_B_k121_337303__full-cat_1	27.6293	60.8893	40.2087	18.0225	27.5555	31.6647	16.2551	15.1738	19.9314	30.3661	21.4676	0	31.0181	8.56917	7.85673	14	persistent	sw_only
erpe_2018_sw_18hr_WHONDRS-SW48-000091_B_k121_617710__full-cat_2	2.75878	2.49488	3.43747	3.21989	3.01643	3.40881	3.17911	2.82869	2.2633	2.43232	2.90833	2.36312	2.54165	3.27724	3.34991	15	persistent	sw_only
erpe_2018_sw_45hr_WHONDRS-SW48-000100_B_k121_1464646__full-cat_2	2.8585	3.27159	2.64817	3.51058	2.64957	3.28814	2.35567	2.20922	2.96977	3.93884	2.41717	3.54468	2.2526	2.70865	3.5586	15	persistent	sw_only
erpe_2018_sw_42hr_WHONDRS-SW48-000099_B_k121_208311__full-cat_2	2.2519	2.75379	2.99706	2.58262	2.32347	3.22781	2.80387	2.17762	3.19871	2.69322	3.20082	5.04132	2.2526	2.95937	3.75263	15	persistent	sw_only
erpe_2018_sw_30hr_WHONDRS-SW48-000095_A_NODE_1680_length_10819_cov_3.356996__full-cat_2	2.3433	3.38928	3.86072	4.14785	3.21006	3.2077	3.08009	2.59797	3.13984	2.75214	3.16771	3.13113	2.69116	2.88773	2.73485	15	persistent	sw_only
erpe_2018_sw_21hr_WHONDRS-SW48-000092_B_k121_674248__full-cat_2	2.93328	4.26013	3.45463	2.67207	3.61768	2.98648	3.50744	3.19531	3.09405	3.62743	3.05182	2.97359	2.79083	1.87143	2.34677	15	persistent	both
erpe_2018_sw_21hr_WHONDRS-SW48-000092_A_NODE_2038_length_10155_cov_1.971380__lt2gene-cat_1	4.06338	3.45989	3.48323	3.45468	4.05588	2.85576	3.00191	2.72755	2.66886	3.43386	3.01871	4.037	2.64132	2.73103	1.20084	15	persistent	sw_only
erpe_2018_sw_27hr_WHONDRS-SW48-000094_B_k121_390741__full-cat_1	3.16595	3.18922	3.24873	3.06337	3.04701	3.48925	3.35109	2.57269	3.0548	2.65956	3.59265	3.83022	2.54165	2.80714	3.67209	15	persistent	sw_only
erpe_2018_sw_45hr_WHONDRS-SW48-000100_A_NODE_854_length_12476_cov_2.438416__full-cat_1	3.42355	3.00092	3.95795	3.30934	3.29158	3.82109	2.82472	2.88558	2.2633	2.77738	2.75933	2.91451	2.70113	3.43394	4.3677	15	persistent	both
erpe_2018_sw_45hr_WHONDRS-SW48-000100_F_scaffold_499__full-cat_1	2.78371	2.94208	3.73489	3.23107	2.90434	3.35853	3.25207	2.65486	2.96977	2.4744	3.6368	3.77114	2.27253	3.46975	4.61299	15	persistent	sw_only
erpe_2018_sw_21hr_WHONDRS-SW48-000092_B_k121_252916__full-cat_1	3.79748	3.42458	3.5919	2.482	3.9234	4.01214	3.14784	2.63274	2.39413	3.59377	3.36086	3.06221	2.66126	3.63093	3.62083	15	persistent	both
erpe_2018_sw_6hr_WHONDRS-SW48-000087_B_k121_760491__full-cat_2	3.93043	3.44812	3.15149	3.68946	3.24063	3.32837	2.11072	2.70227	1.72037	2.54173	2.37302	3.52499	3.25929	8.47516	1.90744	15	persistent	sw_only
erpe_2018_sw_18hr_WHONDRS-SW48-000091_A_NODE_1764_length_11519_cov_2.848402__full-cat_1	3.16595	3.48342	2.86551	2.61616	2.99605	3.05687	3.51786	2.71807	3.66315	3.49277	3.01871	3.57422	3.64802	2.91012	4.76676	15	persistent	sw_only
erpe_2018_sw_24hr_WHONDRS-SW48-000093_B_k121_674739__full-cat_2	3.83072	3.93062	3.11146	3.08573	5.16666	4.10264	3.50223	2.89822	4.42848	3.87151	2.92489	2.57974	3.08985	2.47584	1.71706	15	persistent	sw_only
erpe_2018_sw_42hr_WHONDRS-SW48-000099_B_k121_750226__full-cat_1	2.92497	2.61257	2.90555	2.482	2.37442	2.69487	2.13157	3.64411	3.58465	3.12245	3.03526	3.39698	2.47188	4.02939	9.63237	15	persistent	sw_only
erpe_2018_sw_42hr_WHONDRS-SW48-000099_A_NODE_1241_length_12325_cov_1.804886__full-cat_1	3.53988	3.71879	3.63766	3.18635	4.20874	4.09258	3.12178	3.03413	3.39495	2.93729	3.26705	4.549	2.84067	4.24429	3.38286	15	persistent	sw_only
erpe_2018_sw_42hr_WHONDRS-SW48-000099_B_k121_1542833__full-cat_1	3.09947	2.90678	4.09522	2.77269	2.96548	3.9317	3.25207	2.90454	2.77353	3.1982	3.59817	3.87945	3.53838	3.76524	6.54972	15	persistent	both
erpe_2018_sw_42hr_WHONDRS-SW48-000099_B_k121_267233__full-cat_1	3.04962	3.31867	4.52991	3.35406	2.89415	2.54404	2.83514	2.8761	3.06789	2.35657	3.32775	3.11144	3.53838	4.87557	7.62608	15	persistent	both
erpe_2018_sw_21hr_WHONDRS-SW48-000092_B_k121_1373466__full-cat_1	4.38746	3.24806	3.59762	3.65592	2.98586	3.72053	3.33546	5.42666	2.55766	3.70318	3.14012	3.42652	2.71109	6.09781	2.31382	15	persistent	sw_only
erpe_2018_sw_3hr_WHONDRS-SW48-000086_B_k121_433492__full-cat_1	3.54819	5.10745	3.51183	3.25343	3.75016	3.48925	3.95043	3.97281	4.83405	3.77051	3.24497	2.96375	3.05995	2.98623	2.88129	15	persistent	sw_only
erpe_2018_sw_6hr_WHONDRS-SW48-000087_B_k121_240611__full-cat_2	6.34021	4.34251	3.82068	3.94661	5.95134	5.1283	3.30419	1.96902	3.42112	4.65422	2.46132	2.78651	3.05995	2.05051	1.20084	15	persistent	sw_only
erpe_2018_sw_21hr_WHONDRS-SW48-000092_A_NODE_1744_length_11185_cov_2.635829__full-cat_1	2.94159	3.71879	3.2716	3.06337	3.87245	3.78086	4.56541	4.3742	5.42277	3.72843	3.27256	3.70222	3.14965	3.34887	2.42731	15	persistent	both
erpe_2018_sw_18hr_WHONDRS-SW48-000091_A_NODE_1732_length_11657_cov_2.213617__full-cat_1	5.0273	3.07153	4.27253	4.19257	4.41255	3.68031	4.40385	4.50378	3.65006	3.67793	3.32775	2.61912	3.01011	1.82666	3.01309	15	persistent	both
erpe_2018_sw_18hr_WHONDRS-SW48-000091_B_k121_974216__full-cat_1	2.62583	3.75409	3.94652	3.04101	3.83169	4.06242	4.23186	3.3249	4.72284	2.86155	3.49883	5.06101	2.85064	2.78924	4.51414	15	persistent	sw_only
erpe_2018_sw_18hr_WHONDRS-SW48-000091_B_k121_107945__full-cat_1	3.56481	4.77794	5.34781	3.36524	4.15779	4.18308	5.32631	2.57585	3.3557	4.54481	3.55954	2.8062	2.37221	1.56699	3.77826	15	persistent	both
erpe_2018_sw_30hr_WHONDRS-SW48-000095_F_scaffold_558__full-cat_2	3.19088	3.76586	4.11238	3.24225	3.24063	3.33842	2.99149	2.92351	3.03518	7.04446	4.42045	3.03267	2.57155	3.47871	5.75526	15	persistent	sw_only
erpe_2018_sw_30hr_WHONDRS-SW48-000095_B_k121_632015__full-cat_2	2.96652	4.48373	3.63194	4.01369	3.9234	3.09709	4.15369	4.00757	5.69096	3.86309	4.23281	3.71207	3.27923	2.78924	2.39436	15	persistent	both
erpe_2018_sw_3hr_WHONDRS-SW48-000086_A_NODE_573_length_12247_cov_1.337706__full-cat_1	4.13817	3.70702	4.27253	4.13667	4.2495	5.13835	4.66443	3.50189	3.80051	2.90363	3.09045	3.92869	3.00014	2.73103	3.80023	15	persistent	sw_only
erpe_2018_sw_12hr_WHONDRS-SW48-000089_B_k121_287084__full-cat_1	3.46509	3.61288	3.91792	3.82362	5.26857	4.07247	4.35173	4.05182	4.38923	3.87151	3.47124	3.91884	3.54834	3.1474	2.56644	15	persistent	sw_only
erpe_2018_sw_42hr_WHONDRS-SW48-000099_A_NODE_1663_length_10197_cov_1.585998__full-cat_2	3.14933	3.87178	3.8264	4.02487	4.5756	4.25347	3.9348	4.69657	4.4154	3.68635	3.79684	3.97792	3.59818	2.99966	2.74217	15	persistent	both
erpe_2018_sw_21hr_WHONDRS-SW48-000092_B_k121_748964__full-cat_1	4.41239	4.90739	3.78065	3.47704	3.96417	3.94175	3.61167	3.12578	3.68931	5.04979	3.84651	3.77114	3.30913	3.33544	3.61351	15	persistent	both
erpe_2018_sw_45hr_WHONDRS-SW48-000100_B_k121_147617__full-cat_1	2.9499	2.8597	3.99227	3.23107	3.7094	4.15292	3.49702	2.9804	3.55849	2.63431	4.3487	4.06653	4.24605	4.42785	7.47232	15	persistent	both
erpe_2018_sw_0hr_WHONDRS-SW48-000085_B_k121_719045__full-cat_1	4.61182	5.02507	3.86072	3.76772	5.49276	4.80652	3.96607	2.96143	5.3181	4.60372	3.11804	2.16619	3.60815	3.0892	1.90744	15	persistent	sw_only
erpe_2018_sw_6hr_WHONDRS-SW48-000087_B_k121_783717__full-cat_2	4.12155	4.42489	4.83877	3.53294	5.0138	5.81207	3.78887	4.12451	4.00984	4.40173	3.05182	3.32806	3.94703	2.93698	1.49007	15	persistent	both
erpe_2018_pw_30hr_WHONDRS-PP48-000095_B_k121_456139__full-cat_1	3.41524	2.98915	4.31257	2.94039	2.84319	3.18759	3.90874	3.89696	3.2445	2.92046	3.94584	4.71639	3.05995	4.79498	9.06856	15	persistent	both
erpe_2018_sw_18hr_WHONDRS-SW48-000091_B_k121_90063__full-cat_1	4.69491	4.63672	4.04947	4.17021	5.43162	4.78641	4.36736	2.68331	4.36961	4.55323	3.33879	4.05669	3.58821	2.61463	2.39436	15	persistent	both
erpe_2018_sw_42hr_WHONDRS-SW48-000099_B_k121_851006__full-cat_1	4.48717	4.15422	4.26681	3.60002	4.65713	4.97747	4.25792	3.32806	4.10796	4.76363	4.17211	3.45606	2.97024	3.83688	2.94353	15	persistent	sw_only
erpe_2018_sw_21hr_WHONDRS-SW48-000092_B_k121_55158__full-cat_2	4.80294	4.41312	4.40408	5.10935	3.06739	3.41887	3.4449	3.85903	2.81931	2.76897	3.09045	4.07638	3.18952	9.78695	2.17836	15	persistent	both
erpe_2018_pw_18hr_WHONDRS-PP48-000091_B_k121_93254__full-cat_1	4.74477	5.83709	3.77493	2.92921	4.25969	5.0378	3.97649	3.36914	4.42194	4.68789	3.92929	3.41668	3.41877	3.46975	3.73067	15	persistent	both
erpe_2018_sw_6hr_WHONDRS-SW48-000087_B_k121_1129925__full-cat_1	3.58143	2.96562	3.98655	2.67207	4.48389	3.97192	5.097	5.41086	4.34345	5.05821	3.60368	2.59943	5.65143	2.4042	5.49166	15	persistent	sw_only
erpe_2018_sw_45hr_WHONDRS-SW48-000100_B_k121_921919__full-cat_1	3.23243	3.51873	4.78729	3.36524	3.33234	4.56519	3.82535	2.64854	3.78743	3.27395	4.45908	6.17365	3.59818	4.44129	6.43256	15	persistent	sw_only
erpe_2018_sw_3hr_WHONDRS-SW48-000086_B_k121_238522__full-cat_2	4.71984	4.78971	4.88453	3.26462	5.59467	4.86686	4.08072	3.23324	3.74164	4.17449	3.44364	3.81053	2.56159	3.19217	5.28298	15	persistent	sw_only
erpe_2018_sw_6hr_WHONDRS-SW48-000087_B_k121_888168__full-cat_2	5.0273	3.61288	5.3135	5.0199	5.64562	4.24342	4.35694	5.0632	4.29111	4.09875	4.15555	2.79636	3.39883	1.76846	2.92888	15	persistent	both
erpe_2018_sw_21hr_WHONDRS-SW48-000092_A_NODE_1900_length_10585_cov_3.441863__full-cat_1	3.23243	5.43697	3.79781	3.60002	3.39349	4.16297	3.16868	4.21301	4.93217	4.15766	3.44916	4.33239	2.99018	3.65332	7.82012	15	persistent	sw_only
erpe_2018_sw_18hr_WHONDRS-SW48-000091_B_k121_32821__full-cat_1	3.66452	5.31928	3.87788	3.7789	5.52334	4.8568	5.24813	4.19089	5.18074	4.14083	3.70302	3.11144	4.10651	2.89669	3.00943	15	persistent	sw_only
erpe_2018_sw_12hr_WHONDRS-SW48-000089_A_NODE_971_length_11086_cov_1.663655__full-cat_1	2.92497	3.73056	4.55279	4.28201	4.02531	5.88246	4.49766	4.33311	5.11532	3.36653	4.15555	4.21423	2.79083	3.3041	5.58685	15	persistent	sw_only
erpe_2018_sw_45hr_WHONDRS-SW48-000100_B_k121_1246304__full-cat_1	3.1244	3.05976	4.13526	3.74536	4.66732	3.76075	3.77845	5.22439	3.5454	4.51956	4.13899	3.32806	5.40225	3.54139	6.8719	15	persistent	sw_only
erpe_2018_sw_0hr_WHONDRS-SW48-000085_A_NODE_901_length_12848_cov_1.413332__full-cat_2	5.66713	7.22575	4.48988	3.43232	4.2495	4.0222	3.21559	3.58406	6.16848	5.39486	3.77476	3.04252	3.14965	3.11159	2.54081	15	persistent	sw_only
erpe_2018_sw_45hr_WHONDRS-SW48-000100_A_NODE_715_length_13571_cov_2.923163__full-cat_2	4.41239	3.69525	4.38692	4.12549	3.46482	4.91713	4.19538	4.02022	3.55194	3.922	4.18314	4.09607	3.60815	4.40547	6.15066	15	persistent	sw_only
erpe_2018_sw_15hr_WHONDRS-SW48-000090_B_k121_495310__full-cat_1	4.28774	4.46019	5.26774	5.14289	4.0355	4.56519	4.5185	3.25536	4.04909	3.66951	3.90721	5.27763	3.3789	4.35174	3.11926	15	persistent	sw_only
erpe_2018_sw_30hr_WHONDRS-SW48-000095_B_k121_646248__full-cat_2	3.65621	5.11922	4.84449	3.52176	3.55654	3.65014	4.0703	3.47344	3.93788	4.22499	4.99439	5.06101	3.68789	3.15188	6.44721	15	persistent	sw_only
erpe_2018_sw_45hr_WHONDRS-SW48-000100_B_k121_259140__full-cat_1	4.10493	3.02446	3.90076	3.82362	3.64825	3.94175	2.88204	3.26169	4.48735	4.66264	5.05509	4.12561	3.8673	5.73965	6.9561	15	persistent	sw_only
erpe_2018_sw_18hr_WHONDRS-SW48-000091_B_k121_398333__full-cat_2	3.9886	5.16629	5.32494	4.05841	6.15516	5.95285	4.54456	4.18773	4.33036	4.78888	3.2836	2.89482	4.79425	3.07577	1.36925	15	persistent	both
erpe_2018_sw_24hr_WHONDRS-SW48-000093_A_NODE_1022_length_11080_cov_2.729389__full-cat_2	3.04962	2.96562	4.74726	3.32052	4.38198	4.07247	4.99797	4.69657	4.75555	3.58535	4.50874	4.26346	4.84409	3.91299	6.0335	15	persistent	sw_only
erpe_2018_sw_30hr_WHONDRS-SW48-000095_B_k121_456433__full-cat_1	4.2545	4.46019	4.24965	4.15903	4.10683	3.72053	3.85662	4.23829	4.02292	4.023	4.83435	6.14411	3.09982	4.57112	4.75212	15	persistent	sw_only
erpe_2018_sw_18hr_WHONDRS-SW48-000091_A_NODE_946_length_16809_cov_3.136075__full-cat_1	4.42901	4.31897	5.45649	4.12549	4.35141	5.71152	5.56604	4.00125	4.47427	3.72001	3.81891	3.95822	3.63805	2.94146	4.67889	15	persistent	sw_only
erpe_2018_sw_30hr_WHONDRS-SW48-000095_A_NODE_1505_length_11534_cov_2.713509__full-cat_2	4.35422	2.94208	4.56995	4.42735	4.43294	3.95181	5.34715	3.81162	3.38841	5.03296	4.90057	4.0173	4.06664	3.95328	6.28246	15	persistent	sw_only
erpe_2018_sw_27hr_WHONDRS-SW48-000094_A_NODE_1290_length_10532_cov_1.559827__full-cat_2	4.32098	3.40105	4.32973	4.48326	4.50427	3.59986	5.62337	3.96017	3.68277	4.7973	4.66327	3.62345	4.14638	4.33831	6.80966	15	persistent	sw_only
erpe_2018_sw_45hr_WHONDRS-SW48-000100_F_scaffold_492__full-cat_1	4.37915	3.96592	5.23914	4.7963	3.79092	4.39425	3.88789	3.46712	4.21916	3.57693	4.88401	4.88378	3.36893	3.50109	7.97389	15	persistent	sw_only
erpe_2018_sw_3hr_WHONDRS-SW48-000086_A_NODE_752_length_10590_cov_1.720061__full-cat_1	5.33475	5.37812	5.52512	3.99133	5.24819	5.01769	3.92959	3.14791	3.75473	4.57848	3.86858	4.57854	2.88054	3.46975	5.74428	15	persistent	sw_only
erpe_2018_sw_45hr_WHONDRS-SW48-000100_F_scaffold_1182__full-cat_2	5.49263	5.64879	6.3087	4.20375	4.01512	4.05236	3.7576	4.02654	3.85285	3.47594	3.62576	4.21423	3.65798	4.66066	5.7516	15	persistent	sw_only
erpe_2018_sw_42hr_WHONDRS-SW48-000099_A_NODE_1420_length_11273_cov_1.473802__full-cat_2	4.76139	4.11891	5.59376	4.69568	4.43294	5.85229	3.96607	2.77496	3.53232	5.80726	5.49658	6.67581	3.17956	3.19665	2.81905	15	persistent	sw_only
erpe_2018_sw_42hr_WHONDRS-SW48-000099_B_k121_1014052__full-cat_1	5.00237	6.6138	4.47844	4.43853	6.14497	5.20874	4.88332	3.63463	6.10306	4.91513	3.30568	3.30837	3.19949	3.71152	2.17836	15	persistent	sw_only
erpe_2018_sw_3hr_WHONDRS-SW48-000086_B_k121_178354__full-cat_1	4.50379	5.27221	4.95316	4.28201	5.0138	5.16852	4.65922	3.44816	4.97141	3.41702	3.95136	6.09488	2.91044	3.81001	5.41844	15	persistent	sw_only
erpe_2018_sw_21hr_WHONDRS-SW48-000092_A_NODE_1386_length_13023_cov_2.719836__full-cat_1	3.56481	5.2369	5.2277	3.8348	5.17685	4.55514	5.09178	4.67129	6.89457	4.98246	3.98999	4.17484	3.93707	3.42946	3.37554	15	persistent	both
erpe_2018_sw_39hr_WHONDRS-SW48-000098_B_k121_122912__full-cat_1	2.78371	3.21275	4.04947	3.86835	4.80999	4.01214	5.08657	5.82489	4.82096	4.68789	4.38182	5.48441	5.39229	5.16658	4.68622	15	persistent	both
erpe_2018_sw_30hr_WHONDRS-SW48-000095_B_k121_673304__full-cat_2	3.92212	4.61318	5.2563	4.33791	4.77942	5.33946	5.08136	3.57774	4.9845	3.35811	4.44804	5.88811	3.28919	4.38756	5.81018	15	persistent	sw_only
erpe_2018_sw_24hr_WHONDRS-SW48-000093_B_k121_10634__full-cat_2	5.18518	5.57818	4.61571	4.01369	6.40992	5.18863	5.92044	3.56826	4.96487	5.77359	4.07277	4.60808	3.07988	3.16083	3.1156	15	persistent	both
erpe_2018_sw_42hr_WHONDRS-SW48-000099_B_k121_939078__full-cat_2	3.6396	3.23629	3.66054	2.60498	4.6877	4.51491	5.49829	4.7503	6.1881	5.07504	4.33767	5.03148	5.00356	3.72495	7.36615	15	persistent	sw_only
erpe_2018_sw_0hr_WHONDRS-SW48-000085_B_k121_261533__full-cat_2	5.79178	5.03684	5.47936	4.28201	6.08382	4.89702	4.4716	3.56826	4.34345	4.10716	4.22729	4.41116	3.26926	3.88613	5.56488	15	persistent	sw_only
erpe_2018_sw_21hr_WHONDRS-SW48-000092_B_k121_228881__full-cat_2	4.63675	5.44873	4.90169	3.68946	4.72846	3.59986	3.67421	4.04866	4.53314	4.87305	4.75157	5.94718	4.09654	5.46654	5.60515	15	persistent	sw_only
erpe_2018_sw_6hr_WHONDRS-SW48-000087_B_k121_1274248__full-cat_1	5.25996	4.20129	5.37069	5.13171	4.06607	4.7663	4.61231	3.98545	4.40232	4.55323	4.72949	4.89363	3.57825	5.26955	5.19145	15	persistent	sw_only
erpe_2018_sw_42hr_WHONDRS-SW48-000099_B_k121_396092__full-cat_1	4.4207	4.29544	4.94172	3.92425	3.8215	4.64564	4.5602	3.28697	4.12104	3.65268	4.75157	5.80934	4.37563	5.32328	8.27776	15	persistent	sw_only
erpe_2018_sw_6hr_WHONDRS-SW48-000087_B_k121_96127__full-cat_2	6.53964	3.94239	5.86258	6.23855	5.58448	5.01769	5.33673	5.82489	3.83976	4.7973	4.44804	3.36745	3.32906	2.30123	4.17732	15	persistent	both
erpe_2018_sw_21hr_WHONDRS-SW48-000092_F_scaffold_2384__full-cat_1	4.45393	4.47196	5.07899	5.57891	5.19723	5.56068	5.22729	3.92856	4.77517	4.19974	4.64119	5.15948	3.91713	4.77259	3.82952	15	persistent	sw_only
erpe_2018_sw_6hr_WHONDRS-SW48-000087_B_k121_419815__full-cat_2	3.85564	5.93123	5.6052	4.48326	5.69658	4.50486	5.04488	4.99683	6.25351	5.26861	3.85202	4.40131	4.5351	3.34887	3.12292	15	persistent	both
erpe_2018_sw_24hr_WHONDRS-SW48-000093_B_k121_341349__full-cat_1	5.47601	6.54319	5.13047	4.49444	6.45069	6.25451	5.02403	3.9254	5.80216	6.37957	3.55402	3.28867	3.52841	3.82345	2.1088	15	persistent	sw_only
erpe_2018_sw_27hr_WHONDRS-SW48-000094_B_k121_661847__full-cat_1	5.18518	5.14276	5.14763	4.50562	5.03418	5.16852	4.82599	4.39316	6.08998	5.36961	4.98335	4.47023	5.33248	3.24142	2.99845	15	persistent	both
erpe_2018_sw_0hr_WHONDRS-SW48-000085_B_k121_337556__full-cat_1	4.08	3.90708	4.40408	3.91307	5.09533	4.21325	5.5452	5.08532	5.54705	4.75522	4.01207	4.421	4.57497	4.41442	7.93362	15	persistent	sw_only
erpe_2018_sw_30hr_WHONDRS-SW48-000095_B_k121_318276__full-cat_2	4.62844	4.67202	5.17051	4.06959	4.71827	4.42441	4.88853	5.16117	5.10224	4.63739	5.15995	4.85424	4.37563	3.75629	6.46551	15	persistent	sw_only
erpe_2018_sw_0hr_WHONDRS-SW48-000085_B_k121_457370__full-cat_2	9.38151	7.37874	6.14284	5.20997	5.63543	7.37067	4.74781	2.87294	6.43013	4.76363	3.53746	2.47143	3.82743	1.65205	1.07637	15	persistent	sw_only
erpe_2018_sw_3hr_WHONDRS-SW48-000086_A_NODE_625_length_11752_cov_1.978237__full-cat_1	6.30697	12.1567	8.32772	4.04723	5.20743	5.42996	3.33546	2.81289	3.56503	6.90138	4.22729	2.90467	3.957	1.96545	1.58526	15	persistent	sw_only
erpe_2018_sw_6hr_WHONDRS-SW48-000087_B_k121_887415__full-cat_2	5.25165	12.7098	8.16757	4.33791	3.61768	4.73613	3.24686	1.48862	3.11367	8.03758	4.82331	3.73176	5.64147	2.09976	2.47857	15	persistent	sw_only
erpe_2018_sw_30hr_WHONDRS-SW48-000095_B_k121_745919__full-cat_1	6.53964	7.16691	4.81017	4.89692	4.19855	4.4948	5.72761	3.81794	4.78171	5.43694	5.05509	4.07638	3.13969	3.34887	6.11771	15	persistent	sw_only
erpe_2018_sw_21hr_WHONDRS-SW48-000092_F_scaffold_799__full-cat_2	3.16595	3.87178	4.1181	4.52798	4.46351	4.3138	5.73803	6.39063	5.67788	5.74834	4.60808	5.52379	5.96042	5.24269	4.90222	15	persistent	both
erpe_2018_sw_18hr_WHONDRS-SW48-000091_B_k121_677273__full-cat_1	4.11324	6.1313	4.83877	4.89692	5.65581	5.11824	5.49308	4.90201	6.82261	5.23495	4.6743	4.68685	4.63477	4.24877	3.70138	15	persistent	both
erpe_2018_sw_39hr_WHONDRS-SW48-000098_B_k121_128521__full-cat_1	4.08	4.48373	4.05519	3.3876	4.97304	4.18308	6.26441	5.34765	6.39742	5.00771	4.86194	4.87393	6.03019	4.29354	6.98905	15	persistent	sw_only
erpe_2018_sw_21hr_WHONDRS-SW48-000092_B_k121_386373__full-cat_1	4.14648	5.21337	4.76442	3.64474	4.46351	4.30375	6.12369	6.32742	6.01149	4.81413	4.5253	4.61793	4.91386	4.93377	7.48696	15	persistent	sw_only
erpe_2018_sw_21hr_WHONDRS-SW48-000092_A_NODE_1476_length_12458_cov_2.678372__full-cat_1	4.00522	4.44843	4.86737	4.02487	4.16798	4.45458	4.36736	4.80087	5.23307	3.98933	5.67318	5.44502	4.64474	6.70222	10.1156	15	persistent	sw_only
erpe_2018_sw_45hr_WHONDRS-SW48-000100_B_k121_286102__full-cat_1	5.80009	5.24867	5.03896	5.59009	4.10683	5.38974	5.41491	4.00757	4.78171	3.70318	6.01534	4.90347	3.38887	5.06808	8.83059	15	persistent	sw_only
erpe_2018_sw_24hr_WHONDRS-SW48-000093_B_k121_345595__full-cat_1	3.731	3.16568	3.78637	2.96275	5.19723	5.09813	6.34779	6.55182	6.11615	6.05975	4.77916	4.71639	7.67479	4.73677	7.68466	15	persistent	sw_only
erpe_2018_sw_39hr_WHONDRS-SW48-000098_A_NODE_1024_length_10173_cov_1.403842__full-cat_2	3.65621	4.013	4.68434	4.65096	5.0138	4.52497	5.62858	6.61187	6.26006	5.80726	5.13787	5.61241	5.82088	5.84262	5.40745	15	persistent	both
erpe_2018_sw_18hr_WHONDRS-SW48-000091_B_k121_477301__full-cat_1	6.23218	7.06099	6.24579	4.70686	7.45956	5.81207	6.46766	3.43235	5.24615	5.75676	4.45908	5.00194	4.18625	3.12054	3.58788	15	persistent	both
erpe_2018_sw_12hr_WHONDRS-SW48-000089_B_k121_132325__full-cat_1	4.84448	5.27221	6.19431	5.32177	5.666	5.38974	5.46702	4.18457	5.0172	4.3849	5.12683	6.44935	3.88723	4.35622	7.22702	15	persistent	sw_only
erpe_2018_sw_6hr_WHONDRS-SW48-000087_A_NODE_1371_length_12310_cov_2.583600__full-cat_2	5.82501	4.36605	5.59376	5.00872	5.65581	5.31935	5.4566	5.50883	4.66397	4.68789	4.6136	6.46904	3.66795	4.59351	8.09837	15	persistent	sw_only
erpe_2018_sw_3hr_WHONDRS-SW48-000086_B_k121_202591__full-cat_1	5.25165	14.2514	8.07034	4.47208	4.48389	4.98752	3.55956	1.65613	2.85202	10.007	5.99326	3.8893	6.06009	2.23407	1.92574	15	persistent	sw_only
erpe_2018_sw_33hr_WHONDRS-SW48-000096_B_k121_260283__full-cat_1	4.04676	4.73087	4.91313	4.8522	4.90171	6.33496	5.83705	4.76295	7.78419	5.39486	4.9392	6.78412	3.11975	4.19505	7.16845	15	persistent	sw_only
erpe_2018_sw_30hr_WHONDRS-SW48-000095_B_k121_334796__full-cat_2	4.65336	5.89593	5.72531	4.95282	6.05325	5.18863	6.27483	5.47091	7.15622	5.73151	5.14339	5.19886	4.82415	4.08312	3.82219	15	persistent	both
erpe_2018_sw_30hr_WHONDRS-SW48-000095_B_k121_16556__full-cat_2	5.73361	7.3199	5.68527	4.80748	6.47107	5.62102	4.48723	4.41529	5.80216	6.01767	6.29127	4.79516	3.97694	4.78155	4.26885	15	persistent	sw_only
erpe_2018_sw_18hr_WHONDRS-SW48-000091_A_NODE_1076_length_15677_cov_2.419807__full-cat_1	4.98575	7.24929	6.44026	4.40499	5.73734	4.56519	8.48457	3.89063	6.07036	5.65576	7.57712	4.87393	3.29916	2.76237	5.05965	15	persistent	sw_only
erpe_2018_sw_3hr_WHONDRS-SW48-000086_B_k121_498454__full-cat_2	6.1574	13.6159	9.01407	4.88574	4.45332	4.8568	3.31461	1.4823	3.10713	9.84709	6.36301	3.65299	6.01026	2.27885	2.16371	15	persistent	sw_only
erpe_2018_sw_33hr_WHONDRS-SW48-000096_B_k121_446237__full-cat_1	4.47886	4.36605	3.65482	3.29816	5.27876	4.59536	5.80057	5.80277	6.22081	5.69785	5.30895	5.34656	8.38246	4.95168	8.12033	15	persistent	sw_only
erpe_2018_sw_42hr_WHONDRS-SW48-000099_A_NODE_538_length_20401_cov_1.744402__full-cat_2	5.42616	6.76679	5.67383	4.93046	5.81886	5.18863	4.95107	5.02843	5.05645	6.74989	4.5253	6.42965	4.92383	6.89922	3.09363	15	persistent	sw_only
erpe_2018_sw_30hr_WHONDRS-SW48-000095_B_k121_61991__full-cat_1	5.31813	5.24867	6.38306	5.90314	5.02399	5.57074	4.25271	3.3565	5.57322	4.56164	6.72173	6.9712	4.23608	5.45759	6.96342	15	persistent	sw_only
erpe_2018_sw_30hr_WHONDRS-SW48-000095_B_k121_917557__full-cat_2	5.95797	3.23629	5.73103	5.47829	6.49145	4.47469	6.16017	4.32679	4.3042	6.12708	5.40277	5.48441	4.88396	5.42177	8.34	15	persistent	sw_only
erpe_2018_sw_21hr_WHONDRS-SW48-000092_B_k121_1358471__full-cat_1	4.96082	4.48373	4.51275	3.7789	4.66732	4.34397	7.88002	7.28822	7.32629	6.58156	5.15443	4.74593	5.79098	3.47871	7.00736	15	persistent	sw_only
erpe_2018_sw_45hr_WHONDRS-SW48-000100_F_scaffold_479__full-cat_2	3.70607	3.02446	4.20962	5.06463	5.7781	5.86235	5.74324	7.33247	4.87329	4.30915	7.14666	6.7152	7.50534	6.93951	4.09312	15	persistent	sw_only
erpe_2018_sw_21hr_WHONDRS-SW48-000092_A_NODE_1183_length_14626_cov_3.511553__full-cat_2	6.78893	4.20129	7.04653	6.87582	6.72583	5.98302	6.98361	7.02906	5.35081	5.54635	4.18866	3.90899	4.28592	2.76685	4.6972	15	persistent	both
erpe_2018_sw_9hr_WHONDRS-SW48-000088_B_k121_223816__full-cat_1	5.12701	5.73117	5.45649	6.08202	5.8902	6.5964	5.73282	5.9766	7.31321	5.65576	5.12132	4.68685	4.18625	4.77259	4.33109	15	persistent	sw_only
erpe_2018_sw_30hr_WHONDRS-SW48-000095_B_k121_911663__full-cat_2	3.78086	3.67172	4.56995	4.94164	5.24819	5.65118	7.067	8.12261	7.1693	4.94879	5.41932	5.24809	6.87741	4.00701	6.38131	15	persistent	sw_only
erpe_2018_sw_3hr_WHONDRS-SW48-000086_B_k121_249986__full-cat_1	4.08	4.93093	4.0895	3.3876	5.91058	5.22885	6.16538	5.57837	5.42931	5.68101	5.53522	5.34656	7.59505	5.41282	8.93676	15	persistent	sw_only
erpe_2018_sw_0hr_WHONDRS-SW48-000085_A_NODE_1281_length_10543_cov_1.681356__full-cat_2	6.05768	3.77763	5.8111	5.37767	5.97172	4.54508	6.48851	5.04107	3.83322	5.55477	6.13675	5.09055	5.23281	5.74412	8.77933	15	persistent	sw_only
erpe_2018_sw_39hr_WHONDRS-SW48-000098_B_k121_47443__full-cat_1	5.4677	4.62495	4.6729	4.59506	5.40105	5.86235	7.09827	6.93424	6.03111	5.3107	5.33654	5.1004	6.70796	4.56217	6.00055	15	persistent	sw_only
erpe_2018_sw_12hr_WHONDRS-SW48-000089_B_k121_4632__full-cat_1	6.08261	4.7544	7.65281	5.65718	6.4303	6.73718	6.23835	5.41402	5.64517	4.52798	4.84538	5.09055	3.70782	3.67122	7.41374	15	persistent	sw_only
erpe_2018_sw_24hr_WHONDRS-SW48-000093_B_k121_496664__full-cat_1	7.26257	4.42489	5.42789	6.51805	5.452	4.96741	4.654	7.70858	4.5266	5.2602	5.22065	4.9724	5.6913	8.51993	4.09678	15	persistent	sw_only
erpe_2018_sw_45hr_WHONDRS-SW48-000100_B_k121_607916__full-cat_2	3.92212	2.88324	3.74061	6.00376	5.18704	5.09813	4.94065	7.02274	4.69668	5.09187	7.21841	7.16813	7.80436	9.2676	5.19145	15	persistent	sw_only
erpe_2018_sw_30hr_WHONDRS-SW48-000095_B_k121_385668__full-cat_1	5.5508	6.33136	6.19431	4.9081	6.11439	6.3249	6.24877	4.86092	6.44975	5.99242	5.18202	5.46471	4.5052	5.32775	5.99689	15	persistent	sw_only
erpe_2018_sw_27hr_WHONDRS-SW48-000094_B_k121_208192__full-cat_2	5.78347	4.57788	5.29062	5.84724	6.53221	4.70597	6.42075	5.28128	4.29766	6.40482	5.75044	5.58287	5.52186	5.72174	8.54502	15	persistent	sw_only
erpe_2018_sw_30hr_WHONDRS-SW48-000095_A_NODE_1434_length_11907_cov_3.578693__full-cat_1	5.63389	7.03746	5.37641	4.53916	5.24819	5.18863	5.64422	4.99999	5.82179	6.21124	6.29127	6.60689	5.6913	4.86213	7.95192	15	persistent	sw_only
erpe_2018_sw_33hr_WHONDRS-SW48-000096_B_k121_562972__full-cat_2	7.01328	3.86001	5.79966	6.18264	6.55259	4.29369	6.50414	5.04107	4.77517	6.83405	6.67758	4.37177	5.28265	5.69487	8.44617	15	persistent	sw_only
erpe_2018_sw_30hr_WHONDRS-SW48-000095_F_scaffold_535__full-cat_1	4.24619	3.09507	4.51847	3.6671	6.40992	5.95285	5.75366	6.16939	7.56178	6.74989	6.33542	5.79949	7.22626	4.91586	10.3792	15	persistent	sw_only
erpe_2018_sw_24hr_WHONDRS-SW48-000093_B_k121_341408__full-cat_2	5.06884	6.24898	6.01701	5.67954	7.29651	6.76734	6.76472	6.55182	8.05892	5.85776	5.07717	6.17365	5.0534	4.7905	3.58788	15	persistent	both
erpe_2018_sw_39hr_WHONDRS-SW48-000098_B_k121_179807__full-cat_1	5.85825	5.48404	5.37069	4.31555	6.46088	6.07351	6.76472	7.09543	7.09735	6.67414	5.06061	4.76562	7.25616	4.70991	6.04815	15	persistent	sw_only
erpe_2018_sw_27hr_WHONDRS-SW48-000094_A_NODE_1303_length_10467_cov_1.776402__full-cat_2	6.35683	4.34251	6.32586	5.88078	6.80736	5.22885	7.09827	5.07584	4.42848	6.64047	6.46235	5.13978	5.62153	5.46207	8.6219	15	persistent	sw_only
erpe_2018_sw_9hr_WHONDRS-SW48-000088_B_k121_341333__full-cat_2	6.69752	3.61288	6.37162	6.00376	7.15384	5.42996	6.60316	5.07584	4.44157	6.47215	6.24712	4.71639	6.34914	5.95007	8.40224	15	persistent	sw_only
erpe_2018_sw_21hr_WHONDRS-SW48-000092_B_k121_968817__full-cat_1	5.27658	6.47258	7.16664	6.26091	7.14365	6.6869	6.13933	6.2168	4.74901	5.84092	7.64334	6.60689	4.72448	5.3188	4.47021	15	persistent	both
erpe_2018_sw_15hr_WHONDRS-SW48-000090_B_k121_549732__full-cat_2	5.19349	5.88416	7.02937	6.19382	5.99211	6.9584	6.22271	5.02843	5.3966	4.70472	5.88289	8.0543	4.85405	5.77099	7.58581	15	persistent	sw_only
erpe_2018_sw_30hr_WHONDRS-SW48-000095_B_k121_411653__full-cat_2	5.08546	5.16629	6.57181	6.0932	6.82774	6.36512	7.60901	7.75914	8.01313	5.82409	5.43588	5.83887	5.82088	4.78602	3.56958	15	persistent	both
erpe_2018_sw_15hr_WHONDRS-SW48-000090_B_k121_387918__full-cat_1	5.99952	6.84916	6.01701	5.7019	6.38954	6.70701	6.83248	6.43488	8.1505	6.40482	5.02198	5.11025	5.86075	5.22926	4.06383	15	persistent	sw_only
erpe_2018_sw_30hr_WHONDRS-SW48-000095_B_k121_398568__full-cat_2	4.71153	4.57788	4.9646	4.43853	6.22649	6.0534	6.3947	6.90896	7.09081	6.64047	5.96015	5.76995	5.81091	6.07095	9.68729	15	persistent	sw_only
erpe_2018_sw_6hr_WHONDRS-SW48-000087_B_k121_820263__full-cat_1	6.98005	6.02538	6.67476	5.646	7.49013	6.28468	6.75951	6.44752	6.96652	6.59839	5.44692	5.09055	6.84751	4.15475	4.00891	15	persistent	both
erpe_2018_sw_15hr_WHONDRS-SW48-000090_B_k121_284325__full-cat_2	5.73361	5.943	6.14284	5.93668	6.28763	6.5964	6.70218	4.62388	6.33201	5.80726	7.20185	7.19767	4.21615	5.20239	7.58947	15	persistent	sw_only
erpe_2018_sw_42hr_WHONDRS-SW48-000099_B_k121_438448__full-cat_1	5.83332	5.41343	6.8635	5.80252	6.64431	7.3204	5.93607	5.24651	5.4751	5.89142	6.29679	6.51827	4.97366	6.66193	7.54188	15	persistent	both
erpe_2018_sw_33hr_WHONDRS-SW48-000096_B_k121_457284__full-cat_2	6.47316	5.02507	6.78915	5.66836	7.22517	6.15396	6.41554	5.73639	6.27968	5.59685	5.96015	8.22169	3.79752	4.80841	8.46448	15	persistent	sw_only
erpe_2018_sw_30hr_WHONDRS-SW48-000095_B_k121_288915__full-cat_1	6.14909	7.67295	7.69284	5.09817	6.30802	5.69141	8.74515	4.84196	6.65908	6.74989	8.62566	5.58287	4.58494	3.63988	4.94615	15	persistent	sw_only
erpe_2018_sw_0hr_WHONDRS-SW48-000085_B_k121_303481__full-cat_2	9.1987	4.81324	6.40594	6.76401	8.87606	7.02879	5.83705	4.10871	4.97795	7.46527	6.02638	6.72504	5.15307	4.25772	5.53193	15	persistent	sw_only
erpe_2018_sw_18hr_WHONDRS-SW48-000091_B_k121_54285__full-cat_1	4.9442	4.29544	4.62715	5.15407	5.37048	5.11824	5.29504	5.85333	6.6787	5.34436	6.32438	6.19334	6.54849	6.72909	14.8678	15	persistent	sw_only
erpe_2018_sw_18hr_WHONDRS-SW48-000091_F_scaffold_291__full-cat_2	8.60041	11.4623	11.3648	6.23855	6.05325	6.8679	6.22792	3.56194	5.14149	7.81876	4.58601	4.70655	6.49865	2.92803	2.51152	15	persistent	sw_only
erpe_2018_sw_12hr_WHONDRS-SW48-000089_B_k121_72465__full-cat_1	4.72815	5.36636	6.40594	6.01494	7.21498	7.05895	7.16081	6.55814	7.98043	5.94192	6.3575	6.99089	3.88723	5.16658	8.45715	15	persistent	sw_only
erpe_2018_sw_21hr_WHONDRS-SW48-000092_F_scaffold_290__full-cat_1	4.56196	4.89562	5.85686	4.24847	6.47107	6.11374	6.46766	6.96269	7.88885	5.80726	6.10916	5.89795	6.49865	6.29033	11.386	15	persistent	sw_only
erpe_2018_sw_18hr_WHONDRS-SW48-000091_A_NODE_1402_length_13358_cov_3.637442__full-cat_2	7.99381	10.7209	8.11609	5.97022	6.29783	6.7774	6.39991	5.53412	6.88802	5.27703	5.72837	5.16932	3.3789	3.97567	7.25631	15	persistent	sw_only
erpe_2018_sw_42hr_WHONDRS-SW48-000099_B_k121_372325__full-cat_2	4.14648	3.15391	4.62143	5.37767	4.88132	4.79647	5.9934	8.82741	5.2854	5.89142	9.7018	7.01059	9.72804	9.78247	6.35568	15	persistent	sw_only
erpe_2018_sw_30hr_WHONDRS-SW48-000095_B_k121_431491__full-cat_1	7.80269	16.4521	9.9292	5.31059	5.42143	5.44002	4.32567	2.14917	4.10142	10.8739	7.92479	4.64747	6.15976	2.95937	2.48223	15	persistent	sw_only
erpe_2018_sw_18hr_WHONDRS-SW48-000091_B_k121_821558__full-cat_2	3.67283	3.31867	4.40408	5.27705	5.38067	5.51041	6.23314	9.11502	5.27886	5.65576	9.43691	7.16813	9.33932	10.0869	6.27147	15	persistent	sw_only
erpe_2018_sw_9hr_WHONDRS-SW48-000088_B_k121_74802__full-cat_2	7.51186	6.50788	6.78343	9.61496	5.28895	5.31935	5.43054	5.93551	3.04172	4.19133	4.88401	6.26227	5.80094	16.3952	3.56226	15	persistent	both
erpe_2018_sw_24hr_WHONDRS-SW48-000093_B_k121_155766__full-cat_1	6.96343	5.77825	7.86443	6.87582	6.46088	7.25001	7.83832	6.08089	6.51517	5.14237	5.51866	6.67581	5.23281	5.02331	7.36981	15	persistent	sw_only
erpe_2018_sw_9hr_WHONDRS-SW48-000088_B_k121_479921__full-cat_1	4.58689	3.93062	5.14763	4.59506	5.97172	6.3249	6.81684	6.9058	8.09817	7.2212	6.40716	6.08503	7.50534	5.77546	11.2506	15	persistent	sw_only
erpe_2018_sw_15hr_WHONDRS-SW48-000090_B_k121_113994__full-cat_2	5.06884	4.18952	4.97032	4.4609	6.28763	6.49585	6.91065	6.68772	8.47757	7.84401	6.12571	6.02595	7.31597	5.49788	11.0529	15	persistent	sw_only
erpe_2018_sw_33hr_WHONDRS-SW48-000096_A_NODE_932_length_10817_cov_1.787371__full-cat_2	6.08261	4.90739	7.11517	7.80377	6.97041	5.25902	6.08721	6.96585	5.57322	8.55098	8.49322	8.38907	4.71451	6.46494	4.16268	15	persistent	sw_only
erpe_2018_sw_21hr_WHONDRS-SW48-000092_B_k121_192808__full-cat_1	7.04652	6.91977	7.00649	6.0373	8.41748	7.2299	6.82726	6.17887	8.01967	7.65043	5.88841	5.05117	7.04685	4.3025	3.93569	15	persistent	both
erpe_2018_sw_39hr_WHONDRS-SW48-000098_F_scaffold_141__full-cat_2	9.07406	11.2858	12.4744	6.79755	5.55391	7.15951	5.72239	3.64411	5.0172	8.91288	4.27144	4.48008	7.77446	3.27276	2.8337	15	persistent	sw_only
erpe_2018_sw_33hr_WHONDRS-SW48-000096_B_k121_417673__full-cat_2	5.65882	3.10684	5.11331	5.9255	6.34878	6.00313	6.90023	7.07647	6.1881	5.84934	8.91815	8.53677	7.68476	7.95133	7.0879	15	persistent	sw_only
erpe_2018_sw_45hr_WHONDRS-SW48-000100_F_scaffold_428__full-cat_1	8.12677	8.36728	7.61277	6.23855	6.37935	6.0534	4.5185	5.5436	5.76946	7.19595	5.75596	6.79397	4.85405	5.82471	9.7422	15	persistent	sw_only
erpe_2018_sw_6hr_WHONDRS-SW48-000087_A_NODE_1202_length_13362_cov_4.380431__full-cat_2	6.89695	7.46112	7.52698	7.31184	7.08251	7.91367	6.63964	5.6637	6.20773	5.70626	6.37957	6.26227	5.64147	6.7067	5.5063	15	persistent	sw_only
erpe_2018_sw_45hr_WHONDRS-SW48-000100_A_NODE_456_length_17289_cov_3.674863__full-cat_1	5.59235	6.96685	8.01314	6.21618	6.1042	5.88246	5.2794	6.07457	5.67134	6.7583	5.93808	7.22721	5.41222	7.59764	10.3939	15	persistent	sw_only
erpe_2018_sw_18hr_WHONDRS-SW48-000091_B_k121_235534__full-cat_1	5.18518	5.44873	8.53362	5.33295	5.84944	5.99307	6.353	5.48671	6.14885	4.78047	5.98223	6.49858	6.65813	7.90209	13.3594	15	persistent	both
erpe_2018_sw_9hr_WHONDRS-SW48-000088_B_k121_466456__full-cat_1	6.06599	7.53173	7.75576	6.9988	8.11176	7.49134	6.51978	5.63526	6.37126	5.20128	6.62239	6.74474	5.75111	6.57686	6.15432	15	persistent	sw_only
erpe_2018_sw_27hr_WHONDRS-SW48-000094_B_k121_409691__full-cat_2	6.04106	14.2867	10.2895	5.0199	10.0276	6.35507	3.88268	3.2206	5.94607	15.1746	5.14339	3.50529	5.83085	3.47871	2.90692	15	persistent	sw_only
erpe_2018_sw_0hr_WHONDRS-SW48-000085_B_k121_670807__full-cat_1	8.20155	7.62587	8.12753	6.37271	7.62261	7.36062	6.88459	5.29076	5.80216	6.20282	6.62791	6.62658	4.51517	5.45759	8.71709	15	persistent	sw_only
erpe_2018_sw_24hr_WHONDRS-SW48-000093_B_k121_327023__full-cat_2	4.88603	5.96654	6.10852	4.93046	6.67488	7.25001	8.17708	6.82046	8.01967	6.06816	6.62239	6.61673	7.914	5.89634	9.99482	15	persistent	sw_only
erpe_2018_sw_42hr_WHONDRS-SW48-000099_F_scaffold_163__full-cat_2	8.86632	7.23752	6.61184	9.22366	5.14628	5.65118	6.082	6.10302	3.94442	4.16608	5.30343	6.78412	6.12986	17.2995	3.53297	15	persistent	both
erpe_2018_sw_42hr_WHONDRS-SW48-000099_A_NODE_558_length_19923_cov_2.574611__full-cat_1	4.99406	4.978	5.90261	5.62363	6.3284	6.3249	6.37906	7.03854	8.25516	5.92509	7.66542	8.81247	7.93394	5.89634	10.306	15	persistent	sw_only
erpe_2018_sw_42hr_WHONDRS-SW48-000099_A_NODE_666_length_18158_cov_2.903888__full-cat_2	6.90526	4.7191	6.98934	7.2783	8.02005	6.37518	7.92692	6.17255	4.93871	6.63206	7.4226	5.89795	6.53852	6.6485	9.91794	15	persistent	sw_only
erpe_2018_sw_6hr_WHONDRS-SW48-000087_F_scaffold_329__full-cat_2	9.07406	12.3332	11.6222	7.35656	6.71564	7.52151	6.92107	3.85587	5.52743	9.08962	4.55841	4.52931	7.43557	3.38021	2.66529	15	persistent	sw_only
erpe_2018_sw_3hr_WHONDRS-SW48-000086_A_NODE_825_length_10038_cov_1.745031__full-cat_2	4.39577	3.63641	4.48988	4.31555	5.03418	5.76179	7.28068	10.2244	8.19629	9.2832	7.38397	5.54348	9.06024	10.069	7.99586	15	persistent	sw_only
erpe_2018_sw_15hr_WHONDRS-SW48-000090_B_k121_587901__full-cat_1	6.54795	7.68471	6.65188	6.51805	6.35897	7.36062	5.92565	6.82362	6.44975	5.79884	6.85969	7.98537	4.55504	7.0783	10.1889	15	persistent	sw_only
erpe_2018_sw_6hr_WHONDRS-SW48-000087_B_k121_1048135__full-cat_1	6.09923	7.19045	7.70428	6.43979	7.13346	7.47123	8.37512	6.39379	10.1652	6.57314	6.6555	6.80381	6.45878	5.05913	4.89856	15	persistent	sw_only
erpe_2018_sw_18hr_WHONDRS-SW48-000091_A_NODE_1599_length_12304_cov_2.314199__full-cat_2	9.92164	4.67202	9.09414	8.1839	9.96646	8.40639	6.31131	3.77685	4.70976	6.48056	7.89168	9.35401	5.09327	4.60246	5.03402	15	persistent	sw_only
erpe_2018_sw_0hr_WHONDRS-SW48-000085_B_k121_627930__full-cat_2	6.83878	4.73087	6.90354	7.03234	6.3284	6.39529	7.79142	5.94183	5.24615	7.83559	6.79899	6.7152	6.45878	7.32454	11.4373	15	persistent	sw_only
erpe_2018_sw_24hr_WHONDRS-SW48-000093_B_k121_461082__full-cat_1	7.98551	6.90801	7.58989	6.71929	8.80473	6.31485	7.29631	7.40516	8.33366	7.59993	6.47891	5.09055	7.28606	4.87109	5.12189	15	persistent	both
erpe_2018_sw_0hr_WHONDRS-SW48-000085_B_k121_30641__full-cat_1	7.12131	7.19045	8.01886	5.9255	7.69394	7.64217	6.73867	6.02716	7.47674	5.81567	5.68422	8.56631	5.1132	6.55896	8.50475	15	persistent	sw_only
erpe_2018_sw_24hr_WHONDRS-SW48-000093_B_k121_23700__full-cat_2	9.30673	11.8272	7.41259	5.8137	6.99079	6.98856	6.44681	6.3527	9.38027	8.61831	6.33542	5.74041	4.63477	5.33223	4.01257	15	persistent	sw_only
erpe_2018_sw_39hr_WHONDRS-SW48-000098_B_k121_16903__full-cat_2	6.26542	5.02507	5.21626	4.93046	5.95134	6.51596	8.79727	7.2977	7.52253	7.19595	7.11907	7.07951	9.28948	6.12915	11.3641	15	persistent	sw_only
erpe_2018_sw_45hr_WHONDRS-SW48-000100_F_scaffold_688__full-cat_2	4.81125	5.03684	5.8683	4.39381	6.82774	6.11374	6.67613	6.9532	8.34674	7.67568	6.52305	8.22169	9.99716	7.30663	11.4556	15	persistent	sw_only
erpe_2018_sw_18hr_WHONDRS-SW48-000091_A_NODE_453_length_24922_cov_1.933212__0_partial-cat_1	7.79439	4.58965	7.92163	9.97273	6.05325	8.25556	7.16602	7.34195	4.00984	8.06283	7.63782	8.9897	6.08003	9.24969	3.34991	15	persistent	sw_only
erpe_2018_sw_45hr_WHONDRS-SW48-000100_A_NODE_1016_length_11400_cov_6.345072__full-cat_1	4.02184	4.55434	4.90741	3.24225	4.93228	4.95736	5.89959	6.39379	6.85532	6.78355	7.25704	10.634	11.1833	10.1944	14.9373	15	persistent	sw_only
erpe_2018_sw_27hr_WHONDRS-SW48-000094_B_k121_279189__full-cat_1	8.56718	9.97954	7.30963	4.9081	7.60223	6.84779	6.46245	5.91655	9.15787	8.7698	6.62791	6.49858	6.06009	6.73804	5.92733	15	persistent	both
erpe_2018_sw_30hr_WHONDRS-SW48-000095_A_NODE_1375_length_12200_cov_2.381181__full-cat_2	6.93019	7.02569	8.16757	6.76401	9.17159	7.49134	8.01552	6.55814	9.17749	7.81876	6.77691	6.39027	7.54521	5.13971	4.7814	15	persistent	both
erpe_2018_sw_30hr_WHONDRS-SW48-000095_B_k121_50557__full-cat_1	7.65312	9.10868	8.29912	6.92054	8.74358	7.974	6.58753	5.35713	6.79645	8.81188	8.62566	6.00626	5.87071	6.19631	5.06697	15	persistent	sw_only
erpe_2018_sw_12hr_WHONDRS-SW48-000089_B_k121_69503__full-cat_2	7.08807	6.35489	7.09801	5.42239	7.37803	7.15951	7.83832	8.28064	8.74576	8.62672	7.02525	5.87826	8.13328	5.98141	7.04763	15	persistent	sw_only
erpe_2018_sw_33hr_WHONDRS-SW48-000096_B_k121_299063__full-cat_1	7.58665	6.81386	8.89396	7.09942	7.26594	8.45667	8.08327	7.55371	7.25434	6.11866	6.5672	6.89243	4.96369	4.95168	9.62139	15	persistent	sw_only
erpe_2018_sw_27hr_WHONDRS-SW48-000094_B_k121_735462__full-cat_1	7.93565	19.4413	10.4783	6.45097	5.92077	6.42546	4.81035	2.08596	4.23878	12.6918	8.85745	4.66716	8.9805	2.78028	2.88129	15	persistent	sw_only
erpe_2018_sw_42hr_WHONDRS-SW48-000099_B_k121_741148__full-cat_2	4.37915	4.38958	5.38213	6.66339	7.55128	5.9629	6.22792	9.01072	6.67216	6.31224	11.2801	8.02476	9.90745	10.6824	6.55704	15	persistent	sw_only
erpe_2018_sw_9hr_WHONDRS-SW48-000088_B_k121_450949__full-cat_2	6.62273	3.90708	5.10759	6.74165	7.04174	7.612	7.89044	7.55371	6.29276	6.80038	8.82985	9.49186	8.88083	8.21101	8.24115	15	persistent	both
erpe_2018_sw_42hr_WHONDRS-SW48-000099_A_NODE_1288_length_12040_cov_3.768404__full-cat_2	5.66713	7.08453	8.6423	8.72055	7.47994	9.17061	6.67613	6.51073	7.13659	7.1707	6.90384	6.61673	5.38232	8.51545	7.681	15	persistent	sw_only
erpe_2018_sw_30hr_WHONDRS-SW48-000095_A_NODE_501_length_21741_cov_1.886139__full-cat_1	7.15455	6.30782	8.5279	6.18264	7.45956	7.01873	6.68655	6.71616	5.93299	7.06129	6.78795	7.9263	5.70127	8.73483	11.829	15	persistent	sw_only
erpe_2018_sw_15hr_WHONDRS-SW48-000090_A_NODE_930_length_10984_cov_2.635719__full-cat_2	5.75854	4.62495	5.4908	7.32302	8.44805	7.55167	6.93671	10.3034	6.70487	5.86617	9.13338	8.41861	9.59847	9.10643	4.97544	15	persistent	both
erpe_2018_sw_18hr_WHONDRS-SW48-000091_F_scaffold_598__full-cat_1	7.64481	8.84978	7.25244	6.86464	9.39578	8.155	8.37512	8.20794	8.77193	7.91134	6.93144	5.59272	6.82757	5.43968	5.08528	15	persistent	sw_only
erpe_2018_sw_30hr_WHONDRS-SW48-000095_B_k121_147340__full-cat_1	7.74453	7.72002	8.57938	6.79755	7.89776	7.56173	8.09891	7.56635	8.54952	8.59306	7.03629	6.89243	8.9207	5.32328	4.22858	15	persistent	both
erpe_2018_sw_3hr_WHONDRS-SW48-000086_B_k121_165943__full-cat_2	6.88033	7.62587	7.12089	6.30563	6.83793	6.27462	8.56274	8.85902	7.62719	8.28165	6.01534	5.98657	9.06024	6.2769	9.91061	15	persistent	sw_only
erpe_2018_sw_0hr_WHONDRS-SW48-000085_B_k121_165241__full-cat_2	7.60326	4.31897	7.40115	8.13918	7.93852	5.61096	7.98946	6.57078	6.10306	8.33215	7.84201	7.12874	7.3658	7.19918	12.261	15	persistent	sw_only
erpe_2018_sw_42hr_WHONDRS-SW48-000099_A_NODE_1497_length_10944_cov_4.748544__full-cat_1	6.01614	7.23752	7.1552	7.50191	6.39973	7.48128	8.49499	9.1245	8.54952	7.93659	6.34646	7.40444	7.60502	7.7812	7.14648	15	persistent	both
erpe_2018_sw_0hr_WHONDRS-SW48-000085_A_NODE_694_length_14905_cov_1.833130__full-cat_2	10.4202	4.73087	8.86536	9.49198	9.10026	9.69349	6.99404	5.31604	4.68359	9.08962	9.63558	7.91645	5.74114	6.46046	4.29082	15	persistent	both
erpe_2018_sw_27hr_WHONDRS-SW48-000094_B_k121_578341__full-cat_1	7.32074	7.56703	8.38491	7.26712	7.24556	8.2455	8.6774	7.4905	10.6166	7.61677	7.38397	7.16813	6.63819	6.11125	5.1585	15	persistent	sw_only
erpe_2018_sw_3hr_WHONDRS-SW48-000086_B_k121_131586__full-cat_1	9.93826	13.6983	13.7099	7.20004	7.28632	8.72816	6.87417	4.27622	5.37698	10.613	5.48003	4.90347	9.12004	3.49662	2.3907	15	persistent	sw_only
erpe_2018_sw_33hr_WHONDRS-SW48-000096_B_k121_554414__full-cat_2	8.20986	7.3552	9.4316	7.24476	8.9372	7.84328	8.6774	8.11313	8.54298	8.64356	6.63895	6.49858	7.64489	4.91586	4.79605	15	persistent	both
erpe_2018_sw_45hr_WHONDRS-SW48-000100_B_k121_678777__full-cat_2	8.11015	4.95446	7.61277	7.44601	9.01873	7.34051	8.6305	6.62135	5.03029	8.17224	7.15218	6.74474	7.32593	8.27369	11.0785	15	persistent	sw_only
erpe_2018_sw_3hr_WHONDRS-SW48-000086_B_k121_19369__full-cat_1	7.67805	9.89716	6.85207	5.38885	7.27613	7.50139	6.89502	6.50441	8.18321	8.62672	7.70957	7.46352	7.80436	6.80967	9.93624	15	persistent	sw_only
erpe_2018_sw_18hr_WHONDRS-SW48-000091_A_NODE_1811_length_11323_cov_5.712308__full-cat_1	7.47862	8.82624	8.51647	6.76401	6.20611	7.16956	7.14517	8.06256	7.20201	6.99396	7.29567	8.77308	5.42219	8.00058	11.0089	15	persistent	sw_only
erpe_2018_sw_21hr_WHONDRS-SW48-000092_F_scaffold_921__full-cat_1	8.0686	4.46019	8.23621	10.4535	7.24556	8.52705	7.55168	8.33436	4.036	9.07279	8.43803	10.703	6.56842	9.76008	3.68673	15	persistent	sw_only
erpe_2018_sw_6hr_WHONDRS-SW48-000087_B_k121_112654__full-cat_2	6.51471	8.42612	7.58417	7.41247	8.91682	8.95944	8.73473	9.00756	8.97471	7.20437	6.84866	7.48321	8.33263	6.15154	4.98643	15	persistent	both
erpe_2018_sw_21hr_WHONDRS-SW48-000092_A_NODE_233_length_36651_cov_2.244387__0_partial-cat_1	9.21532	4.40135	9.59175	9.81621	11.2709	9.61305	6.87417	5.01263	4.92562	9.78818	9.57487	10.8014	5.90062	6.55448	3.1156	15	persistent	sw_only
erpe_2018_sw_18hr_WHONDRS-SW48-000091_B_k121_103288__full-cat_1	7.92734	7.93185	8.65374	7.13296	7.26594	8.63766	7.9634	6.64979	6.67216	6.55631	8.65878	8.19215	5.98035	8.26473	10.7124	15	persistent	sw_only
erpe_2018_sw_39hr_WHONDRS-SW48-000098_B_k121_162928__full-cat_2	10.7526	15.0752	13.87	7.73669	7.02136	8.21533	6.28525	4.70922	5.6975	9.78818	5.02198	5.99642	10.6351	3.64884	3.16686	15	persistent	sw_only
erpe_2018_sw_9hr_WHONDRS-SW48-000088_B_k121_313046__full-cat_2	6.08261	4.24836	5.65667	8.37396	8.31557	7.42095	8.5419	8.75472	6.10961	7.01921	10.1599	9.45248	9.32935	9.04823	9.30287	15	persistent	both
erpe_2018_sw_18hr_WHONDRS-SW48-000091_B_k121_682036__full-cat_2	8.21817	9.41466	9.02551	6.78637	9.61998	10.4577	8.70346	8.23955	8.43832	9.07279	6.25264	6.53796	8.85092	5.39939	3.03506	15	persistent	both
erpe_2018_sw_39hr_WHONDRS-SW48-000098_B_k121_424560__full-cat_1	5.57573	4.02477	7.69856	7.15532	8.49901	7.94384	10.6578	11.4949	7.46366	10.0575	6.64998	6.02595	10.8842	4.92481	9.16375	15	persistent	sw_only
erpe_2018_sw_21hr_WHONDRS-SW48-000092_B_k121_1208863__full-cat_2	7.96058	8.49673	8.59654	6.95408	8.071	8.32594	7.6924	8.04992	8.33366	7.70935	7.93031	7.66045	7.16646	6.67088	10.0937	15	persistent	sw_only
erpe_2018_sw_21hr_WHONDRS-SW48-000092_B_k121_859448__full-cat_1	10.1211	8.83801	7.92735	11.1802	5.82906	6.98856	7.22856	7.39252	4.31728	5.28545	5.67318	7.41429	6.52855	20.7961	4.21027	15	persistent	both
erpe_2018_sw_45hr_WHONDRS-SW48-000100_B_k121_1496456__full-cat_1	7.14624	8.77917	8.08178	7.47955	6.35897	7.31034	7.21814	7.76231	7.81035	8.42473	7.35085	10.8408	7.18639	9.3079	9.21134	15	persistent	sw_only
erpe_2018_sw_21hr_WHONDRS-SW48-000092_B_k121_996067__full-cat_2	6.79724	10.3561	8.52218	8.22862	8.16272	9.27116	7.92692	6.95637	8.31403	8.05441	10.6345	8.70416	6.18967	6.89474	5.38915	15	persistent	both
erpe_2018_sw_6hr_WHONDRS-SW48-000087_A_NODE_1188_length_13479_cov_2.327217__full-cat_1	7.83593	9.2146	8.13897	7.09942	7.55128	9.11027	7.58816	7.89189	7.02539	6.64889	7.88065	8.76323	5.1431	9.77799	10.7637	15	persistent	sw_only
erpe_2018_sw_27hr_WHONDRS-SW48-000094_A_NODE_1269_length_10642_cov_3.934570__full-cat_1	8.05198	19.7708	11.5593	7.0547	7.13346	7.92372	6.08721	2.51264	4.67051	14.9895	8.84641	6.23273	8.93066	3.34887	3.44876	15	persistent	sw_only
erpe_2018_sw_15hr_WHONDRS-SW48-000090_A_NODE_792_length_12101_cov_1.741523__full-cat_2	5.82501	7.1316	9.26001	7.17768	8.31557	9.20077	8.48978	7.3862	10.5185	6.48056	7.48882	9.86602	5.70127	7.26186	10.5513	15	persistent	sw_only
erpe_2018_sw_27hr_WHONDRS-SW48-000094_A_NODE_1126_length_11386_cov_2.760014__full-cat_2	4.62013	4.06007	7.07513	6.92054	7.83661	7.31034	9.94904	10.9102	9.49802	12.0522	7.45019	7.05982	9.32935	5.50236	11.646	15	persistent	sw_only
erpe_2018_sw_24hr_WHONDRS-SW48-000093_B_k121_520430__full-cat_1	6.11585	7.02569	6.61756	6.1491	7.34746	7.84328	8.76079	9.7819	9.94283	9.1822	7.54401	9.08816	9.27952	8.43934	8.13498	15	persistent	both
erpe_2018_sw_0hr_WHONDRS-SW48-000085_B_k121_174439__full-cat_2	5.70037	4.84855	6.99506	6.31681	8.11176	7.64217	9.52169	12.4431	8.50373	10.007	8.80778	6.02595	10.2463	9.4646	6.69616	15	persistent	sw_only
erpe_2018_sw_15hr_WHONDRS-SW48-000090_B_k121_350370__full-cat_1	6.88033	7.90831	7.63565	6.75283	7.00098	7.72261	9.37055	9.75977	8.01313	9.24953	7.05836	7.20751	9.45893	6.54105	11.1005	15	persistent	sw_only
erpe_2018_sw_30hr_WHONDRS-SW48-000095_F_scaffold_358__full-cat_1	5.84163	6.67264	7.81296	7.3901	8.3971	8.01422	9.13081	10.256	9.30178	8.28165	8.15658	7.97553	8.94063	7.9379	7.72127	15	persistent	both
erpe_2018_sw_42hr_WHONDRS-SW48-000099_A_NODE_730_length_17100_cov_3.339952__full-cat_1	11.2179	4.7191	7.28675	8.22862	10.3639	9.23094	8.11975	4.10239	5.3966	10.2511	9.56935	10.6439	6.10993	6.73804	9.89597	15	persistent	sw_only
erpe_2018_sw_24hr_WHONDRS-SW48-000093_A_NODE_1118_length_10370_cov_2.085815__full-cat_2	12.4561	7.07276	8.71093	9.95037	11.546	9.59294	7.4683	5.85649	5.97224	9.87234	8.71948	7.47337	6.06009	5.4755	6.64125	15	persistent	sw_only
erpe_2018_sw_15hr_WHONDRS-SW48-000090_A_NODE_443_length_16232_cov_2.097982__full-cat_2	9.1073	9.13222	9.86629	8.68701	9.07987	8.11478	8.88065	7.69593	9.55035	8.71089	8.14002	7.5226	8.75125	5.57847	4.70452	15	persistent	both
erpe_2018_sw_15hr_WHONDRS-SW48-000090_A_NODE_399_length_16893_cov_2.376715__full-cat_1	6.02444	4.69556	6.42882	5.14289	7.44937	8.39633	8.90671	8.60933	10.8521	9.02229	8.37732	7.22721	11.0238	6.99771	14.4138	15	persistent	sw_only
erpe_2018_sw_9hr_WHONDRS-SW48-000088_B_k121_244671__full-cat_2	9.77206	8.81447	8.24764	11.4485	7.06212	6.80757	6.74388	7.90453	4.13412	5.42852	6.77691	8.04445	6.7578	21.1409	4.5178	15	persistent	both
erpe_2018_sw_39hr_WHONDRS-SW48-000098_B_k121_355514__full-cat_2	9.15716	12.6627	7.58417	6.41743	9.36521	7.76284	6.69176	6.95953	8.51682	10.2679	7.56056	7.35521	6.48868	8.39457	8.54868	15	persistent	both
erpe_2018_sw_3hr_WHONDRS-SW48-000086_B_k121_45840__full-cat_1	7.27088	10.8739	8.88252	6.51805	7.50032	7.72261	7.02531	6.96269	8.50373	8.3574	7.74268	10.319	6.7578	9.80486	9.56647	15	persistent	sw_only
erpe_2018_sw_27hr_WHONDRS-SW48-000094_B_k121_586606__full-cat_2	7.25426	10.5209	10.524	7.0547	8.77415	10.2164	11.7314	6.2484	8.77193	11.4546	8.05724	6.35088	6.00029	3.7339	8.21552	15	persistent	both
erpe_2018_sw_3hr_WHONDRS-SW48-000086_B_k121_293932__full-cat_1	7.66143	9.2499	9.54599	8.13918	7.53089	9.18066	8.53669	6.89315	7.93464	6.8593	8.27799	10.8113	6.28934	7.61555	10.6575	15	persistent	sw_only
erpe_2018_sw_30hr_WHONDRS-SW48-000095_B_k121_847402__full-cat_2	7.51186	7.10807	7.54414	6.84228	8.95759	9.19072	9.63113	10.4804	10.4988	9.22428	7.42812	6.38042	9.5885	6.51418	8.29241	15	persistent	sw_only
erpe_2018_sw_39hr_WHONDRS-SW48-000098_A_NODE_873_length_11142_cov_1.929914__full-cat_2	8.96604	9.32051	10.3525	8.11682	9.24292	8.13489	9.6155	8.71363	8.90275	8.72772	8.15658	8.13307	9.43899	5.53818	4.78873	15	persistent	both
erpe_2018_sw_24hr_WHONDRS-SW48-000093_B_k121_419035__full-cat_2	4.95251	4.91916	5.71959	7.18886	7.68375	7.98406	7.44745	11.1694	7.51599	6.88455	11.6664	9.77741	12.1501	13.8253	7.67734	15	persistent	sw_only
erpe_2018_sw_0hr_WHONDRS-SW48-000085_B_k121_53888__full-cat_2	10.0463	7.72002	9.49451	8.4634	8.32577	9.08011	8.17708	6.92476	7.43095	8.02075	8.42699	11.4513	5.62153	6.61716	11.7485	15	persistent	sw_only
erpe_2018_sw_21hr_WHONDRS-SW48-000092_A_NODE_1724_length_11289_cov_4.870633__full-cat_2	9.18208	8.66149	10.3582	8.128	9.95627	9.20077	9.25589	8.60617	8.75885	9.86392	8.8133	7.22721	8.88083	5.95007	5.55024	15	persistent	both
erpe_2018_sw_21hr_WHONDRS-SW48-000092_B_k121_306336__full-cat_1	10.4535	7.49642	10.9988	11.5268	10.3537	9.58288	9.73015	10.5499	7.64028	9.11487	7.13563	6.0358	6.8176	4.52187	7.34418	15	persistent	both
erpe_2018_sw_30hr_WHONDRS-SW48-000095_B_k121_75793__full-cat_1	6.09923	7.00215	8.19045	6.76401	7.88757	7.55167	9.29759	11.1978	10.4203	9.14012	8.76915	9.65925	9.45893	9.22731	9.14544	15	persistent	both
erpe_2018_sw_3hr_WHONDRS-SW48-000086_B_k121_129482__full-cat_2	10.6695	16.4403	8.05318	6.0932	14.0937	11.7649	7.91129	6.0082	10.8652	11.5472	6.39613	5.7601	7.98377	4.12341	2.53715	15	persistent	sw_only
erpe_2018_sw_21hr_WHONDRS-SW48-000092_B_k121_298347__full-cat_1	9.9798	8.34374	8.92828	9.79385	7.16403	7.07906	7.17123	8.31856	4.99758	6.32065	6.7438	9.08816	8.82102	22.5288	5.19877	15	persistent	sw_only
erpe_2018_sw_3hr_WHONDRS-SW48-000086_B_k121_89822__full-cat_2	8.88294	10.3914	10.3753	9.07831	9.36521	10.1762	8.44809	7.21237	8.43832	8.05441	7.94687	9.07832	6.8176	8.59604	7.80914	15	persistent	sw_only
erpe_2018_sw_24hr_WHONDRS-SW48-000093_A_NODE_287_length_22573_cov_2.604161__full-cat_1	6.29866	7.16691	7.61277	6.46215	7.54109	8.34606	11.0174	9.22248	11.1072	7.80192	8.3994	9.17678	9.47886	8.04088	13.0262	15	persistent	sw_only
erpe_2018_sw_0hr_WHONDRS-SW48-000085_A_NODE_967_length_12292_cov_2.175421__full-cat_2	10.5199	10.2267	11.136	8.63111	9.7015	10.5281	8.15102	6.95953	7.88885	8.3574	7.35637	8.54662	6.2096	6.73356	9.92892	15	persistent	sw_only
erpe_2018_pw_0hr_WHONDRS-PP48-000085_B_k121_2041611__full-cat_2	9.14054	10.0972	10.5298	9.19012	11.1078	9.74377	9.45394	8.89062	9.58959	9.46836	8.37181	7.69983	8.97053	6.01723	5.41111	15	persistent	both
erpe_2018_sw_42hr_WHONDRS-SW48-000099_F_scaffold_340__full-cat_2	6.45654	4.47196	7.27531	6.96526	5.79848	6.85784	10.022	10.0727	8.88967	9.81342	10.4082	7.5029	12.489	11.4659	15.4645	15	persistent	sw_only
erpe_2018_sw_6hr_WHONDRS-SW48-000087_B_k121_98204__full-cat_1	10.4451	23.2542	13.5783	7.54663	7.34746	7.78295	5.84226	2.73071	5.87412	15.2251	10.5572	6.21303	10.5852	3.68466	3.32795	15	persistent	sw_only
erpe_2018_sw_42hr_WHONDRS-SW48-000099_A_NODE_540_length_20346_cov_2.144765__full-cat_1	11.3841	6.66087	11.7995	13.7852	11.169	8.98961	6.05073	6.61503	6.17502	11.4125	10.8662	10.0531	7.28606	8.65424	4.01623	15	persistent	sw_only
erpe_2018_sw_42hr_WHONDRS-SW48-000099_A_NODE_244_length_31194_cov_1.969035__full-cat_1	9.0242	9.57941	9.58031	9.43608	9.9257	9.69349	8.11975	7.19973	7.49637	7.44844	9.35965	11.6482	6.98705	10.4406	9.00266	15	persistent	sw_only
erpe_2018_sw_0hr_WHONDRS-SW48-000085_B_k121_12283__full-cat_1	11.3758	12.7451	8.934	5.09817	11.3014	8.73822	8.62007	9.06129	13.0957	13.7607	7.97446	6.51827	8.25289	4.7323	4.7631	15	persistent	sw_only
erpe_2018_sw_9hr_WHONDRS-SW48-000088_A_NODE_692_length_11424_cov_3.049571__full-cat_2	12.5225	16.1226	16.5124	9.65968	9.46712	10.7795	7.91129	4.73134	5.87412	12.1027	6.60032	5.55333	10.4258	3.96671	3.20713	15	persistent	sw_only
erpe_2018_sw_21hr_WHONDRS-SW48-000092_A_NODE_1475_length_12460_cov_10.542528__full-cat_2	6.6809	4.09538	7.25816	7.02116	9.55883	8.90916	10.5275	14.5859	11.9903	11.2274	8.65326	6.64627	11.3926	10.2839	7.17211	15	persistent	sw_only
erpe_2018_sw_15hr_WHONDRS-SW48-000090_B_k121_243552__full-cat_2	13.5363	4.98977	8.60798	8.55284	11.6683	10.6588	9.38097	4.00125	5.71058	11.6818	11.4402	12.0716	6.97708	6.89922	10.1852	15	persistent	sw_only
erpe_2018_sw_33hr_WHONDRS-SW48-000096_B_k121_286556__full-cat_1	9.50616	9.82655	11.9311	8.88825	10.8938	8.6075	9.89693	7.56319	7.2478	5.90825	8.80778	11.7073	7.50534	6.32615	11.8473	15	persistent	sw_only
erpe_2018_sw_27hr_WHONDRS-SW48-000094_B_k121_337349__full-cat_1	9.76376	7.41404	9.4316	9.60378	9.23273	9.17061	9.85523	8.62513	8.64764	9.30003	9.34861	11.2642	6.01026	7.46781	11.4117	15	persistent	sw_only
erpe_2018_sw_45hr_WHONDRS-SW48-000100_B_k121_223169__full-cat_2	9.17378	8.42612	11.136	8.49694	10.3129	9.81416	10.0741	9.27305	11.081	10.3268	8.37181	9.05862	9.53867	6.15154	6.4106	15	persistent	both
erpe_2018_sw_9hr_WHONDRS-SW48-000088_B_k121_291357__full-cat_2	8.14339	8.72033	10.2552	8.64229	7.51051	7.94384	7.61422	9.83246	7.87577	8.046	7.64886	8.69431	8.04358	12.4553	16.2773	15	persistent	both
erpe_2018_sw_6hr_WHONDRS-SW48-000087_B_k121_306103__full-cat_1	8.72506	8.59088	8.69377	6.90936	10.1907	8.71811	10.9549	11.615	9.88395	8.39948	8.79122	8.23153	9.95729	7.81254	10.2621	15	persistent	sw_only
erpe_2018_sw_12hr_WHONDRS-SW48-000089_B_k121_240690__full-cat_1	8.20986	8.53203	8.73381	7.24476	9.20216	8.12483	11.2832	10.2749	9.07283	10.0322	8.06276	8.49738	10.5254	7.83045	12.2208	15	persistent	sw_only
erpe_2018_sw_30hr_WHONDRS-SW48-000095_B_k121_354938__full-cat_2	9.62249	9.76771	10.4611	8.92179	9.41617	9.4421	10.9966	7.99619	10.2503	10.6298	9.60799	8.23153	9.6184	6.28585	7.29292	15	persistent	both
erpe_2018_sw_9hr_WHONDRS-SW48-000088_B_k121_113811__full-cat_2	12.3148	9.37935	6.9207	15.3057	6.25706	9.01977	8.18229	9.5891	4.45465	6.69939	7.49986	8.20199	11.3427	19.5515	4.05284	15	persistent	sw_only
erpe_2018_sw_24hr_WHONDRS-SW48-000093_B_k121_561139__full-cat_1	11.8578	16.0638	9.96352	7.41247	9.29388	9.93482	7.61422	8.29328	12.4416	11.0001	7.83098	7.33552	6.82757	7.08725	6.04815	15	persistent	sw_only
erpe_2018_sw_9hr_WHONDRS-SW48-000088_B_k121_241008__full-cat_1	8.29296	10.3091	9.71758	10.2075	9.7015	10.337	10.1992	9.90516	13.4817	8.62672	8.52633	7.56198	9.0702	7.6066	6.30076	15	persistent	sw_only
erpe_2018_sw_27hr_WHONDRS-SW48-000094_A_NODE_1245_length_10737_cov_2.745240__full-cat_1	8.9328	5.22514	9.26001	11.0684	14.858	12.5492	9.51126	7.70225	6.52825	11.6061	10.2813	11.7565	9.16988	8.49306	3.17052	15	persistent	both
erpe_2018_sw_39hr_WHONDRS-SW48-000098_A_NODE_437_length_16282_cov_3.332033__full-cat_1	6.88864	5.37812	6.95502	9.45844	9.96646	9.83427	9.12039	12.0448	7.64028	8.15541	11.4015	11.8353	13.3661	12.3792	7.92263	15	persistent	sw_only
erpe_2018_sw_33hr_WHONDRS-SW48-000096_A_NODE_719_length_12494_cov_2.477885__full-cat_2	13.6609	4.70733	8.57938	9.39136	11.7091	10.3572	9.71452	4.45321	6.03111	13.1295	12.1466	12.9085	6.30927	7.26634	12.1585	15	persistent	sw_only
erpe_2018_sw_39hr_WHONDRS-SW48-000098_B_k121_592778__full-cat_1	8.90787	9.01454	9.16278	6.887	9.49769	8.14495	8.39597	7.4905	9.40644	10.5036	8.57048	9.17678	7.80436	10.8749	18.7266	15	persistent	sw_only
erpe_2018_sw_18hr_WHONDRS-SW48-000091_B_k121_825864__full-cat_1	12.4893	12.8981	8.54506	9.33546	10.5371	8.83877	12.2891	6.18203	8.66073	12.3299	8.88504	11.3528	8.65158	5.52922	6.61928	15	persistent	sw_only
erpe_2018_sw_42hr_WHONDRS-SW48-000099_B_k121_241655__full-cat_1	10.5532	8.07307	9.02551	6.67457	9.38559	11.0409	11.6168	11.8331	11.9445	10.2679	8.49322	7.14844	12.2099	7.43199	9.09785	15	persistent	sw_only
erpe_2018_sw_18hr_WHONDRS-SW48-000091_A_NODE_1193_length_14853_cov_3.484857__full-cat_1	8.01874	5.88416	7.46978	8.86589	9.97665	9.19072	10.3712	10.3445	7.37862	9.44311	12.0141	13.3221	11.2929	10.4899	10.9723	15	persistent	both
erpe_2018_sw_0hr_WHONDRS-SW48-000085_A_NODE_725_length_14464_cov_3.736905__full-cat_2	17.9736	16.511	5.7825	4.80748	6.73602	3.57975	5.01882	6.91844	15.3852	12.3383	14.343	11.5793	7.92397	8.38561	8.23383	15	persistent	sw_only
erpe_2018_sw_3hr_WHONDRS-SW48-000086_B_k121_18541__full-cat_1	10.0047	12.6156	12.28	9.57024	10.1295	10.508	10.4546	8.99176	7.86268	6.55631	9.38172	10.5454	7.92397	6.46941	12.4514	15	persistent	sw_only
erpe_2018_sw_0hr_WHONDRS-SW48-000085_B_k121_771038__full-cat_2	10.387	6.11953	9.91776	9.83857	10.5269	8.13489	11.5699	8.70099	7.13659	10.1501	9.98325	9.17678	9.78785	9.76008	15.2851	15	persistent	sw_only
erpe_2018_sw_42hr_WHONDRS-SW48-000099_F_scaffold_511__full-cat_1	9.89671	8.89685	10.77	9.52552	8.84549	9.91471	8.32301	8.50503	9.28215	8.41632	9.3155	9.86602	7.68476	10.5436	16.6983	15	persistent	both
erpe_2018_sw_42hr_WHONDRS-SW48-000099_A_NODE_464_length_21946_cov_3.288922__full-cat_2	6.84709	8.34374	8.24764	7.28948	9.60979	9.76388	11.6272	10.5404	11.6894	9.38419	9.66317	9.73802	10.7148	9.28999	14.1245	15	persistent	sw_only
erpe_2018_sw_27hr_WHONDRS-SW48-000094_A_NODE_1330_length_10346_cov_3.572854__full-cat_2	7.3706	4.91916	9.74046	13.3715	8.24424	10.156	12.5601	12.3103	10.6427	11.6818	14.3485	9.97433	8.84096	7.62898	5.14385	15	persistent	sw_only
erpe_2018_sw_0hr_WHONDRS-SW48-000085_B_k121_168761__full-cat_2	6.67259	6.1666	6.84635	7.08824	10.0378	8.7885	10.7673	10.1169	12.978	12.1616	9.16097	9.3934	12.2797	8.39009	16.7276	15	persistent	sw_only
erpe_2018_sw_12hr_WHONDRS-SW48-000089_A_NODE_948_length_11202_cov_2.635034__full-cat_2	10.387	10.4385	11.3477	9.33546	12.9218	10.5583	11.351	9.66179	10.7997	10.0407	8.80778	9.30478	9.77788	6.71118	6.34836	15	persistent	both
erpe_2018_sw_24hr_WHONDRS-SW48-000093_B_k121_171829__full-cat_2	7.62819	5.21337	7.64709	8.82117	10.7511	10.4477	11.0643	10.572	8.30095	9.27478	11.7437	11.9534	12.5986	11.2375	10.9247	15	persistent	both
erpe_2018_sw_15hr_WHONDRS-SW48-000090_B_k121_95835__full-cat_2	12.8715	10.4385	9.74046	13.8746	8.70282	9.04994	8.03116	8.81793	5.8872	6.2954	7.8972	8.75339	8.29276	24.53	5.2903	15	persistent	both
erpe_2018_sw_24hr_WHONDRS-SW48-000093_B_k121_84358__full-cat_2	7.76946	4.81324	7.14948	7.73669	6.55259	8.155	10.3451	11.4475	9.43914	11.5472	11.7934	8.38907	12.1501	12.3568	19.1805	15	persistent	sw_only
erpe_2018_sw_24hr_WHONDRS-SW48-000093_B_k121_412115__full-cat_1	9.97149	11.5918	11.2104	9.10067	11.332	11.9258	10.6578	8.66306	9.42606	8.32374	9.67421	10.89	8.15322	9.93469	8.63655	15	persistent	sw_only
erpe_2018_sw_24hr_WHONDRS-SW48-000093_A_NODE_1137_length_10232_cov_3.966155__full-cat_2	7.79439	10.8151	10.7414	10.923	9.94608	10.8398	11.7262	11.7351	12.2846	10.3605	9.26031	9.57063	9.51873	8.64081	6.33005	15	persistent	both
erpe_2018_sw_6hr_WHONDRS-SW48-000087_B_k121_1048507__lt2gene-cat_1	12.8051	7.6141	11.7423	10.364	12.0352	12.5995	10.6474	8.00251	6.02457	11.2694	10.3475	11.0968	10.2563	9.71084	6.07011	15	persistent	sw_only
erpe_2018_sw_27hr_WHONDRS-SW48-000094_A_NODE_807_length_13836_cov_2.474943__full-cat_2	6.67259	4.88385	7.71572	7.2224	9.72189	9.30133	12.2265	17.3546	11.7809	12.3888	9.83977	7.42413	14.2532	10.6107	9.59942	15	persistent	sw_only
erpe_2018_sw_33hr_WHONDRS-SW48-000096_B_k121_129077__full-cat_2	9.6308	11.0858	11.4277	9.60378	8.73339	9.21083	10.6526	9.16875	9.23636	9.99017	8.43251	10.7128	9.13997	12.8448	11.613	15	persistent	sw_only
erpe_2018_sw_45hr_WHONDRS-SW48-000100_F_scaffold_439__full-cat_2	7.49524	8.7674	10.1637	9.24602	9.57922	10.1259	12.0754	12.7718	12.3631	10.0322	9.25479	9.6494	11.4823	9.66159	9.31019	15	persistent	both
erpe_2018_sw_3hr_WHONDRS-SW48-000086_A_NODE_631_length_11653_cov_1.772601__full-cat_2	8.13508	10.2855	9.96924	9.44726	9.61998	10.0454	11.4604	12.4399	10.9764	9.19903	10.2757	9.81679	10.8942	10.1675	9.39074	15	persistent	both
erpe_2018_sw_27hr_WHONDRS-SW48-000094_F_scaffold_230__full-cat_1	14.1014	17.8525	18.0739	8.98887	9.07987	12.0063	9.96989	5.69215	7.71877	13.7859	7.26807	7.34536	12.1003	4.21295	4.06017	15	persistent	sw_only
erpe_2018_sw_6hr_WHONDRS-SW48-000087_F_scaffold_347__full-cat_2	9.33166	11.0151	10.6727	10.1628	10.4964	10.9102	11.0122	10.2307	14.718	12.0522	9.23824	8.89124	9.21971	7.72748	7.45767	15	persistent	both
erpe_2018_sw_6hr_WHONDRS-SW48-000087_A_NODE_826_length_16588_cov_3.798554__full-cat_1	11.2844	6.76679	11.5021	13.6063	14.4911	12.0766	9.48521	6.90896	6.66562	13.7438	13.013	13.5584	7.96384	8.33637	3.79291	15	persistent	sw_only
erpe_2018_sw_42hr_WHONDRS-SW48-000099_B_k121_847462__full-cat_1	20.2671	17.8055	5.73675	4.7404	5.95134	4.39425	4.51329	7.04802	16.9028	13.0453	15.6895	13.1252	7.65485	7.59764	8.80496	15	persistent	sw_only
erpe_2018_sw_24hr_WHONDRS-SW48-000093_F_scaffold_488__full-cat_2	8.56718	5.4252	10.9244	13.2597	9.0493	10.9001	12.2057	12.2724	10.3615	11.2105	14.9611	10.9688	9.44896	8.20205	6.38863	15	persistent	sw_only
erpe_2018_sw_30hr_WHONDRS-SW48-000095_A_NODE_1524_length_11440_cov_3.530275__full-cat_2	10.1792	11.533	12.5087	11.1802	11.811	10.9906	11.6011	9.84195	10.2568	11.362	9.76251	8.586	11.1733	6.63507	6.73644	15	persistent	both
erpe_2018_sw_39hr_WHONDRS-SW48-000098_B_k121_406138__full-cat_2	10.6944	7.89654	10.7299	10.9119	10.4352	9.12033	11.919	8.82109	7.37208	10.5709	9.98877	9.02909	10.4158	9.90335	16.5445	15	persistent	sw_only
erpe_2018_sw_12hr_WHONDRS-SW48-000089_F_scaffold_277__full-cat_2	8.70013	4.978	9.06555	9.38018	11.6989	10.8197	14.577	16.4886	12.0099	11.9512	10.4082	7.69983	11.8411	6.9216	10.2657	15	persistent	sw_only
erpe_2018_sw_45hr_WHONDRS-SW48-000100_A_NODE_1276_length_10043_cov_4.666398__full-cat_2	8.28465	4.60141	10.6156	14.9926	10.2518	11.8152	12.0076	13.3185	11.081	10.9749	14.4589	10.575	9.62837	8.29159	7.12817	15	persistent	sw_only
erpe_2018_sw_21hr_WHONDRS-SW48-000092_A_NODE_660_length_20589_cov_7.263855__full-cat_2	7.90241	9.89716	10.587	9.41372	10.0684	10.3672	12.6799	12.6201	11.9249	10.4531	9.66317	10.319	11.7414	10.0377	10.3573	15	persistent	both
erpe_2018_sw_27hr_WHONDRS-SW48-000094_F_scaffold_166__full-cat_1	13.9352	18.4527	19.7097	10.4982	10.9448	11.1013	9.75621	5.68266	7.84306	14.7706	7.82546	7.53244	11.5321	4.92929	4.06017	15	persistent	sw_only
erpe_2018_sw_27hr_WHONDRS-SW48-000094_B_k121_188451__full-cat_2	9.99642	10.9916	10.627	10.8895	10.7715	11.8152	11.6324	10.7869	14.6591	11.5219	9.92255	10.0039	9.24961	8.24235	7.98487	15	persistent	sw_only
erpe_2018_sw_21hr_WHONDRS-SW48-000092_B_k121_213287__full-cat_1	19.1536	17.2759	7.48122	9.44726	9.54864	5.93274	5.66507	6.97217	13.1415	13.6513	13.1896	12.5344	7.71466	9.98394	9.5262	15	persistent	sw_only
erpe_2018_sw_30hr_WHONDRS-SW48-000095_F_scaffold_270__full-cat_2	7.14624	4.93093	7.04653	7.3342	9.21235	10.0153	11.8617	15.4172	12.6182	12.5319	11.4623	8.87154	14.3329	15.9564	12.6381	15	persistent	sw_only
erpe_2018_sw_30hr_WHONDRS-SW48-000095_B_k121_388032__full-cat_2	5.85825	6.22544	7.65281	9.81621	10.7104	9.2611	9.13603	14.2762	8.97471	9.67876	15.2315	12.6624	15.6087	16.628	10.6721	15	persistent	sw_only
erpe_2018_sw_6hr_WHONDRS-SW48-000087_B_k121_59479__full-cat_1	7.64481	4.80148	9.48308	7.99383	10.4862	10.327	13.6858	17.1017	13.5863	13.6008	10.044	8.47769	14.5223	10.6958	10.112	15	persistent	sw_only
erpe_2018_sw_39hr_WHONDRS-SW48-000098_B_k121_424305__full-cat_2	10.5698	12.0272	12.2685	10.8448	12.3103	11.2923	13.1803	10.3571	11.48	11.867	9.97222	11.0279	11.3826	7.73196	6.93047	15	persistent	both
erpe_2018_sw_18hr_WHONDRS-SW48-000091_A_NODE_1222_length_14672_cov_3.410175__full-cat_2	15.5555	6.94331	9.57459	9.369	13.5536	12.4085	11.278	5.04739	7.86268	14.7033	13.9236	14.3166	7.13656	8.69453	12.8981	15	persistent	sw_only
erpe_2018_sw_27hr_WHONDRS-SW48-000094_B_k121_111972__full-cat_1	8.34282	8.33197	9.33437	8.89943	10.9753	10.2465	11.3197	12.1966	12.7033	11.6482	10.5572	10.2894	10.1965	10.6958	18.4776	15	persistent	sw_only
erpe_2018_sw_45hr_WHONDRS-SW48-000100_A_NODE_890_length_12142_cov_14.667083__full-cat_2	8.66689	4.63672	7.72144	8.74291	7.9589	8.83877	11.3353	13.4134	9.49147	11.5472	12.9468	10.4863	14.7017	13.9507	21.5529	15	persistent	sw_only
erpe_2018_sw_9hr_WHONDRS-SW48-000088_B_k121_507074__full-cat_1	8.86632	10.5562	7.08085	6.28327	10.5168	10.0354	12.9145	11.8742	17.0794	12.4561	10.8718	10.378	13.3561	9.01241	15.8782	15	persistent	sw_only
erpe_2018_sw_12hr_WHONDRS-SW48-000089_B_k121_475004__full-cat_2	9.93826	6.14306	8.06462	11.5715	10.7206	11.5839	11.3666	11.4823	9.78583	10.4615	14.3099	13.3516	13.386	13.3686	11.8034	15	persistent	both
erpe_2018_sw_21hr_WHONDRS-SW48-000092_F_scaffold_345__full-cat_1	12.481	12.1684	14.1217	10.6547	12.8708	11.6644	12.5444	9.33626	9.49802	7.44844	10.8111	13.8242	9.31939	7.73643	13.4253	15	persistent	sw_only
erpe_2018_sw_15hr_WHONDRS-SW48-000090_B_k121_41371__full-cat_2	10.254	9.48527	11.605	8.5193	11.118	9.15049	10.9236	13.2869	12.193	19.8962	10.2206	8.69431	11.4524	9.54518	11.7924	15	persistent	both
erpe_2018_sw_24hr_WHONDRS-SW48-000093_F_scaffold_453__full-cat_1	12.8882	13.4983	11.1418	9.82739	11.1893	11.5538	11.0852	10.0189	11.2838	13.5924	10.2095	11.0771	8.20305	10.8256	12.2464	15	persistent	sw_only
erpe_2018_sw_18hr_WHONDRS-SW48-000091_F_scaffold_390__full-cat_1	15.4392	20.1238	20.2588	10.4982	11.383	12.7403	10.0272	6.41907	7.98697	15.2419	8.27799	8.60569	12.4591	4.91138	4.48485	15	persistent	sw_only
erpe_2018_sw_30hr_WHONDRS-SW48-000095_B_k121_257813__full-cat_2	9.25687	9.03807	10.1008	8.82117	10.7613	11.0409	12.534	11.8995	13.4097	10.9665	10.5958	10.7916	10.7347	11.5644	19.4734	15	persistent	both
erpe_2018_sw_9hr_WHONDRS-SW48-000088_B_k121_165844__full-cat_2	9.03251	6.75502	9.21426	10.174	9.80341	10.2465	14.1132	16.6719	13.1612	14.1899	10.8276	8.38907	15.7283	13.4	9.77515	15	persistent	sw_only
erpe_2018_sw_0hr_WHONDRS-SW48-000085_B_k121_148723__full-cat_2	9.83854	6.3902	9.05983	9.60378	10.5983	11.8554	13.7379	17.3704	12.6967	13.3904	10.8386	8.52692	14.3927	13.8432	10.1706	15	persistent	sw_only
erpe_2018_sw_21hr_WHONDRS-SW48-000092_A_NODE_364_length_28963_cov_3.100049__full-cat_2	9.1987	11.8978	12.2571	10.1181	13.4517	12.7906	12.7373	12.7496	16.2945	11.6987	10.5682	12.0027	10.4457	9.59891	7.06227	15	persistent	both
erpe_2018_sw_6hr_WHONDRS-SW48-000087_B_k121_932128__full-cat_1	11.7913	14.6516	13.0292	12.8013	15.4185	14.1983	13.076	10.9039	14.2339	12.0606	10.3972	8.99955	8.29276	7.59764	7.45401	15	persistent	both
erpe_2018_sw_33hr_WHONDRS-SW48-000096_B_k121_43221__full-cat_2	14.8326	21.2183	14.7794	12.3317	11.6581	11.775	10.5849	11.6119	12.6575	9.39261	10.2206	9.72817	7.09669	6.3933	14.1758	15	persistent	sw_only
erpe_2018_sw_42hr_WHONDRS-SW48-000099_A_NODE_618_length_18917_cov_2.891485__full-cat_1	11.2844	7.70825	12.6975	13.5616	18.5674	16.5916	12.6174	9.19087	7.26742	13.0874	13.9953	15.2815	11.4623	11.0137	4.41529	15	persistent	sw_only
erpe_2018_sw_0hr_WHONDRS-SW48-000085_A_NODE_1363_length_10172_cov_4.542160__full-cat_2	9.8053	9.16752	9.93492	8.70937	12.4122	9.22088	11.9607	12.5158	11.7417	12.3047	11.1422	15.3997	13.9143	10.5525	20.3265	15	persistent	sw_only
erpe_2018_sw_3hr_WHONDRS-SW48-000086_B_k121_274688__full-cat_2	8.52563	7.20221	8.75669	12.0299	14.0122	11.5739	13.0656	15.0063	10.8194	9.51885	15.7116	13.7258	16.6553	15.2535	9.06124	15	persistent	both
erpe_2018_sw_0hr_WHONDRS-SW48-000085_B_k121_231885__full-cat_2	9.04913	7.19045	8.83676	9.58142	7.90795	9.23094	11.7835	14.9336	11.6763	13.7438	13.6863	11.1559	16.7948	14.8461	20.6084	15	persistent	sw_only
erpe_2018_sw_24hr_WHONDRS-SW48-000093_B_k121_500769__full-cat_2	12.3813	14.6045	12.5774	13.3939	12.5549	14.4497	12.091	9.83562	11.3623	10.5793	12.141	12.2784	9.85762	11.5241	11.43	15	persistent	sw_only
erpe_2018_pw_18hr_WHONDRS-PP48-000091_B_k121_926198__full-cat_1	10.0214	10.7092	11.7423	9.03359	9.36521	10.4376	8.09369	10.7016	9.72042	30.9636	11.9589	10.0826	8.77119	11.0674	19.338	15	persistent	both
erpe_2018_sw_24hr_WHONDRS-SW48-000093_B_k121_26823__full-cat_2	8.99096	6.89624	8.80816	12.287	14.165	10.9102	12.2526	15.1675	11.0941	10.4278	15.9489	13.6766	16.1171	16.3056	9.13446	15	persistent	both
erpe_2018_sw_6hr_WHONDRS-SW48-000087_B_k121_100055__full-cat_1	16.4363	23.4896	23.2616	12.1976	12.3205	13.6755	10.7881	6.36534	8.77193	15.3345	8.76915	8.36938	13.2963	5.28298	4.90954	15	persistent	sw_only
erpe_2018_sw_33hr_WHONDRS-SW48-000096_A_NODE_774_length_12021_cov_2.562132__full-cat_2	10.0712	12.3332	12.3772	11.7504	14.2262	12.6699	14.332	14.0802	16.6281	12.5151	10.9269	11.9239	11.881	10.0242	7.67002	15	persistent	both
erpe_2018_sw_42hr_WHONDRS-SW48-000099_A_NODE_1272_length_12202_cov_13.404803__full-cat_2	9.38982	6.76679	10.1294	10.8336	12.1676	11.1918	14.5353	19.2762	14.1489	14.2993	11.9369	8.93062	14.7615	14.7207	10.3646	15	persistent	sw_only
erpe_2018_sw_45hr_WHONDRS-SW48-000100_A_NODE_290_length_22300_cov_4.237271__full-cat_1	8.39267	5.7194	9.96924	9.45844	13.0644	11.3225	15.9112	19.8925	14.7703	15.6628	10.8718	8.59585	16.5456	12.5583	11.1847	15	persistent	sw_only
erpe_2018_sw_45hr_WHONDRS-SW48-000100_A_NODE_64_length_42393_cov_3.290091__full-cat_1	12.4976	11.2387	14.8309	13.0137	10.9244	13.2029	12.0285	11.9121	10.1652	11.5556	10.2426	11.8648	10.5354	13.5432	16.9839	15	persistent	sw_only
erpe_2018_sw_15hr_WHONDRS-SW48-000090_B_k121_87450__full-cat_1	9.08237	11.5094	10.6956	8.0721	9.97665	10.1259	8.45851	11.1314	10.0998	35.0035	12.7426	9.78725	8.53197	10.763	19.1659	15	persistent	both
erpe_2018_sw_42hr_WHONDRS-SW48-000099_F_scaffold_172__full-cat_2	10.4119	16.0402	12.1999	13.405	14.1039	11.8956	11.4344	10.0474	14.5872	13.424	13.5593	11.4316	9.84765	9.92574	14.498	15	persistent	both
erpe_2018_sw_6hr_WHONDRS-SW48-000087_B_k121_841177__lt2gene-cat_1	15.1151	9.0263	14.0244	14.9256	16.2337	15.0028	12.2526	9.92096	7.71877	13.6765	13.7966	14.3166	11.6916	11.7345	7.48696	15	persistent	sw_only
erpe_2018_sw_30hr_WHONDRS-SW48-000095_F_scaffold_1614__full-cat_2	11.0684	10.6268	12.6288	11.0348	12.4836	11.2621	12.1692	15.3445	13.1481	22.1686	11.843	10.063	11.6418	10.4093	13.7145	15	persistent	sw_only
erpe_2018_sw_21hr_WHONDRS-SW48-000092_B_k121_333284__full-cat_1	9.39813	10.2149	14.8938	11.3255	9.1614	10.1359	10.8611	11.7256	11.9706	8.84555	12.7647	14.0999	13.4957	15.0252	26.2428	15	persistent	both
erpe_2018_sw_6hr_WHONDRS-SW48-000087_B_k121_69114__full-cat_1	17.1593	23.2307	23.7477	13.2709	12.1269	14.1983	11.5282	7.37988	9.37373	16.698	9.38724	8.40877	15.6885	5.34118	4.829	15	persistent	sw_only
erpe_2018_sw_0hr_WHONDRS-SW48-000085_A_NODE_88_length_37757_cov_1.793675__full-cat_1	23.217	11.6977	14.8423	12.0411	17.8642	18.7635	11.1373	5.50883	11.2576	14.5518	14.5472	14.2083	10.047	7.04248	5.98957	15	persistent	sw_only
erpe_2018_sw_21hr_WHONDRS-SW48-000092_A_NODE_432_length_26281_cov_6.815286__full-cat_2	9.1073	6.26075	10.1294	9.81621	12.1167	13.0017	16.3125	24.096	12.6902	15.4439	13.013	11.0673	16.446	14.1297	10.0204	15	persistent	sw_only
erpe_2018_sw_6hr_WHONDRS-SW48-000087_F_scaffold_308__full-cat_1	15.1401	17.8643	15.7346	13.8075	13.8899	13.7056	10.3868	12.0354	13.6191	12.818	12.2845	13.647	7.57512	10.6689	10.749	15	persistent	sw_only
erpe_2018_sw_18hr_WHONDRS-SW48-000091_A_NODE_537_length_22775_cov_2.120496__full-cat_2	10.6113	13.969	13.767	12.8796	14.5421	13.8263	15.5203	14.7566	16.1702	12.6245	11.5174	14.1787	11.1534	10.3555	8.34732	15	persistent	both
erpe_2018_sw_3hr_WHONDRS-SW48-000086_A_NODE_26_length_44135_cov_2.460394__full-cat_1	14.8077	33.7045	19.6125	12.1081	9.77284	10.7091	8.09891	3.91276	7.80381	23.5657	15.5847	9.61987	14.2532	5.36805	5.60515	15	persistent	sw_only
erpe_2018_sw_6hr_WHONDRS-SW48-000087_B_k121_605278__full-cat_2	9.38982	11.2741	13.5211	12.164	12.5345	12.7302	15.5359	16.2831	13.7303	13.18	11.9148	12.1405	14.303	13.6149	12.3599	15	persistent	both
erpe_2018_sw_39hr_WHONDRS-SW48-000098_B_k121_136771__full-cat_2	17.3836	24.3369	23.8164	12.6672	13.3498	14.7313	12.1744	6.57394	9.59614	16.3024	9.56384	9.28509	14.8612	6.48732	4.44824	15	persistent	sw_only
erpe_2018_sw_39hr_WHONDRS-SW48-000098_A_NODE_715_length_12565_cov_5.853755__full-cat_2	10.3454	7.62587	10.6156	10.8336	12.5447	12.0968	15.8017	20.0221	15.1432	16.1425	12.4335	8.79277	16.3961	16.516	11.4336	15	persistent	sw_only
erpe_2018_sw_3hr_WHONDRS-SW48-000086_B_k121_66613__full-cat_1	14.4005	15.3694	16.1807	13.2373	13.7574	13.6453	14.4519	10.8565	11.0941	8.62672	13.311	16.0298	9.90745	9.41535	17.0095	15	persistent	sw_only
erpe_2018_sw_9hr_WHONDRS-SW48-000088_B_k121_154290__full-cat_1	9.53109	6.34313	9.67182	10.5094	8.79454	9.60299	13.3106	16.1472	11.637	14.535	15.4909	11.3134	17.8613	17.3801	25.4008	15	persistent	sw_only
erpe_2018_sw_39hr_WHONDRS-SW48-000098_A_NODE_565_length_14411_cov_2.227877__full-cat_2	9.35659	7.21398	12.6346	17.5976	11.6785	15.224	16.7972	15.8912	14.1489	14.88	19.4919	12.4655	11.8511	10.6107	8.38027	15	persistent	sw_only
erpe_2018_sw_39hr_WHONDRS-SW48-000098_F_scaffold_768__full-cat_2	12.7386	9.83832	14.5163	11.1355	13.8491	11.242	14.8063	17.658	14.6722	22.6399	12.6267	9.84633	12.3893	8.74826	11.9132	15	persistent	both
erpe_2018_sw_0hr_WHONDRS-SW48-000085_A_NODE_1175_length_11054_cov_4.768555__full-cat_2	11.1099	7.68471	11.851	11.1243	12.0657	12.2778	16.9639	20.5625	15.9151	16.3192	12.8916	9.71833	17.2234	15.84	11.0492	15	persistent	sw_only
erpe_2018_sw_45hr_WHONDRS-SW48-000100_A_NODE_198_length_26591_cov_3.370806__full-cat_2	26.8067	24.0898	8.19617	7.28948	7.73471	5.79196	6.58753	9.74713	20.5071	18.1372	20.2866	17.9991	9.75794	10.7764	11.2176	15	persistent	sw_only
erpe_2018_sw_39hr_WHONDRS-SW48-000098_B_k121_613685__full-cat_2	10.2706	8.07307	11.6966	10.6212	11.9027	13.414	16.2134	20.6163	16.3206	16.7148	13.3993	10.0531	17.8314	16.1131	11.9132	15	persistent	sw_only
erpe_2018_sw_15hr_WHONDRS-SW48-000090_B_k121_93461__full-cat_2	17.9985	24.3369	26.333	14.3218	13.6759	15.405	12.9249	7.54739	10.8455	17.4807	9.76803	10.2205	14.921	6.07095	4.86927	15	persistent	sw_only
erpe_2018_sw_39hr_WHONDRS-SW48-000098_A_NODE_758_length_12161_cov_3.365298__full-cat_1	12.6887	12.9569	14.0931	13.3156	12.239	14.7313	12.2526	12.3672	14.5872	12.4309	13.449	14.612	10.1666	14.0626	22.8343	15	persistent	both
erpe_2018_sw_27hr_WHONDRS-SW48-000094_F_scaffold_378__full-cat_1	10.6778	7.53173	12.0626	12.4883	11.5053	13.4241	16.0623	22.0259	15.0647	17.2955	12.8364	10.1023	17.7916	16.9055	11.9755	15	persistent	sw_only
erpe_2018_sw_27hr_WHONDRS-SW48-000094_B_k121_193816__full-cat_2	11.2096	6.36666	10.6556	10.9454	9.4875	10.6287	14.2956	16.2831	12.4547	15.5449	16.3573	11.7861	19.4362	17.4517	27.5425	15	persistent	sw_only
erpe_2018_sw_6hr_WHONDRS-SW48-000087_B_k121_1350571__full-cat_1	17.8988	23.5837	15.2084	11.0572	14.6236	13.4442	12.3099	13.5461	18.7082	18.1035	11.9148	10.6636	10.2463	11.139	8.31071	15	persistent	sw_only
erpe_2018_sw_21hr_WHONDRS-SW48-000092_F_scaffold_118__full-cat_1	13.1374	15.0164	14.3676	14.1988	16.0095	15.5558	15.932	14.823	18.4073	15.486	12.6984	12.2685	13.1867	11.1301	9.50789	15	persistent	sw_only
erpe_2018_sw_21hr_WHONDRS-SW48-000092_A_NODE_442_length_26064_cov_3.342060__full-cat_1	16.2452	8.5438	14.951	14.2883	16.2031	12.5392	16.4115	11.8837	11.0679	15.1999	14.9335	13.2925	13.3362	13.3239	21.2088	15	persistent	sw_only
erpe_2018_sw_30hr_WHONDRS-SW48-000095_F_scaffold_2476__full-cat_1	14.1512	51.7689	22.3064	14.8138	17.8438	12.861	8.35949	10.0284	7.28705	20.4853	12.4832	4.24377	10.2962	4.31593	2.85566	15	persistent	sw_only
erpe_2018_sw_42hr_WHONDRS-SW48-000099_A_NODE_475_length_21678_cov_2.999397__full-cat_1	16.1954	16.8405	15.7918	12.2423	18.3941	15.1737	11.45	13.0752	14.0377	16.6811	14.2768	13.135	9.5885	12.4463	14.8165	15	persistent	sw_only
erpe_2018_sw_27hr_WHONDRS-SW48-000094_B_k121_44236__full-cat_2	14.118	12.9452	13.7442	10.5541	14.2669	15.5056	15.635	16.713	18.3157	16.9168	12.9578	11.9042	17.2533	11.7658	14.1319	15	persistent	sw_only
erpe_2018_sw_21hr_WHONDRS-SW48-000092_F_scaffold_155__full-cat_2	16.6358	15.0517	12.5717	20.1355	10.048	15.4855	13.9203	15.9323	8.20283	11.4378	12.9137	13.0661	16.8247	28.9669	6.68152	15	persistent	sw_only
erpe_2018_sw_45hr_WHONDRS-SW48-000100_A_NODE_1225_length_10317_cov_5.735525__full-cat_1	13.3535	15.6283	17.2732	13.8858	16.8859	15.8776	16.9691	16.9437	15.6207	13.0705	13.3883	13.6864	13.9542	11.8778	9.67264	15	persistent	both
erpe_2018_sw_0hr_WHONDRS-SW48-000085_B_k121_150770__full-cat_1	13.4948	15.393	15.3685	13.5168	13.9918	15.2743	13.3523	11.95	13.5275	13.1884	14.2933	15.6655	10.0071	16.6906	23.6837	15	persistent	sw_only
erpe_2018_sw_12hr_WHONDRS-SW48-000089_A_NODE_852_length_11871_cov_3.732885__full-cat_2	11.8162	8.15545	13.0979	11.4262	14.1548	14.5302	17.5581	21.773	17.6354	18.1372	13.6532	10.6931	17.7816	18.6561	13.1141	15	persistent	sw_only
erpe_2018_sw_24hr_WHONDRS-SW48-000093_F_scaffold_175__full-cat_2	11.7913	6.47258	12.6574	11.7504	17.0897	16.1692	20.1743	22.7654	17.1645	19.4754	14.9114	12.1602	18.3796	10.0377	13.9708	15	persistent	sw_only
erpe_2018_sw_21hr_WHONDRS-SW48-000092_F_scaffold_12__full-cat_1	13.6277	12.8863	13.3266	18.8051	10.904	12.1068	10.3972	18.4418	7.19547	13.2389	12.853	14.3067	18.878	39.985	10.8735	15	persistent	sw_only
erpe_2018_sw_33hr_WHONDRS-SW48-000096_F_scaffold_279__full-cat_2	13.1624	10.8975	17.5935	12.9467	15.4898	12.7604	17.5111	20.3602	16.1571	26.907	15.4302	12.4458	14.1535	10.4585	14.0879	15	persistent	both
erpe_2018_sw_12hr_WHONDRS-SW48-000089_B_k121_20388__full-cat_2	11.8079	7.64941	10.4382	10.6212	9.69131	12.1068	16.0102	19.5701	14.5479	17.3039	16.3076	14.3461	21.011	20.4469	28.9593	15	persistent	sw_only
erpe_2018_sw_9hr_WHONDRS-SW48-000088_A_NODE_293_length_17321_cov_2.823718__full-cat_1	14.2011	19.0411	16.5296	15.5405	13.3803	15.4553	14.4259	15.7458	14.5414	13.3819	14.6024	17.1622	11.273	15.9161	21.1612	15	persistent	sw_only
erpe_2018_sw_39hr_WHONDRS-SW48-000098_F_scaffold_416__full-cat_2	14.2509	11.6036	16.135	14.2436	14.8885	13.3235	16.031	18.1795	15.0385	26.9911	15.4688	12.3473	15.6287	11.9539	16.3139	15	persistent	both
erpe_2018_sw_24hr_WHONDRS-SW48-000093_A_NODE_310_length_21755_cov_3.028759__full-cat_2	11.1598	7.49642	11.3362	12.2423	14.9395	15.6363	19.4655	24.5195	18.6493	18.8441	14.6024	11.855	20.7219	16.4041	15.7354	15	persistent	sw_only
erpe_2018_sw_30hr_WHONDRS-SW48-000095_B_k121_426289__full-cat_2	21.3722	15.2164	12.2971	22.9529	10.2212	15.1737	13.5294	16.3938	8.23554	12.1027	13.3276	12.7904	20.4727	33.1216	7.38445	15	persistent	sw_only
erpe_2018_sw_39hr_WHONDRS-SW48-000098_B_k121_144786__full_1-cat_1	20.8404	29.0795	28.7352	14.9815	15.1637	16.9636	14.2695	8.48291	12.0557	19.4417	11.6278	11.8353	17.6121	7.59317	6.04082	15	persistent	sw_only
erpe_2018_sw_30hr_WHONDRS-SW48-000095_A_NODE_410_length_23901_cov_4.334777__full-cat_1	14.2011	15.9108	14.3962	13.5727	13.1358	15.214	14.1653	21.3716	13.7499	21.0913	15.3915	19.2594	12.1202	14.6222	16.6617	15	persistent	sw_only
erpe_2018_sw_12hr_WHONDRS-SW48-000089_B_k121_208234__full-cat_1	19.7519	30.3387	27.8715	14.8026	16.0503	16.7223	14.6656	8.78	12.7229	20.7041	11.4512	10.0137	18.6288	7.21709	5.42942	15	persistent	sw_only
erpe_2018_sw_42hr_WHONDRS-SW48-000099_A_NODE_356_length_25416_cov_4.294120__full-cat_1	13.8354	15.4283	15.5401	16.133	15.8261	16.2698	13.4461	13.2996	13.6452	14.535	15.1156	17.2311	11.8411	17.6711	25.9939	15	persistent	sw_only
erpe_2018_sw_24hr_WHONDRS-SW48-000093_B_k121_271823__full-cat_1	13.8936	16.864	15.992	15.7529	16.9674	17.6977	18.074	15.8691	22.4956	16.6896	14.4147	14.1393	14.3329	13.1045	11.0346	15	persistent	sw_only
erpe_2018_sw_9hr_WHONDRS-SW48-000088_B_k121_149153__full-cat_2	12.0073	7.69648	15.7346	21.6448	14.1344	17.7479	20.3046	18.9538	16.5365	17.5817	22.0802	16.4532	15.1901	12.5135	9.31385	15	persistent	sw_only
erpe_2018_sw_3hr_WHONDRS-SW48-000086_A_NODE_176_length_21699_cov_3.449425__full-cat_1	17.8988	19.0882	17.1244	12.3429	17.6706	15.4855	14.1288	15.1991	14.8488	20.0308	14.1388	13.5879	14.3728	15.7818	17.0095	15	persistent	sw_only
erpe_2018_sw_3hr_WHONDRS-SW48-000086_B_k121_308773__full-cat_1	15.971	18.288	17.7078	17.8548	15.8159	18.3412	17.5111	14.0739	13.4424	14.4592	15.1763	17.6939	11.5919	16.2653	15.351	15	persistent	sw_only
erpe_2018_sw_0hr_WHONDRS-SW48-000085_B_k121_172555__full-cat_1	12.5308	8.0613	11.1017	11.415	10.6492	13.0219	16.4011	20.2433	14.6003	17.6322	18.6089	14.2279	21.599	20.1111	29.9808	15	persistent	sw_only
erpe_2018_sw_45hr_WHONDRS-SW48-000100_A_NODE_281_length_22789_cov_8.942547__full-cat_1	17.7825	20.2062	16.501	13.3268	17.8133	15.3346	13.2584	14.0202	15.9739	23.7424	14.7072	14.74	13.5455	14.9267	15.3547	15	persistent	sw_only
erpe_2018_sw_42hr_WHONDRS-SW48-000099_F_scaffold_811__full-cat_1	13.2372	7.50819	13.6241	12.1081	17.9661	17.7982	23.0824	24.3489	19.2642	20.6957	16.6001	12.1602	19.6754	10.857	14.908	15	persistent	sw_only
erpe_2018_sw_30hr_WHONDRS-SW48-000095_B_k121_167791__full-cat_1	22.17	30.7742	29.6103	15.3057	14.5217	20.0909	15.1138	8.80529	12.3042	20.1992	12.7647	11.6482	18.0806	6.79624	6.28612	15	persistent	sw_only
erpe_2018_sw_21hr_WHONDRS-SW48-000092_A_NODE_160_length_44954_cov_3.243893__full-cat_1	13.8853	16.7228	17.9995	15.9877	17.5075	17.7781	17.7144	19.096	21.9396	16.4876	14.5417	17.1917	14.8213	12.7821	10.7783	15	persistent	both
erpe_2018_sw_21hr_WHONDRS-SW48-000092_A_NODE_972_length_16291_cov_15.542502__full-cat_1	18.439	21.1594	16.7698	12.6336	17.8235	16.0988	13.9724	15.1232	15.5226	20.4853	14.2326	16.1381	14.7615	15.155	17.1193	15	persistent	sw_only
erpe_2018_sw_12hr_WHONDRS-SW48-000089_B_k121_32666__full-cat_1	23.4413	10.4032	19.6182	19.0622	23.6321	19.2563	18.7307	10.689	9.67463	22.1686	17.7977	20.7659	10.9042	14.7028	11.6826	15	persistent	sw_only
erpe_2018_sw_24hr_WHONDRS-SW48-000093_B_k121_336014__full-cat_2	14.467	13.0158	18.6973	15.3057	18.6591	18.9747	20.6694	24.0518	20.6772	17.5144	16.6222	16.2071	17.4327	10.3466	10.5989	15	persistent	both
erpe_2018_sw_6hr_WHONDRS-SW48-000087_A_NODE_720_length_18131_cov_3.695512__full-cat_2	14.0515	9.36758	16.7298	23.9815	15.3675	19.0652	20.3984	20.1137	18.4989	18.1372	23.0073	17.3	15.2798	13.5567	10.1889	15	persistent	sw_only
erpe_2018_sw_39hr_WHONDRS-SW48-000098_A_NODE_297_length_19137_cov_2.141241__full-cat_2	17.8157	17.829	18.7831	18.1678	20.4526	17.2552	18.319	16.4001	19.3558	18.4906	16.3573	16.1283	17.8813	11.5285	10.6209	15	persistent	both
erpe_2018_pw_18hr_WHONDRS-PP48-000091_B_k121_56538__full-cat_2	15.8464	14.8281	18.2684	14.0982	16.9573	13.585	17.5164	21.3748	17.4392	28.5818	14.9776	13.8341	16.735	14.2685	18.009	15	persistent	both
erpe_2018_sw_45hr_WHONDRS-SW48-000100_A_NODE_85_length_37961_cov_6.009092__full-cat_1	9.33166	9.27344	10.7357	9.72676	11.4645	15.0531	13.3106	9.55434	19.7614	17.4891	22.5658	30.7304	20.0143	25.1345	35.348	15	persistent	sw_only
erpe_2018_sw_33hr_WHONDRS-SW48-000096_B_k121_6480__full-cat_2	14.2675	7.34343	16.1693	14.6572	19.026	17.2351	24.0622	26.754	20.4024	21.975	17.9743	13.9719	19.3564	11.5778	16.4713	15	persistent	sw_only
erpe_2018_sw_3hr_WHONDRS-SW48-000086_B_k121_155426__full-cat_2	14.0515	9.70887	15.1512	14.769	16.9063	16.7726	19.7365	26.792	19.866	21.4784	16.8485	13.1153	22.1373	19.9052	14.5309	15	persistent	sw_only
erpe_2018_sw_0hr_WHONDRS-SW48-000085_B_k121_140417__full-cat_2	16.4114	19.8767	18.7145	18.3131	17.9254	18.482	20.0805	18.4481	24.4123	18.2129	15.822	16.3351	15.8778	13.7626	11.4117	15	persistent	both
erpe_2018_sw_12hr_WHONDRS-SW48-000089_A_NODE_1065_length_10628_cov_4.371012__full-cat_1	15.0985	19.6884	19.1663	17.8995	19.5966	19.3166	20.315	20.512	20.494	17.0515	15.4522	17.1917	17.5922	14.1476	11.3055	15	persistent	both
erpe_2018_sw_30hr_WHONDRS-SW48-000095_F_scaffold_397__full-cat_2	17.9238	19.7002	19.5381	18.0672	20.0552	18.6429	20.0857	16.6782	19.2773	19.5679	18.6034	17.7431	18.9079	13.0821	10.9577	15	persistent	both
erpe_2018_sw_24hr_WHONDRS-SW48-000093_B_k121_143789__full-cat_2	13.3036	9.55588	12.0226	12.6224	11.6275	14.0576	19.2779	21.4127	17.8055	20.1066	21.8429	15.5474	23.0044	23.6704	33.5614	15	persistent	sw_only
erpe_2018_sw_27hr_WHONDRS-SW48-000094_A_NODE_1208_length_10935_cov_3.278497__full-cat_1	14.0183	18.5351	21.3627	14.2324	16.2949	14.9726	14.9574	16.34	18.669	14.8211	19.663	15.567	19.7651	23.3973	32.7596	15	persistent	both
erpe_2018_pw_18hr_WHONDRS-PP48-000091_B_k121_2154640__full-cat_1	21.688	28.1145	19.8927	14.0311	20.7889	16.9234	14.8324	16.457	21.763	21.2344	16.1145	15.6261	14.7316	17.0578	18.9426	15	persistent	both
erpe_2018_sw_45hr_WHONDRS-SW48-000100_A_NODE_38_length_47831_cov_5.121059__full-cat_1	14.4088	11.4035	18.6973	14.3218	15.5815	17.0742	17.1568	16.2294	15.5553	15.0989	19.4146	21.465	20.0242	24.0107	37.8229	15	persistent	sw_only
erpe_2018_sw_18hr_WHONDRS-SW48-000091_A_NODE_654_length_20767_cov_5.646948__full-cat_2	16.9682	22.2186	17.765	21.2088	19.24	17.3759	17.8186	15.5783	22.2275	19.9298	21.2524	17.6151	16.3064	14.864	21.4358	15	persistent	both
erpe_2018_sw_30hr_WHONDRS-SW48-000095_B_k121_243614__full-cat_1	11.8162	11.0622	20.9394	17.6088	16.7636	16.31	21.6231	22.816	20.4351	20.2412	17.3451	15.2224	24.0809	24.1271	22.2888	15	persistent	both
erpe_2018_sw_21hr_WHONDRS-SW48-000092_B_k121_402802__full-cat_1	37.0857	34.4812	10.9702	10.4423	10.955	7.53156	8.8546	13.3944	29.6388	23.1785	28.2169	23.6509	15.6087	14.3939	17.2401	15	persistent	sw_only
erpe_2018_sw_42hr_WHONDRS-SW48-000099_A_NODE_223_length_32868_cov_3.832015__full-cat_2	16.4696	15.7931	19.3322	15.8423	17.5075	18.301	21.1385	20.2907	20.7229	18.2297	20.8605	19.5548	20.5226	17.0219	28.9484	15	persistent	sw_only
erpe_2018_sw_0hr_WHONDRS-SW48-000085_A_NODE_824_length_13553_cov_3.300387__full-cat_2	15.1234	11.2623	16.4495	16.8821	18.9954	17.768	23.3482	29.5796	22.3648	23.8603	18.9069	14.4249	22.526	23.4869	15.7208	15	persistent	sw_only
erpe_2018_sw_45hr_WHONDRS-SW48-000100_A_NODE_1098_length_10974_cov_18.321195__full-cat_2	17.9985	17.2524	19.8927	15.5852	18.8018	20.3121	21.6284	17.9646	18.5054	16.2182	20.0879	18.9837	16.9045	19.7395	31.6356	15	persistent	both
erpe_2018_sw_45hr_WHONDRS-SW48-000100_A_NODE_23_length_56997_cov_7.222138__full-cat_1	11.8245	15.8519	16.1922	15.3169	18.4349	16.4307	20.0127	16.9247	22.2144	17.9604	18.1067	30.3759	19.2368	20.7603	33.7005	15	persistent	sw_only
erpe_2018_pw_21hr_WHONDRS-PP48-000092_B_k121_254515__full-cat_1	16.9599	16.3697	20.9108	18.5927	17.1305	18.9747	15.4525	19.1908	19.1792	20.0813	21.5283	20.0471	13.6751	21.6647	34.429	15	persistent	both
erpe_2018_sw_21hr_WHONDRS-SW48-000092_A_NODE_221_length_37680_cov_3.007083__full-cat_1	26.4328	11.6389	17.4619	17.5417	26.0677	21.197	19.2154	9.89251	13.7564	24.4241	25.7445	26.4965	15.1702	16.1489	23.5848	15	persistent	sw_only
erpe_2018_sw_15hr_WHONDRS-SW48-000090_B_k121_75616__full-cat_1	15.6386	10.3679	17.5191	15.4622	19.5966	17.9692	23.7391	30.7901	22.8096	24.2642	18.6972	14.0113	25.6856	24.548	17.4928	15	persistent	sw_only
erpe_2018_sw_15hr_WHONDRS-SW48-000090_B_k121_98905__full-cat_1	15.8796	15.0399	18.9604	14.4783	19.1279	16.8329	22.728	20.3255	22.9732	18.0193	18.929	23.2275	20.9213	19.4933	36.3035	15	persistent	both
erpe_2018_sw_12hr_WHONDRS-SW48-000089_F_scaffold_373__full-cat_2	16.4945	11.0505	16.7355	16.5243	19.5864	18.8239	24.9065	30.9797	22.7377	26.2337	18.9842	14.8384	24.968	23.6167	17.2694	15	persistent	sw_only
erpe_2018_sw_45hr_WHONDRS-SW48-000100_B_k121_1428843__full-cat_2	15.5888	9.35582	21.0767	27.7045	18.3636	22.9868	24.6928	24.9494	21.6322	22.0255	28.4928	19.8896	19.2767	16.4936	11.6936	15	persistent	sw_only
erpe_2018_sw_9hr_WHONDRS-SW48-000088_B_k121_91549__full-cat_1	21.9207	13.2511	22.7697	25.3231	24.1519	27.1498	23.7808	17.3609	11.2969	24.5336	19.5968	24.1038	17.642	20.2141	11.3384	15	persistent	sw_only
erpe_2018_sw_15hr_WHONDRS-SW48-000090_F_scaffold_415__full-cat_1	18.1481	19.5354	20.1329	15.4398	17.1814	20.8149	21.5241	19.7566	18.3811	18.3055	20.9819	18.8163	19.5956	22.5691	35.1027	15	persistent	both
erpe_2018_sw_6hr_WHONDRS-SW48-000087_B_k121_1100527__full-cat_1	19.004	26.5023	19.1892	22.3604	21.38	21.0059	19.0382	16.8046	23.732	20.5442	22.5658	20.3031	16.3862	16.9951	22.7428	15	persistent	both
erpe_2018_sw_33hr_WHONDRS-SW48-000096_B_k121_110146__full-cat_1	26.4078	19.2647	16.2779	29.6387	14.1446	20.6339	18.7567	22.4051	9.83162	17.5059	17.6763	18.4323	26.483	42.6713	10.1669	15	persistent	sw_only
erpe_2018_sw_9hr_WHONDRS-SW48-000088_B_k121_58532__full-cat_1	13.636	11.5212	19.0577	19.8113	21.4921	20.2015	23.7495	27.0069	22.1293	23.8518	22.8252	18.1369	23.4729	15.1684	32.4594	15	persistent	sw_only
erpe_2018_sw_33hr_WHONDRS-SW48-000096_F_scaffold_257__full-cat_1	18.8544	18.5233	22.8326	19.2523	21.0335	17.8887	21.1906	25.6257	21.6387	35.4243	19.674	15.9904	20.8116	16.2698	21.2381	15	persistent	both
erpe_2018_sw_0hr_WHONDRS-SW48-000085_A_NODE_204_length_25907_cov_2.538247__full-cat_1	17.5581	11.9331	16.4839	22.1815	23.9073	22.9165	21.4043	26.6719	17.0663	17.2871	27.654	24.5174	29.1044	26.7104	17.0974	15	persistent	both
erpe_2018_sw_30hr_WHONDRS-SW48-000095_B_k121_73837__full-cat_1	20.6576	16.7581	17.5134	26.2511	13.8899	15.4955	14.5509	24.2856	9.93629	18.053	18.918	19.7813	30.4201	63.2794	14.3149	15	persistent	sw_only
erpe_2018_sw_30hr_WHONDRS-SW48-000095_A_NODE_330_length_26531_cov_7.242085__full-cat_1	25.311	28.5853	22.5352	19.0734	24.6308	22.102	20.1222	19.7977	21.3313	29.415	19.4588	20.0176	19.0076	20.5633	23.3725	15	persistent	sw_only
erpe_2018_sw_21hr_WHONDRS-SW48-000092_A_NODE_769_length_18873_cov_11.972207__full-cat_1	13.6776	9.17929	14.8423	10.2187	19.189	18.2507	29.8732	32.1554	33.0403	28.7586	25.3969	18.836	35.0449	16.8294	31.4379	15	persistent	sw_only
erpe_2018_sw_18hr_WHONDRS-SW48-000091_A_NODE_508_length_23400_cov_3.603876__full-cat_1	19.3862	17.6878	23.0213	19.4647	23.1634	26.0236	29.154	31.0587	29.4425	25.1732	22.9355	18.4028	23.7221	14.4387	14.0477	15	persistent	both
erpe_2018_sw_39hr_WHONDRS-SW48-000098_F_scaffold_333__full-cat_2	27.7374	44.4372	41.0666	21.22	22.6538	24.7264	20.0753	12.2376	16.0459	30.5512	15.8772	14.996	27.0711	10.0421	8.75004	15	persistent	sw_only
erpe_2018_sw_18hr_WHONDRS-SW48-000091_A_NODE_465_length_24612_cov_5.458444__full-cat_2	17.5166	11.8978	23.8907	29.8399	20.952	25.7722	28.2002	28.0183	22.6461	23.9023	32.4828	22.233	20.0641	18.4501	14.1245	15	persistent	sw_only
erpe_2018_sw_3hr_WHONDRS-SW48-000086_B_k121_103924__full-cat_2	18.1149	13.0393	18.6516	17.4299	21.594	22.5947	27.653	35.7205	26.4662	27.5634	21.6994	16.2661	28.1276	27.6685	18.5581	15	persistent	sw_only
erpe_2018_sw_12hr_WHONDRS-SW48-000089_F_scaffold_625__full-cat_1	24.1227	30.6094	23.2844	20.8063	24.8856	27.6023	21.1228	18.8843	24.0394	24.239	26.633	22.1149	16.5755	16.6638	20.5315	15	persistent	both
erpe_2018_sw_18hr_WHONDRS-SW48-000091_A_NODE_212_length_36357_cov_3.059288__full-cat_1	22.5605	21.0771	27.0193	24.7753	22.6538	24.1935	22.3788	21.4728	21.3444	22.9765	21.2579	23.001	16.8546	26.397	24.7637	15	persistent	sw_only
erpe_2018_sw_0hr_WHONDRS-SW48-000085_A_NODE_952_length_12435_cov_4.592054__full-cat_1	19.8516	19.4177	24.8402	20.9852	23.785	26.1945	30.2901	32.345	27.6895	24.7692	22.1022	20.2637	25.1773	15.5893	14.2893	15	persistent	both
erpe_2018_sw_3hr_WHONDRS-SW48-000086_B_k121_572675__full-cat_1	21.7794	19.4883	25.1547	20.2809	23.0207	21.2975	23.6401	28.8684	23.8824	37.9408	21.8539	17.3	22.7752	18.0785	22.6915	15	persistent	both
erpe_2018_sw_0hr_WHONDRS-SW48-000085_F_scaffold_278__full-cat_2	18.896	12.9334	18.766	19.1405	21.6246	22.6248	29.2113	35.7205	28.0689	30.2314	22.2292	16.8471	29.9915	28.058	18.3678	15	persistent	sw_only
erpe_2018_sw_0hr_WHONDRS-SW48-000085_F_scaffold_258__full-cat_1	38.6811	61.5719	50.0407	28.6101	19.5864	26.2147	17.2037	15.8659	12.0361	39.9607	13.1179	7.53244	12.1102	4.72334	6.26415	15	persistent	both
erpe_2018_sw_9hr_WHONDRS-SW48-000088_F_scaffold_166__full-cat_2	21.929	17.9702	26.2643	20.2026	24.0805	20.5534	25.3807	31.0366	25.871	40.2637	22.5879	16.6403	22.7552	17.1518	21.8751	15	persistent	both
erpe_2018_sw_3hr_WHONDRS-SW48-000086_B_k121_665838__full-cat_1	29.2248	23.5837	20.3732	31.4387	18.0477	24.0025	22.1912	27.3419	12.6836	19.6605	20.3363	21.2582	27.6791	48.2184	11.5618	15	persistent	sw_only
erpe_2018_sw_33hr_WHONDRS-SW48-000096_A_NODE_187_length_24207_cov_2.373796__full-cat_2	18.9625	12.2508	24.0337	30.7232	22.1749	26.6068	29.18	29.2351	25.1253	26.7807	34.315	23.9364	22.9147	18.2621	14.4284	15	persistent	sw_only
erpe_2018_sw_3hr_WHONDRS-SW48-000086_A_NODE_810_length_10181_cov_3.527750__full-cat_1	20.159	22.0656	20.2416	18.5703	25.3951	25.8929	27.1266	25.6889	32.3861	22.5305	21.9532	23.5229	29.1742	19.9052	28.8349	15	persistent	both
erpe_2018_sw_45hr_WHONDRS-SW48-000100_A_NODE_68_length_41195_cov_6.266193__full-cat_1	29.9643	28.3264	27.6428	21.5778	22.1341	23.5902	16.9952	22.835	21.0173	27.7486	24.0779	25.1475	20.1837	21.7811	36.2047	15	persistent	sw_only
erpe_2018_sw_18hr_WHONDRS-SW48-000091_A_NODE_705_length_19977_cov_12.249924__full-cat_1	20.9069	9.89716	20.9108	20.102	26.8422	25.7823	32.5885	39.51	29.4622	32.3018	25.6176	20.2244	29.9915	17.4517	22.3291	15	persistent	sw_only
erpe_2018_sw_18hr_WHONDRS-SW48-000091_F_scaffold_754__full-cat_2	26.7818	35.152	26.4931	24.0486	26.0677	29.2414	23.2909	20.9513	26.3419	26.7723	29.718	23.5918	19.3265	17.5682	22.3694	15	persistent	both
erpe_2018_sw_30hr_WHONDRS-SW48-000095_B_k121_93008__full-cat_1	18.198	19.9002	23.5075	17.6535	19.3011	22.6751	20.8831	26.0935	23.7777	24.6177	24.2435	23.2669	22.3466	28.743	66.0866	15	persistent	sw_only
erpe_2018_sw_45hr_WHONDRS-SW48-000100_B_k121_1061663__full-cat_1	29.0004	16.1461	30.4168	30.7232	31.214	33.8971	30.2276	22.835	14.9927	30.223	24.834	29.9624	20.9113	26.4865	15.135	15	persistent	sw_only
erpe_2018_sw_3hr_WHONDRS-SW48-000086_B_k121_690710__full-cat_2	15.9793	13.0746	17.9366	20.8622	20.8195	23.2885	29.7481	38.7167	29.3837	32.2261	27.3781	20.8545	36.221	38.8478	28.7104	15	persistent	sw_only
erpe_2018_sw_42hr_WHONDRS-SW48-000099_A_NODE_40_length_69576_cov_12.993837__full-cat_1	35.8392	22.9835	20.6306	38.0126	17.8642	25.8828	23.1397	27.7085	12.5136	19.9551	22.4941	22.8041	34.9153	57.1323	12.5027	15	persistent	sw_only
erpe_2018_sw_9hr_WHONDRS-SW48-000088_B_k121_392922__full-cat_2	25.5436	29.4326	26.5846	27.3691	29.0128	27.9341	30.3214	25.6605	32.3731	28.8595	28.3107	27.363	25.7056	19.6097	16.874	15	persistent	both
erpe_2018_sw_30hr_WHONDRS-SW48-000095_A_NODE_525_length_21270_cov_7.037081__full-cat_2	22.7766	12.1567	23.6734	21.9132	29.4714	27.2202	35.9291	42.1554	31.1367	35.9713	27.3505	20.6871	30.151	18.0203	25.1921	15	persistent	sw_only
erpe_2018_sw_15hr_WHONDRS-SW48-000090_B_k121_180604__full-cat_1	36.6951	24.7606	21.9117	41.3108	18.3839	27.4012	23.7391	27.4999	12.7883	22.3453	23.7965	23.1389	37.5965	58.8605	11.9901	15	persistent	sw_only
erpe_2018_sw_30hr_WHONDRS-SW48-000095_A_NODE_117_length_44921_cov_4.119614__full-cat_1	39.6865	15.087	25.6752	25.3008	35.8405	30.4983	27.997	12.6359	20.5136	36.2659	33.3768	35.9096	19.476	23.2809	32.0493	15	persistent	sw_only
erpe_2018_sw_18hr_WHONDRS-SW48-000091_B_k121_179161__full-cat_2	25.9841	25.1607	26.9793	19.9678	30.4497	28.9397	32.406	34.9967	30.9078	31.5275	23.1673	22.2527	33.0714	21.9199	28.4688	15	persistent	sw_only
erpe_2018_sw_42hr_WHONDRS-SW48-000099_A_NODE_31_length_77258_cov_4.227781__full-cat_2	32.0999	28.8559	26.6647	37.0511	22.5417	24.0929	18.3919	45.6604	14.8096	23.4647	21.6773	23.2767	24.0311	62.478	14.3845	15	persistent	sw_only
erpe_2018_sw_30hr_WHONDRS-SW48-000095_A_NODE_1645_length_10981_cov_11.546527__full-cat_2	25.7929	20.8417	29.5245	24.8312	30.2051	24.7968	30.2015	35.4961	30.0901	47.3334	28.9343	21.6422	26.7422	20.0977	25.6021	15	persistent	both
erpe_2018_sw_42hr_WHONDRS-SW48-000099_B_k121_886952__full-cat_1	40.5258	25.9374	31.086	27.984	50.3418	40.3527	34.4699	15.2244	24.5823	29.5834	30.0436	29.9132	19.7551	14.77	10.5769	15	persistent	sw_only
erpe_2018_sw_9hr_WHONDRS-SW48-000088_B_k121_355264__full-cat_2	22.5522	14.1338	28.2262	37.8114	26.5161	32.3988	34.2197	33.9348	31.4246	31.4265	38.6472	28.899	27.0511	22.0005	17.2804	15	persistent	sw_only
erpe_2018_sw_45hr_WHONDRS-SW48-000100_B_k121_95452__full-cat_1	38.3072	25.9021	22.2378	42.6189	18.9342	28.1855	25.1879	29.3773	13.3967	22.8503	24.0006	22.5481	38.2244	61.7303	13.4692	15	persistent	sw_only
erpe_2018_sw_27hr_WHONDRS-SW48-000094_A_NODE_454_length_18539_cov_9.164404__full-cat_1	24.2058	34.2458	30.4854	31.9977	32.8241	31.8558	33.8653	30.7332	34.9503	29.7517	27.6761	26.5851	21.011	19.941	18.8364	15	persistent	both
erpe_2018_sw_6hr_WHONDRS-SW48-000087_F_scaffold_68__full-cat_2	24.3388	13.3453	26.9793	23.8026	31.1834	29.5129	39.6815	46.0681	34.1065	39.3042	29.8394	21.6225	34.6263	20.4559	26.9494	15	persistent	sw_only
erpe_2018_sw_3hr_WHONDRS-SW48-000086_B_k121_22877__full-cat_1	39.2212	52.5691	53.8042	27.1008	29.7669	34.0579	27.2621	17.0227	21.4883	38.9507	22.3506	20.697	34.8655	12.9254	10.7014	15	persistent	sw_only
erpe_2018_sw_30hr_WHONDRS-SW48-000095_F_scaffold_158__full-cat_2	24.9454	16.1697	29.1813	20.4933	28.3708	29.9553	38.3265	46.4759	35.0092	36.3501	28.239	21.4945	35.2841	21.7184	31.0828	15	persistent	sw_only
erpe_2018_sw_33hr_WHONDRS-SW48-000096_A_NODE_1009_length_10261_cov_5.425498__full-cat_2	25.2528	31.8333	31.9782	28.9455	33.782	32.4088	33.6412	33.4418	37.4361	28.4471	27.3284	27.9931	29.9516	24.1495	19.5906	15	persistent	both
erpe_2018_sw_18hr_WHONDRS-SW48-000091_A_NODE_241_length_34317_cov_4.634922__full-cat_1	38.2074	32.9278	43.1486	31.0474	34.3629	35.4355	34.8712	21.7477	28.8277	24.3484	28.548	32.4732	19.6455	18.5934	26.0012	15	persistent	sw_only
erpe_2018_sw_18hr_WHONDRS-SW48-000091_A_NODE_92_length_51226_cov_3.435312__full-cat_1	43.7582	17.4289	27.9516	28.3306	39.4684	32.6301	29.2113	13.9285	21.0696	38.8413	37.1516	38.9127	21.5891	24.0376	37.9071	15	persistent	sw_only
erpe_2018_sw_12hr_WHONDRS-SW48-000089_B_k121_14504__full-cat_1	29.0503	31.9275	30.3253	31.2151	35.4737	33.9473	34.7148	31.7035	41.7926	31.3929	27.5767	27.619	27.4797	24.5748	21.4358	15	persistent	sw_only
erpe_2018_sw_12hr_WHONDRS-SW48-000089_F_scaffold_376__full-cat_2	27.3551	25.9492	33.5225	27.8163	34.7298	35.7473	39.4418	42.699	39.6601	34.6668	30.165	27.3334	33.5897	20.5723	19.327	15	persistent	both
erpe_2018_sw_15hr_WHONDRS-SW48-000090_F_scaffold_87__full-cat_1	22.843	16.9111	27.3854	25.6921	30.144	31.1318	39.6346	50.1326	37.3641	39.2874	31.4729	23.7297	39.8192	40.1193	27.1398	15	persistent	sw_only
erpe_2018_sw_39hr_WHONDRS-SW48-000098_B_k121_418009__full-cat_1	40.8	61.819	29.1527	22.4163	49.5062	41.0566	29.9462	22.1712	43.7288	48.1834	25.2975	21.3862	26.1242	14.7252	9.87766	15	persistent	sw_only
erpe_2018_sw_18hr_WHONDRS-SW48-000091_A_NODE_827_length_18194_cov_19.217745__full-cat_1	37.0358	46.1907	33.9	36.7381	42.1078	40.5739	36.1376	30.7426	38.4238	31.1235	28.3383	25.6398	24.3998	20.9081	21.5346	15	persistent	both
erpe_2018_pw_0hr_WHONDRS-PP48-000085_B_k121_1925751__full-cat_2	30.2801	26.1963	34.2775	27.6821	32.0904	28.1353	35.8979	42.8159	36.5006	58.3672	34.7179	25.1672	31.9849	23.9077	31.6393	15	persistent	both
erpe_2018_sw_45hr_WHONDRS-SW48-000100_B_k121_80903__full-cat_1	34.8919	24.8782	26.985	43.0325	22.1239	22.3835	23.1189	37.0795	15.032	28.7754	27.9355	29.5587	46.7165	95.7831	22.7208	15	persistent	sw_only
erpe_2018_sw_42hr_WHONDRS-SW48-000099_B_k121_265921__full-cat_1	25.4522	30.2211	36.1764	27.4474	31.2242	37.879	32.8751	26.596	34.656	25.4257	30.6782	58.0934	27.5296	32.168	51.4312	15	persistent	both
erpe_2018_sw_33hr_WHONDRS-SW48-000096_A_NODE_311_length_19378_cov_2.727339__full-cat_1	53.9042	35.1284	39.8198	28.2859	52.4309	47.9747	35.3402	25.8849	31.8759	41.7365	26.2633	25.5611	31.8753	22.5512	18.8474	15	persistent	both
erpe_2018_pw_24hr_WHONDRS-PP48-000093_B_k121_160221__full-cat_2	28.3024	37.1055	38.1782	33.8648	37.257	37.879	39.8743	39.8735	44.311	35.7188	30.176	35.0234	32.0248	28.2505	22.2302	15	persistent	both
erpe_2018_sw_0hr_WHONDRS-SW48-000085_B_k121_9419__full-cat_1	28.2775	33.4809	28.8324	25.3455	33.7005	34.9931	43.0118	37.6832	47.4377	35.6178	34.4199	32.4437	36.0017	30.6279	45.7199	15	persistent	sw_only
erpe_2018_sw_0hr_WHONDRS-SW48-000085_A_NODE_43_length_54404_cov_3.694862__full-cat_1	68.6122	61.7602	19.4638	18.056	20.6565	12.2476	16.349	25.2054	57.8319	46.0204	53.989	43.7571	28.0578	27.7177	28.293	15	persistent	sw_only
erpe_2018_sw_45hr_WHONDRS-SW48-000100_A_NODE_341_length_20187_cov_6.382303__full-cat_1	31.7924	45.261	36.674	37.0623	37.471	42.1928	36.2627	29.8103	33.5113	37.7808	45.2033	38.1742	26.3734	27.1268	23.5226	15	persistent	both
erpe_2018_sw_18hr_WHONDRS-SW48-000091_B_k121_400193__full-cat_1	37.2768	22.9482	41.1296	50.5568	32.0802	40.4935	34.0269	37.8128	19.4278	43.7143	40.7167	44.0426	29.5729	45.5545	18.0273	15	persistent	sw_only
erpe_2018_sw_39hr_WHONDRS-SW48-000098_A_NODE_420_length_16612_cov_4.277768__full-cat_1	55.4831	39.1297	42.2334	28.0399	53.3481	47.9948	37.2164	25.0916	35.7222	45.0441	27.6264	26.0042	34.0781	24.8211	20.1288	15	persistent	both
erpe_2018_sw_45hr_WHONDRS-SW48-000100_B_k121_169628__full-cat_1	37.8834	25.2195	36.1821	39.712	39.9576	32.0167	39.9734	30.7585	25.4327	37.5873	36.081	33.192	34.8256	38.812	54.6823	15	persistent	sw_only
erpe_2018_sw_42hr_WHONDRS-SW48-000099_A_NODE_183_length_35591_cov_15.750028__full-cat_1	22.9095	16.6286	24.2453	25.7256	31.5707	33.0423	39.8431	54.4752	40.2815	44.4045	37.6869	30.3464	51.6603	51.2136	38.5368	15	persistent	sw_only
erpe_2018_sw_24hr_WHONDRS-SW48-000093_A_NODE_93_length_38248_cov_3.989166__full-cat_2	37.2851	35.3167	40.1629	33.9654	39.8251	36.602	41.5004	37.2502	43.6111	39.9691	35.9596	32.1089	40.1581	24.9912	25.9682	15	persistent	both
erpe_2018_sw_33hr_WHONDRS-SW48-000096_A_NODE_340_length_18649_cov_4.125094__full-cat_2	30.8202	29.6444	37.1258	30.8573	39.9779	41.7705	46.6703	52.5093	46.2472	39.3968	33.6086	31.6756	38.9421	24.5211	24.167	15	persistent	both
erpe_2018_sw_27hr_WHONDRS-SW48-000094_A_NODE_97_length_39088_cov_4.387618__full-cat_1	33.9529	38.1058	36.7884	32.1878	27.8511	37.5472	34.0686	51.7002	31.5946	49.53	36.975	43.3632	28.008	35.8079	40.0342	15	persistent	both
erpe_2018_sw_18hr_WHONDRS-SW48-000091_A_NODE_169_length_40097_cov_5.217188__full-cat_2	28.668	18.6293	38.1668	47.6835	34.1387	41.0163	44.5857	46.7003	39.3134	42.4435	53.2827	38.893	33.9086	29.4996	21.8824	15	persistent	sw_only
erpe_2018_sw_45hr_WHONDRS-SW48-000100_A_NODE_50_length_45468_cov_7.303985__full-cat_1	25.3193	15.8872	30.1994	23.1989	40.7219	32.7909	49.912	50.7774	45.58	44.2446	36.9474	30.8584	58.7869	27.3327	51.1164	15	persistent	sw_only
erpe_2018_sw_39hr_WHONDRS-SW48-000098_F_scaffold_135__full-cat_2	34.9335	30.9507	41.3984	33.0375	38.0111	34.4702	40.5988	47.4651	40.3469	64.7888	36.7874	28.8202	34.4369	28.9131	36.849	15	persistent	both
erpe_2018_sw_0hr_WHONDRS-SW48-000085_F_scaffold_33__full-cat_1	53.3724	73.6579	71.8495	37.6772	37.9806	41.8912	35.7832	21.4538	29.8939	51.8866	30.0105	26.9494	45.3311	16.9055	14.4028	15	persistent	sw_only
erpe_2018_sw_0hr_WHONDRS-SW48-000085_A_NODE_46_length_52363_cov_2.041715__full-cat_1	31.4767	30.7624	41.5585	32.2213	37.8175	39.2466	43.5277	40.9259	43.4672	35.5589	41.688	40.0943	43.8958	35.396	55.8209	15	persistent	sw_only
erpe_2018_sw_42hr_WHONDRS-SW48-000099_A_NODE_103_length_47766_cov_4.792586__full-cat_1	45.0712	29.7974	45.5394	38.6052	35.1476	50.4484	53.0286	35.7332	43.369	40.1627	39.2708	40.301	24.2404	35.5661	63.7252	15	persistent	both
erpe_2018_sw_18hr_WHONDRS-SW48-000091_B_k121_162878__full-cat_1	37.9166	46.4613	44.7786	39.3207	47.091	41.499	40.2027	38.0372	41.4721	37.1328	43.5312	51.8311	31.3969	37.5316	51.1786	15	persistent	sw_only
erpe_2018_sw_45hr_WHONDRS-SW48-000100_B_k121_1126537__full-cat_2	52.8157	33.7398	56.5038	57.8351	52.2883	43.2688	40.2496	41.3905	33.0991	60.0841	49.3644	51.9295	35.5731	43.6562	26.0414	15	persistent	sw_only
erpe_2018_sw_21hr_WHONDRS-SW48-000092_A_NODE_199_length_39547_cov_24.320244__full-cat_1	28.7511	20.5357	31.2518	31.5281	37.3997	40.2722	49.3648	68.8683	51.5457	54.563	47.5543	36.6579	65.156	65.2224	49.4396	15	persistent	sw_only
erpe_2018_sw_3hr_WHONDRS-SW48-000086_B_k121_158823__full-cat_2	42.545	40.1653	49.0912	41.2102	47.8961	40.8454	46.884	57.4619	47.0126	70.5624	41.6769	33.5169	44.8228	35.7497	45.4856	15	persistent	both
erpe_2018_sw_18hr_WHONDRS-SW48-000091_F_scaffold_118__full-cat_1	29.0835	21.8302	31.7666	31.025	36.1157	41.5895	48.6247	68.034	52.9521	56.0274	46.6823	36.7564	65.6244	71.3113	50.8198	15	persistent	sw_only
erpe_2018_sw_21hr_WHONDRS-SW48-000092_F_scaffold_320__full-cat_1	37.3682	35.352	40.4489	35.7654	47.3764	38.0097	48.0045	50.594	49.2693	49.6731	41.2741	57.7783	53.3647	41.3281	82.6824	15	persistent	sw_only
erpe_2018_sw_0hr_WHONDRS-SW48-000085_A_NODE_61_length_45171_cov_3.950315__full-cat_2	29.7898	21.4183	32.3271	34.3791	40.4365	40.413	50.355	71.6623	54.8164	56.4987	49.7066	39.6512	64.4981	70.8681	51.8193	15	persistent	sw_only
erpe_2018_sw_24hr_WHONDRS-SW48-000093_F_scaffold_61__full-cat_2	34.9584	31.5509	34.0544	44.2512	42.4848	45.3201	50.3341	57.1553	49.9169	45.2293	61.3399	44.8894	62.9034	66.3462	44.142	15	persistent	sw_only
erpe_2018_sw_18hr_WHONDRS-SW48-000091_B_k121_388394__full-cat_2	39.0883	30.9742	39.4995	38.3145	45.3586	48.9803	57.5418	68.3405	56.2358	54.5041	45.4406	42.2703	63.5811	43.4458	49.0332	15	persistent	sw_only
erpe_2018_sw_15hr_WHONDRS-SW48-000090_A_NODE_59_length_37134_cov_3.602589__full-cat_1	64.1915	30.0916	59.0948	56.7506	68.9805	56.0091	43.2619	27.8349	29.8416	64.5111	63.6522	58.9106	37.3672	38.7314	35.9447	15	persistent	sw_only
erpe_2018_sw_24hr_WHONDRS-SW48-000093_A_NODE_65_length_44824_cov_5.638768__full-cat_1	56.796	60.6539	51.9453	39.5779	55.3149	49.8149	43.2359	46.125	49.4525	64.9235	44.3535	44.8402	43.7164	44.9635	47.2356	15	persistent	sw_only
erpe_2018_sw_15hr_WHONDRS-SW48-000090_F_scaffold_115__full-cat_2	47.0571	41.3774	54.0387	43.245	47.6209	45.5514	50.7875	61.8298	53.6847	78.9282	46.8148	38.1841	49.0389	39.0896	51.0541	15	persistent	both
erpe_2018_sw_0hr_WHONDRS-SW48-000085_B_k121_286588__full-cat_2	34.0859	22.2186	33.9286	35.43	44.5026	45.5111	54.6337	76.4505	57.4067	60.7153	53.2827	41.5318	73.8673	74.6467	56.6886	15	persistent	sw_only
erpe_2018_sw_0hr_WHONDRS-SW48-000085_F_scaffold_37__full-cat_2	41.523	35.5639	41.0152	52.7258	53.3787	55.7175	60.1164	70.9006	59.5065	50.2202	75.7657	56.193	73.1298	80.9997	53.3387	15	persistent	sw_only
erpe_2018_sw_30hr_WHONDRS-SW48-000095_B_k121_33796__full-cat_1	79.4977	114	112.127	57.2426	56.5683	63.8423	54.5921	32.9203	45.3511	77.5143	43.3601	40.557	67.6378	25.8195	21.2417	15	persistent	sw_only
erpe_2018_sw_27hr_WHONDRS-SW48-000094_B_k121_208641__full-cat_1	46.5336	29.7621	43.9722	46.3642	40.0493	50.6797	63.332	75.9037	57.8516	70.9916	73.0339	56.193	83.5455	80.4894	118.697	15	persistent	sw_only
erpe_2018_sw_45hr_WHONDRS-SW48-000100_A_NODE_13_length_84887_cov_5.771307__full-cat_1	86.2036	35.7639	57.4247	57.1978	84.1646	69.1818	61.5392	29.687	44.1932	82.0338	78.3926	81.8329	43.8161	51.9478	77.4361	15	persistent	sw_only
erpe_2018_sw_45hr_WHONDRS-SW48-000100_B_k121_174198__full-cat_2	50.9377	45.1551	54.0329	53.6425	64.5476	65.5517	77.5546	91.3367	73.6031	72.6076	62.2008	52.7173	83.6751	58.6859	67.7964	15	persistent	sw_only
erpe_2018_pw_6hr_WHONDRS-PP48-000087_A_NODE_11_length_34717_cov_2.431367__full-cat_1	70.8558	92.8403	69.6188	70.0662	86.0907	82.083	68.8772	60.4455	75.971	60.6648	54.872	49.783	47.3644	41.8296	42.8496	15	persistent	both
erpe_2018_sw_0hr_WHONDRS-SW48-000085_A_NODE_10_length_111226_cov_3.387969__full-cat_1	124.901	117.342	40.529	38.0797	43.3612	28.1956	31.395	47.6705	101.168	89.3897	97.592	82.0396	47.7432	51.7822	56.3151	15	persistent	sw_only
erpe_2018_sw_3hr_WHONDRS-SW48-000086_A_NODE_57_length_35093_cov_12.039038__full-cat_1	72.9166	97.277	71.9238	69.8203	83.4105	80.9065	72.64	63.1699	78.9735	63.0803	56.4007	52.9142	48.411	42.4071	44.6362	15	persistent	both
erpe_2018_sw_30hr_WHONDRS-SW48-000095_A_NODE_792_length_17064_cov_18.778768__full-cat_2	55.3418	71.0336	71.0544	64.901	74.4937	71.1727	77.195	78.7356	87.1698	68.0627	61.8918	65.7144	62.4648	55.3057	42.3444	15	persistent	both
erpe_2018_sw_27hr_WHONDRS-SW48-000094_F_scaffold_1116__full-cat_2	78.5588	81.1779	72.9019	70.2787	75.4414	78.6138	77.3618	71.8898	71.6734	73.9458	72.5152	66.9058	56.5442	71.9023	94.8263	15	persistent	both
erpe_2018_sw_42hr_WHONDRS-SW48-000099_A_NODE_24_length_89841_cov_12.345621__full-cat_1	94.2389	78.1887	61.823	101.337	56.8842	74.4508	67.7567	87.4587	40.6086	63.5684	62.7416	67.6246	92.0078	155.673	37.5263	15	persistent	sw_only
erpe_2018_sw_30hr_WHONDRS-SW48-000095_A_NODE_13_length_145371_cov_3.523863__full-cat_1	144.778	137.442	48.1818	44.9891	50.2909	34.6613	39.8014	58.5397	115.383	104.699	113.359	97.3507	58.5975	65.6119	70.1431	15	persistent	sw_only
erpe_2018_sw_24hr_WHONDRS-SW48-000093_B_k121_254117__full-cat_1	102.341	78.8948	70.1679	117.146	60.5733	81.5701	76.1996	94.592	44.2129	66.3374	69.1157	71.5237	108.703	173.559	40.4479	15	persistent	sw_only
erpe_2018_sw_3hr_WHONDRS-SW48-000086_A_NODE_7_length_79257_cov_6.449235__full-cat_1	137.391	137.642	143.779	97.1223	95.1502	95.0143	84.2255	85.9353	70.6464	69.7628	64.3089	76.6537	47.0554	66.776	89.2138	15	persistent	sw_only
erpe_2018_sw_39hr_WHONDRS-SW48-000098_A_NODE_25_length_62168_cov_11.247014__full-cat_2	69.6093	59.277	69.5673	91.9459	87.4766	89.6849	103.118	118.89	100.514	86.7301	125.66	94.2688	127.571	134.085	90.3012	15	persistent	sw_only
erpe_2018_sw_42hr_WHONDRS-SW48-000099_F_scaffold_0__full-cat_1	113.052	86.5325	84.9587	146.639	69.0213	83.5209	73.4843	115.818	45.3118	88.3966	92.0071	98.4732	154.632	318.353	72.4094	15	persistent	sw_only
erpe_2018_sw_21hr_WHONDRS-SW48-000092_A_NODE_60_length_64736_cov_32.092882__full-cat_2	79.2318	71.8809	83.0541	105.049	102.345	105.321	117.361	136.343	113.407	101.139	145.522	110.811	149.02	155.266	102.222	15	persistent	sw_only
erpe_2018_sw_21hr_WHONDRS-SW48-000092_A_NODE_177_length_42298_cov_32.970501__full-cat_1	84.4586	72.0339	84.8901	112.316	107.297	112.853	125.215	145.215	123.402	106.929	153.882	115.468	157.224	163.795	106.267	15	persistent	sw_only
erpe_2018_sw_12hr_WHONDRS-SW48-000089_B_k121_468691__full-cat_1	106.271	77.6239	120.969	92.6502	122.217	129.726	171.594	199.794	163.069	156.384	128.977	89.3259	160.742	95.8682	136.742	15	persistent	sw_only
erpe_2018_sw_42hr_WHONDRS-SW48-000099_A_NODE_76_length_53901_cov_25.413825__full-cat_2	97.6542	83.0961	95.5343	126.593	125.172	125.844	139.532	162.256	136.472	122.727	174.323	131.153	177.836	181.954	122.307	15	persistent	sw_only
erpe_2018_sw_9hr_WHONDRS-SW48-000088_A_NODE_53_length_37749_cov_5.359152__full-cat_1	94.9951	76.1881	111.887	92.6949	124.754	121.028	164.058	193.049	158.81	269.878	126.813	105.809	175.424	91.3553	168.506	15	persistent	both
erpe_2018_sw_39hr_WHONDRS-SW48-000098_A_NODE_17_length_70607_cov_4.756683__full-cat_1	121.453	150.611	149.727	143.185	170.877	152.019	148.188	124.26	146.251	144.315	129.942	131.133	140.239	127.293	100.274	15	persistent	both
erpe_2018_sw_21hr_WHONDRS-SW48-000092_A_NODE_101_length_53216_cov_17.345985__full-cat_1	155.348	188.081	148.904	99.6602	151.494	154.684	138.286	119.943	164.855	179.326	140.919	144.652	167.819	147.315	212.447	15	persistent	both
erpe_2018_pw_21hr_WHONDRS-PP48-000092_B_k121_270110__full-cat_1	186.193	191.647	173.801	162.716	174.861	183.774	178.64	164.627	166.261	170.557	154.031	161.204	129.933	170.721	220.011	15	persistent	both
erpe_2018_sw_33hr_WHONDRS-SW48-000096_A_NODE_17_length_77106_cov_5.090505__full-cat_1	216.838	253.407	260.064	204.81	242.925	209.114	214.465	168.255	185.708	184.031	152.227	151.771	137.668	126.174	87.6286	15	persistent	both
erpe_2018_sw_21hr_WHONDRS-SW48-000092_A_NODE_26_length_91961_cov_18.429808__full-cat_1	393.999	1131.27	719.924	489.457	327.905	357.231	270.391	225.641	226.598	514.54	290.982	180.857	259.787	141.042	104.777	15	persistent	sw_only

## Sheet: B_MAG_persistence
	SW48_000085	SW48_000086	SW48_000087	SW48_000088	SW48_000089	SW48_000090	SW48_000091	SW48_000092	SW48_000093	SW48_000094	SW48_000095	SW48_000096	SW48_000098	SW48_000099	SW48_000100	num samples present	persistence_cat	sw_or_both			PP48_000085-4	PP48_000086-4	PP48_000087-4	PP48_000088-4	PP48_000089-4	PP48_000090-4	PP48_000091-4	PP48_000092-4	PP48_000093-4	PP48_000094-4	PP48_000095-4	PP48_000096-4	PP48_000097-4	PP48_000098-4	PP48_000099-4	PP48_000100-4	PP48_000101-4	num samples present	persistence_cat	pw_or_both
erpe_2018_pw_18hr_WHONDRS-PP48-000091_B_bin.69	0	0	0	0	0	0	0	0	0	0	0	0	0	193.051	0	1	ephemeral	both		erpe_2018_sw_39hr_WHONDRS-SW48-000098_B_bin.30	2973.35	0	0	0	0	0	0	0	0	0	0	0	0	0	0	0	0	1	ephemeral	both
erpe_2018_pw_12hr_WHONDRS-PP48-000089_B_bin.9	0	0	0	0	0	0	0	0	0	0	0	0	0	192.464	0	1	ephemeral	both		erpe_2018_sw_21hr_WHONDRS-SW48-000092_B_bin.40	2757.5	0	0	0	0	0	0	0	0	0	0	0	0	0	0	0	0	1	ephemeral	both
erpe_2018_pw_18hr_WHONDRS-PP48-000091_A_bin.35	0	0	0	0	0	0	0	0	0	0	0	0	0	212.813	0	1	ephemeral	both		erpe_2018_sw_18hr_WHONDRS-SW48-000091_B_bin.51	480.091	0	0	0	0	0	0	0	0	0	0	0	0	0	0	0	0	1	ephemeral	both
erpe_2018_sw_3hr_WHONDRS-SW48-000086_B_bin.4	0	566.904	0	0	0	0	0	0	0	0	0	0	0	0	0	1	ephemeral	sw_only		erpe_2018_sw_18hr_WHONDRS-SW48-000091_B_bin.71	196.33	0	0	0	0	0	0	0	0	0	0	0	0	0	0	0	0	1	ephemeral	both
erpe_2018_sw_24hr_WHONDRS-SW48-000093_B_bin.29	0	0	0	0	0	0	0	0	361.92	0	0	0	0	0	0	1	ephemeral	sw_only		erpe_2018_sw_18hr_WHONDRS-SW48-000091_B_bin.30	406.75	0	0	0	0	0	0	0	0	0	0	0	0	0	0	0	0	1	ephemeral	both
erpe_2018_sw_0hr_WHONDRS-SW48-000085_B_bin.39	289.602	0	0	0	0	0	0	0	0	0	0	0	0	0	0	1	ephemeral	sw_only		erpe_2018_sw_18hr_WHONDRS-SW48-000091_B_bin.20	709.371	0	0	0	0	0	0	0	0	0	0	0	0	0	0	0	0	1	ephemeral	both
erpe_2018_sw_21hr_WHONDRS-SW48-000092_B_bin.83	0	0	0	0	0	0	0	180.855	0	0	0	0	0	0	0	1	ephemeral	sw_only		erpe_2018_sw_6hr_WHONDRS-SW48-000087_A_bin.16	102.445	0	0	0	0	0	0	0	0	0	0	0	0	0	0	0	0	1	ephemeral	both
erpe_2018_sw_6hr_WHONDRS-SW48-000087_B_bin.81	0	0	171.753	0	0	0	0	0	0	0	0	0	0	0	0	1	ephemeral	sw_only		erpe_2018_pw_18hr_WHONDRS-PP48-000091_B_bin.38	0	0	0	0	0	0	5255.34	0	0	0	0	0	0	0	0	0	0	1	ephemeral	pw_only
erpe_2018_pw_0hr_WHONDRS-PP48-000085_B_bin.28	0	0	204.768	0	0	0	0	0	308.706	0	0	0	0	0	0	2	ephemeral	both		erpe_2018_sw_21hr_WHONDRS-SW48-000092_B_bin.55	459.965	0	0	0	0	0	0	0	0	0	0	0	0	0	0	0	0	1	ephemeral	both
erpe_2018_pw_3hr_WHONDRS-PP48-000086_B_bin.13	253.737	0	258.417	0	0	0	200.323	201.026	0	0	0	0	0	0	0	4	intermittent	both		erpe_2018_pw_0hr_WHONDRS-PP48-000085_B_bin.17	3687.81	0	0	0	0	0	0	0	0	0	0	0	0	0	0	0	0	1	ephemeral	pw_only
erpe_2018_sw_42hr_WHONDRS-SW48-000099_B_bin.74	0	0	607.993	0	0	0	0	319.946	0	0	372.078	0	0	1237.7	1557.09	5	intermittent	sw_only		erpe_2018_pw_0hr_WHONDRS-PP48-000085_B_bin.6	3133.73	0	0	0	0	0	0	0	0	0	0	0	0	0	0	0	0	1	ephemeral	pw_only
erpe_2018_sw_0hr_WHONDRS-SW48-000085_A_bin.42	1758.11	701.748	1428.34	511.34	0	0	0	0	366.119	1328.19	1292.78	362.369	0	0	0	8	intermittent	sw_only		erpe_2018_sw_18hr_WHONDRS-SW48-000091_B_bin.96	282.55	0	0	0	0	0	0	0	0	0	0	0	0	0	0	0	0	1	ephemeral	both
erpe_2018_sw_21hr_WHONDRS-SW48-000092_B_bin.46	0	0	232.343	308.973	0	0	297.155	322.438	232.209	0	192.377	228.206	0	314.079	304.158	9	intermittent	sw_only		erpe_2018_pw_0hr_WHONDRS-PP48-000085_B_bin.57	1611.76	0	0	0	0	0	0	0	0	0	0	0	0	0	0	0	0	1	ephemeral	pw_only
erpe_2018_sw_18hr_WHONDRS-SW48-000091_B_bin.57	90.7412	0	76.5929	0	0	0	86.053	72.1253	82.0022	75.5115	68.2811	0	0	72.4682	67.0323	9	intermittent	sw_only		erpe_2018_pw_0hr_WHONDRS-PP48-000085_B_bin.23	1455	0	0	0	0	0	0	0	0	0	0	0	0	0	0	0	0	1	ephemeral	pw_only
erpe_2018_sw_42hr_WHONDRS-SW48-000099_B_bin.85	86.5421	0	74.2257	0	0	0	68.98	69.6053	80.1391	73.6772	64.4841	0	0	84.2981	64.3783	9	intermittent	sw_only		erpe_2018_pw_0hr_WHONDRS-PP48-000085_B_bin.66	1213.73	0	0	0	0	0	0	0	0	0	0	0	0	0	0	0	0	1	ephemeral	pw_only
erpe_2018_sw_21hr_WHONDRS-SW48-000092_B_bin.42	309.761	0	308.12	0	0	0	251.083	382.429	489.745	276.259	278.434	0	474.53	199.694	380.098	10	intermittent	sw_only		erpe_2018_pw_0hr_WHONDRS-PP48-000085_B_bin.40	799.798	0	0	0	0	0	0	0	0	0	0	0	0	0	0	0	0	1	ephemeral	pw_only
erpe_2018_sw_21hr_WHONDRS-SW48-000092_B_bin.50	67.762	0	73.9146	0	0	71.5939	70.3952	81.0093	0	77.7159	66.0253	68.5383	0	88.1925	71.8076	10	intermittent	sw_only		erpe_2018_pw_48hr_WHONDRS-PP48-000101_B_bin.4	0	0	0	0	0	0	0	0	0	0	0	0	0	0	14882.9	0	14034	2	ephemeral	pw_only
erpe_2018_sw_42hr_WHONDRS-SW48-000099_B_bin.91	65.151	0	69.515	0	0	69.0696	69.3595	67.7246	0	77.6783	67.765	66.8368	0	98.2975	68.1841	10	intermittent	sw_only		erpe_2018_pw_0hr_WHONDRS-PP48-000085_B_bin.29	2501.11	4722.86	0	0	0	0	0	0	0	0	0	0	0	0	0	0	0	2	ephemeral	both
erpe_2018_sw_0hr_WHONDRS-SW48-000085_B_bin.38	966.409	1778.12	433.731	0	766.621	588.35	491.189	364.189	1363.83	626.152	276.766	0	596.939	0	0	11	intermittent	sw_only		erpe_2018_pw_18hr_WHONDRS-PP48-000091_B_bin.11	0	0	0	5168.57	0	0	9150.19	0	0	0	0	0	0	0	0	0	0	2	ephemeral	pw_only
erpe_2018_sw_18hr_WHONDRS-SW48-000091_B_bin.96	134.094	0	156.345	171.812	0	157.981	172.877	158.848	155.015	129.307	149.448	0	0	111.844	133.575	11	intermittent	both		erpe_2018_pw_0hr_WHONDRS-PP48-000085_B_bin.37	4646.5	6291.6	0	0	0	0	0	0	0	0	0	0	0	0	0	0	0	2	ephemeral	pw_only
erpe_2018_sw_30hr_WHONDRS-SW48-000095_B_bin.60	99.4615	0	85.9908	0	99.7352	0	81.2699	80.103	93.6952	86.2973	89.3379	78.4555	0	80.836	75.8055	11	intermittent	sw_only		erpe_2018_sw_18hr_WHONDRS-SW48-000091_B_bin.56	609.57	0	0	0	0	0	0	0	0	0	1088.51	0	0	0	0	0	0	2	ephemeral	both
erpe_2018_sw_42hr_WHONDRS-SW48-000099_B_bin.14	61.7205	0	75.4231	83.2161	0	68.1837	74.9885	108.34	0	81.4059	70.6705	69.0718	0	117.354	51.1321	11	intermittent	sw_only		erpe_2018_pw_0hr_WHONDRS-PP48-000085_B_bin.56	2161.42	2532.32	0	0	0	0	0	0	0	0	0	0	0	0	0	0	0	2	ephemeral	pw_only
erpe_2018_sw_18hr_WHONDRS-SW48-000091_B_bin.51	772.402	1591.6	492.54	446.163	1068.04	808.021	613.886	356.717	1031.51	559.678	295.311	0	581.741	0	0	12	persistent	both		erpe_2018_sw_21hr_WHONDRS-SW48-000092_B_bin.82	0	0	0	0	0	0	0	0	471.021	0	187.627	0	0	0	0	0	0	2	ephemeral	both
erpe_2018_sw_18hr_WHONDRS-SW48-000091_B_bin.48	0	0	90.0555	105.042	203.058	154.371	157.057	99.7203	63.0503	76.4823	133.92	139.446	163.151	106.29	0	12	persistent	sw_only		erpe_2018_pw_0hr_WHONDRS-PP48-000085_B_bin.26	1203.98	2702.37	0	0	0	0	0	0	0	0	0	0	0	0	0	0	0	2	ephemeral	pw_only
erpe_2018_sw_42hr_WHONDRS-SW48-000099_A_bin.59	64.1224	0	67.6401	70.6315	60.4351	66.2655	69.0551	65.6677	0	70.1106	61.9215	64.175	0	90.9166	71.1981	12	persistent	sw_only		erpe_2018_pw_0hr_WHONDRS-PP48-000085_A_bin.30	1544.85	1803.5	0	0	0	0	0	0	0	0	0	0	0	0	0	0	0	2	ephemeral	pw_only
erpe_2018_sw_21hr_WHONDRS-SW48-000092_B_bin.55	284.764	342.751	284.452	260.482	279.861	222.075	287.348	300.303	294.727	211.828	179.051	0	0	136.047	221.753	13	persistent	both		erpe_2018_pw_0hr_WHONDRS-PP48-000085_B_bin.27	4396.74	5102.47	0	0	0	0	0	0	4223.15	0	0	0	0	0	0	0	0	3	ephemeral	both
erpe_2018_sw_45hr_WHONDRS-SW48-000100_B_bin.48	243.152	0	182.73	195.967	231.004	187.021	185.131	116.943	124.37	192.337	232.289	211.343	0	171.679	349.238	13	persistent	sw_only		erpe_2018_pw_30hr_WHONDRS-PP48-000095_B_bin.6	0	0	0	5243.85	0	0	5344.81	0	0	0	825.778	0	0	0	0	0	0	3	ephemeral	pw_only
erpe_2018_sw_30hr_WHONDRS-SW48-000095_A_bin.46	142.752	0	235.187	165.711	228.308	186.221	153.448	140.432	210.057	196.805	214.033	189.088	0	134.175	205.397	13	persistent	sw_only		erpe_2018_pw_27hr_WHONDRS-PP48-000094_B_bin.5	0	0	0	4347.39	0	0	4439.43	0	0	2577.25	0	0	0	0	0	0	0	3	ephemeral	pw_only
erpe_2018_sw_30hr_WHONDRS-SW48-000095_B_bin.20	190.254	0	168.429	192.586	203.494	188.912	167.845	131.171	122.011	155.421	175.07	141.086	0	162.83	107.731	13	persistent	sw_only		erpe_2018_pw_3hr_WHONDRS-PP48-000086_B_bin.19	3868.91	4476.43	0	0	0	0	2863.2	0	0	0	0	0	0	0	0	0	0	3	ephemeral	pw_only
erpe_2018_sw_6hr_WHONDRS-SW48-000087_B_bin.65	153.796	0	129.959	125.29	165.865	132.005	104.723	78.0574	100.24	119.604	125.788	132.315	0	97.6818	108.503	13	persistent	sw_only		erpe_2018_pw_12hr_WHONDRS-PP48-000089_B_bin.14	0	0	0	0	3963.21	0	4322.1	0	0	0	0	0	0	0	0	228.266	0	3	ephemeral	pw_only
erpe_2018_sw_6hr_WHONDRS-SW48-000087_B_bin.42	132.975	0	135.753	129.783	133.13	102.765	91.4686	94.5752	80.5202	98.896	95.4413	83.6948	0	108.929	85.7353	13	persistent	sw_only		erpe_2018_pw_18hr_WHONDRS-PP48-000091_B_bin.40	0	0	0	0	2745.63	0	4068.29	0	0	0	0	0	0	0	0	194.217	0	3	ephemeral	pw_only
erpe_2018_sw_27hr_WHONDRS-SW48-000094_B_bin.11	194.905	0	223.851	221.752	228.041	213.25	229.108	200.046	135.84	220.597	212.289	198.708	207.792	284.747	220.093	14	persistent	sw_only		erpe_2018_pw_0hr_WHONDRS-PP48-000085_B_bin.28	1338.71	0	0	0	0	0	0	0	2798.27	0	1517.42	0	0	0	0	0	0	3	ephemeral	both
erpe_2018_sw_42hr_WHONDRS-SW48-000099_A_bin.74	174.52	0	183.502	192.661	195.967	184.257	196.18	183.125	116.972	196.875	181.877	174.842	174.408	262.351	224.791	14	persistent	sw_only		erpe_2018_pw_0hr_WHONDRS-PP48-000085_B_bin.5	3362.78	3982.32	0	0	0	0	7465.34	3698.28	0	0	0	0	0	0	0	0	0	4	ephemeral	pw_only
erpe_2018_sw_18hr_WHONDRS-SW48-000091_B_bin.28	238.043	160.099	141.492	159.129	212.088	152.992	161.049	98.6748	140.225	158.226	217.361	205.037	0	143.452	349.665	14	persistent	sw_only		erpe_2018_pw_0hr_WHONDRS-PP48-000085_F_bin.10	3002.59	2912.77	0	0	0	0	3482.93	0	1650.28	0	0	0	0	0	0	0	0	4	ephemeral	pw_only
erpe_2018_sw_42hr_WHONDRS-SW48-000099_B_bin.61	116.761	0	133.11	145.816	130.448	117.798	113.519	111.817	80.502	122.624	131.69	126.957	154.281	173.188	132.313	14	persistent	sw_only		erpe_2018_sw_6hr_WHONDRS-SW48-000087_A_bin.76	2560.95	2085.82	0	0	0	0	3099.38	0	2058.66	0	754.591	0	0	0	0	0	0	5	intermittent	both
erpe_2018_sw_30hr_WHONDRS-SW48-000095_B_bin.1	112.522	0	123.614	125.538	121.411	121.448	131.204	139.103	91.9168	142.313	127.351	124.986	119.051	165.436	137.957	14	persistent	sw_only		erpe_2018_pw_9hr_WHONDRS-PP48-000088_B_bin.19	0	0	0	9232.24	0	0	8330.85	0	0	0	926.05	5799.37	0	0	12344.5	0	0	5	intermittent	pw_only
erpe_2018_sw_42hr_WHONDRS-SW48-000099_B_bin.95	111.019	0	100.777	105.095	152.25	122.847	96.6273	89.0323	87.0412	119.138	113.52	114.479	125.929	128.356	67.1619	14	persistent	sw_only		erpe_2018_pw_18hr_WHONDRS-PP48-000091_B_bin.43	0	0	0	7472.41	0	0	8337.64	0	0	0	854.216	5235.11	0	0	11464.5	0	0	5	intermittent	pw_only
erpe_2018_sw_42hr_WHONDRS-SW48-000099_B_bin.8	131.235	0	124.488	112.796	151.765	120.269	103.225	80.1541	84.8574	103.75	98.8846	109.049	90.7932	101.266	106.67	14	persistent	sw_only		erpe_2018_pw_18hr_WHONDRS-PP48-000091_A_bin.35	0	0	0	5741.67	4227.21	0	8944.57	0	0	0	0	0	0	5399.7	0	299.637	0	5	intermittent	both
erpe_2018_sw_21hr_WHONDRS-SW48-000092_B_bin.67	86.7569	0	84.5058	89.0088	85.4813	79.9129	78.6648	73.0004	54.9504	88.8718	88.8434	74.1258	81.5971	91.7321	78.0324	14	persistent	sw_only		erpe_2018_pw_6hr_WHONDRS-PP48-000087_B_bin.3	1457.57	2047.03	3947.72	0	0	0	3785.49	0	2998.12	0	0	0	0	0	0	0	0	5	intermittent	pw_only
erpe_2018_pw_24hr_WHONDRS-PP48-000093_B_bin.4	13200.9	21954.3	16993.4	15256.9	17931.2	16565.4	19686.7	23366.8	26586.2	14587.7	13756.9	12686.5	18381.5	17007.4	19294.4	15	persistent	both		erpe_2018_pw_0hr_WHONDRS-PP48-000085_B_bin.36	758.786	2238.15	0	0	0	3280.42	3201.71	0	2240.52	0	0	0	0	0	0	0	0	5	intermittent	pw_only
erpe_2018_sw_33hr_WHONDRS-SW48-000096_F_bin.5	5098.65	9053.4	5807.82	5928.21	6216.24	6694.85	6061.02	6429.16	7351.33	5532.84	7051.06	5061.69	5322.53	6036.75	7353.05	15	persistent	both		erpe_2018_pw_9hr_WHONDRS-PP48-000088_B_bin.18	1326.46	0	0	35250.1	19887	11555.1	57620.2	0	0	0	0	0	0	0	0	1091.34	0	6	intermittent	pw_only
erpe_2018_sw_39hr_WHONDRS-SW48-000098_B_bin.30	2814.37	3481.99	3123.9	2560.89	3105.29	2631.44	3169.38	3356.03	3809.69	2639.44	2419.96	1985.66	3586.65	2405.16	3179.14	15	persistent	both		erpe_2018_pw_24hr_WHONDRS-PP48-000093_B_bin.7	1966.43	2708.96	4243.61	0	0	0	5214.85	3377.07	5137.96	0	0	0	0	0	0	0	0	6	intermittent	pw_only
erpe_2018_sw_6hr_WHONDRS-SW48-000087_A_bin.76	1983.48	2898.18	2249.02	1750.54	2567.5	2740.17	2289.95	2500.64	2863.14	1943.67	1498.86	1428.64	2603.82	1821.12	1343.23	15	persistent	both		erpe_2018_pw_12hr_WHONDRS-PP48-000089_B_bin.9	419.184	0	0	4366.57	5132.03	0	8713.22	1948.04	0	0	0	0	0	5624.63	0	303.504	0	7	intermittent	both
erpe_2018_pw_0hr_WHONDRS-PP48-000085_B_bin.27	1531.9	2061.09	1844.3	1596.55	1960.68	1962.54	2132.39	2369.59	2859.32	1699.18	1600.36	1374.33	2010.79	1631.97	2013.22	15	persistent	both		erpe_2018_pw_3hr_WHONDRS-PP48-000086_B_bin.13	4380.8	5189.18	3729.55	0	0	4143.88	4500.53	0	2772.9	0	767.882	0	0	0	0	0	0	7	intermittent	both
erpe_2018_sw_21hr_WHONDRS-SW48-000092_B_bin.40	2270.46	2843.66	2473.44	1999.81	2635.59	2201.39	2742.3	2953.37	3511.94	2295.3	2009.06	1660.7	3125.38	2018.27	2781.66	15	persistent	both		erpe_2018_pw_42hr_WHONDRS-PP48-000099_B_bin.12	0	0	0	0	0	0	1917.99	0	1523.97	2971.6	785.071	6762.2	7723.47	7694.96	16094.9	397.523	0	9	intermittent	pw_only
erpe_2018_pw_0hr_WHONDRS-PP48-000085_B_bin.29	988.342	1318.65	1123.27	946.963	1282.91	1157.41	1252.76	1482.68	1849.02	1103.71	1031.1	860.708	1115.9	1108.86	1320.28	15	persistent	both		erpe_2018_pw_18hr_WHONDRS-PP48-000091_B_bin.69	456.119	0	0	6366.32	3772.24	3154.58	8136.12	0	0	3226.3	839.325	4829.69	0	4481.96	0	0	0	9	intermittent	both
erpe_2018_sw_3hr_WHONDRS-SW48-000086_B_bin.13	1486.92	3634.58	2025.44	986.114	1141.34	1156.39	894.898	810.817	1136.88	1540.2	872.72	490.062	1255.03	558.271	635.945	15	persistent	sw_only		erpe_2018_pw_0hr_WHONDRS-PP48-000085_A_bin.1	816.291	1500.01	0	0	0	2153.66	2007.3	1160.59	1779.58	0	899.893	2132.97	0	2871.5	0	0	0	9	intermittent	pw_only
erpe_2018_sw_45hr_WHONDRS-SW48-000100_F_bin.11	1128.1	660.134	982.682	954.446	1202.61	899.956	826.21	629.951	693.25	1003.39	991.437	828.85	775.4	882.203	1178.88	15	persistent	sw_only		erpe_2018_pw_30hr_WHONDRS-PP48-000095_B_bin.32	0	0	0	0	0	0	1106.07	0	1753.86	2839.35	1085.41	5019.31	5071.22	3941.72	4606.2	206.731	3689.11	10	intermittent	pw_only
erpe_2018_sw_33hr_WHONDRS-SW48-000096_B_bin.30	461.692	510.191	674.377	592.513	536.256	626.715	865.068	1101.62	1054.75	563.915	646.303	664.853	933.262	760.694	1946.47	15	persistent	sw_only		erpe_2018_pw_0hr_WHONDRS-PP48-000085_B_bin.1	4157.62	5303.26	10575.2	9430.92	0	7000.93	8791.4	9212	8644.64	8507.01	0	0	20517	10909.2	0	0	0	11	intermittent	pw_only
erpe_2018_sw_18hr_WHONDRS-SW48-000091_B_bin.56	499.89	823.559	691.664	513.294	593.278	619.815	800.033	541.902	761.231	573.741	471.486	339.03	460.423	312.554	855.611	15	persistent	both		erpe_2018_pw_15hr_WHONDRS-PP48-000090_B_bin.10	3902.13	5569.96	2997.49	2727.34	0	4861.79	4423.25	0	2642.18	3345.6	932.449	3484.24	0	0	0	0	3373.22	11	intermittent	pw_only
erpe_2018_sw_18hr_WHONDRS-SW48-000091_B_bin.71	464.291	400.143	531.896	563.031	793.64	697.023	608.301	551.09	459.911	542.601	543.004	556.769	617.048	607.218	352.612	15	persistent	both		erpe_2018_pw_48hr_WHONDRS-PP48-000101_A_bin.11	0	0	0	0	0	0	881.235	748.162	976.077	1501.45	563.952	1552.66	3003.83	1682.13	2636.02	112.352	3271.62	11	intermittent	pw_only
erpe_2018_sw_18hr_WHONDRS-SW48-000091_B_bin.30	466.784	487.011	445.811	359.273	447.93	440.48	558.544	503.44	781.169	457.96	390.243	317.292	522.675	277.223	714.568	15	persistent	both		erpe_2018_pw_27hr_WHONDRS-PP48-000094_A_bin.9	0	0	0	6293.44	0	7080.06	7707.92	0	8121.9	12918.8	5759.89	19849.9	14077.6	11786	10696.9	387.52	11538.2	12	intermittent	pw_only
erpe_2018_sw_33hr_WHONDRS-SW48-000096_A_bin.23	489.102	415.929	524.775	517.426	501.105	411.334	432.692	510.54	434.177	528.43	445.293	419.305	409.643	542.062	500.335	15	persistent	sw_only		erpe_2018_sw_33hr_WHONDRS-SW48-000096_F_bin.5	6159.15	6947.45	6442.39	7918.44	16202.2	10978.5	9401.75	15553.1	8884.44	6003.67	10433.8	8978.01	0	9330.5	0	0	0	13	persistent	both
erpe_2018_sw_18hr_WHONDRS-SW48-000091_B_bin.20	331.367	522.297	391.338	475.36	445.368	370.531	542.349	507.46	546.413	361.676	399.501	351.632	298.508	330.109	497.854	15	persistent	both		erpe_2018_pw_24hr_WHONDRS-PP48-000093_B_bin.22	402.182	0	0	0	0	3684.48	3238.44	8924.68	10165.6	8549.48	2970.46	6637.22	16503.3	9121.07	11467.4	383.66	8131.95	13	persistent	pw_only
erpe_2018_sw_12hr_WHONDRS-SW48-000089_B_bin.38	524.932	404.47	392.587	397.35	521.615	396.86	385.987	322.682	387.641	395.353	352.403	284.576	332.674	327.834	532.188	15	persistent	sw_only		erpe_2018_pw_18hr_WHONDRS-PP48-000091_A_bin.17	359.599	782.651	716.775	0	1064.37	1462.36	1694.23	819.303	1073.74	0	313.953	1688.99	2168.65	2530.1	2938.68	0	1289.46	14	persistent	pw_only
erpe_2018_sw_45hr_WHONDRS-SW48-000100_B_bin.13	491.046	324.16	424.53	418.733	568.555	448.639	357.803	267.87	336.587	362.438	367.122	411.46	304.39	346.98	490.847	15	persistent	sw_only		erpe_2018_pw_0hr_WHONDRS-PP48-000085_B_bin.9	593.927	1502.82	1665.86	1621.89	2430.19	2141.81	2345.3	2085.64	2972.17	1593.22	1678.45	3064.3	2711.6	2840.18	2766.83	0	0	15	persistent	pw_only
erpe_2018_sw_15hr_WHONDRS-SW48-000090_B_bin.52	369.142	305.766	402.233	470.394	316.338	375.493	369.523	470.021	244.978	390.081	367.779	387.072	365.749	583.379	326.883	15	persistent	sw_only		erpe_2018_pw_24hr_WHONDRS-PP48-000093_B_bin.4	23135.6	20299.5	24145.5	23004.2	7132.72	19815.6	21394.8	12507.7	19541.4	24412.3	5495.94	22028.9	21954.3	21673.5	21954.3	0	21954.3	16	persistent	both
erpe_2018_sw_30hr_WHONDRS-SW48-000095_B_bin.94	421.843	274.266	398.838	380.115	445.733	409.888	430.633	327.631	308.482	448.628	346.831	346.274	309.585	388.252	439.216	15	persistent	sw_only		erpe_2018_pw_30hr_WHONDRS-PP48-000095_B_bin.9	885.861	0	3600.07	4781.2	5741.27	3583.21	6406.73	5795.09	4222.44	4521.46	1866.28	5321.23	13605	5600.22	9830.56	419.114	7558.11	16	persistent	pw_only
erpe_2018_sw_6hr_WHONDRS-SW48-000087_B_bin.4	348.915	444.187	446.036	383.834	392.79	400.384	318.798	320.517	425.394	363.768	413.672	400.426	316.651	275.947	387.138	15	persistent	sw_only		erpe_2018_pw_9hr_WHONDRS-PP48-000088_B_bin.13	690.049	0	4025.21	5517.58	3703.12	4215.63	6636.73	4896.28	3817.89	4869.11	1771.14	6374.06	11501.2	6949.98	10249.7	471.675	7680.18	16	persistent	pw_only
erpe_2018_sw_33hr_WHONDRS-SW48-000096_A_bin.20	443.686	319.749	379.936	395.923	431.163	387.129	348.343	355.34	272.671	376.78	334.025	310.351	392.47	423.114	390.819	15	persistent	sw_only		erpe_2018_pw_21hr_WHONDRS-PP48-000092_B_bin.4	557.399	0	3392.29	4368.17	3134.75	3554.08	5717.98	4493.65	3316.3	4125.61	1520.58	5370.63	9825.53	5889.45	8662.22	390.875	6497.62	16	persistent	pw_only
erpe_2018_sw_6hr_WHONDRS-SW48-000087_A_bin.16	313.972	251.024	379.581	405.314	305.097	360.581	362.016	430.013	216.203	349.968	329.776	345.55	383.093	482.9	240.173	15	persistent	both		erpe_2018_pw_0hr_WHONDRS-PP48-000085_A_bin.37	426.137	0	2362.13	2998.59	2125.98	2255.09	3911.87	2752.87	2079.94	2586.08	939.461	3273.76	5759.11	3435.37	5218.77	227.145	3775.54	16	persistent	pw_only
erpe_2018_sw_0hr_WHONDRS-SW48-000085_B_bin.51	371.154	285.266	295.319	293.931	379.435	285.51	252.127	262.625	268.231	353.39	312.127	296.734	277.926	330.431	341.751	15	persistent	sw_only		erpe_2018_pw_0hr_WHONDRS-PP48-000085_F_bin.14	7164.98	17308.8	33134	37402.2	23796	27982	39635.8	32705.3	30443	34925.1	12746.6	38427.9	63527.5	37152	53629.6	2462	52416.9	17	persistent	pw_only
erpe_2018_sw_42hr_WHONDRS-SW48-000099_B_bin.94	330.468	232.432	326.282	356.313	410.428	298.864	277.213	251.113	252.141	356.329	348.155	317.186	288.522	307.187	201.783	15	persistent	sw_only		erpe_2018_pw_24hr_WHONDRS-PP48-000093_B_bin.14	1770.48	1726.87	4801.98	4956.62	3732.18	3723.1	7659.61	6764.71	5057.67	7481.69	3875.3	7994.52	12697.1	8127.87	10224.2	384.373	8836.72	17	persistent	pw_only
erpe_2018_sw_6hr_WHONDRS-SW48-000087_B_bin.85	266.086	158.055	278.458	286.117	304.591	298.971	320.466	279.191	217.582	294.178	272.468	250.815	271.195	341.287	427.539	15	persistent	sw_only
erpe_2018_sw_45hr_WHONDRS-SW48-000100_B_bin.30	290.812	192.996	257.354	269.851	334.271	278.51	258.965	217.868	216.886	304.224	275.312	290.905	244.328	292.332	393.325	15	persistent	sw_only
erpe_2018_sw_30hr_WHONDRS-SW48-000095_B_bin.48	363.123	551.524	276.303	285.404	314.133	325.626	213.597	150.22	284.655	292.96	312.38	199.516	213.33	170.843	124.821	15	persistent	sw_only
erpe_2018_sw_0hr_WHONDRS-SW48-000085_B_bin.27	203.908	163.352	265.743	277.154	241.79	273.781	291.542	310.514	177.839	324.594	261.878	285.244	307.249	417.523	266.219	15	persistent	sw_only
erpe_2018_sw_21hr_WHONDRS-SW48-000092_B_bin.82	332.452	195.29	225.312	250.129	308.572	243.442	266.314	120.849	181.607	172.128	196.827	192.789	136.241	146.376	437.114	15	persistent	both
erpe_2018_sw_0hr_WHONDRS-SW48-000085_B_bin.65	321.398	211.567	295.851	301.572	327.032	238.74	228.041	210.137	209.349	306.723	268.003	264.809	279.249	292.177	217.482	15	persistent	sw_only
erpe_2018_sw_30hr_WHONDRS-SW48-000095_B_bin.41	243.802	242.859	266.819	275.967	257.23	216.314	261.843	328.779	270.125	271.426	281.314	228.409	224.613	312.791	271.954	15	persistent	sw_only
erpe_2018_sw_27hr_WHONDRS-SW48-000094_A_bin.34	337.505	182.006	293.575	280.813	328.205	270.73	291.36	209.418	193.149	290.365	253.807	226.454	198.562	250.953	306.02	15	persistent	sw_only
erpe_2018_sw_42hr_WHONDRS-SW48-000099_B_bin.62	330.389	178.159	286.95	276.035	322.623	264.229	280.972	205.912	188.08	273.706	252.645	226.55	193.736	258.665	300.198	15	persistent	sw_only
erpe_2018_sw_6hr_WHONDRS-SW48-000087_B_bin.62	304.115	180.119	296.875	295.216	241.193	243.855	246.478	242.193	175.534	273.491	234.599	213.247	185.802	254.978	233.022	15	persistent	sw_only
erpe_2018_sw_27hr_WHONDRS-SW48-000094_B_bin.8	270.737	206.083	272.104	295.546	263.676	208.481	170.885	218.268	198.751	267.629	242.272	207.839	229.997	277.814	180.133	15	persistent	sw_only
erpe_2018_sw_33hr_WHONDRS-SW48-000096_B_bin.51	235.85	168.566	218.51	235.178	234.122	222.501	212.786	190.969	181.523	242.003	243.337	243.795	209.26	239.417	181.856	15	persistent	sw_only
erpe_2018_sw_21hr_WHONDRS-SW48-000092_B_bin.69	247.634	211.849	203.543	203.66	261.38	200.149	186.499	169.158	198.007	251.791	209.976	210.046	182.127	186.021	193.149	15	persistent	sw_only
erpe_2018_sw_18hr_WHONDRS-SW48-000091_A_bin.51	135.863	133.562	152.28	165.403	117.38	147.697	156.867	222.169	100.331	156.386	145.272	143.725	162.997	243.536	94.3789	15	persistent	sw_only
erpe_2018_sw_30hr_WHONDRS-SW48-000095_B_bin.69	238.642	163.696	150.488	130.023	190.125	179.181	134.201	79.5973	153.467	145.987	152.501	131.922	134.292	101.462	126.904	15	persistent	sw_only

## Sheet: C_vMAG_stability
	SW48_0000865	SW48_000086	SW48_000087	SW48_000088	SW48_000089	SW48_000090	SW48_000091	SW48_000092	SW48_000093	SW48_000094	SW48_000095	SW48_000096	SW48_000098	SW48_000099	SW48_000100	median	upper_limit_median	lower_limit_median	counts_above_upper_lim	counts_below_lower_lim	totalupplow_pw	stabilitycall	comp			PP48_000085-4	PP48_000086-4	PP48_000087-4	PP48_000088-4	PP48_000089-4	PP48_000090-4	PP48_000091-4	PP48_000092-4	PP48_000093-4	PP48_000094-4	PP48_000095-4	PP48_000096-4	PP48_000097-4	PP48_000098-4	PP48_000099-4	PP48_000100-4	PP48_000101-4	median	upper_limit_median	lower_limit_median	counts_above_upper_lim	counts_below_lower_lim	totalupplow_pw	stabilitycall
erpe_2018_sw_18hr_WHONDRS-SW48-000091_B_k121_617710__full-cat_2	2.75878	2.49488	3.43747	3.21989	3.01643	3.40881	3.17911	2.82869	2.2633	2.43232	2.90833	2.36312	2.54165	3.27724	3.34991	2.90833	3.63542	2.18125	0	0	0	stable	sw_only		erpe_2018_sw_45hr_WHONDRS-SW48-000100_A_NODE_1098_length_10974_cov_18.321195__full-cat_2	5.18206	15.3658	29.4524	18.7911	5.38638	0	23.3095	27.4938	17.046	20.286	14.4393	39.8597	25.0914	17.6163	8.10031	14.4898	0	17.046	21.3075	12.7845	5	5	10	intermittent
erpe_2018_sw_27hr_WHONDRS-SW48-000094_B_k121_390741__full-cat_1	3.16595	3.18922	3.24873	3.06337	3.04701	3.48925	3.35109	2.57269	3.0548	2.65956	3.59265	3.83022	2.54165	2.80714	3.67209	3.16595	3.95744	2.37446	0	0	0	stable	sw_only		erpe_2018_sw_9hr_WHONDRS-SW48-000088_A_NODE_53_length_37749_cov_5.359152__full-cat_1	33.9073	62.9501	91.9035	57.2767	13.086	0	64.2277	122.738	129.617	140.522	49.1957	121.572	54.0395	47.8482	0	43.3796	117.313	57.2767	71.5959	42.9575	6	4	10	intermittent
erpe_2018_sw_6hr_WHONDRS-SW48-000087_B_k121_1274248__full-cat_1	5.25996	4.20129	5.37069	5.13171	4.06607	4.7663	4.61231	3.98545	4.40232	4.55323	4.72949	4.89363	3.57825	5.26955	5.19145	4.72949	5.91186	3.54712	0	0	0	stable	sw_only		erpe_2018_pw_21hr_WHONDRS-PP48-000092_B_k121_270110__full-cat_1	14.2187	31.7229	41.1132	24.6934	5.69031	0	29.2465	28.4215	26.891	27.3195	37.3045	42.9078	23.651	15.4079	0	0	0	24.6934	30.8668	18.5201	4	7	11	intermittent
erpe_2018_sw_21hr_WHONDRS-SW48-000092_F_scaffold_2384__full-cat_1	4.45393	4.47196	5.07899	5.57891	5.19723	5.56068	5.22729	3.92856	4.77517	4.19974	4.64119	5.15948	3.91713	4.77259	3.82952	4.77259	5.96574	3.57944	0	0	0	stable	sw_only		erpe_2018_pw_24hr_WHONDRS-PP48-000093_A_NODE_188_length_11426_cov_4.194885__full-cat_1	32.132	81.1247	100.859	58.7222	13.1198	134.204	51.4429	17.7388	79.7167	50.6411	47.1572	60.1412	19.0044	13.9103	0	0	48.4432	48.4432	60.554	36.3324	4	7	11	intermittent
erpe_2018_sw_30hr_WHONDRS-SW48-000095_B_k121_385668__full-cat_1	5.5508	6.33136	6.19431	4.9081	6.11439	6.3249	6.24877	4.86092	6.44975	5.99242	5.18202	5.46471	4.5052	5.32775	5.99689	5.99242	7.49052	4.49431	0	0	0	stable	sw_only		erpe_2018_sw_15hr_WHONDRS-SW48-000090_F_scaffold_415__full-cat_1	6.60553	16.302	31.8567	21.3809	5.62277	0	32.6199	34.2407	21.4341	24.5802	13.8957	56.1552	32.7582	21.8807	8.85248	17.8992	28.2399	21.4341	26.7926	16.0755	6	5	11	intermittent
erpe_2018_sw_24hr_WHONDRS-SW48-000093_B_k121_155766__full-cat_1	6.96343	5.77825	7.86443	6.87582	6.46088	7.25001	7.83832	6.08089	6.51517	5.14237	5.51866	6.67581	5.23281	5.02331	7.36981	6.51517	8.14396	4.88638	0	0	0	stable	sw_only		erpe_2018_pw_21hr_WHONDRS-PP48-000092_B_k121_100773__full-cat_2	6.71749	17.3485	16.5294	21.0195	3.46147	34.4434	20.5097	14.1967	70.9406	70.0387	24.1562	72.4508	12.4992	12.768	8.79462	14.7589	88.9613	17.3485	21.6856	13.0113	6	5	11	intermittent
erpe_2018_sw_6hr_WHONDRS-SW48-000087_A_NODE_1202_length_13362_cov_4.380431__full-cat_2	6.89695	7.46112	7.52698	7.31184	7.08251	7.91367	6.63964	5.6637	6.20773	5.70626	6.37957	6.26227	5.64147	6.7067	5.5063	6.63964	8.29956	4.97973	0	0	0	stable	sw_only		erpe_2018_pw_30hr_WHONDRS-PP48-000095_A_NODE_82_length_23397_cov_3.268586__full-cat_1	11.1798	34.6418	72.1283	79.5008	13.0185	74.0003	76.1355	70.365	181.711	189.756	95.5375	182.534	57.4779	41.6546	22.3337	39.2525	149.459	72.1283	90.1604	54.0963	5	6	11	intermittent
erpe_2018_sw_9hr_WHONDRS-SW48-000088_B_k121_466456__full-cat_1	6.06599	7.53173	7.75576	6.9988	8.11176	7.49134	6.51978	5.63526	6.37126	5.20128	6.62239	6.74474	5.75111	6.57686	6.15432	6.57686	8.22108	4.93265	0	0	0	stable	sw_only		erpe_2018_pw_12hr_WHONDRS-PP48-000089_B_k121_916198__full-cat_1	9.67638	13.9889	0	38.7265	10.3675	27.7863	54.9511	12.0602	13.7831	21.0264	13.8278	36.2254	0	7.89432	9.66252	22.2954	0	13.7831	17.2288	10.3373	6	6	12	intermittent
erpe_2018_sw_12hr_WHONDRS-SW48-000089_B_k121_69503__full-cat_2	7.08807	6.35489	7.09801	5.42239	7.37803	7.15951	7.83832	8.28064	8.74576	8.62672	7.02525	5.87826	8.13328	5.98141	7.04763	7.09801	8.87251	5.32351	0	0	0	stable	sw_only		erpe_2018_pw_30hr_WHONDRS-PP48-000095_A_NODE_401_length_10658_cov_1.962302__full-cat_1	19.1608	47.0336	69.1831	28.3071	5.75785	80.561	28.0322	11.4417	50.1253	30.1329	29.1845	40.2114	15.1013	7.99586	0	0	30.2491	28.3071	35.3839	21.2303	5	7	12	intermittent
erpe_2018_sw_42hr_WHONDRS-SW48-000099_A_NODE_1497_length_10944_cov_4.748544__full-cat_1	6.01614	7.23752	7.1552	7.50191	6.39973	7.48128	8.49499	9.1245	8.54952	7.93659	6.34646	7.40444	7.60502	7.7812	7.14648	7.48128	9.3516	5.61096	0	0	0	stable	both		erpe_2018_pw_9hr_WHONDRS-PP48-000088_B_k121_142881__full-cat_1	38.9134	96.3803	121.416	65.7086	12.3768	156.009	49.8574	19.8754	99.9694	55.9717	58.4029	71.044	23.1399	16.5755	0	0	50.8988	50.8988	63.6235	38.1741	6	6	12	intermittent
erpe_2018_sw_24hr_WHONDRS-SW48-000093_B_k121_520430__full-cat_1	6.11585	7.02569	6.61756	6.1491	7.34746	7.84328	8.76079	9.7819	9.94283	9.1822	7.54401	9.08816	9.27952	8.43934	8.13498	8.13498	10.1687	6.10123	0	0	0	stable	both		erpe_2018_pw_6hr_WHONDRS-PP48-000087_F_scaffold_83__full-cat_1	9.05261	30.0707	84.27	77.7542	12.2587	68.8869	70.1985	57.9113	172.823	133.192	62.7517	120.282	46.9302	25.9167	17.676	34.2282	103.584	62.7517	78.4396	47.0638	5	7	12	intermittent
erpe_2018_sw_3hr_WHONDRS-SW48-000086_B_k121_89822__full-cat_2	8.88294	10.3914	10.3753	9.07831	9.36521	10.1762	8.44809	7.21237	8.43832	8.05441	7.94687	9.07832	6.8176	8.59604	7.80914	8.59604	10.745	6.44703	0	0	0	stable	sw_only		erpe_2018_pw_15hr_WHONDRS-PP48-000090_B_k121_565505__full-cat_1	11.3877	39.4333	114.804	126.599	18.3542	109.505	103.56	91.8709	226.155	187.905	96.7946	190.271	71.5105	40.3093	28.2064	46.0264	154.817	96.7946	120.993	72.5959	5	7	12	intermittent
erpe_2018_sw_24hr_WHONDRS-SW48-000093_B_k121_412115__full-cat_1	9.97149	11.5918	11.2104	9.10067	11.332	11.9258	10.6578	8.66306	9.42606	8.32374	9.67421	10.89	8.15322	9.93469	8.63655	9.93469	12.4184	7.45102	0	0	0	stable	sw_only		erpe_2018_pw_48hr_WHONDRS-PP48-000101_A_NODE_62_length_10651_cov_2.744869__full-cat_2	13.1631	21.9196	51.0909	71.9723	17.6113	99.6641	65.9481	38.5138	158.477	248.393	186.454	326.967	77.3187	37.0602	32.2277	65.9891	149.683	65.9891	82.4864	49.4918	6	6	12	intermittent
erpe_2018_sw_3hr_WHONDRS-SW48-000086_A_NODE_631_length_11653_cov_1.772601__full-cat_2	8.13508	10.2855	9.96924	9.44726	9.61998	10.0454	11.4604	12.4399	10.9764	9.19903	10.2757	9.81679	10.8942	10.1675	9.39074	10.0454	12.5568	7.53407	0	0	0	stable	both		erpe_2018_pw_9hr_WHONDRS-PP48-000088_F_scaffold_66__full-cat_2	18.2172	31.3374	69.123	99.2555	23.1665	133.625	87.2336	47.5659	194.988	313.989	232.558	391.211	102.875	47.6452	41.138	78.9985	166.537	87.2336	109.042	65.4252	6	6	12	intermittent
erpe_2018_sw_21hr_WHONDRS-SW48-000092_A_NODE_660_length_20589_cov_7.263855__full-cat_2	7.90241	9.89716	10.587	9.41372	10.0684	10.3672	12.6799	12.6201	11.9249	10.4531	9.66317	10.319	11.7414	10.0377	10.3573	10.3573	12.9466	7.76795	0	0	0	stable	both		erpe_2018_pw_27hr_WHONDRS-PP48-000094_F_scaffold_51__full-cat_1	16.106	61.8486	163.01	157.556	25.1589	133.722	137.799	122.204	314.31	262.016	129.037	238.924	93.4887	52.0873	35.2074	67.2003	225.25	129.037	161.296	96.7776	5	7	12	intermittent
erpe_2018_sw_24hr_WHONDRS-SW48-000093_B_k121_500769__full-cat_2	12.3813	14.6045	12.5774	13.3939	12.5549	14.4497	12.091	9.83562	11.3623	10.5793	12.141	12.2784	9.85762	11.5241	11.43	12.141	15.1763	9.10579	0	0	0	stable	sw_only		erpe_2018_pw_9hr_WHONDRS-PP48-000088_F_scaffold_97__full-cat_2	21.336	40.5348	88.8381	121.359	26.9994	158.228	108.688	62.4092	245.226	384.028	272.343	456.628	117.837	54.8034	48.8333	95.2827	219.892	108.688	135.86	81.5159	6	6	12	intermittent
erpe_2018_sw_18hr_WHONDRS-SW48-000091_A_NODE_654_length_20767_cov_5.646948__full-cat_2	16.9682	22.2186	17.765	21.2088	19.24	17.3759	17.8186	15.5783	22.2275	19.9298	21.2524	17.6151	16.3064	14.864	21.4358	17.8186	22.2733	13.364	0	0	0	stable	both		erpe_2018_pw_39hr_WHONDRS-PP48-000098_A_NODE_32_length_14519_cov_5.720539__full-cat_2	21.288	42.6276	91.5429	114.674	28.9075	166.428	106.9	61.1723	243.819	391.95	283.759	479.957	123.18	58.4332	49.383	98.1986	209.288	106.9	133.625	80.175	6	6	12	intermittent
erpe_2018_sw_18hr_WHONDRS-SW48-000091_B_k121_162878__full-cat_1	37.9166	46.4613	44.7786	39.3207	47.091	41.499	40.2027	38.0372	41.4721	37.1328	43.5312	51.8311	31.3969	37.5316	51.1786	41.4721	51.8401	31.104	0	0	0	stable	sw_only		erpe_2018_pw_36hr_WHONDRS-PP48-000097_A_NODE_41_length_10821_cov_6.072564__full-cat_2	24.4708	45.9872	99.6573	132.622	29.6504	188.136	116.615	65.9795	263.116	423.12	306.522	523.1	130.754	59.8293	51.8709	107.799	220.673	116.615	145.769	87.4613	6	6	12	intermittent
erpe_2018_sw_42hr_WHONDRS-SW48-000099_A_NODE_1697_length_10044_cov_1.718161__full-cat_2	3.02469	2.40074	3.08286	2.40374	2.98586	2.49376	2.34003	2.84765	2.59037	3.08879	2.77589	2.79636	0	3.36678	3.18516	2.79636	3.49545	2.09727	0	1	1	stable	sw_only		erpe_2018_pw_15hr_WHONDRS-PP48-000090_A_NODE_8_length_35635_cov_3.033992__full-cat_1	89.5505	161.203	115.465	345.226	65.7003	281.722	344.01	72.4734	146.269	211.745	107.599	331.773	76.4359	82.7508	81.6685	134.042	176.36	134.042	167.552	100.531	6	6	12	intermittent
erpe_2018_sw_21hr_WHONDRS-SW48-000092_A_NODE_1423_length_12771_cov_1.838184__full-cat_1	2.64245	0	2.72824	3.3876	2.89415	3.30826	3.32503	3.17951	3.00901	2.60906	3.34431	2.72743	2.79083	2.4042	2.28453	2.79083	3.48854	2.09312	0	1	1	stable	sw_only		erpe_2018_pw_0hr_WHONDRS-PP48-000085_A_NODE_683_length_12859_cov_2.796890__full-cat_2	25.9103	49.8975	106.269	136.235	31.4402	194.022	123.935	70.5899	290.626	469.985	323.985	570.11	145.158	65.6168	56.8179	121.84	262.642	123.935	154.919	92.9514	6	6	12	intermittent
erpe_2018_sw_21hr_WHONDRS-SW48-000092_B_k121_1385091__full-cat_2	2.66737	0	2.95131	2.92921	2.63938	3.59986	3.47096	3.49873	3.17909	3.18978	3.34983	2.75697	3.22939	2.56538	2.74583	2.95131	3.68913	2.21348	0	1	1	stable	sw_only		erpe_2018_pw_18hr_WHONDRS-PP48-000091_A_NODE_525_length_11488_cov_8.028695__full-cat_2	27.6537	52.7063	107.892	150.57	36.5902	211.774	130.277	74.3007	302.89	480.054	356.329	602.467	149.619	69.0182	58.9587	129.735	288.538	130.277	162.846	97.7078	6	6	12	intermittent
erpe_2018_sw_6hr_WHONDRS-SW48-000087_A_NODE_1500_length_11625_cov_2.475648__full-cat_1	2.8668	3.77763	3.3002	0	3.19987	3.15742	2.52765	2.95511	3.55194	3.1982	3.21738	3.96807	2.78086	3.50109	3.91738	3.19987	3.99983	2.3999	0	1	1	stable	sw_only		erpe_2018_pw_42hr_WHONDRS-PP48-000099_F_scaffold_20__full-cat_2	27.5577	54.5237	112.881	152.015	36.033	207.143	127.612	73.2887	302.327	504.56	364.211	594.495	155.195	68.4344	63.3271	130.453	258.847	130.453	163.066	97.8397	6	6	12	intermittent
erpe_2018_sw_45hr_WHONDRS-SW48-000100_B_k121_1464646__full-cat_2	2.8585	3.27159	2.64817	3.51058	2.64957	3.28814	2.35567	2.20922	2.96977	3.93884	2.41717	3.54468	2.2526	2.70865	3.5586	2.8585	3.57312	2.14387	1	0	1	stable	sw_only		erpe_2018_pw_45hr_WHONDRS-PP48-000100_F_scaffold_19__full-cat_1	116.548	201.793	141.492	440.326	87.1783	367.59	451.179	92.9954	183.005	270.16	140.622	430.719	103.386	103.616	107.271	181.728	236.077	181.728	227.16	136.296	6	6	12	intermittent
erpe_2018_sw_18hr_WHONDRS-SW48-000091_A_NODE_1764_length_11519_cov_2.848402__full-cat_1	3.16595	3.48342	2.86551	2.61616	2.99605	3.05687	3.51786	2.71807	3.66315	3.49277	3.01871	3.57422	3.64802	2.91012	4.76676	3.16595	3.95744	2.37446	1	0	1	stable	sw_only		erpe_2018_pw_9hr_WHONDRS-PP48-000088_A_NODE_7_length_41777_cov_6.017119__full-cat_1	142.155	240.07	171.846	528.018	99.2174	421.04	522.255	102.835	216.366	305.253	161.653	517.707	114.77	116.613	118.236	192.584	268.447	192.584	240.73	144.438	6	6	12	intermittent
erpe_2018_sw_42hr_WHONDRS-SW48-000099_A_NODE_1663_length_10197_cov_1.585998__full-cat_2	3.14933	3.87178	3.8264	4.02487	4.5756	4.25347	3.9348	4.69657	4.4154	3.68635	3.79684	3.97792	3.59818	2.99966	2.74217	3.87178	4.83972	2.90383	0	1	1	stable	both		erpe_2018_pw_0hr_WHONDRS-PP48-000085_A_NODE_27_length_53335_cov_3.170200__0_partial-cat_1	51.5967	92.5802	224.86	284.577	67.5746	386.403	244.463	134.348	530.338	844.462	620.79	1078.91	275.076	128.492	100.473	212.995	453.401	244.463	305.579	183.348	6	6	12	intermittent
erpe_2018_sw_45hr_WHONDRS-SW48-000100_A_NODE_715_length_13571_cov_2.923163__full-cat_2	4.41239	3.69525	4.38692	4.12549	3.46482	4.91713	4.19538	4.02022	3.55194	3.922	4.18314	4.09607	3.60815	4.40547	6.15066	4.12549	5.15686	3.09412	1	0	1	stable	sw_only		erpe_2018_pw_9hr_WHONDRS-PP48-000088_A_NODE_8_length_40614_cov_5.740534__full-cat_1	132.334	241.171	596.922	428.341	83.1258	438.792	415.119	371.785	933.816	599.179	218.595	466.124	141.581	83.2331	61.302	107.664	433.086	371.785	464.731	278.838	4	8	12	intermittent
erpe_2018_sw_15hr_WHONDRS-SW48-000090_B_k121_495310__full-cat_1	4.28774	4.46019	5.26774	5.14289	4.0355	4.56519	4.5185	3.25536	4.04909	3.66951	3.90721	5.27763	3.3789	4.35174	3.11926	4.28774	5.35968	3.21581	0	1	1	stable	sw_only		erpe_2018_pw_24hr_WHONDRS-PP48-000093_A_NODE_11_length_44059_cov_10.081444__full-cat_1	64.7918	114.94	268.257	359.319	83.9532	486.936	318.777	176.011	691.853	1116.55	807.618	1391.34	356.856	166.441	138.66	280.913	584.667	318.777	398.472	239.083	6	6	12	intermittent
erpe_2018_sw_45hr_WHONDRS-SW48-000100_F_scaffold_492__full-cat_1	4.37915	3.96592	5.23914	4.7963	3.79092	4.39425	3.88789	3.46712	4.21916	3.57693	4.88401	4.88378	3.36893	3.50109	7.97389	4.21916	5.27395	3.16437	1	0	1	stable	sw_only		erpe_2018_pw_30hr_WHONDRS-PP48-000095_A_NODE_2_length_153177_cov_21.089467__full-cat_2	341.056	600.807	1388.29	1798.22	423.43	2654.27	1594.02	929.251	3942.07	6477.69	4620.9	7827.85	1913.22	891.754	762.992	1528.52	3546.73	1594.02	1992.53	1195.52	6	6	12	intermittent
erpe_2018_sw_21hr_WHONDRS-SW48-000092_B_k121_228881__full-cat_2	4.63675	5.44873	4.90169	3.68946	4.72846	3.59986	3.67421	4.04866	4.53314	4.87305	4.75157	5.94718	4.09654	5.46654	5.60515	4.72846	5.91058	3.54635	1	0	1	stable	sw_only		erpe_2018_pw_39hr_WHONDRS-PP48-000098_B_k121_7405__full-cat_1	0	0	22.6002	23.248	0	0	35.9932	25.7508	82.3608	78.775	56.1266	152.287	41.122	31.3742	16.2296	34.3179	70.8788	31.3742	39.2178	23.5307	6	7	13	unstable
erpe_2018_sw_30hr_WHONDRS-SW48-000095_B_k121_318276__full-cat_2	4.62844	4.67202	5.17051	4.06959	4.71827	4.42441	4.88853	5.16117	5.10224	4.63739	5.15995	4.85424	4.37563	3.75629	6.46551	4.71827	5.89784	3.53871	1	0	1	stable	sw_only		erpe_2018_pw_24hr_WHONDRS-PP48-000093_B_k121_110557__full-cat_2	72.0211	137.741	122.558	82.3917	36.1681	183.312	97.0162	74.9192	265.197	118.533	243.872	247.482	45.1645	45.1829	0	0	0	82.3917	102.99	61.7938	7	6	13	unstable
erpe_2018_sw_27hr_WHONDRS-SW48-000094_B_k121_208192__full-cat_2	5.78347	4.57788	5.29062	5.84724	6.53221	4.70597	6.42075	5.28128	4.29766	6.40482	5.75044	5.58287	5.52186	5.72174	8.54502	5.72174	7.15217	4.2913	1	0	1	stable	sw_only		erpe_2018_pw_6hr_WHONDRS-PP48-000087_B_k121_523646__full-cat_1	47.6302	146.884	140.35	75.3451	35.8135	264.163	129.704	46.4696	127.029	73.3703	0	119.579	38.8452	26.4752	87.3966	82.1836	258.959	82.1836	102.729	61.6377	7	6	13	unstable
erpe_2018_sw_30hr_WHONDRS-SW48-000095_A_NODE_1434_length_11907_cov_3.578693__full-cat_1	5.63389	7.03746	5.37641	4.53916	5.24819	5.18863	5.64422	4.99999	5.82179	6.21124	6.29127	6.60689	5.6913	4.86213	7.95192	5.64422	7.05527	4.23316	1	0	1	stable	sw_only		erpe_2018_pw_9hr_WHONDRS-PP48-000088_F_scaffold_95__full-cat_1	5.32601	22.5805	59.1452	57.3972	9.72587	52.0028	44.5613	47.2286	107.508	94.5448	45.4245	84.7604	31.5966	18.7332	11.8901	25.1665	75.0088	45.4245	56.7806	34.0684	6	7	13	unstable
erpe_2018_sw_39hr_WHONDRS-SW48-000098_B_k121_179807__full-cat_1	5.85825	5.48404	5.37069	4.31555	6.46088	6.07351	6.76472	7.09543	7.09735	6.67414	5.06061	4.76562	7.25616	4.70991	6.04815	6.04815	7.56018	4.53611	0	1	1	stable	sw_only		erpe_2018_pw_45hr_WHONDRS-PP48-000100_A_NODE_29_length_13449_cov_2.366161__full-cat_2	7.98101	30.0707	86.554	88.535	12.9509	68.501	65.9818	58.3048	159.883	130.601	61.5626	114.772	42.7483	25.3329	15.7667	30.8637	107.267	61.5626	76.9532	46.1719	6	7	13	unstable
erpe_2018_sw_21hr_WHONDRS-SW48-000092_B_k121_968817__full-cat_1	5.27658	6.47258	7.16664	6.26091	7.14365	6.6869	6.13933	6.2168	4.74901	5.84092	7.64334	6.60689	4.72448	5.3188	4.47021	6.2168	7.771	4.6626	0	1	1	stable	both		erpe_2018_pw_24hr_WHONDRS-PP48-000093_A_NODE_243_length_10277_cov_5.371330__full-cat_2	13.7708	26.1604	54.7574	83.8974	18.6919	115.004	66.4204	39.076	156.058	251.577	178.742	308.678	76.1571	32.8972	30.0001	63.0283	126.912	66.4204	83.0255	49.8153	7	6	13	unstable
erpe_2018_sw_15hr_WHONDRS-SW48-000090_B_k121_284325__full-cat_2	5.73361	5.943	6.14284	5.93668	6.28763	6.5964	6.70218	4.62388	6.33201	5.80726	7.20185	7.19767	4.21615	5.20239	7.58947	6.14284	7.67855	4.60713	0	1	1	stable	sw_only		erpe_2018_pw_27hr_WHONDRS-PP48-000094_B_k121_14922__full-cat_1	53.7879	89.2757	244.034	186.225	34.3783	185.628	183.541	163.838	438.639	294.296	119.048	241.503	73.4621	49.752	31.9384	56.9274	217.213	163.838	204.798	122.879	5	8	13	unstable
erpe_2018_sw_42hr_WHONDRS-SW48-000099_B_k121_438448__full-cat_1	5.83332	5.41343	6.8635	5.80252	6.64431	7.3204	5.93607	5.24651	5.4751	5.89142	6.29679	6.51827	4.97366	6.66193	7.54188	5.93607	7.42009	4.45205	1	0	1	stable	both		erpe_2018_pw_12hr_WHONDRS-PP48-000089_A_NODE_5_length_42632_cov_3.586943__full-cat_2	125.825	211.155	139.508	435.749	87.4147	347.232	457.96	97.2965	178.898	270.456	127.712	413.251	96.9736	99.5294	107.329	177.197	227.817	177.197	221.496	132.898	6	7	13	unstable
erpe_2018_sw_0hr_WHONDRS-SW48-000085_B_k121_30641__full-cat_1	7.12131	7.19045	8.01886	5.9255	7.69394	7.64217	6.73867	6.02716	7.47674	5.81567	5.68422	8.56631	5.1132	6.55896	8.50475	7.12131	8.90164	5.34098	0	1	1	stable	sw_only		erpe_2018_pw_24hr_WHONDRS-PP48-000093_B_k121_160221__full-cat_2	62.3767	43.4538	41.1132	28.9696	0	37.6273	20.5772	8.9397	36.6236	45.5325	17.2932	35.9909	0	7.97047	0	0	31.8118	28.9696	36.212	21.7272	6	8	14	unstable
erpe_2018_sw_42hr_WHONDRS-SW48-000099_A_NODE_1288_length_12040_cov_3.768404__full-cat_2	5.66713	7.08453	8.6423	8.72055	7.47994	9.17061	6.67613	6.51073	7.13659	7.1707	6.90384	6.61673	5.38232	8.51545	7.681	7.13659	8.92074	5.35245	1	0	1	stable	sw_only		erpe_2018_pw_0hr_WHONDRS-PP48-000085_B_k121_1211916__full-cat_2	10.8439	24.9487	29.8732	21.682	0	0	19.329	9.05215	29.5351	31.2435	24.326	46.0731	15.1942	8.2497	8.15817	0	29.2445	19.329	24.1613	14.4968	7	7	14	unstable
erpe_2018_sw_30hr_WHONDRS-SW48-000095_A_NODE_501_length_21741_cov_1.886139__full-cat_1	7.15455	6.30782	8.5279	6.18264	7.45956	7.01873	6.68655	6.71616	5.93299	7.06129	6.78795	7.9263	5.70127	8.73483	11.829	7.01873	8.77341	5.26405	1	0	1	stable	sw_only		erpe_2018_pw_3hr_WHONDRS-PP48-000086_B_k121_846510__full-cat_1	189.401	249.157	92.0237	82.3315	26.3747	225.474	171.904	79.7264	185.931	0	0	132.123	36.2896	45.0053	51.8131	0	109.499	82.3315	102.914	61.7486	7	7	14	unstable
erpe_2018_sw_6hr_WHONDRS-SW48-000087_B_k121_112654__full-cat_2	6.51471	8.42612	7.58417	7.41247	8.91682	8.95944	8.73473	9.00756	8.97471	7.20437	6.84866	7.48321	8.33263	6.15154	4.98643	7.58417	9.48022	5.68813	0	1	1	stable	both		erpe_2018_sw_30hr_WHONDRS-SW48-000095_A_NODE_792_length_17064_cov_18.778768__full-cat_2	120.867	82.3914	78.3194	52.1573	0	71.0094	38.1183	17.6545	77.6914	84.2537	34.4506	69.7544	0	14.0372	0	0	61.6143	52.1573	65.1967	39.118	7	8	15	unstable
erpe_2018_sw_18hr_WHONDRS-SW48-000091_B_k121_103288__full-cat_1	7.92734	7.93185	8.65374	7.13296	7.26594	8.63766	7.9634	6.64979	6.67216	6.55631	8.65878	8.19215	5.98035	8.26473	10.7124	7.93185	9.91481	5.94889	1	0	1	stable	sw_only		erpe_2018_pw_24hr_WHONDRS-PP48-000093_A_NODE_17_length_36753_cov_6.317261__full-cat_1	0	0	0	0	21.2753	86.2533	262.274	453.057	546.428	2511.1	1709.41	3958.65	1955.18	607.076	286.259	655.584	706.444	453.057	566.321	339.793	7	8	15	unstable
erpe_2018_sw_21hr_WHONDRS-SW48-000092_B_k121_1208863__full-cat_2	7.96058	8.49673	8.59654	6.95408	8.071	8.32594	7.6924	8.04992	8.33366	7.70935	7.93031	7.66045	7.16646	6.67088	10.0937	7.96058	9.95072	5.97043	1	0	1	stable	sw_only
erpe_2018_sw_45hr_WHONDRS-SW48-000100_B_k121_1496456__full-cat_1	7.14624	8.77917	8.08178	7.47955	6.35897	7.31034	7.21814	7.76231	7.81035	8.42473	7.35085	10.8408	7.18639	9.3079	9.21134	7.76231	9.70288	5.82173	1	0	1	stable	sw_only		Vals. For Fig	counts		normalized vals
erpe_2018_sw_42hr_WHONDRS-SW48-000099_A_NODE_244_length_31194_cov_1.969035__full-cat_1	9.0242	9.57941	9.58031	9.43608	9.9257	9.69349	8.11975	7.19973	7.49637	7.44844	9.35965	11.6482	6.98705	10.4406	9.00266	9.35965	11.6996	7.01973	0	1	1	stable	sw_only		0	0		0
erpe_2018_sw_27hr_WHONDRS-SW48-000094_B_k121_337349__full-cat_1	9.76376	7.41404	9.4316	9.60378	9.23273	9.17061	9.85523	8.62513	8.64764	9.30003	9.34861	11.2642	6.01026	7.46781	11.4117	9.30003	11.625	6.97502	0	1	1	stable	sw_only		1	0		0
erpe_2018_sw_30hr_WHONDRS-SW48-000095_B_k121_354938__full-cat_2	9.62249	9.76771	10.4611	8.92179	9.41617	9.4421	10.9966	7.99619	10.2503	10.6298	9.60799	8.23153	9.6184	6.28585	7.29292	9.60799	12.01	7.20599	0	1	1	stable	both		2	0		0
erpe_2018_sw_39hr_WHONDRS-SW48-000098_B_k121_592778__full-cat_1	8.90787	9.01454	9.16278	6.887	9.49769	8.14495	8.39597	7.4905	9.40644	10.5036	8.57048	9.17678	7.80436	10.8749	18.7266	9.01454	11.2682	6.7609	1	0	1	stable	sw_only		3	0		0
erpe_2018_sw_42hr_WHONDRS-SW48-000099_F_scaffold_511__full-cat_1	9.89671	8.89685	10.77	9.52552	8.84549	9.91471	8.32301	8.50503	9.28215	8.41632	9.3155	9.86602	7.68476	10.5436	16.6983	9.3155	11.6444	6.98662	1	0	1	stable	both		4	0		0
erpe_2018_sw_24hr_WHONDRS-SW48-000093_A_NODE_1137_length_10232_cov_3.966155__full-cat_2	7.79439	10.8151	10.7414	10.923	9.94608	10.8398	11.7262	11.7351	12.2846	10.3605	9.26031	9.57063	9.51873	8.64081	6.33005	10.3605	12.9506	7.77036	0	1	1	stable	both		5	0		0
erpe_2018_sw_33hr_WHONDRS-SW48-000096_B_k121_129077__full-cat_2	9.6308	11.0858	11.4277	9.60378	8.73339	9.21083	10.6526	9.16875	9.23636	9.99017	8.43251	10.7128	9.13997	12.8448	11.613	9.6308	12.0385	7.2231	1	0	1	stable	sw_only		6	0		0
erpe_2018_sw_27hr_WHONDRS-SW48-000094_B_k121_111972__full-cat_1	8.34282	8.33197	9.33437	8.89943	10.9753	10.2465	11.3197	12.1966	12.7033	11.6482	10.5572	10.2894	10.1965	10.6958	18.4776	10.5572	13.1965	7.9179	1	0	1	stable	sw_only		7	0		0
erpe_2018_sw_15hr_WHONDRS-SW48-000090_B_k121_41371__full-cat_2	10.254	9.48527	11.605	8.5193	11.118	9.15049	10.9236	13.2869	12.193	19.8962	10.2206	8.69431	11.4524	9.54518	11.7924	10.9236	13.6545	8.19272	1	0	1	stable	both		8	0		0
erpe_2018_sw_24hr_WHONDRS-SW48-000093_F_scaffold_453__full-cat_1	12.8882	13.4983	11.1418	9.82739	11.1893	11.5538	11.0852	10.0189	11.2838	13.5924	10.2095	11.0771	8.20305	10.8256	12.2464	11.1418	13.9272	8.35632	0	1	1	stable	sw_only		9	0		0
erpe_2018_sw_30hr_WHONDRS-SW48-000095_B_k121_257813__full-cat_2	9.25687	9.03807	10.1008	8.82117	10.7613	11.0409	12.534	11.8995	13.4097	10.9665	10.5958	10.7916	10.7347	11.5644	19.4734	10.7916	13.4895	8.09368	1	0	1	stable	both		10	2		4.87805
erpe_2018_sw_45hr_WHONDRS-SW48-000100_A_NODE_64_length_42393_cov_3.290091__full-cat_1	12.4976	11.2387	14.8309	13.0137	10.9244	13.2029	12.0285	11.9121	10.1652	11.5556	10.2426	11.8648	10.5354	13.5432	16.9839	11.9121	14.8901	8.93408	1	0	1	stable	sw_only		11	5		12.1951
erpe_2018_sw_42hr_WHONDRS-SW48-000099_F_scaffold_172__full-cat_2	10.4119	16.0402	12.1999	13.405	14.1039	11.8956	11.4344	10.0474	14.5872	13.424	13.5593	11.4316	9.84765	9.92574	14.498	12.1999	15.2498	9.14991	1	0	1	stable	both		12	21		51.2195
erpe_2018_sw_18hr_WHONDRS-SW48-000091_A_NODE_537_length_22775_cov_2.120496__full-cat_2	10.6113	13.969	13.767	12.8796	14.5421	13.8263	15.5203	14.7566	16.1702	12.6245	11.5174	14.1787	11.1534	10.3555	8.34732	13.767	17.2088	10.3253	0	1	1	stable	both		13	8		19.5122
erpe_2018_sw_39hr_WHONDRS-SW48-000098_A_NODE_758_length_12161_cov_3.365298__full-cat_1	12.6887	12.9569	14.0931	13.3156	12.239	14.7313	12.2526	12.3672	14.5872	12.4309	13.449	14.612	10.1666	14.0626	22.8343	13.3156	16.6445	9.9867	1	0	1	stable	both		14	3		7.31707
erpe_2018_sw_45hr_WHONDRS-SW48-000100_A_NODE_1225_length_10317_cov_5.735525__full-cat_1	13.3535	15.6283	17.2732	13.8858	16.8859	15.8776	16.9691	16.9437	15.6207	13.0705	13.3883	13.6864	13.9542	11.8778	9.67264	13.9542	17.4427	10.4656	0	1	1	stable	both		15	2		4.87805
erpe_2018_sw_39hr_WHONDRS-SW48-000098_F_scaffold_416__full-cat_2	14.2509	11.6036	16.135	14.2436	14.8885	13.3235	16.031	18.1795	15.0385	26.9911	15.4688	12.3473	15.6287	11.9539	16.3139	15.0385	18.7982	11.2789	1	0	1	stable	both		16	0		0
erpe_2018_sw_42hr_WHONDRS-SW48-000099_A_NODE_356_length_25416_cov_4.294120__full-cat_1	13.8354	15.4283	15.5401	16.133	15.8261	16.2698	13.4461	13.2996	13.6452	14.535	15.1156	17.2311	11.8411	17.6711	25.9939	15.4283	19.2853	11.5712	1	0	1	stable	sw_only		17	0		0
erpe_2018_sw_3hr_WHONDRS-SW48-000086_A_NODE_176_length_21699_cov_3.449425__full-cat_1	17.8988	19.0882	17.1244	12.3429	17.6706	15.4855	14.1288	15.1991	14.8488	20.0308	14.1388	13.5879	14.3728	15.7818	17.0095	15.4855	19.3568	11.6141	1	0	1	stable	sw_only
erpe_2018_sw_3hr_WHONDRS-SW48-000086_B_k121_308773__full-cat_1	15.971	18.288	17.7078	17.8548	15.8159	18.3412	17.5111	14.0739	13.4424	14.4592	15.1763	17.6939	11.5919	16.2653	15.351	15.971	19.9638	11.9783	0	1	1	stable	sw_only		sum	41
erpe_2018_sw_12hr_WHONDRS-SW48-000089_A_NODE_1065_length_10628_cov_4.371012__full-cat_1	15.0985	19.6884	19.1663	17.8995	19.5966	19.3166	20.315	20.512	20.494	17.0515	15.4522	17.1917	17.5922	14.1476	11.3055	17.8995	22.3744	13.4246	0	1	1	stable	both
erpe_2018_sw_42hr_WHONDRS-SW48-000099_A_NODE_223_length_32868_cov_3.832015__full-cat_2	16.4696	15.7931	19.3322	15.8423	17.5075	18.301	21.1385	20.2907	20.7229	18.2297	20.8605	19.5548	20.5226	17.0219	28.9484	19.3322	24.1653	14.4992	1	0	1	stable	sw_only
erpe_2018_sw_45hr_WHONDRS-SW48-000100_A_NODE_1098_length_10974_cov_18.321195__full-cat_2	17.9985	17.2524	19.8927	15.5852	18.8018	20.3121	21.6284	17.9646	18.5054	16.2182	20.0879	18.9837	16.9045	19.7395	31.6356	18.8018	23.5022	14.1013	1	0	1	stable	both
erpe_2018_sw_15hr_WHONDRS-SW48-000090_B_k121_98905__full-cat_1	15.8796	15.0399	18.9604	14.4783	19.1279	16.8329	22.728	20.3255	22.9732	18.0193	18.929	23.2275	20.9213	19.4933	36.3035	19.1279	23.9098	14.3459	1	0	1	stable	both
erpe_2018_sw_15hr_WHONDRS-SW48-000090_F_scaffold_415__full-cat_1	18.1481	19.5354	20.1329	15.4398	17.1814	20.8149	21.5241	19.7566	18.3811	18.3055	20.9819	18.8163	19.5956	22.5691	35.1027	19.5956	24.4945	14.6967	1	0	1	stable	both
erpe_2018_sw_6hr_WHONDRS-SW48-000087_B_k121_1100527__full-cat_1	19.004	26.5023	19.1892	22.3604	21.38	21.0059	19.0382	16.8046	23.732	20.5442	22.5658	20.3031	16.3862	16.9951	22.7428	20.5442	25.6803	15.4082	1	0	1	stable	both
erpe_2018_sw_33hr_WHONDRS-SW48-000096_F_scaffold_257__full-cat_1	18.8544	18.5233	22.8326	19.2523	21.0335	17.8887	21.1906	25.6257	21.6387	35.4243	19.674	15.9904	20.8116	16.2698	21.2381	20.8116	26.0145	15.6087	1	0	1	stable	both
erpe_2018_sw_18hr_WHONDRS-SW48-000091_A_NODE_212_length_36357_cov_3.059288__full-cat_1	22.5605	21.0771	27.0193	24.7753	22.6538	24.1935	22.3788	21.4728	21.3444	22.9765	21.2579	23.001	16.8546	26.397	24.7637	22.6538	28.3173	16.9904	0	1	1	stable	sw_only
erpe_2018_sw_3hr_WHONDRS-SW48-000086_A_NODE_810_length_10181_cov_3.527750__full-cat_1	20.159	22.0656	20.2416	18.5703	25.3951	25.8929	27.1266	25.6889	32.3861	22.5305	21.9532	23.5229	29.1742	19.9052	28.8349	23.5229	29.4036	17.6422	1	0	1	stable	both
erpe_2018_sw_30hr_WHONDRS-SW48-000095_B_k121_93008__full-cat_1	18.198	19.9002	23.5075	17.6535	19.3011	22.6751	20.8831	26.0935	23.7777	24.6177	24.2435	23.2669	22.3466	28.743	66.0866	23.2669	29.0836	17.4502	1	0	1	stable	sw_only
erpe_2018_sw_18hr_WHONDRS-SW48-000091_B_k121_179161__full-cat_2	25.9841	25.1607	26.9793	19.9678	30.4497	28.9397	32.406	34.9967	30.9078	31.5275	23.1673	22.2527	33.0714	21.9199	28.4688	28.4688	35.586	21.3516	0	1	1	stable	sw_only
erpe_2018_sw_33hr_WHONDRS-SW48-000096_A_NODE_1009_length_10261_cov_5.425498__full-cat_2	25.2528	31.8333	31.9782	28.9455	33.782	32.4088	33.6412	33.4418	37.4361	28.4471	27.3284	27.9931	29.9516	24.1495	19.5906	29.9516	37.4395	22.4637	0	1	1	stable	both
erpe_2018_pw_24hr_WHONDRS-PP48-000093_B_k121_160221__full-cat_2	28.3024	37.1055	38.1782	33.8648	37.257	37.879	39.8743	39.8735	44.311	35.7188	30.176	35.0234	32.0248	28.2505	22.2302	35.7188	44.6486	26.7891	0	1	1	stable	both
erpe_2018_sw_0hr_WHONDRS-SW48-000085_A_NODE_46_length_52363_cov_2.041715__full-cat_1	31.4767	30.7624	41.5585	32.2213	37.8175	39.2466	43.5277	40.9259	43.4672	35.5589	41.688	40.0943	43.8958	35.396	55.8209	40.0943	50.1178	30.0707	1	0	1	stable	sw_only
erpe_2018_sw_27hr_WHONDRS-SW48-000094_F_scaffold_1116__full-cat_2	78.5588	81.1779	72.9019	70.2787	75.4414	78.6138	77.3618	71.8898	71.6734	73.9458	72.5152	66.9058	56.5442	71.9023	94.8263	72.9019	91.1273	54.6764	1	0	1	stable	both
erpe_2018_sw_39hr_WHONDRS-SW48-000098_A_NODE_17_length_70607_cov_4.756683__full-cat_1	121.453	150.611	149.727	143.185	170.877	152.019	148.188	124.26	146.251	144.315	129.942	131.133	140.239	127.293	100.274	143.185	178.981	107.389	0	1	1	stable	both
erpe_2018_pw_21hr_WHONDRS-PP48-000092_B_k121_270110__full-cat_1	186.193	191.647	173.801	162.716	174.861	183.774	178.64	164.627	166.261	170.557	154.031	161.204	129.933	170.721	220.011	170.721	213.401	128.041	1	0	1	stable	both
erpe_2018_sw_45hr_WHONDRS-SW48-000100_B_k121_398225__full-cat_1	2.01092	2.56549	2.32215	0	2.22156	2.99654	2.49638	2.53792	2.62307	2.46598	2.77589	3.04252	2.10309	3.07577	4.81802	2.53792	3.1724	1.90344	1	1	2	stable	sw_only
erpe_2018_sw_42hr_WHONDRS-SW48-000099_B_k121_870220__full-cat_1	3.1244	0	3.34024	3.91307	2.9451	3.80097	3.21559	2.52212	3.12022	3.2992	3.57057	3.59391	2.741	3.56377	4.58004	3.2992	4.12399	2.4744	1	1	2	stable	sw_only
erpe_2018_sw_45hr_WHONDRS-SW48-000100_B_k121_758279__full-cat_1	4.07169	4.02477	4.42696	0	4.33103	3.50937	3.54392	3.91592	4.09487	4.08191	3.38294	3.50529	3.42874	2.96384	4.99741	3.91592	4.8949	2.93694	1	1	2	stable	sw_only
erpe_2018_sw_42hr_WHONDRS-SW48-000099_B_k121_1240298__full-cat_2	3.1244	4.17775	4.72438	0	3.5973	3.01665	3.15826	3.87483	3.57811	3.82942	4.3763	4.75578	3.41877	4.46367	6.15066	3.82942	4.78678	2.87207	1	1	2	stable	sw_only
erpe_2018_sw_27hr_WHONDRS-SW48-000094_B_k121_124148__full-cat_1	5.25996	5.33105	5.13619	0	4.43294	4.22331	4.12242	4.27306	5.21998	5.40327	4.7902	7.28628	4.5351	5.81128	6.28978	5.13619	6.42024	3.85214	1	1	2	stable	sw_only
erpe_2018_sw_42hr_WHONDRS-SW48-000099_B_k121_22588__full-cat_1	13.3369	0	15.42	13.7964	17.5381	18.8339	17.4799	14.8577	18.9175	15.9068	17.1023	15.9314	19.7551	15.1684	25.1445	15.9314	19.9142	11.9485	1	1	2	stable	sw_only
erpe_2018_sw_42hr_WHONDRS-SW48-000099_B_k121_208311__full-cat_2	2.2519	2.75379	2.99706	2.58262	2.32347	3.22781	2.80387	2.17762	3.19871	2.69322	3.20082	5.04132	2.2526	2.95937	3.75263	2.80387	3.50484	2.1029	2	0	2	stable	sw_only
erpe_2018_sw_30hr_WHONDRS-SW48-000095_A_NODE_1680_length_10819_cov_3.356996__full-cat_2	2.3433	3.38928	3.86072	4.14785	3.21006	3.2077	3.08009	2.59797	3.13984	2.75214	3.16771	3.13113	2.69116	2.88773	2.73485	3.13113	3.91392	2.34835	1	1	2	stable	sw_only
erpe_2018_sw_21hr_WHONDRS-SW48-000092_B_k121_674248__full-cat_2	2.93328	4.26013	3.45463	2.67207	3.61768	2.98648	3.50744	3.19531	3.09405	3.62743	3.05182	2.97359	2.79083	1.87143	2.34677	3.05182	3.81477	2.28886	1	1	2	stable	both
erpe_2018_sw_45hr_WHONDRS-SW48-000100_F_scaffold_499__full-cat_1	2.78371	2.94208	3.73489	3.23107	2.90434	3.35853	3.25207	2.65486	2.96977	2.4744	3.6368	3.77114	2.27253	3.46975	4.61299	3.23107	4.03884	2.42331	1	1	2	stable	sw_only
erpe_2018_sw_21hr_WHONDRS-SW48-000092_B_k121_252916__full-cat_1	3.79748	3.42458	3.5919	2.482	3.9234	4.01214	3.14784	2.63274	2.39413	3.59377	3.36086	3.06221	2.66126	3.63093	3.62083	3.42458	4.28073	2.56844	0	2	2	stable	both
erpe_2018_sw_42hr_WHONDRS-SW48-000099_A_NODE_1241_length_12325_cov_1.804886__full-cat_1	3.53988	3.71879	3.63766	3.18635	4.20874	4.09258	3.12178	3.03413	3.39495	2.93729	3.26705	4.549	2.84067	4.24429	3.38286	3.39495	4.24369	2.54621	2	0	2	stable	sw_only
erpe_2018_sw_42hr_WHONDRS-SW48-000099_B_k121_1542833__full-cat_1	3.09947	2.90678	4.09522	2.77269	2.96548	3.9317	3.25207	2.90454	2.77353	3.1982	3.59817	3.87945	3.53838	3.76524	6.54972	3.25207	4.06509	2.43905	2	0	2	stable	both
erpe_2018_sw_3hr_WHONDRS-SW48-000086_B_k121_433492__full-cat_1	3.54819	5.10745	3.51183	3.25343	3.75016	3.48925	3.95043	3.97281	4.83405	3.77051	3.24497	2.96375	3.05995	2.98623	2.88129	3.51183	4.38978	2.63387	2	0	2	stable	sw_only
erpe_2018_sw_21hr_WHONDRS-SW48-000092_A_NODE_1744_length_11185_cov_2.635829__full-cat_1	2.94159	3.71879	3.2716	3.06337	3.87245	3.78086	4.56541	4.3742	5.42277	3.72843	3.27256	3.70222	3.14965	3.34887	2.42731	3.70222	4.62778	2.77667	1	1	2	stable	both
erpe_2018_sw_3hr_WHONDRS-SW48-000086_A_NODE_573_length_12247_cov_1.337706__full-cat_1	4.13817	3.70702	4.27253	4.13667	4.2495	5.13835	4.66443	3.50189	3.80051	2.90363	3.09045	3.92869	3.00014	2.73103	3.80023	3.80051	4.75064	2.85039	1	1	2	stable	sw_only
erpe_2018_sw_12hr_WHONDRS-SW48-000089_B_k121_287084__full-cat_1	3.46509	3.61288	3.91792	3.82362	5.26857	4.07247	4.35173	4.05182	4.38923	3.87151	3.47124	3.91884	3.54834	3.1474	2.56644	3.87151	4.83938	2.90363	1	1	2	stable	sw_only
erpe_2018_sw_21hr_WHONDRS-SW48-000092_B_k121_748964__full-cat_1	4.41239	4.90739	3.78065	3.47704	3.96417	3.94175	3.61167	3.12578	3.68931	5.04979	3.84651	3.77114	3.30913	3.33544	3.61351	3.77114	4.71393	2.82836	2	0	2	stable	both
erpe_2018_sw_45hr_WHONDRS-SW48-000100_B_k121_147617__full-cat_1	2.9499	2.8597	3.99227	3.23107	3.7094	4.15292	3.49702	2.9804	3.55849	2.63431	4.3487	4.06653	4.24605	4.42785	7.47232	3.7094	4.63675	2.78205	1	1	2	stable	both
erpe_2018_sw_42hr_WHONDRS-SW48-000099_B_k121_851006__full-cat_1	4.48717	4.15422	4.26681	3.60002	4.65713	4.97747	4.25792	3.32806	4.10796	4.76363	4.17211	3.45606	2.97024	3.83688	2.94353	4.15422	5.19277	3.11566	0	2	2	stable	sw_only
erpe_2018_sw_30hr_WHONDRS-SW48-000095_B_k121_456433__full-cat_1	4.2545	4.46019	4.24965	4.15903	4.10683	3.72053	3.85662	4.23829	4.02292	4.023	4.83435	6.14411	3.09982	4.57112	4.75212	4.23829	5.29787	3.17872	1	1	2	stable	sw_only
erpe_2018_sw_30hr_WHONDRS-SW48-000095_A_NODE_1505_length_11534_cov_2.713509__full-cat_2	4.35422	2.94208	4.56995	4.42735	4.43294	3.95181	5.34715	3.81162	3.38841	5.03296	4.90057	4.0173	4.06664	3.95328	6.28246	4.35422	5.44277	3.26566	1	1	2	stable	sw_only
erpe_2018_sw_27hr_WHONDRS-SW48-000094_A_NODE_1290_length_10532_cov_1.559827__full-cat_2	4.32098	3.40105	4.32973	4.48326	4.50427	3.59986	5.62337	3.96017	3.68277	4.7973	4.66327	3.62345	4.14638	4.33831	6.80966	4.32973	5.41216	3.2473	2	0	2	stable	sw_only
erpe_2018_sw_21hr_WHONDRS-SW48-000092_A_NODE_1386_length_13023_cov_2.719836__full-cat_1	3.56481	5.2369	5.2277	3.8348	5.17685	4.55514	5.09178	4.67129	6.89457	4.98246	3.98999	4.17484	3.93707	3.42946	3.37554	4.55514	5.69392	3.41635	1	1	2	stable	both
erpe_2018_sw_39hr_WHONDRS-SW48-000098_B_k121_122912__full-cat_1	2.78371	3.21275	4.04947	3.86835	4.80999	4.01214	5.08657	5.82489	4.82096	4.68789	4.38182	5.48441	5.39229	5.16658	4.68622	4.68789	5.85986	3.51592	0	2	2	stable	both
erpe_2018_sw_27hr_WHONDRS-SW48-000094_B_k121_661847__full-cat_1	5.18518	5.14276	5.14763	4.50562	5.03418	5.16852	4.82599	4.39316	6.08998	5.36961	4.98335	4.47023	5.33248	3.24142	2.99845	5.03418	6.29273	3.77564	0	2	2	stable	both
erpe_2018_sw_21hr_WHONDRS-SW48-000092_F_scaffold_799__full-cat_2	3.16595	3.87178	4.1181	4.52798	4.46351	4.3138	5.73803	6.39063	5.67788	5.74834	4.60808	5.52379	5.96042	5.24269	4.90222	4.90222	6.12778	3.67667	1	1	2	stable	both
erpe_2018_sw_18hr_WHONDRS-SW48-000091_B_k121_677273__full-cat_1	4.11324	6.1313	4.83877	4.89692	5.65581	5.11824	5.49308	4.90201	6.82261	5.23495	4.6743	4.68685	4.63477	4.24877	3.70138	4.89692	6.12115	3.67269	2	0	2	stable	both
erpe_2018_sw_21hr_WHONDRS-SW48-000092_A_NODE_1476_length_12458_cov_2.678372__full-cat_1	4.00522	4.44843	4.86737	4.02487	4.16798	4.45458	4.36736	4.80087	5.23307	3.98933	5.67318	5.44502	4.64474	6.70222	10.1156	4.64474	5.80593	3.48356	2	0	2	stable	sw_only
erpe_2018_sw_39hr_WHONDRS-SW48-000098_A_NODE_1024_length_10173_cov_1.403842__full-cat_2	3.65621	4.013	4.68434	4.65096	5.0138	4.52497	5.62858	6.61187	6.26006	5.80726	5.13787	5.61241	5.82088	5.84262	5.40745	5.40745	6.75932	4.05559	0	2	2	stable	both
erpe_2018_sw_12hr_WHONDRS-SW48-000089_B_k121_132325__full-cat_1	4.84448	5.27221	6.19431	5.32177	5.666	5.38974	5.46702	4.18457	5.0172	4.3849	5.12683	6.44935	3.88723	4.35622	7.22702	5.27221	6.59026	3.95416	1	1	2	stable	sw_only
erpe_2018_sw_6hr_WHONDRS-SW48-000087_A_NODE_1371_length_12310_cov_2.583600__full-cat_2	5.82501	4.36605	5.59376	5.00872	5.65581	5.31935	5.4566	5.50883	4.66397	4.68789	4.6136	6.46904	3.66795	4.59351	8.09837	5.31935	6.64919	3.98951	1	1	2	stable	sw_only
erpe_2018_sw_30hr_WHONDRS-SW48-000095_B_k121_334796__full-cat_2	4.65336	5.89593	5.72531	4.95282	6.05325	5.18863	6.27483	5.47091	7.15622	5.73151	5.14339	5.19886	4.82415	4.08312	3.82219	5.19886	6.49858	3.89915	1	1	2	stable	both
erpe_2018_sw_30hr_WHONDRS-SW48-000095_B_k121_16556__full-cat_2	5.73361	7.3199	5.68527	4.80748	6.47107	5.62102	4.48723	4.41529	5.80216	6.01767	6.29127	4.79516	3.97694	4.78155	4.26885	5.62102	7.02627	4.21576	1	1	2	stable	sw_only
erpe_2018_sw_30hr_WHONDRS-SW48-000095_B_k121_917557__full-cat_2	5.95797	3.23629	5.73103	5.47829	6.49145	4.47469	6.16017	4.32679	4.3042	6.12708	5.40277	5.48441	4.88396	5.42177	8.34	5.47829	6.84787	4.10872	1	1	2	stable	sw_only
erpe_2018_sw_9hr_WHONDRS-SW48-000088_B_k121_223816__full-cat_1	5.12701	5.73117	5.45649	6.08202	5.8902	6.5964	5.73282	5.9766	7.31321	5.65576	5.12132	4.68685	4.18625	4.77259	4.33109	5.65576	7.06971	4.24182	1	1	2	stable	sw_only
erpe_2018_sw_39hr_WHONDRS-SW48-000098_B_k121_47443__full-cat_1	5.4677	4.62495	4.6729	4.59506	5.40105	5.86235	7.09827	6.93424	6.03111	5.3107	5.33654	5.1004	6.70796	4.56217	6.00055	5.40105	6.75131	4.05079	2	0	2	stable	sw_only
erpe_2018_sw_24hr_WHONDRS-SW48-000093_B_k121_341408__full-cat_2	5.06884	6.24898	6.01701	5.67954	7.29651	6.76734	6.76472	6.55182	8.05892	5.85776	5.07717	6.17365	5.0534	4.7905	3.58788	6.01701	7.52126	4.51275	1	1	2	stable	both
erpe_2018_sw_27hr_WHONDRS-SW48-000094_A_NODE_1303_length_10467_cov_1.776402__full-cat_2	6.35683	4.34251	6.32586	5.88078	6.80736	5.22885	7.09827	5.07584	4.42848	6.64047	6.46235	5.13978	5.62153	5.46207	8.6219	5.88078	7.35097	4.41058	1	1	2	stable	sw_only
erpe_2018_sw_15hr_WHONDRS-SW48-000090_B_k121_549732__full-cat_2	5.19349	5.88416	7.02937	6.19382	5.99211	6.9584	6.22271	5.02843	5.3966	4.70472	5.88289	8.0543	4.85405	5.77099	7.58581	5.88416	7.3552	4.41312	2	0	2	stable	sw_only
erpe_2018_sw_15hr_WHONDRS-SW48-000090_B_k121_387918__full-cat_1	5.99952	6.84916	6.01701	5.7019	6.38954	6.70701	6.83248	6.43488	8.1505	6.40482	5.02198	5.11025	5.86075	5.22926	4.06383	6.01701	7.52126	4.51275	1	1	2	stable	sw_only
erpe_2018_sw_30hr_WHONDRS-SW48-000095_B_k121_398568__full-cat_2	4.71153	4.57788	4.9646	4.43853	6.22649	6.0534	6.3947	6.90896	7.09081	6.64047	5.96015	5.76995	5.81091	6.07095	9.68729	6.0534	7.56675	4.54005	1	1	2	stable	sw_only
erpe_2018_sw_6hr_WHONDRS-SW48-000087_B_k121_820263__full-cat_1	6.98005	6.02538	6.67476	5.646	7.49013	6.28468	6.75951	6.44752	6.96652	6.59839	5.44692	5.09055	6.84751	4.15475	4.00891	6.44752	8.0594	4.83564	0	2	2	stable	both
erpe_2018_sw_18hr_WHONDRS-SW48-000091_B_k121_54285__full-cat_1	4.9442	4.29544	4.62715	5.15407	5.37048	5.11824	5.29504	5.85333	6.6787	5.34436	6.32438	6.19334	6.54849	6.72909	14.8678	5.37048	6.71309	4.02786	2	0	2	stable	sw_only
erpe_2018_sw_45hr_WHONDRS-SW48-000100_A_NODE_456_length_17289_cov_3.674863__full-cat_1	5.59235	6.96685	8.01314	6.21618	6.1042	5.88246	5.2794	6.07457	5.67134	6.7583	5.93808	7.22721	5.41222	7.59764	10.3939	6.1042	7.63025	4.57815	2	0	2	stable	sw_only
erpe_2018_sw_0hr_WHONDRS-SW48-000085_B_k121_670807__full-cat_1	8.20155	7.62587	8.12753	6.37271	7.62261	7.36062	6.88459	5.29076	5.80216	6.20282	6.62791	6.62658	4.51517	5.45759	8.71709	6.62791	8.28489	4.97093	1	1	2	stable	sw_only
erpe_2018_sw_15hr_WHONDRS-SW48-000090_B_k121_587901__full-cat_1	6.54795	7.68471	6.65188	6.51805	6.35897	7.36062	5.92565	6.82362	6.44975	5.79884	6.85969	7.98537	4.55504	7.0783	10.1889	6.65188	8.31485	4.98891	1	1	2	stable	sw_only
erpe_2018_sw_0hr_WHONDRS-SW48-000085_B_k121_627930__full-cat_2	6.83878	4.73087	6.90354	7.03234	6.3284	6.39529	7.79142	5.94183	5.24615	7.83559	6.79899	6.7152	6.45878	7.32454	11.4373	6.79899	8.49873	5.09924	1	1	2	stable	sw_only
erpe_2018_sw_30hr_WHONDRS-SW48-000095_B_k121_147340__full-cat_1	7.74453	7.72002	8.57938	6.79755	7.89776	7.56173	8.09891	7.56635	8.54952	8.59306	7.03629	6.89243	8.9207	5.32328	4.22858	7.72002	9.65002	5.79001	0	2	2	stable	both
erpe_2018_sw_3hr_WHONDRS-SW48-000086_B_k121_165943__full-cat_2	6.88033	7.62587	7.12089	6.30563	6.83793	6.27462	8.56274	8.85902	7.62719	8.28165	6.01534	5.98657	9.06024	6.2769	9.91061	7.12089	8.90111	5.34066	2	0	2	stable	sw_only
erpe_2018_sw_0hr_WHONDRS-SW48-000085_B_k121_165241__full-cat_2	7.60326	4.31897	7.40115	8.13918	7.93852	5.61096	7.98946	6.57078	6.10306	8.33215	7.84201	7.12874	7.3658	7.19918	12.261	7.40115	9.25143	5.55086	1	1	2	stable	sw_only
erpe_2018_sw_27hr_WHONDRS-SW48-000094_B_k121_578341__full-cat_1	7.32074	7.56703	8.38491	7.26712	7.24556	8.2455	8.6774	7.4905	10.6166	7.61677	7.38397	7.16813	6.63819	6.11125	5.1585	7.38397	9.22996	5.53797	1	1	2	stable	sw_only
erpe_2018_sw_33hr_WHONDRS-SW48-000096_B_k121_554414__full-cat_2	8.20986	7.3552	9.4316	7.24476	8.9372	7.84328	8.6774	8.11313	8.54298	8.64356	6.63895	6.49858	7.64489	4.91586	4.79605	7.84328	9.8041	5.88246	0	2	2	stable	both
erpe_2018_sw_18hr_WHONDRS-SW48-000091_A_NODE_1811_length_11323_cov_5.712308__full-cat_1	7.47862	8.82624	8.51647	6.76401	6.20611	7.16956	7.14517	8.06256	7.20201	6.99396	7.29567	8.77308	5.42219	8.00058	11.0089	7.29567	9.11958	5.47175	1	1	2	stable	sw_only
erpe_2018_sw_6hr_WHONDRS-SW48-000087_A_NODE_1188_length_13479_cov_2.327217__full-cat_1	7.83593	9.2146	8.13897	7.09942	7.55128	9.11027	7.58816	7.89189	7.02539	6.64889	7.88065	8.76323	5.1431	9.77799	10.7637	7.88065	9.85081	5.91048	1	1	2	stable	sw_only
erpe_2018_sw_15hr_WHONDRS-SW48-000090_B_k121_350370__full-cat_1	6.88033	7.90831	7.63565	6.75283	7.00098	7.72261	9.37055	9.75977	8.01313	9.24953	7.05836	7.20751	9.45893	6.54105	11.1005	7.72261	9.65327	5.79196	2	0	2	stable	sw_only
erpe_2018_sw_30hr_WHONDRS-SW48-000095_F_scaffold_358__full-cat_1	5.84163	6.67264	7.81296	7.3901	8.3971	8.01422	9.13081	10.256	9.30178	8.28165	8.15658	7.97553	8.94063	7.9379	7.72127	8.01422	10.0178	6.01067	1	1	2	stable	both
erpe_2018_sw_15hr_WHONDRS-SW48-000090_A_NODE_443_length_16232_cov_2.097982__full-cat_2	9.1073	9.13222	9.86629	8.68701	9.07987	8.11478	8.88065	7.69593	9.55035	8.71089	8.14002	7.5226	8.75125	5.57847	4.70452	8.71089	10.8886	6.53317	0	2	2	stable	both
erpe_2018_sw_39hr_WHONDRS-SW48-000098_B_k121_355514__full-cat_2	9.15716	12.6627	7.58417	6.41743	9.36521	7.76284	6.69176	6.95953	8.51682	10.2679	7.56056	7.35521	6.48868	8.39457	8.54868	7.76284	9.70355	5.82213	2	0	2	stable	both
erpe_2018_sw_3hr_WHONDRS-SW48-000086_B_k121_293932__full-cat_1	7.66143	9.2499	9.54599	8.13918	7.53089	9.18066	8.53669	6.89315	7.93464	6.8593	8.27799	10.8113	6.28934	7.61555	10.6575	8.13918	10.174	6.10438	2	0	2	stable	sw_only
erpe_2018_sw_30hr_WHONDRS-SW48-000095_B_k121_847402__full-cat_2	7.51186	7.10807	7.54414	6.84228	8.95759	9.19072	9.63113	10.4804	10.4988	9.22428	7.42812	6.38042	9.5885	6.51418	8.29241	8.29241	10.3655	6.2193	2	0	2	stable	sw_only
erpe_2018_sw_39hr_WHONDRS-SW48-000098_A_NODE_873_length_11142_cov_1.929914__full-cat_2	8.96604	9.32051	10.3525	8.11682	9.24292	8.13489	9.6155	8.71363	8.90275	8.72772	8.15658	8.13307	9.43899	5.53818	4.78873	8.72772	10.9096	6.54579	0	2	2	stable	both
erpe_2018_sw_21hr_WHONDRS-SW48-000092_A_NODE_1724_length_11289_cov_4.870633__full-cat_2	9.18208	8.66149	10.3582	8.128	9.95627	9.20077	9.25589	8.60617	8.75885	9.86392	8.8133	7.22721	8.88083	5.95007	5.55024	8.8133	11.0166	6.60997	0	2	2	stable	both
erpe_2018_sw_30hr_WHONDRS-SW48-000095_B_k121_75793__full-cat_1	6.09923	7.00215	8.19045	6.76401	7.88757	7.55167	9.29759	11.1978	10.4203	9.14012	8.76915	9.65925	9.45893	9.22731	9.14544	9.14012	11.4251	6.85509	0	2	2	stable	both
erpe_2018_sw_0hr_WHONDRS-SW48-000085_A_NODE_967_length_12292_cov_2.175421__full-cat_2	10.5199	10.2267	11.136	8.63111	9.7015	10.5281	8.15102	6.95953	7.88885	8.3574	7.35637	8.54662	6.2096	6.73356	9.92892	8.54662	10.6833	6.40996	1	1	2	stable	sw_only
erpe_2018_pw_0hr_WHONDRS-PP48-000085_B_k121_2041611__full-cat_2	9.14054	10.0972	10.5298	9.19012	11.1078	9.74377	9.45394	8.89062	9.58959	9.46836	8.37181	7.69983	8.97053	6.01723	5.41111	9.19012	11.4876	6.89259	0	2	2	stable	both
erpe_2018_sw_45hr_WHONDRS-SW48-000100_B_k121_223169__full-cat_2	9.17378	8.42612	11.136	8.49694	10.3129	9.81416	10.0741	9.27305	11.081	10.3268	8.37181	9.05862	9.53867	6.15154	6.4106	9.27305	11.5913	6.95479	0	2	2	stable	both
erpe_2018_sw_6hr_WHONDRS-SW48-000087_B_k121_306103__full-cat_1	8.72506	8.59088	8.69377	6.90936	10.1907	8.71811	10.9549	11.615	9.88395	8.39948	8.79122	8.23153	9.95729	7.81254	10.2621	8.72506	10.9063	6.54379	2	0	2	stable	sw_only
erpe_2018_sw_12hr_WHONDRS-SW48-000089_B_k121_240690__full-cat_1	8.20986	8.53203	8.73381	7.24476	9.20216	8.12483	11.2832	10.2749	9.07283	10.0322	8.06276	8.49738	10.5254	7.83045	12.2208	8.73381	10.9173	6.55036	2	0	2	stable	sw_only
erpe_2018_sw_9hr_WHONDRS-SW48-000088_B_k121_241008__full-cat_1	8.29296	10.3091	9.71758	10.2075	9.7015	10.337	10.1992	9.90516	13.4817	8.62672	8.52633	7.56198	9.0702	7.6066	6.30076	9.7015	12.1269	7.27613	1	1	2	stable	sw_only
erpe_2018_sw_42hr_WHONDRS-SW48-000099_A_NODE_464_length_21946_cov_3.288922__full-cat_2	6.84709	8.34374	8.24764	7.28948	9.60979	9.76388	11.6272	10.5404	11.6894	9.38419	9.66317	9.73802	10.7148	9.28999	14.1245	9.66317	12.079	7.24738	1	1	2	stable	sw_only
erpe_2018_sw_45hr_WHONDRS-SW48-000100_F_scaffold_439__full-cat_2	7.49524	8.7674	10.1637	9.24602	9.57922	10.1259	12.0754	12.7718	12.3631	10.0322	9.25479	9.6494	11.4823	9.66159	9.31019	9.66159	12.077	7.24619	2	0	2	stable	both
erpe_2018_sw_6hr_WHONDRS-SW48-000087_F_scaffold_347__full-cat_2	9.33166	11.0151	10.6727	10.1628	10.4964	10.9102	11.0122	10.2307	14.718	12.0522	9.23824	8.89124	9.21971	7.72748	7.45767	10.2307	12.7884	7.67302	1	1	2	stable	both
erpe_2018_sw_30hr_WHONDRS-SW48-000095_A_NODE_1524_length_11440_cov_3.530275__full-cat_2	10.1792	11.533	12.5087	11.1802	11.811	10.9906	11.6011	9.84195	10.2568	11.362	9.76251	8.586	11.1733	6.63507	6.73644	10.9906	13.7383	8.24299	0	2	2	stable	both
erpe_2018_sw_39hr_WHONDRS-SW48-000098_B_k121_406138__full-cat_2	10.6944	7.89654	10.7299	10.9119	10.4352	9.12033	11.919	8.82109	7.37208	10.5709	9.98877	9.02909	10.4158	9.90335	16.5445	10.4158	13.0197	7.81184	1	1	2	stable	sw_only
erpe_2018_sw_27hr_WHONDRS-SW48-000094_B_k121_188451__full-cat_2	9.99642	10.9916	10.627	10.8895	10.7715	11.8152	11.6324	10.7869	14.6591	11.5219	9.92255	10.0039	9.24961	8.24235	7.98487	10.7715	13.4644	8.07864	1	1	2	stable	sw_only
erpe_2018_sw_39hr_WHONDRS-SW48-000098_B_k121_424305__full-cat_2	10.5698	12.0272	12.2685	10.8448	12.3103	11.2923	13.1803	10.3571	11.48	11.867	9.97222	11.0279	11.3826	7.73196	6.93047	11.2923	14.1154	8.46923	0	2	2	stable	both
erpe_2018_sw_12hr_WHONDRS-SW48-000089_B_k121_475004__full-cat_2	9.93826	6.14306	8.06462	11.5715	10.7206	11.5839	11.3666	11.4823	9.78583	10.4615	14.3099	13.3516	13.386	13.3686	11.8034	11.4823	14.3528	8.6117	0	2	2	stable	both
erpe_2018_sw_21hr_WHONDRS-SW48-000092_F_scaffold_345__full-cat_1	12.481	12.1684	14.1217	10.6547	12.8708	11.6644	12.5444	9.33626	9.49802	7.44844	10.8111	13.8242	9.31939	7.73643	13.4253	11.6644	14.5805	8.74827	0	2	2	stable	sw_only
erpe_2018_sw_21hr_WHONDRS-SW48-000092_A_NODE_364_length_28963_cov_3.100049__full-cat_2	9.1987	11.8978	12.2571	10.1181	13.4517	12.7906	12.7373	12.7496	16.2945	11.6987	10.5682	12.0027	10.4457	9.59891	7.06227	11.8978	14.8722	8.92333	1	1	2	stable	both
erpe_2018_pw_18hr_WHONDRS-PP48-000091_B_k121_926198__full-cat_1	10.0214	10.7092	11.7423	9.03359	9.36521	10.4376	8.09369	10.7016	9.72042	30.9636	11.9589	10.0826	8.77119	11.0674	19.338	10.4376	13.047	7.8282	2	0	2	stable	both
erpe_2018_sw_33hr_WHONDRS-SW48-000096_A_NODE_774_length_12021_cov_2.562132__full-cat_2	10.0712	12.3332	12.3772	11.7504	14.2262	12.6699	14.332	14.0802	16.6281	12.5151	10.9269	11.9239	11.881	10.0242	7.67002	12.3332	15.4165	9.2499	1	1	2	stable	both
erpe_2018_sw_30hr_WHONDRS-SW48-000095_F_scaffold_1614__full-cat_2	11.0684	10.6268	12.6288	11.0348	12.4836	11.2621	12.1692	15.3445	13.1481	22.1686	11.843	10.063	11.6418	10.4093	13.7145	11.843	14.8038	8.88228	2	0	2	stable	sw_only
erpe_2018_sw_6hr_WHONDRS-SW48-000087_F_scaffold_308__full-cat_1	15.1401	17.8643	15.7346	13.8075	13.8899	13.7056	10.3868	12.0354	13.6191	12.818	12.2845	13.647	7.57512	10.6689	10.749	13.6191	17.0238	10.2143	1	1	2	stable	sw_only
erpe_2018_sw_6hr_WHONDRS-SW48-000087_B_k121_605278__full-cat_2	9.38982	11.2741	13.5211	12.164	12.5345	12.7302	15.5359	16.2831	13.7303	13.18	11.9148	12.1405	14.303	13.6149	12.3599	12.7302	15.9128	9.54769	1	1	2	stable	both
erpe_2018_sw_21hr_WHONDRS-SW48-000092_F_scaffold_118__full-cat_1	13.1374	15.0164	14.3676	14.1988	16.0095	15.5558	15.932	14.823	18.4073	15.486	12.6984	12.2685	13.1867	11.1301	9.50789	14.3676	17.9595	10.7757	1	1	2	stable	sw_only
erpe_2018_sw_21hr_WHONDRS-SW48-000092_A_NODE_442_length_26064_cov_3.342060__full-cat_1	16.2452	8.5438	14.951	14.2883	16.2031	12.5392	16.4115	11.8837	11.0679	15.1999	14.9335	13.2925	13.3362	13.3239	21.2088	14.2883	17.8604	10.7162	1	1	2	stable	sw_only
erpe_2018_sw_42hr_WHONDRS-SW48-000099_A_NODE_475_length_21678_cov_2.999397__full-cat_1	16.1954	16.8405	15.7918	12.2423	18.3941	15.1737	11.45	13.0752	14.0377	16.6811	14.2768	13.135	9.5885	12.4463	14.8165	14.2768	17.846	10.7076	1	1	2	stable	sw_only
erpe_2018_sw_27hr_WHONDRS-SW48-000094_B_k121_44236__full-cat_2	14.118	12.9452	13.7442	10.5541	14.2669	15.5056	15.635	16.713	18.3157	16.9168	12.9578	11.9042	17.2533	11.7658	14.1319	14.1319	17.6648	10.5989	1	1	2	stable	sw_only
erpe_2018_sw_0hr_WHONDRS-SW48-000085_B_k121_150770__full-cat_1	13.4948	15.393	15.3685	13.5168	13.9918	15.2743	13.3523	11.95	13.5275	13.1884	14.2933	15.6655	10.0071	16.6906	23.6837	13.9918	17.4897	10.4938	1	1	2	stable	sw_only
erpe_2018_sw_9hr_WHONDRS-SW48-000088_A_NODE_293_length_17321_cov_2.823718__full-cat_1	14.2011	19.0411	16.5296	15.5405	13.3803	15.4553	14.4259	15.7458	14.5414	13.3819	14.6024	17.1622	11.273	15.9161	21.1612	15.4553	19.3191	11.5915	1	1	2	stable	sw_only
erpe_2018_sw_24hr_WHONDRS-SW48-000093_B_k121_271823__full-cat_1	13.8936	16.864	15.992	15.7529	16.9674	17.6977	18.074	15.8691	22.4956	16.6896	14.4147	14.1393	14.3329	13.1045	11.0346	15.8691	19.8364	11.9018	1	1	2	stable	sw_only
erpe_2018_sw_45hr_WHONDRS-SW48-000100_A_NODE_281_length_22789_cov_8.942547__full-cat_1	17.7825	20.2062	16.501	13.3268	17.8133	15.3346	13.2584	14.0202	15.9739	23.7424	14.7072	14.74	13.5455	14.9267	15.3547	15.3346	19.1683	11.501	2	0	2	stable	sw_only
erpe_2018_sw_21hr_WHONDRS-SW48-000092_A_NODE_160_length_44954_cov_3.243893__full-cat_1	13.8853	16.7228	17.9995	15.9877	17.5075	17.7781	17.7144	19.096	21.9396	16.4876	14.5417	17.1917	14.8213	12.7821	10.7783	16.7228	20.9035	12.5421	1	1	2	stable	both
erpe_2018_sw_21hr_WHONDRS-SW48-000092_A_NODE_972_length_16291_cov_15.542502__full-cat_1	18.439	21.1594	16.7698	12.6336	17.8235	16.0988	13.9724	15.1232	15.5226	20.4853	14.2326	16.1381	14.7615	15.155	17.1193	16.0988	20.1235	12.0741	2	0	2	stable	sw_only
erpe_2018_sw_39hr_WHONDRS-SW48-000098_A_NODE_297_length_19137_cov_2.141241__full-cat_2	17.8157	17.829	18.7831	18.1678	20.4526	17.2552	18.319	16.4001	19.3558	18.4906	16.3573	16.1283	17.8813	11.5285	10.6209	17.829	22.2863	13.3718	0	2	2	stable	both
erpe_2018_pw_18hr_WHONDRS-PP48-000091_B_k121_56538__full-cat_2	15.8464	14.8281	18.2684	14.0982	16.9573	13.585	17.5164	21.3748	17.4392	28.5818	14.9776	13.8341	16.735	14.2685	18.009	16.735	20.9188	12.5513	2	0	2	stable	both
erpe_2018_sw_0hr_WHONDRS-SW48-000085_B_k121_140417__full-cat_2	16.4114	19.8767	18.7145	18.3131	17.9254	18.482	20.0805	18.4481	24.4123	18.2129	15.822	16.3351	15.8778	13.7626	11.4117	18.2129	22.7661	13.6597	1	1	2	stable	both
erpe_2018_sw_30hr_WHONDRS-SW48-000095_F_scaffold_397__full-cat_2	17.9238	19.7002	19.5381	18.0672	20.0552	18.6429	20.0857	16.6782	19.2773	19.5679	18.6034	17.7431	18.9079	13.0821	10.9577	18.6429	23.3036	13.9822	0	2	2	stable	both
erpe_2018_sw_30hr_WHONDRS-SW48-000095_B_k121_243614__full-cat_1	11.8162	11.0622	20.9394	17.6088	16.7636	16.31	21.6231	22.816	20.4351	20.2412	17.3451	15.2224	24.0809	24.1271	22.2888	20.2412	25.3016	15.1809	0	2	2	stable	both
erpe_2018_pw_21hr_WHONDRS-PP48-000092_B_k121_254515__full-cat_1	16.9599	16.3697	20.9108	18.5927	17.1305	18.9747	15.4525	19.1908	19.1792	20.0813	21.5283	20.0471	13.6751	21.6647	34.429	19.1792	23.974	14.3844	1	1	2	stable	both
erpe_2018_sw_30hr_WHONDRS-SW48-000095_A_NODE_330_length_26531_cov_7.242085__full-cat_1	25.311	28.5853	22.5352	19.0734	24.6308	22.102	20.1222	19.7977	21.3313	29.415	19.4588	20.0176	19.0076	20.5633	23.3725	21.3313	26.6641	15.9985	2	0	2	stable	sw_only
erpe_2018_sw_3hr_WHONDRS-SW48-000086_B_k121_572675__full-cat_1	21.7794	19.4883	25.1547	20.2809	23.0207	21.2975	23.6401	28.8684	23.8824	37.9408	21.8539	17.3	22.7752	18.0785	22.6915	22.6915	28.3644	17.0187	2	0	2	stable	both
erpe_2018_sw_9hr_WHONDRS-SW48-000088_B_k121_392922__full-cat_2	25.5436	29.4326	26.5846	27.3691	29.0128	27.9341	30.3214	25.6605	32.3731	28.8595	28.3107	27.363	25.7056	19.6097	16.874	27.3691	34.2114	20.5268	0	2	2	stable	both
erpe_2018_sw_30hr_WHONDRS-SW48-000095_A_NODE_1645_length_10981_cov_11.546527__full-cat_2	25.7929	20.8417	29.5245	24.8312	30.2051	24.7968	30.2015	35.4961	30.0901	47.3334	28.9343	21.6422	26.7422	20.0977	25.6021	26.7422	33.4277	20.0566	2	0	2	stable	both
erpe_2018_sw_12hr_WHONDRS-SW48-000089_B_k121_14504__full-cat_1	29.0503	31.9275	30.3253	31.2151	35.4737	33.9473	34.7148	31.7035	41.7926	31.3929	27.5767	27.619	27.4797	24.5748	21.4358	31.2151	39.0189	23.4113	1	1	2	stable	sw_only
erpe_2018_sw_42hr_WHONDRS-SW48-000099_B_k121_265921__full-cat_1	25.4522	30.2211	36.1764	27.4474	31.2242	37.879	32.8751	26.596	34.656	25.4257	30.6782	58.0934	27.5296	32.168	51.4312	31.2242	39.0302	23.4181	2	0	2	stable	both
erpe_2018_sw_24hr_WHONDRS-SW48-000093_A_NODE_93_length_38248_cov_3.989166__full-cat_2	37.2851	35.3167	40.1629	33.9654	39.8251	36.602	41.5004	37.2502	43.6111	39.9691	35.9596	32.1089	40.1581	24.9912	25.9682	37.2502	46.5628	27.9377	0	2	2	stable	both
erpe_2018_sw_27hr_WHONDRS-SW48-000094_A_NODE_97_length_39088_cov_4.387618__full-cat_1	33.9529	38.1058	36.7884	32.1878	27.8511	37.5472	34.0686	51.7002	31.5946	49.53	36.975	43.3632	28.008	35.8079	40.0342	36.7884	45.9855	27.5913	2	0	2	stable	both
erpe_2018_sw_39hr_WHONDRS-SW48-000098_F_scaffold_135__full-cat_2	34.9335	30.9507	41.3984	33.0375	38.0111	34.4702	40.5988	47.4651	40.3469	64.7888	36.7874	28.8202	34.4369	28.9131	36.849	36.7874	45.9842	27.5905	2	0	2	stable	both
erpe_2018_sw_21hr_WHONDRS-SW48-000092_F_scaffold_320__full-cat_1	37.3682	35.352	40.4489	35.7654	47.3764	38.0097	48.0045	50.594	49.2693	49.6731	41.2741	57.7783	53.3647	41.3281	82.6824	47.3764	59.2204	35.5323	1	1	2	stable	sw_only
erpe_2018_sw_24hr_WHONDRS-SW48-000093_A_NODE_65_length_44824_cov_5.638768__full-cat_1	56.796	60.6539	51.9453	39.5779	55.3149	49.8149	43.2359	46.125	49.4525	64.9235	44.3535	44.8402	43.7164	44.9635	47.2356	47.2356	59.0445	35.4267	2	0	2	stable	sw_only
erpe_2018_sw_15hr_WHONDRS-SW48-000090_F_scaffold_115__full-cat_2	47.0571	41.3774	54.0387	43.245	47.6209	45.5514	50.7875	61.8298	53.6847	78.9282	46.8148	38.1841	49.0389	39.0896	51.0541	47.6209	59.5262	35.7157	2	0	2	stable	both
erpe_2018_sw_30hr_WHONDRS-SW48-000095_A_NODE_792_length_17064_cov_18.778768__full-cat_2	55.3418	71.0336	71.0544	64.901	74.4937	71.1727	77.195	78.7356	87.1698	68.0627	61.8918	65.7144	62.4648	55.3057	42.3444	68.0627	85.0784	51.0471	1	1	2	stable	both
erpe_2018_sw_21hr_WHONDRS-SW48-000092_A_NODE_101_length_53216_cov_17.345985__full-cat_1	155.348	188.081	148.904	99.6602	151.494	154.684	138.286	119.943	164.855	179.326	140.919	144.652	167.819	147.315	212.447	151.494	189.368	113.621	1	1	2	stable	both
erpe_2018_sw_21hr_WHONDRS-SW48-000092_B_k121_344827__full-cat_2	2.26852	0	1.93894	0	2.27252	2.40326	2.36609	2.38937	2.48571	2.36498	2.09157	0	2.72106	1.80875	2.35043	2.27252	2.84065	1.70439	0	3	3	stable	sw_only
erpe_2018_sw_42hr_WHONDRS-SW48-000099_B_k121_1363957__full-cat_1	3.21581	3.14214	2.56809	0	2.71071	3.19765	2.25143	1.98482	2.55766	2.7353	2.3951	2.69789	0	2.70865	3.2291	2.69789	3.37237	2.02342	0	3	3	stable	sw_only
erpe_2018_sw_0hr_WHONDRS-SW48-000085_A_NODE_741_length_14326_cov_1.525107__full-cat_1	3.14102	0	3.07142	3.19753	2.93491	2.86581	3.11136	2.8761	2.60999	2.69322	2.83659	3.07206	0	3.62645	4.66425	2.93491	3.66864	2.20118	1	2	3	stable	sw_only
erpe_2018_sw_45hr_WHONDRS-SW48-000100_B_k121_1724598__full-cat_1	3.51495	0	3.20869	0	3.16929	3.71048	3.27292	3.29961	3.07443	3.41702	3.75821	3.90899	2.84067	3.04443	4.58737	3.27292	4.09115	2.45469	1	2	3	stable	sw_only
erpe_2018_sw_45hr_WHONDRS-SW48-000100_B_k121_108100__full-cat_1	3.382	0	3.90648	3.42114	2.99605	3.32837	3.49181	3.1163	3.22488	2.70164	3.7858	4.10592	0	3.96671	6.38863	3.382	4.2275	2.5365	1	2	3	stable	sw_only
erpe_2018_sw_45hr_WHONDRS-SW48-000100_B_k121_1711099__full-cat_1	4.97744	0	4.56423	5.10935	4.95266	4.86686	4.36736	4.88937	3.87901	4.22499	3.18427	0	3.26926	2.22064	3.79291	4.22499	5.28124	3.16874	0	3	3	stable	sw_only
erpe_2018_sw_6hr_WHONDRS-SW48-000087_B_k121_563126__full-cat_1	3.731	4.56611	4.62143	4.44972	4.5858	4.25347	4.40385	3.46396	3.39495	0	3.66991	5.80934	0	4.58455	3.91372	4.25347	5.31684	3.1901	1	2	3	stable	sw_only
erpe_2018_sw_6hr_WHONDRS-SW48-000087_B_k121_933397__full-cat_1	5.2018	0	5.11331	5.13171	3.94378	4.92719	5.02924	4.93678	4.4939	4.16608	3.48227	0	3.46861	2.16692	3.40849	4.16608	5.2076	3.12456	0	3	3	stable	sw_only
erpe_2018_sw_18hr_WHONDRS-SW48-000091_B_k121_102415__full-cat_2	4.37915	0	6.1028	0	4.51446	5.18863	4.77908	4.38684	3.99675	3.64426	4.97783	4.68685	3.77759	4.72334	5.42576	4.51446	5.64308	3.38585	1	2	3	stable	both
erpe_2018_sw_0hr_WHONDRS-SW48-000085_B_k121_353188__full-cat_2	6.10754	0	7.33823	5.36649	5.63543	6.22435	6.41033	5.13905	5.18728	4.49431	5.1765	5.31702	0	4.13684	6.26781	5.31702	6.64627	3.98776	1	2	3	stable	sw_only
erpe_2018_sw_45hr_WHONDRS-SW48-000100_A_NODE_1149_length_10676_cov_2.744336__full-cat_1	3.04131	2.6361	2.41367	2.4261	0	2.90604	2.92374	2.48419	2.91743	1.91892	2.62136	2.75697	2.13299	2.52509	3.63548	2.62136	3.2767	1.96602	1	2	3	stable	sw_only
erpe_2018_sw_45hr_WHONDRS-SW48-000100_A_NODE_1153_length_10641_cov_2.910595__full-cat_1	2.74216	3.41281	2.8026	0	2.7311	2.77531	1.52701	2.69911	2.77353	2.58381	2.69311	3.0819	2.36224	2.83848	5.03036	2.74216	3.4277	2.05662	1	2	3	stable	sw_only
erpe_2018_sw_18hr_WHONDRS-SW48-000091_A_NODE_2053_length_10448_cov_3.071020__full-cat_1	2.50949	2.6008	2.82548	0	2.99605	2.85576	3.60646	3.48292	3.82014	3.13929	2.88626	2.46158	3.69785	2.58329	2.89227	2.88626	3.60782	2.16469	2	1	3	stable	sw_only
erpe_2018_sw_21hr_WHONDRS-SW48-000092_B_k121_870375__full-cat_1	3.15764	0	2.95703	3.11927	2.619	3.57975	3.21038	2.41782	2.73428	2.26399	3.32775	3.57422	3.03005	3.15188	4.85829	3.11927	3.89909	2.33945	1	2	3	stable	sw_only
erpe_2018_sw_18hr_WHONDRS-SW48-000091_A_NODE_1966_length_10722_cov_2.202548__full-cat_1	3.19088	3.63641	3.16865	0	2.25213	3.09709	2.81429	2.86346	2.69503	3.10562	3.08493	3.71207	3.03005	3.85031	3.99061	3.09709	3.87136	2.32282	1	2	3	stable	sw_only
erpe_2018_sw_18hr_WHONDRS-SW48-000091_B_k121_897481__full-cat_1	3.83072	3.48342	3.66054	2.79505	3.51578	4.03225	3.52829	2.67382	3.34262	2.4239	3.23393	3.29852	0	2.00574	3.84416	3.34262	4.17828	2.50697	0	3	3	stable	both
erpe_2018_sw_45hr_WHONDRS-SW48-000100_A_NODE_807_length_12794_cov_2.634799__full-cat_2	3.33214	4.7191	3.78065	2.90685	3.40368	3.77081	3.40321	2.68331	2.87819	2.54173	3.07389	2.76682	0	2.5027	4.61299	3.07389	3.84237	2.30542	2	1	3	stable	sw_only
erpe_2018_sw_6hr_WHONDRS-SW48-000087_B_k121_11630__full-cat_1	3.05793	0	4.1181	2.66088	2.79224	3.54959	3.35109	2.82553	2.59037	2.71847	3.64231	3.70222	3.01011	3.80554	4.9791	3.05793	3.82241	2.29344	2	1	3	stable	sw_only
erpe_2018_sw_21hr_WHONDRS-SW48-000092_A_NODE_745_length_19130_cov_2.674683__full-cat_1	3.96367	4.58965	5.07899	4.91928	5.21762	4.7663	4.12242	4.91149	4.0033	4.25866	4.80675	6.4395	0	4.76811	7.022	4.76811	5.96014	3.57609	2	1	3	stable	sw_only
erpe_2018_sw_39hr_WHONDRS-SW48-000098_B_k121_47385__full-cat_2	5.67544	0	7.16092	4.99754	5.81886	5.48024	6.14454	4.39	4.5266	3.922	4.32663	4.88378	4.59491	3.85479	5.52827	4.88378	6.10473	3.66284	2	1	3	stable	sw_only
erpe_2018_sw_45hr_WHONDRS-SW48-000100_A_NODE_420_length_18222_cov_3.189224__full-cat_1	5.3763	6.67264	6.34874	6.05966	5.35009	6.5059	5.6807	4.79139	4.97141	4.19974	4.75157	6.72504	0	6.24556	9.0649	5.6807	7.10088	4.26053	1	2	3	stable	sw_only
erpe_2018_sw_42hr_WHONDRS-SW48-000099_A_NODE_726_length_17118_cov_4.848449__full-cat_1	4.92758	0	5.51368	5.56773	6.51183	6.35507	7.99467	10.8091	7.69261	8.38265	6.40164	5.48441	7.90403	7.1768	6.0811	6.40164	8.00206	4.80123	2	1	3	stable	sw_only
erpe_2018_sw_42hr_WHONDRS-SW48-000099_B_k121_556221__full-cat_2	7.25426	0	6.67476	9.30192	7.44937	7.20979	6.85332	8.50187	6.15539	6.45531	6.68861	7.14844	8.08345	16.5787	7.67002	7.20979	9.01223	5.40734	2	1	3	stable	sw_only
erpe_2018_sw_45hr_WHONDRS-SW48-000100_B_k121_236195__full-cat_1	7.91072	0	11.3648	9.13421	8.23405	8.40639	7.66634	10.7206	8.52336	9.35053	9.13338	11.0968	8.3725	13.0508	17.8662	9.13338	11.4167	6.85004	2	1	3	stable	sw_only
erpe_2018_sw_45hr_WHONDRS-SW48-000100_A_NODE_854_length_12476_cov_2.438416__full-cat_1	3.42355	3.00092	3.95795	3.30934	3.29158	3.82109	2.82472	2.88558	2.2633	2.77738	2.75933	2.91451	2.70113	3.43394	4.3677	3.00092	3.75115	2.25069	3	0	3	stable	both
erpe_2018_sw_42hr_WHONDRS-SW48-000099_B_k121_750226__full-cat_1	2.92497	2.61257	2.90555	2.482	2.37442	2.69487	2.13157	3.64411	3.58465	3.12245	3.03526	3.39698	2.47188	4.02939	9.63237	2.92497	3.65621	2.19373	2	1	3	stable	sw_only
erpe_2018_sw_42hr_WHONDRS-SW48-000099_B_k121_267233__full-cat_1	3.04962	3.31867	4.52991	3.35406	2.89415	2.54404	2.83514	2.8761	3.06789	2.35657	3.32775	3.11144	3.53838	4.87557	7.62608	3.11144	3.8893	2.33358	3	0	3	stable	both
erpe_2018_sw_18hr_WHONDRS-SW48-000091_A_NODE_1732_length_11657_cov_2.213617__full-cat_1	5.0273	3.07153	4.27253	4.19257	4.41255	3.68031	4.40385	4.50378	3.65006	3.67793	3.32775	2.61912	3.01011	1.82666	3.01309	3.67793	4.59741	2.75845	1	2	3	stable	both
erpe_2018_sw_30hr_WHONDRS-SW48-000095_B_k121_632015__full-cat_2	2.96652	4.48373	3.63194	4.01369	3.9234	3.09709	4.15369	4.00757	5.69096	3.86309	4.23281	3.71207	3.27923	2.78924	2.39436	3.86309	4.82886	2.89732	1	2	3	stable	both
erpe_2018_pw_18hr_WHONDRS-PP48-000091_B_k121_93254__full-cat_1	4.74477	5.83709	3.77493	2.92921	4.25969	5.0378	3.97649	3.36914	4.42194	4.68789	3.92929	3.41668	3.41877	3.46975	3.73067	3.92929	4.91161	2.94696	2	1	3	stable	both
erpe_2018_sw_3hr_WHONDRS-SW48-000086_B_k121_238522__full-cat_2	4.71984	4.78971	4.88453	3.26462	5.59467	4.86686	4.08072	3.23324	3.74164	4.17449	3.44364	3.81053	2.56159	3.19217	5.28298	4.08072	5.1009	3.06054	2	1	3	stable	sw_only
erpe_2018_sw_21hr_WHONDRS-SW48-000092_A_NODE_1900_length_10585_cov_3.441863__full-cat_1	3.23243	5.43697	3.79781	3.60002	3.39349	4.16297	3.16868	4.21301	4.93217	4.15766	3.44916	4.33239	2.99018	3.65332	7.82012	3.79781	4.74726	2.84835	3	0	3	stable	sw_only
erpe_2018_sw_45hr_WHONDRS-SW48-000100_B_k121_1246304__full-cat_1	3.1244	3.05976	4.13526	3.74536	4.66732	3.76075	3.77845	5.22439	3.5454	4.51956	4.13899	3.32806	5.40225	3.54139	6.8719	3.77845	4.72306	2.83384	3	0	3	stable	sw_only
erpe_2018_sw_24hr_WHONDRS-SW48-000093_A_NODE_1022_length_11080_cov_2.729389__full-cat_2	3.04962	2.96562	4.74726	3.32052	4.38198	4.07247	4.99797	4.69657	4.75555	3.58535	4.50874	4.26346	4.84409	3.91299	6.0335	4.38198	5.47748	3.28649	1	2	3	stable	sw_only
erpe_2018_sw_3hr_WHONDRS-SW48-000086_A_NODE_752_length_10590_cov_1.720061__full-cat_1	5.33475	5.37812	5.52512	3.99133	5.24819	5.01769	3.92959	3.14791	3.75473	4.57848	3.86858	4.57854	2.88054	3.46975	5.74428	4.57848	5.72309	3.43386	1	2	3	stable	sw_only
erpe_2018_sw_42hr_WHONDRS-SW48-000099_B_k121_396092__full-cat_1	4.4207	4.29544	4.94172	3.92425	3.8215	4.64564	4.5602	3.28697	4.12104	3.65268	4.75157	5.80934	4.37563	5.32328	8.27776	4.4207	5.52587	3.31552	2	1	3	stable	sw_only
erpe_2018_sw_0hr_WHONDRS-SW48-000085_B_k121_337556__full-cat_1	4.08	3.90708	4.40408	3.91307	5.09533	4.21325	5.5452	5.08532	5.54705	4.75522	4.01207	4.421	4.57497	4.41442	7.93362	4.421	5.52625	3.31575	3	0	3	stable	sw_only
erpe_2018_sw_21hr_WHONDRS-SW48-000092_B_k121_386373__full-cat_1	4.14648	5.21337	4.76442	3.64474	4.46351	4.30375	6.12369	6.32742	6.01149	4.81413	4.5253	4.61793	4.91386	4.93377	7.48696	4.81413	6.01767	3.6106	3	0	3	stable	sw_only
erpe_2018_sw_45hr_WHONDRS-SW48-000100_B_k121_286102__full-cat_1	5.80009	5.24867	5.03896	5.59009	4.10683	5.38974	5.41491	4.00757	4.78171	3.70318	6.01534	4.90347	3.38887	5.06808	8.83059	5.06808	6.3351	3.80106	1	2	3	stable	sw_only
erpe_2018_sw_30hr_WHONDRS-SW48-000095_B_k121_61991__full-cat_1	5.31813	5.24867	6.38306	5.90314	5.02399	5.57074	4.25271	3.3565	5.57322	4.56164	6.72173	6.9712	4.23608	5.45759	6.96342	5.45759	6.82199	4.09319	2	1	3	stable	sw_only
erpe_2018_sw_3hr_WHONDRS-SW48-000086_B_k121_249986__full-cat_1	4.08	4.93093	4.0895	3.3876	5.91058	5.22885	6.16538	5.57837	5.42931	5.68101	5.53522	5.34656	7.59505	5.41282	8.93676	5.42931	6.78663	4.07198	2	1	3	stable	sw_only
erpe_2018_sw_0hr_WHONDRS-SW48-000085_A_NODE_1281_length_10543_cov_1.681356__full-cat_2	6.05768	3.77763	5.8111	5.37767	5.97172	4.54508	6.48851	5.04107	3.83322	5.55477	6.13675	5.09055	5.23281	5.74412	8.77933	5.55477	6.94346	4.16608	1	2	3	stable	sw_only
erpe_2018_sw_24hr_WHONDRS-SW48-000093_B_k121_496664__full-cat_1	7.26257	4.42489	5.42789	6.51805	5.452	4.96741	4.654	7.70858	4.5266	5.2602	5.22065	4.9724	5.6913	8.51993	4.09678	5.2602	6.57525	3.94515	3	0	3	stable	sw_only
erpe_2018_sw_33hr_WHONDRS-SW48-000096_B_k121_562972__full-cat_2	7.01328	3.86001	5.79966	6.18264	6.55259	4.29369	6.50414	5.04107	4.77517	6.83405	6.67758	4.37177	5.28265	5.69487	8.44617	5.79966	7.24958	4.34975	1	2	3	stable	sw_only
erpe_2018_sw_9hr_WHONDRS-SW48-000088_B_k121_341333__full-cat_2	6.69752	3.61288	6.37162	6.00376	7.15384	5.42996	6.60316	5.07584	4.44157	6.47215	6.24712	4.71639	6.34914	5.95007	8.40224	6.24712	7.8089	4.68534	1	2	3	stable	sw_only
erpe_2018_sw_33hr_WHONDRS-SW48-000096_B_k121_457284__full-cat_2	6.47316	5.02507	6.78915	5.66836	7.22517	6.15396	6.41554	5.73639	6.27968	5.59685	5.96015	8.22169	3.79752	4.80841	8.46448	6.15396	7.69245	4.61547	2	1	3	stable	sw_only
erpe_2018_sw_12hr_WHONDRS-SW48-000089_B_k121_72465__full-cat_1	4.72815	5.36636	6.40594	6.01494	7.21498	7.05895	7.16081	6.55814	7.98043	5.94192	6.3575	6.99089	3.88723	5.16658	8.45715	6.40594	8.00742	4.80445	1	2	3	stable	sw_only
erpe_2018_sw_21hr_WHONDRS-SW48-000092_B_k121_192808__full-cat_1	7.04652	6.91977	7.00649	6.0373	8.41748	7.2299	6.82726	6.17887	8.01967	7.65043	5.88841	5.05117	7.04685	4.3025	3.93569	6.91977	8.64972	5.18983	0	3	3	stable	both
erpe_2018_sw_18hr_WHONDRS-SW48-000091_B_k121_235534__full-cat_1	5.18518	5.44873	8.53362	5.33295	5.84944	5.99307	6.353	5.48671	6.14885	4.78047	5.98223	6.49858	6.65813	7.90209	13.3594	5.99307	7.49134	4.4948	3	0	3	stable	both
erpe_2018_sw_24hr_WHONDRS-SW48-000093_B_k121_327023__full-cat_2	4.88603	5.96654	6.10852	4.93046	6.67488	7.25001	8.17708	6.82046	8.01967	6.06816	6.62239	6.61673	7.914	5.89634	9.99482	6.62239	8.27799	4.96679	1	2	3	stable	sw_only
erpe_2018_sw_42hr_WHONDRS-SW48-000099_A_NODE_666_length_18158_cov_2.903888__full-cat_2	6.90526	4.7191	6.98934	7.2783	8.02005	6.37518	7.92692	6.17255	4.93871	6.63206	7.4226	5.89795	6.53852	6.6485	9.91794	6.6485	8.31062	4.98637	1	2	3	stable	sw_only
erpe_2018_sw_6hr_WHONDRS-SW48-000087_B_k121_1048135__full-cat_1	6.09923	7.19045	7.70428	6.43979	7.13346	7.47123	8.37512	6.39379	10.1652	6.57314	6.6555	6.80381	6.45878	5.05913	4.89856	6.6555	8.31938	4.99163	2	1	3	stable	sw_only
erpe_2018_sw_24hr_WHONDRS-SW48-000093_B_k121_461082__full-cat_1	7.98551	6.90801	7.58989	6.71929	8.80473	6.31485	7.29631	7.40516	8.33366	7.59993	6.47891	5.09055	7.28606	4.87109	5.12189	7.28606	9.10758	5.46455	0	3	3	stable	both
erpe_2018_sw_33hr_WHONDRS-SW48-000096_B_k121_299063__full-cat_1	7.58665	6.81386	8.89396	7.09942	7.26594	8.45667	8.08327	7.55371	7.25434	6.11866	6.5672	6.89243	4.96369	4.95168	9.62139	7.25434	9.06792	5.44075	1	2	3	stable	sw_only
erpe_2018_sw_9hr_WHONDRS-SW48-000088_B_k121_450949__full-cat_2	6.62273	3.90708	5.10759	6.74165	7.04174	7.612	7.89044	7.55371	6.29276	6.80038	8.82985	9.49186	8.88083	8.21101	8.24115	7.55371	9.44214	5.66528	1	2	3	stable	both
erpe_2018_sw_18hr_WHONDRS-SW48-000091_F_scaffold_598__full-cat_1	7.64481	8.84978	7.25244	6.86464	9.39578	8.155	8.37512	8.20794	8.77193	7.91134	6.93144	5.59272	6.82757	5.43968	5.08528	7.64481	9.55602	5.73361	0	3	3	stable	sw_only
erpe_2018_sw_45hr_WHONDRS-SW48-000100_B_k121_678777__full-cat_2	8.11015	4.95446	7.61277	7.44601	9.01873	7.34051	8.6305	6.62135	5.03029	8.17224	7.15218	6.74474	7.32593	8.27369	11.0785	7.44601	9.30751	5.5845	1	2	3	stable	sw_only
erpe_2018_sw_3hr_WHONDRS-SW48-000086_B_k121_19369__full-cat_1	7.67805	9.89716	6.85207	5.38885	7.27613	7.50139	6.89502	6.50441	8.18321	8.62672	7.70957	7.46352	7.80436	6.80967	9.93624	7.50139	9.37674	5.62605	2	1	3	stable	sw_only
erpe_2018_sw_18hr_WHONDRS-SW48-000091_B_k121_682036__full-cat_2	8.21817	9.41466	9.02551	6.78637	9.61998	10.4577	8.70346	8.23955	8.43832	9.07279	6.25264	6.53796	8.85092	5.39939	3.03506	8.43832	10.5479	6.32874	0	3	3	stable	both
erpe_2018_sw_21hr_WHONDRS-SW48-000092_B_k121_996067__full-cat_2	6.79724	10.3561	8.52218	8.22862	8.16272	9.27116	7.92692	6.95637	8.31403	8.05441	10.6345	8.70416	6.18967	6.89474	5.38915	8.16272	10.2034	6.12204	2	1	3	stable	both
erpe_2018_sw_15hr_WHONDRS-SW48-000090_A_NODE_792_length_12101_cov_1.741523__full-cat_2	5.82501	7.1316	9.26001	7.17768	8.31557	9.20077	8.48978	7.3862	10.5185	6.48056	7.48882	9.86602	5.70127	7.26186	10.5513	7.48882	9.36103	5.61662	3	0	3	stable	sw_only
erpe_2018_sw_3hr_WHONDRS-SW48-000086_B_k121_45840__full-cat_1	7.27088	10.8739	8.88252	6.51805	7.50032	7.72261	7.02531	6.96269	8.50373	8.3574	7.74268	10.319	6.7578	9.80486	9.56647	7.74268	9.67835	5.80701	3	0	3	stable	sw_only
erpe_2018_sw_0hr_WHONDRS-SW48-000085_B_k121_53888__full-cat_2	10.0463	7.72002	9.49451	8.4634	8.32577	9.08011	8.17708	6.92476	7.43095	8.02075	8.42699	11.4513	5.62153	6.61716	11.7485	8.32577	10.4072	6.24432	2	1	3	stable	sw_only
erpe_2018_sw_21hr_WHONDRS-SW48-000092_B_k121_298347__full-cat_1	9.9798	8.34374	8.92828	9.79385	7.16403	7.07906	7.17123	8.31856	4.99758	6.32065	6.7438	9.08816	8.82102	22.5288	5.19877	8.31856	10.3982	6.23892	1	2	3	stable	sw_only
erpe_2018_sw_24hr_WHONDRS-SW48-000093_A_NODE_287_length_22573_cov_2.604161__full-cat_1	6.29866	7.16691	7.61277	6.46215	7.54109	8.34606	11.0174	9.22248	11.1072	7.80192	8.3994	9.17678	9.47886	8.04088	13.0262	8.34606	10.4326	6.25954	3	0	3	stable	sw_only
erpe_2018_sw_9hr_WHONDRS-SW48-000088_B_k121_291357__full-cat_2	8.14339	8.72033	10.2552	8.64229	7.51051	7.94384	7.61422	9.83246	7.87577	8.046	7.64886	8.69431	8.04358	12.4553	16.2773	8.14339	10.1792	6.10754	3	0	3	stable	both
erpe_2018_sw_3hr_WHONDRS-SW48-000086_B_k121_18541__full-cat_1	10.0047	12.6156	12.28	9.57024	10.1295	10.508	10.4546	8.99176	7.86268	6.55631	9.38172	10.5454	7.92397	6.46941	12.4514	10.0047	12.5059	7.50355	1	2	3	stable	sw_only
erpe_2018_sw_0hr_WHONDRS-SW48-000085_B_k121_771038__full-cat_2	10.387	6.11953	9.91776	9.83857	10.5269	8.13489	11.5699	8.70099	7.13659	10.1501	9.98325	9.17678	9.78785	9.76008	15.2851	9.83857	12.2982	7.37892	1	2	3	stable	sw_only
erpe_2018_sw_12hr_WHONDRS-SW48-000089_A_NODE_948_length_11202_cov_2.635034__full-cat_2	10.387	10.4385	11.3477	9.33546	12.9218	10.5583	11.351	9.66179	10.7997	10.0407	8.80778	9.30478	9.77788	6.71118	6.34836	10.0407	12.5508	7.5305	1	2	3	stable	both
erpe_2018_sw_24hr_WHONDRS-SW48-000093_B_k121_171829__full-cat_2	7.62819	5.21337	7.64709	8.82117	10.7511	10.4477	11.0643	10.572	8.30095	9.27478	11.7437	11.9534	12.5986	11.2375	10.9247	10.572	13.215	7.92902	0	3	3	stable	both
erpe_2018_sw_6hr_WHONDRS-SW48-000087_B_k121_1048507__lt2gene-cat_1	12.8051	7.6141	11.7423	10.364	12.0352	12.5995	10.6474	8.00251	6.02457	11.2694	10.3475	11.0968	10.2563	9.71084	6.07011	10.364	12.955	7.77303	0	3	3	stable	sw_only
erpe_2018_sw_24hr_WHONDRS-SW48-000093_F_scaffold_488__full-cat_2	8.56718	5.4252	10.9244	13.2597	9.0493	10.9001	12.2057	12.2724	10.3615	11.2105	14.9611	10.9688	9.44896	8.20205	6.38863	10.9001	13.6252	8.17511	1	2	3	stable	sw_only
erpe_2018_sw_0hr_WHONDRS-SW48-000085_A_NODE_1363_length_10172_cov_4.542160__full-cat_2	9.8053	9.16752	9.93492	8.70937	12.4122	9.22088	11.9607	12.5158	11.7417	12.3047	11.1422	15.3997	13.9143	10.5525	20.3265	11.7417	14.6771	8.80627	2	1	3	stable	sw_only
erpe_2018_sw_42hr_WHONDRS-SW48-000099_A_NODE_1272_length_12202_cov_13.404803__full-cat_2	9.38982	6.76679	10.1294	10.8336	12.1676	11.1918	14.5353	19.2762	14.1489	14.2993	11.9369	8.93062	14.7615	14.7207	10.3646	11.9369	14.9211	8.95264	1	2	3	stable	sw_only
erpe_2018_sw_15hr_WHONDRS-SW48-000090_B_k121_87450__full-cat_1	9.08237	11.5094	10.6956	8.0721	9.97665	10.1259	8.45851	11.1314	10.0998	35.0035	12.7426	9.78725	8.53197	10.763	19.1659	10.1259	12.6573	7.59441	3	0	3	stable	both
erpe_2018_sw_21hr_WHONDRS-SW48-000092_B_k121_333284__full-cat_1	9.39813	10.2149	14.8938	11.3255	9.1614	10.1359	10.8611	11.7256	11.9706	8.84555	12.7647	14.0999	13.4957	15.0252	26.2428	11.7256	14.657	8.79422	3	0	3	stable	both
erpe_2018_sw_3hr_WHONDRS-SW48-000086_B_k121_66613__full-cat_1	14.4005	15.3694	16.1807	13.2373	13.7574	13.6453	14.4519	10.8565	11.0941	8.62672	13.311	16.0298	9.90745	9.41535	17.0095	13.6453	17.0566	10.234	0	3	3	stable	sw_only
erpe_2018_sw_39hr_WHONDRS-SW48-000098_F_scaffold_768__full-cat_2	12.7386	9.83832	14.5163	11.1355	13.8491	11.242	14.8063	17.658	14.6722	22.6399	12.6267	9.84633	12.3893	8.74826	11.9132	12.6267	15.7834	9.47002	2	1	3	stable	both
erpe_2018_sw_39hr_WHONDRS-SW48-000098_B_k121_613685__full-cat_2	10.2706	8.07307	11.6966	10.6212	11.9027	13.414	16.2134	20.6163	16.3206	16.7148	13.3993	10.0531	17.8314	16.1131	11.9132	13.3993	16.7491	10.0495	2	1	3	stable	sw_only
erpe_2018_sw_33hr_WHONDRS-SW48-000096_F_scaffold_279__full-cat_2	13.1624	10.8975	17.5935	12.9467	15.4898	12.7604	17.5111	20.3602	16.1571	26.907	15.4302	12.4458	14.1535	10.4585	14.0879	14.1535	17.6919	10.6151	2	1	3	stable	both
erpe_2018_sw_30hr_WHONDRS-SW48-000095_A_NODE_410_length_23901_cov_4.334777__full-cat_1	14.2011	15.9108	14.3962	13.5727	13.1358	15.214	14.1653	21.3716	13.7499	21.0913	15.3915	19.2594	12.1202	14.6222	16.6617	14.6222	18.2778	10.9667	3	0	3	stable	sw_only
erpe_2018_sw_27hr_WHONDRS-SW48-000094_A_NODE_1208_length_10935_cov_3.278497__full-cat_1	14.0183	18.5351	21.3627	14.2324	16.2949	14.9726	14.9574	16.34	18.669	14.8211	19.663	15.567	19.7651	23.3973	32.7596	16.34	20.425	12.255	3	0	3	stable	both
erpe_2018_pw_18hr_WHONDRS-PP48-000091_B_k121_2154640__full-cat_1	21.688	28.1145	19.8927	14.0311	20.7889	16.9234	14.8324	16.457	21.763	21.2344	16.1145	15.6261	14.7316	17.0578	18.9426	17.0578	21.3222	12.7933	3	0	3	stable	both
erpe_2018_sw_0hr_WHONDRS-SW48-000085_A_NODE_824_length_13553_cov_3.300387__full-cat_2	15.1234	11.2623	16.4495	16.8821	18.9954	17.768	23.3482	29.5796	22.3648	23.8603	18.9069	14.4249	22.526	23.4869	15.7208	18.9069	23.6337	14.1802	2	1	3	stable	sw_only
erpe_2018_sw_45hr_WHONDRS-SW48-000100_A_NODE_23_length_56997_cov_7.222138__full-cat_1	11.8245	15.8519	16.1922	15.3169	18.4349	16.4307	20.0127	16.9247	22.2144	17.9604	18.1067	30.3759	19.2368	20.7603	33.7005	18.1067	22.6334	13.58	2	1	3	stable	sw_only
erpe_2018_sw_9hr_WHONDRS-SW48-000088_B_k121_91549__full-cat_1	21.9207	13.2511	22.7697	25.3231	24.1519	27.1498	23.7808	17.3609	11.2969	24.5336	19.5968	24.1038	17.642	20.2141	11.3384	21.9207	27.4008	16.4405	0	3	3	stable	sw_only
erpe_2018_sw_0hr_WHONDRS-SW48-000085_A_NODE_204_length_25907_cov_2.538247__full-cat_1	17.5581	11.9331	16.4839	22.1815	23.9073	22.9165	21.4043	26.6719	17.0663	17.2871	27.654	24.5174	29.1044	26.7104	17.0974	22.1815	27.7269	16.6361	1	2	3	stable	both
erpe_2018_sw_12hr_WHONDRS-SW48-000089_F_scaffold_625__full-cat_1	24.1227	30.6094	23.2844	20.8063	24.8856	27.6023	21.1228	18.8843	24.0394	24.239	26.633	22.1149	16.5755	16.6638	20.5315	23.2844	29.1055	17.4633	1	2	3	stable	both
erpe_2018_sw_9hr_WHONDRS-SW48-000088_F_scaffold_166__full-cat_2	21.929	17.9702	26.2643	20.2026	24.0805	20.5534	25.3807	31.0366	25.871	40.2637	22.5879	16.6403	22.7552	17.1518	21.8751	22.5879	28.2348	16.9409	2	1	3	stable	both
erpe_2018_sw_45hr_WHONDRS-SW48-000100_A_NODE_68_length_41195_cov_6.266193__full-cat_1	29.9643	28.3264	27.6428	21.5778	22.1341	23.5902	16.9952	22.835	21.0173	27.7486	24.0779	25.1475	20.1837	21.7811	36.2047	23.5902	29.4877	17.6926	2	1	3	stable	sw_only
erpe_2018_sw_18hr_WHONDRS-SW48-000091_F_scaffold_754__full-cat_2	26.7818	35.152	26.4931	24.0486	26.0677	29.2414	23.2909	20.9513	26.3419	26.7723	29.718	23.5918	19.3265	17.5682	22.3694	26.0677	32.5846	19.5508	1	2	3	stable	both
erpe_2018_sw_27hr_WHONDRS-SW48-000094_A_NODE_454_length_18539_cov_9.164404__full-cat_1	24.2058	34.2458	30.4854	31.9977	32.8241	31.8558	33.8653	30.7332	34.9503	29.7517	27.6761	26.5851	21.011	19.941	18.8364	30.4854	38.1067	22.864	0	3	3	stable	both
erpe_2018_sw_12hr_WHONDRS-SW48-000089_F_scaffold_376__full-cat_2	27.3551	25.9492	33.5225	27.8163	34.7298	35.7473	39.4418	42.699	39.6601	34.6668	30.165	27.3334	33.5897	20.5723	19.327	33.5225	41.9031	25.1419	1	2	3	stable	both
erpe_2018_pw_0hr_WHONDRS-PP48-000085_B_k121_1925751__full-cat_2	30.2801	26.1963	34.2775	27.6821	32.0904	28.1353	35.8979	42.8159	36.5006	58.3672	34.7179	25.1672	31.9849	23.9077	31.6393	31.9849	39.9812	23.9887	2	1	3	stable	both
erpe_2018_sw_0hr_WHONDRS-SW48-000085_B_k121_9419__full-cat_1	28.2775	33.4809	28.8324	25.3455	33.7005	34.9931	43.0118	37.6832	47.4377	35.6178	34.4199	32.4437	36.0017	30.6279	45.7199	34.4199	43.0248	25.8149	2	1	3	stable	sw_only
erpe_2018_sw_45hr_WHONDRS-SW48-000100_A_NODE_341_length_20187_cov_6.382303__full-cat_1	31.7924	45.261	36.674	37.0623	37.471	42.1928	36.2627	29.8103	33.5113	37.7808	45.2033	38.1742	26.3734	27.1268	23.5226	36.674	45.8425	27.5055	0	3	3	stable	both
erpe_2018_sw_45hr_WHONDRS-SW48-000100_B_k121_169628__full-cat_1	37.8834	25.2195	36.1821	39.712	39.9576	32.0167	39.9734	30.7585	25.4327	37.5873	36.081	33.192	34.8256	38.812	54.6823	36.1821	45.2276	27.1366	1	2	3	stable	sw_only
erpe_2018_sw_3hr_WHONDRS-SW48-000086_B_k121_158823__full-cat_2	42.545	40.1653	49.0912	41.2102	47.8961	40.8454	46.884	57.4619	47.0126	70.5624	41.6769	33.5169	44.8228	35.7497	45.4856	44.8228	56.0284	33.6171	2	1	3	stable	both
erpe_2018_sw_45hr_WHONDRS-SW48-000100_B_k121_174198__full-cat_2	50.9377	45.1551	54.0329	53.6425	64.5476	65.5517	77.5546	91.3367	73.6031	72.6076	62.2008	52.7173	83.6751	58.6859	67.7964	64.5476	80.6845	48.4107	2	1	3	stable	sw_only
erpe_2018_sw_18hr_WHONDRS-SW48-000091_A_NODE_1658_length_12050_cov_1.993794__full-cat_1	3.30721	0	3.3002	2.81741	2.92472	2.65465	3.02276	3.20796	1.99511	2.71005	2.16331	0	0	1.30284	2.3907	2.65465	3.31831	1.99099	0	4	4	intermittently stable	sw_only
erpe_2018_sw_45hr_WHONDRS-SW48-000100_B_k121_207618__full-cat_1	2.50949	0	2.92843	0	2.71071	2.52393	2.33482	2.08912	2.27638	2.12933	2.69311	2.52066	0	2.9728	4.23956	2.50949	3.13687	1.88212	1	3	4	intermittently stable	sw_only
erpe_2018_sw_42hr_WHONDRS-SW48-000099_A_NODE_915_length_14903_cov_2.156199__full-cat_1	3.10778	0	2.95703	3.53294	3.40368	3.25798	2.35567	2.58849	2.48571	0	2.46684	3.53483	0	3.70704	3.10462	2.95703	3.69628	2.21777	1	3	4	intermittently stable	sw_only
erpe_2018_sw_45hr_WHONDRS-SW48-000100_B_k121_26284__full-cat_1	2.61752	0	2.774	0	3.1591	3.34848	2.80387	3.2048	2.76698	3.04671	2.75933	3.16067	0	2.61015	4.34573	2.774	3.4675	2.0805	1	3	4	intermittently stable	sw_only
erpe_2018_sw_42hr_WHONDRS-SW48-000099_B_k121_686083__full-cat_1	2.99976	3.21275	3.35168	2.97393	0	2.79543	2.76218	2.71491	2.49879	0	2.99111	3.13113	0	3.1474	5.18047	2.97393	3.71741	2.23045	1	3	4	intermittently stable	sw_only
erpe_2018_sw_42hr_WHONDRS-SW48-000099_B_k121_818887__full-cat_1	3.05793	3.87178	3.3574	0	3.69921	0	3.72633	3.23956	3.28375	3.68635	3.80787	3.55453	0	2.32809	2.64332	3.28375	4.10469	2.46281	0	4	4	intermittently stable	both
erpe_2018_sw_18hr_WHONDRS-SW48-000091_A_NODE_1021_length_16170_cov_2.361404__full-cat_1	4.69491	0	4.1467	4.23729	4.05588	4.22331	4.12763	4.24462	3.49307	3.89675	2.99663	0	0	1.64757	3.17784	3.89675	4.87094	2.92257	0	4	4	intermittently stable	sw_only
erpe_2018_sw_18hr_WHONDRS-SW48-000091_A_NODE_487_length_23917_cov_2.498781__full-cat_1	4.57027	0	4.81589	0	0	5.86235	5.57647	4.77559	5.37043	5.31911	5.87737	5.1004	5.48199	4.78602	7.8128	5.1004	6.3755	3.8253	1	3	4	intermittently stable	sw_only
erpe_2018_sw_6hr_WHONDRS-SW48-000087_A_NODE_336_length_27916_cov_2.522221__full-cat_1	5.66713	0	7.48122	0	6.48126	6.04335	6.58232	5.77432	5.61901	5.77359	6.13123	6.40012	0	7.26634	9.658	6.04335	7.55419	4.53251	1	3	4	intermittently stable	sw_only
erpe_2018_sw_21hr_WHONDRS-SW48-000092_B_k121_248606__full-cat_1	2.15218	0	2.22492	0	2.12985	2.31276	2.99149	2.74336	2.5642	2.49965	1.7439	2.1465	3.48854	1.92963	2.68725	2.22492	2.78115	1.66869	2	2	4	intermittently stable	sw_only
erpe_2018_sw_45hr_WHONDRS-SW48-000100_B_k121_333586__full-cat_1	3.98029	0	3.07714	0	3.71959	3.9317	2.87162	4.12768	3.61082	3.87992	3.53194	4.46039	4.62481	4.40099	5.9017	3.87992	4.8499	2.90994	1	3	4	intermittently stable	sw_only
erpe_2018_sw_42hr_WHONDRS-SW48-000099_A_NODE_723_length_17125_cov_2.053006__full-cat_2	5.0356	0	4.60999	4.31555	3.85207	5.02774	3.58562	4.62072	0	4.19133	4.31007	3.6333	4.91386	6.9619	1.62187	4.31007	5.38759	3.23255	1	3	4	intermittently stable	sw_only
erpe_2018_sw_30hr_WHONDRS-SW48-000095_B_k121_83737__full-cat_1	5.15194	0	5.10759	0	4.41255	4.05236	4.46639	4.41845	4.12758	6.53948	5.46899	4.88378	4.13641	4.6338	7.24899	4.46639	5.58298	3.34979	2	2	4	intermittently stable	sw_only
erpe_2018_sw_21hr_WHONDRS-SW48-000092_B_k121_443279__full-cat_1	4.45393	0	7.01221	0	4.94247	6.15396	5.93607	6.63083	5.08262	6.23649	5.77804	7.34536	4.4454	6.13363	12.089	5.93607	7.42009	4.45205	1	3	4	intermittently stable	both
erpe_2018_sw_30hr_WHONDRS-SW48-000095_A_NODE_241_length_31152_cov_2.445576__full-cat_1	5.65882	0	6.74911	0	7.83661	7.16956	8.11975	7.48102	9.16441	6.31224	8.25591	9.58048	8.17315	7.1365	12.2134	7.48102	9.35127	5.61076	2	2	4	intermittently stable	sw_only
erpe_2018_sw_21hr_WHONDRS-SW48-000092_B_k121_33674__full-cat_1	2.85019	3.58934	2.5109	0	2.56805	2.52393	2.5954	1.89317	1.91661	2.39865	2.49443	2.17604	2.2227	1.84009	3.74531	2.49443	3.11804	1.87083	2	2	4	intermittently stable	sw_only
erpe_2018_sw_42hr_WHONDRS-SW48-000099_A_NODE_1523_length_10803_cov_2.229580__full-cat_2	1.95275	0	2.36791	2.78387	2.78205	2.69487	2.59019	2.91719	1.87082	2.48281	3.25049	2.89482	2.8606	4.59351	2.50054	2.69487	3.36859	2.02115	1	3	4	intermittently stable	sw_only
erpe_2018_sw_30hr_WHONDRS-SW48-000095_B_k121_202105__full-cat_2	3.04962	2.83617	3.54042	2.90685	2.36423	3.7507	3.32503	2.44626	2.5315	2.7858	2.70966	3.92869	0	2.54299	4.17	2.83617	3.54521	2.12712	3	1	4	intermittently stable	sw_only
erpe_2018_sw_18hr_WHONDRS-SW48-000091_B_k121_33266__full-cat_1	3.37369	2.93031	2.99134	0	3.04701	3.55964	4.17453	4.13084	3.78743	3.44227	2.42269	2.85544	3.84736	2.47136	3.01675	3.04701	3.80876	2.28525	3	1	4	intermittently stable	sw_only
erpe_2018_sw_21hr_WHONDRS-SW48-000092_B_k121_980399__full-cat_2	3.14933	3.93062	3.3574	4.6286	4.13741	3.59986	4.88853	3.75473	4.32382	3.66951	4.59704	4.36192	0	2.15796	2.03191	3.75473	4.69341	2.81605	1	3	4	intermittently stable	both
erpe_2018_sw_21hr_WHONDRS-SW48-000092_B_k121_554321__full-cat_2	4.97744	4.56611	4.52419	4.56152	4.76923	3.90153	4.48723	3.5967	3.90518	3.56852	3.12908	3.11144	0	1.57594	1.94405	3.90153	4.87691	2.92615	1	3	4	intermittently stable	both
erpe_2018_sw_6hr_WHONDRS-SW48-000087_B_k121_1165571__full-cat_1	4.71984	3.93062	5.03896	4.49444	3.87245	4.25347	4.14847	4.65865	3.55194	3.89675	2.83659	0	3.04001	1.66101	2.97648	3.89675	4.87094	2.92257	1	3	4	intermittently stable	sw_only
erpe_2018_sw_42hr_WHONDRS-SW48-000099_B_k121_1605591__full-cat_2	2.84188	0	2.65961	4.08077	3.58711	3.7507	4.22144	4.34575	2.89781	3.27395	5.07717	3.74161	4.60487	5.20239	3.4268	3.74161	4.67701	2.8062	2	2	4	intermittently stable	sw_only
erpe_2018_sw_42hr_WHONDRS-SW48-000099_A_NODE_722_length_17141_cov_3.270366__full-cat_2	4.84448	4.2719	3.87216	6.0932	3.52597	4.11269	3.54392	4.28886	0	3.45911	3.35534	3.99761	4.38559	11.1166	2.59939	3.99761	4.99701	2.99821	2	2	4	intermittently stable	sw_only
erpe_2018_sw_6hr_WHONDRS-SW48-000087_B_k121_52489__full-cat_2	4.24619	4.86032	5.91405	0	5.59467	5.02774	6.55626	5.69215	5.90028	4.35965	3.51539	4.02715	5.09327	2.68626	3.79657	4.86032	6.0754	3.64524	1	3	4	intermittently stable	sw_only
erpe_2018_sw_24hr_WHONDRS-SW48-000093_B_k121_336163__full-cat_1	4.13817	5.02507	3.68913	0	4.18836	4.62552	4.23707	3.65991	7.90193	6.97713	4.95576	6.27211	5.47202	4.69648	5.23172	4.69648	5.8706	3.52236	3	1	4	intermittently stable	sw_only
erpe_2018_sw_18hr_WHONDRS-SW48-000091_B_k121_519225__full-cat_1	4.8611	6.91977	6.20575	0	5.88001	5.50035	6.24877	4.45005	6.46284	5.19287	4.39285	4.38162	5.03346	3.44289	3.9064	5.03346	6.29183	3.7751	2	2	4	intermittently stable	both
erpe_2018_sw_45hr_WHONDRS-SW48-000100_B_k121_490772__full-cat_2	6.73076	6.8727	8.99691	0	5.98191	6.52601	6.45202	5.79961	6.38434	5.61368	7.63782	8.40877	5.87071	7.53496	13.3118	6.52601	8.15751	4.89451	3	1	4	intermittently stable	sw_only
erpe_2018_sw_42hr_WHONDRS-SW48-000099_A_NODE_62_length_59366_cov_1.810311__full-cat_2	11.4174	0	12.3943	14.3218	12.8198	13.9771	16.7033	17.3577	11.8987	12.8601	18.9124	16.5615	18.1404	19.1933	13.8243	13.9771	17.4714	10.4828	3	1	4	intermittently stable	sw_only
erpe_2018_sw_21hr_WHONDRS-SW48-000092_A_NODE_2038_length_10155_cov_1.971380__lt2gene-cat_1	4.06338	3.45989	3.48323	3.45468	4.05588	2.85576	3.00191	2.72755	2.66886	3.43386	3.01871	4.037	2.64132	2.73103	1.20084	3.01871	3.77338	2.26403	3	1	4	intermittently stable	sw_only
erpe_2018_sw_18hr_WHONDRS-SW48-000091_B_k121_974216__full-cat_1	2.62583	3.75409	3.94652	3.04101	3.83169	4.06242	4.23186	3.3249	4.72284	2.86155	3.49883	5.06101	2.85064	2.78924	4.51414	3.75409	4.69262	2.81557	2	2	4	intermittently stable	sw_only
erpe_2018_sw_30hr_WHONDRS-SW48-000095_F_scaffold_558__full-cat_2	3.19088	3.76586	4.11238	3.24225	3.24063	3.33842	2.99149	2.92351	3.03518	7.04446	4.42045	3.03267	2.57155	3.47871	5.75526	3.24225	4.05282	2.43169	4	0	4	intermittently stable	sw_only
erpe_2018_sw_6hr_WHONDRS-SW48-000087_B_k121_783717__full-cat_2	4.12155	4.42489	4.83877	3.53294	5.0138	5.81207	3.78887	4.12451	4.00984	4.40173	3.05182	3.32806	3.94703	2.93698	1.49007	4.00984	5.0123	3.00738	2	2	4	intermittently stable	both
erpe_2018_pw_30hr_WHONDRS-PP48-000095_B_k121_456139__full-cat_1	3.41524	2.98915	4.31257	2.94039	2.84319	3.18759	3.90874	3.89696	3.2445	2.92046	3.94584	4.71639	3.05995	4.79498	9.06856	3.41524	4.26905	2.56143	4	0	4	intermittently stable	both
erpe_2018_sw_18hr_WHONDRS-SW48-000091_B_k121_90063__full-cat_1	4.69491	4.63672	4.04947	4.17021	5.43162	4.78641	4.36736	2.68331	4.36961	4.55323	3.33879	4.05669	3.58821	2.61463	2.39436	4.17021	5.21276	3.12766	1	3	4	intermittently stable	both
erpe_2018_sw_45hr_WHONDRS-SW48-000100_B_k121_921919__full-cat_1	3.23243	3.51873	4.78729	3.36524	3.33234	4.56519	3.82535	2.64854	3.78743	3.27395	4.45908	6.17365	3.59818	4.44129	6.43256	3.78743	4.73429	2.84057	3	1	4	intermittently stable	sw_only
erpe_2018_sw_12hr_WHONDRS-SW48-000089_A_NODE_971_length_11086_cov_1.663655__full-cat_1	2.92497	3.73056	4.55279	4.28201	4.02531	5.88246	4.49766	4.33311	5.11532	3.36653	4.15555	4.21423	2.79083	3.3041	5.58685	4.21423	5.26779	3.16067	2	2	4	intermittently stable	sw_only
erpe_2018_sw_30hr_WHONDRS-SW48-000095_B_k121_646248__full-cat_2	3.65621	5.11922	4.84449	3.52176	3.55654	3.65014	4.0703	3.47344	3.93788	4.22499	4.99439	5.06101	3.68789	3.15188	6.44721	3.93788	4.92235	2.95341	4	0	4	intermittently stable	sw_only
erpe_2018_sw_45hr_WHONDRS-SW48-000100_B_k121_259140__full-cat_1	4.10493	3.02446	3.90076	3.82362	3.64825	3.94175	2.88204	3.26169	4.48735	4.66264	5.05509	4.12561	3.8673	5.73965	6.9561	3.94175	4.92719	2.95631	3	1	4	intermittently stable	sw_only
erpe_2018_sw_18hr_WHONDRS-SW48-000091_A_NODE_946_length_16809_cov_3.136075__full-cat_1	4.42901	4.31897	5.45649	4.12549	4.35141	5.71152	5.56604	4.00125	4.47427	3.72001	3.81891	3.95822	3.63805	2.94146	4.67889	4.31897	5.39872	3.23923	3	1	4	intermittently stable	sw_only
erpe_2018_sw_45hr_WHONDRS-SW48-000100_F_scaffold_1182__full-cat_2	5.49263	5.64879	6.3087	4.20375	4.01512	4.05236	3.7576	4.02654	3.85285	3.47594	3.62576	4.21423	3.65798	4.66066	5.7516	4.05236	5.06545	3.03927	4	0	4	intermittently stable	sw_only
erpe_2018_sw_3hr_WHONDRS-SW48-000086_B_k121_178354__full-cat_1	4.50379	5.27221	4.95316	4.28201	5.0138	5.16852	4.65922	3.44816	4.97141	3.41702	3.95136	6.09488	2.91044	3.81001	5.41844	4.65922	5.82402	3.49441	1	3	4	intermittently stable	sw_only
erpe_2018_sw_30hr_WHONDRS-SW48-000095_B_k121_673304__full-cat_2	3.92212	4.61318	5.2563	4.33791	4.77942	5.33946	5.08136	3.57774	4.9845	3.35811	4.44804	5.88811	3.28919	4.38756	5.81018	4.61318	5.76648	3.45989	2	2	4	intermittently stable	sw_only
erpe_2018_sw_42hr_WHONDRS-SW48-000099_B_k121_939078__full-cat_2	3.6396	3.23629	3.66054	2.60498	4.6877	4.51491	5.49829	4.7503	6.1881	5.07504	4.33767	5.03148	5.00356	3.72495	7.36615	4.6877	5.85963	3.51578	2	2	4	intermittently stable	sw_only
erpe_2018_sw_0hr_WHONDRS-SW48-000085_B_k121_261533__full-cat_2	5.79178	5.03684	5.47936	4.28201	6.08382	4.89702	4.4716	3.56826	4.34345	4.10716	4.22729	4.41116	3.26926	3.88613	5.56488	4.41116	5.51395	3.30837	3	1	4	intermittently stable	sw_only
erpe_2018_sw_39hr_WHONDRS-SW48-000098_B_k121_128521__full-cat_1	4.08	4.48373	4.05519	3.3876	4.97304	4.18308	6.26441	5.34765	6.39742	5.00771	4.86194	4.87393	6.03019	4.29354	6.98905	4.87393	6.09242	3.65545	3	1	4	intermittently stable	sw_only
erpe_2018_sw_33hr_WHONDRS-SW48-000096_B_k121_446237__full-cat_1	4.47886	4.36605	3.65482	3.29816	5.27876	4.59536	5.80057	5.80277	6.22081	5.69785	5.30895	5.34656	8.38246	4.95168	8.12033	5.30895	6.63619	3.98171	2	2	4	intermittently stable	sw_only
erpe_2018_sw_42hr_WHONDRS-SW48-000099_A_NODE_538_length_20401_cov_1.744402__full-cat_2	5.42616	6.76679	5.67383	4.93046	5.81886	5.18863	4.95107	5.02843	5.05645	6.74989	4.5253	6.42965	4.92383	6.89922	3.09363	5.18863	6.48579	3.89147	3	1	4	intermittently stable	sw_only
erpe_2018_sw_12hr_WHONDRS-SW48-000089_B_k121_4632__full-cat_1	6.08261	4.7544	7.65281	5.65718	6.4303	6.73718	6.23835	5.41402	5.64517	4.52798	4.84538	5.09055	3.70782	3.67122	7.41374	5.64517	7.05646	4.23388	2	2	4	intermittently stable	sw_only
erpe_2018_sw_30hr_WHONDRS-SW48-000095_B_k121_411653__full-cat_2	5.08546	5.16629	6.57181	6.0932	6.82774	6.36512	7.60901	7.75914	8.01313	5.82409	5.43588	5.83887	5.82088	4.78602	3.56958	5.83887	7.29859	4.37916	3	1	4	intermittently stable	both
erpe_2018_sw_0hr_WHONDRS-SW48-000085_B_k121_303481__full-cat_2	9.1987	4.81324	6.40594	6.76401	8.87606	7.02879	5.83705	4.10871	4.97795	7.46527	6.02638	6.72504	5.15307	4.25772	5.53193	6.02638	7.53297	4.51978	2	2	4	intermittently stable	sw_only
erpe_2018_sw_21hr_WHONDRS-SW48-000092_F_scaffold_290__full-cat_1	4.56196	4.89562	5.85686	4.24847	6.47107	6.11374	6.46766	6.96269	7.88885	5.80726	6.10916	5.89795	6.49865	6.29033	11.386	6.11374	7.64217	4.5853	2	2	4	intermittently stable	sw_only
erpe_2018_sw_15hr_WHONDRS-SW48-000090_B_k121_113994__full-cat_2	5.06884	4.18952	4.97032	4.4609	6.28763	6.49585	6.91065	6.68772	8.47757	7.84401	6.12571	6.02595	7.31597	5.49788	11.0529	6.28763	7.85954	4.71573	2	2	4	intermittently stable	sw_only
erpe_2018_sw_33hr_WHONDRS-SW48-000096_B_k121_417673__full-cat_2	5.65882	3.10684	5.11331	5.9255	6.34878	6.00313	6.90023	7.07647	6.1881	5.84934	8.91815	8.53677	7.68476	7.95133	7.0879	6.34878	7.93597	4.76158	3	1	4	intermittently stable	sw_only
erpe_2018_sw_45hr_WHONDRS-SW48-000100_F_scaffold_428__full-cat_1	8.12677	8.36728	7.61277	6.23855	6.37935	6.0534	4.5185	5.5436	5.76946	7.19595	5.75596	6.79397	4.85405	5.82471	9.7422	6.23855	7.79818	4.67891	3	1	4	intermittently stable	sw_only
erpe_2018_sw_42hr_WHONDRS-SW48-000099_A_NODE_558_length_19923_cov_2.574611__full-cat_1	4.99406	4.978	5.90261	5.62363	6.3284	6.3249	6.37906	7.03854	8.25516	5.92509	7.66542	8.81247	7.93394	5.89634	10.306	6.3284	7.9105	4.7463	4	0	4	intermittently stable	sw_only
erpe_2018_sw_18hr_WHONDRS-SW48-000091_A_NODE_453_length_24922_cov_1.933212__0_partial-cat_1	7.79439	4.58965	7.92163	9.97273	6.05325	8.25556	7.16602	7.34195	4.00984	8.06283	7.63782	8.9897	6.08003	9.24969	3.34991	7.63782	9.54728	5.72837	1	3	4	intermittently stable	sw_only
erpe_2018_sw_30hr_WHONDRS-SW48-000095_A_NODE_1375_length_12200_cov_2.381181__full-cat_2	6.93019	7.02569	8.16757	6.76401	9.17159	7.49134	8.01552	6.55814	9.17749	7.81876	6.77691	6.39027	7.54521	5.13971	4.7814	7.02569	8.78211	5.26927	2	2	4	intermittently stable	both
erpe_2018_sw_30hr_WHONDRS-SW48-000095_B_k121_50557__full-cat_1	7.65312	9.10868	8.29912	6.92054	8.74358	7.974	6.58753	5.35713	6.79645	8.81188	8.62566	6.00626	5.87071	6.19631	5.06697	6.92054	8.65067	5.1904	3	1	4	intermittently stable	sw_only
erpe_2018_sw_9hr_WHONDRS-SW48-000088_B_k121_313046__full-cat_2	6.08261	4.24836	5.65667	8.37396	8.31557	7.42095	8.5419	8.75472	6.10961	7.01921	10.1599	9.45248	9.32935	9.04823	9.30287	8.37396	10.4675	6.28047	0	4	4	intermittently stable	both
erpe_2018_sw_21hr_WHONDRS-SW48-000092_B_k121_306336__full-cat_1	10.4535	7.49642	10.9988	11.5268	10.3537	9.58288	9.73015	10.5499	7.64028	9.11487	7.13563	6.0358	6.8176	4.52187	7.34418	9.11487	11.3936	6.83615	1	3	4	intermittently stable	both
erpe_2018_sw_42hr_WHONDRS-SW48-000099_B_k121_241655__full-cat_1	10.5532	8.07307	9.02551	6.67457	9.38559	11.0409	11.6168	11.8331	11.9445	10.2679	8.49322	7.14844	12.2099	7.43199	9.09785	9.38559	11.732	7.0392	3	1	4	intermittently stable	sw_only
erpe_2018_sw_18hr_WHONDRS-SW48-000091_A_NODE_1193_length_14853_cov_3.484857__full-cat_1	8.01874	5.88416	7.46978	8.86589	9.97665	9.19072	10.3712	10.3445	7.37862	9.44311	12.0141	13.3221	11.2929	10.4899	10.9723	9.97665	12.4708	7.48249	1	3	4	intermittently stable	both
erpe_2018_sw_6hr_WHONDRS-SW48-000087_B_k121_841177__lt2gene-cat_1	15.1151	9.0263	14.0244	14.9256	16.2337	15.0028	12.2526	9.92096	7.71877	13.6765	13.7966	14.3166	11.6916	11.7345	7.48696	13.6765	17.0956	10.2574	0	4	4	intermittently stable	sw_only
erpe_2018_sw_24hr_WHONDRS-SW48-000093_B_k121_336014__full-cat_2	14.467	13.0158	18.6973	15.3057	18.6591	18.9747	20.6694	24.0518	20.6772	17.5144	16.6222	16.2071	17.4327	10.3466	10.5989	17.4327	21.7909	13.0745	1	3	4	intermittently stable	both
erpe_2018_sw_6hr_WHONDRS-SW48-000087_A_NODE_720_length_18131_cov_3.695512__full-cat_2	14.0515	9.36758	16.7298	23.9815	15.3675	19.0652	20.3984	20.1137	18.4989	18.1372	23.0073	17.3	15.2798	13.5567	10.1889	17.3	21.625	12.975	2	2	4	intermittently stable	sw_only
erpe_2018_sw_3hr_WHONDRS-SW48-000086_B_k121_155426__full-cat_2	14.0515	9.70887	15.1512	14.769	16.9063	16.7726	19.7365	26.792	19.866	21.4784	16.8485	13.1153	22.1373	19.9052	14.5309	16.8485	21.0606	12.6363	3	1	4	intermittently stable	sw_only
erpe_2018_sw_45hr_WHONDRS-SW48-000100_A_NODE_38_length_47831_cov_5.121059__full-cat_1	14.4088	11.4035	18.6973	14.3218	15.5815	17.0742	17.1568	16.2294	15.5553	15.0989	19.4146	21.465	20.0242	24.0107	37.8229	17.0742	21.3428	12.8057	3	1	4	intermittently stable	sw_only
erpe_2018_sw_18hr_WHONDRS-SW48-000091_A_NODE_465_length_24612_cov_5.458444__full-cat_2	17.5166	11.8978	23.8907	29.8399	20.952	25.7722	28.2002	28.0183	22.6461	23.9023	32.4828	22.233	20.0641	18.4501	14.1245	22.6461	28.3076	16.9846	2	2	4	intermittently stable	sw_only
erpe_2018_sw_0hr_WHONDRS-SW48-000085_A_NODE_952_length_12435_cov_4.592054__full-cat_1	19.8516	19.4177	24.8402	20.9852	23.785	26.1945	30.2901	32.345	27.6895	24.7692	22.1022	20.2637	25.1773	15.5893	14.2893	23.785	29.7312	17.8387	2	2	4	intermittently stable	both
erpe_2018_sw_33hr_WHONDRS-SW48-000096_A_NODE_187_length_24207_cov_2.373796__full-cat_2	18.9625	12.2508	24.0337	30.7232	22.1749	26.6068	29.18	29.2351	25.1253	26.7807	34.315	23.9364	22.9147	18.2621	14.4284	24.0337	30.0421	18.0253	2	2	4	intermittently stable	sw_only
erpe_2018_sw_45hr_WHONDRS-SW48-000100_B_k121_1061663__full-cat_1	29.0004	16.1461	30.4168	30.7232	31.214	33.8971	30.2276	22.835	14.9927	30.223	24.834	29.9624	20.9113	26.4865	15.135	29.0004	36.2505	21.7503	0	4	4	intermittently stable	sw_only
[truncated: 381 more rows]
[truncated: 1 more columns]

## Sheet: C_MAG_stability
	SW48_000085	SW48_000086	SW48_000087	SW48_000088	SW48_000089	SW48_000090	SW48_000091	SW48_000092	SW48_000093	SW48_000094	SW48_000095	SW48_000096	SW48_000098	SW48_000099	SW48_000100	median	upper_limit_median	lower_limit_median	counts_above_upper_lim	counts_below_lower_lim	totalupplow_pw	stabilitycall	comp			PP48_000085-4	PP48_000086-4	PP48_000087-4	PP48_000088-4	PP48_000089-4	PP48_000090-4	PP48_000091-4	PP48_000092-4	PP48_000093-4	PP48_000094-4	PP48_000095-4	PP48_000096-4	PP48_000097-4	PP48_000098-4	PP48_000099-4	PP48_000100-4	PP48_000101-4	median	upper_limit_median	lower_limit_median	counts_above_upper_lim	counts_below_lower_lim	totalupplow_pw	stabilitycall
[truncated: 74 more rows]
[truncated: 1 more columns]
