# Supplementary material for: Spatial and temporal metagenomics of river compartments reveals viral community dynamics in an urban impacted stream
Source: Front Microbiomes. 2023 Aug 9;2:1199766. doi: 10.3389/frmbi.2023.1199766 (PMC12993620; doi:10.3389/frmbi.2023.1199766)
Supplement: Supplementary file 9 [file Table_5.xlsx]

## Sheet: index
Table S5: Statistical analyses: PERMANOVA, Indicators
permanova	Results of the permanova analyses for compartment vs time for both vMAGs and MAGs
indicator	Results of indicator analyses performed for both vMAGs and MAGs

## Sheet: permanova
MAGs		vMAGs		PCA
Permutation: free		Permutation: free		Permutation: free
Number of permutations: 999		Number of permutations: 999		Number of permutations: 999
Terms added sequentially (first to last)		Terms added sequentially (first to last)		Terms added sequentially (first to last)
Df SumsOfSqs MeanSqs F.Model R2 Pr(>F)		Df SumsOfSqs MeanSqs F.Model R2 Pr(>F)		Df SumsOfSqs MeanSqs F.Model R2 Pr(>F)
sw_pw 1 3.7261 3.7261 47.046 0.58964 0.001 ***		sw_pw 1 5.7170 5.7170 66.285 0.66559 0.001 ***		sw_pw 1 0.075250 0.075250 139.65 0.78893 0.001 ***
timepoint 1 0.2963 0.2963 3.742 0.04689 0.028 *		timepoint 1 0.3711 0.3711 4.303 0.04321 0.019 *		timepoint 1 0.004505 0.004505 8.36 0.04723 0.006 **
Residuals 29 2.2968 0.0792 0.36347		Residuals 29 2.5012 0.0862 0.29120		Residuals 29 0.015627 0.000539 0.16384
Total 31 6.3193 1.00000		Total 31 8.5893 1.00000		Total 31 0.095382 1.00000
---		---		---
Signif. codes: 0 ‘***’ 0.001 ‘**’ 0.01 ‘*’ 0.05 ‘.’ 0.1 ‘ ’ 1		Signif. codes: 0 ‘***’ 0.001 ‘**’ 0.01 ‘*’ 0.05 ‘.’ 0.1 ‘ ’ 1		Signif. codes: 0 ‘***’ 0.001 ‘**’ 0.01 ‘*’ 0.05 ‘.’ 0.1 ‘ ’ 1

## Sheet: indicator
MAGs	s.pw	s.sw	index	stat	p.value	MAG_id	p.fdr		vMAGs	s.pw	s.sw	index	stat	p.value	MAG_id	p.fdr
erpe_2018_pw_0hr_WHONDRS-PP48-000085_F_bin.14	1	0	1	0.821523	0.005	erpe_2018_pw_0hr_WHONDRS-PP48-000085_F_bin.14	0.00769231		erpe_2018_pw_0hr_WHONDRS-PP48-000085_A_NODE_27_length_53335_cov_3.170200__0_partial-cat_1	1	0	1	0.647364	0.005	erpe_2018_pw_0hr_WHONDRS-PP48-000085_A_NODE_27_length_53335_cov_3.170200__0_partial-cat_1	0.00635331
erpe_2018_pw_27hr_WHONDRS-PP48-000094_A_bin.9	1	0	1	0.631311	0.005	erpe_2018_pw_27hr_WHONDRS-PP48-000094_A_bin.9	0.00769231		erpe_2018_pw_0hr_WHONDRS-PP48-000085_A_NODE_49_length_40081_cov_8.612855__full-cat_1	1	0	1	0.383248	0.01	erpe_2018_pw_0hr_WHONDRS-PP48-000085_A_NODE_49_length_40081_cov_8.612855__full-cat_1	0.0122266
erpe_2018_pw_0hr_WHONDRS-PP48-000085_B_bin.1	1	0	1	0.612664	0.005	erpe_2018_pw_0hr_WHONDRS-PP48-000085_B_bin.1	0.00769231		erpe_2018_pw_0hr_WHONDRS-PP48-000085_A_NODE_683_length_12859_cov_2.796890__full-cat_2	1	0	1	0.639415	0.005	erpe_2018_pw_0hr_WHONDRS-PP48-000085_A_NODE_683_length_12859_cov_2.796890__full-cat_2	0.00635331
erpe_2018_pw_24hr_WHONDRS-PP48-000093_B_bin.14	1	0	1	0.795144	0.005	erpe_2018_pw_24hr_WHONDRS-PP48-000093_B_bin.14	0.00769231		erpe_2018_pw_0hr_WHONDRS-PP48-000085_A_NODE_1021_length_10865_cov_1.067797__full-cat_1	1	0	1	0.478466	0.01	erpe_2018_pw_0hr_WHONDRS-PP48-000085_A_NODE_1021_length_10865_cov_1.067797__full-cat_1	0.0122266
erpe_2018_pw_24hr_WHONDRS-PP48-000093_B_bin.22	1	0	1	0.607868	0.005	erpe_2018_pw_24hr_WHONDRS-PP48-000093_B_bin.22	0.00769231		erpe_2018_pw_0hr_WHONDRS-PP48-000085_B_k121_73979__full-cat_2	1	0	1	0.493409	0.005	erpe_2018_pw_0hr_WHONDRS-PP48-000085_B_k121_73979__full-cat_2	0.00635331
erpe_2018_pw_30hr_WHONDRS-PP48-000095_B_bin.9	1	0	1	0.726012	0.005	erpe_2018_pw_30hr_WHONDRS-PP48-000095_B_bin.9	0.00769231		erpe_2018_pw_0hr_WHONDRS-PP48-000085_B_k121_268525__full-cat_1	1	0	1	0.620524	0.005	erpe_2018_pw_0hr_WHONDRS-PP48-000085_B_k121_268525__full-cat_1	0.00635331
erpe_2018_pw_9hr_WHONDRS-PP48-000088_B_bin.13	1	0	1	0.744216	0.005	erpe_2018_pw_9hr_WHONDRS-PP48-000088_B_bin.13	0.00769231		erpe_2018_pw_0hr_WHONDRS-PP48-000085_B_k121_306482__full-cat_1	1	0	1	0.539842	0.005	erpe_2018_pw_0hr_WHONDRS-PP48-000085_B_k121_306482__full-cat_1	0.00635331
erpe_2018_pw_21hr_WHONDRS-PP48-000092_B_bin.4	1	0	1	0.743891	0.005	erpe_2018_pw_21hr_WHONDRS-PP48-000092_B_bin.4	0.00769231		erpe_2018_pw_0hr_WHONDRS-PP48-000085_B_k121_983585__full-cat_1	1	0	1	0.466807	0.015	erpe_2018_pw_0hr_WHONDRS-PP48-000085_B_k121_983585__full-cat_1	0.0180882
erpe_2018_sw_39hr_WHONDRS-SW48-000098_B_bin.30	0	1	2	0.916829	0.005	erpe_2018_sw_39hr_WHONDRS-SW48-000098_B_bin.30	0.00769231		erpe_2018_pw_0hr_WHONDRS-PP48-000085_B_k121_1013482__full-cat_2	1	0	1	0.498561	0.01	erpe_2018_pw_0hr_WHONDRS-PP48-000085_B_k121_1013482__full-cat_2	0.0122266
erpe_2018_pw_42hr_WHONDRS-PP48-000099_B_bin.12	1	0	1	0.404976	0.005	erpe_2018_pw_42hr_WHONDRS-PP48-000099_B_bin.12	0.00769231		erpe_2018_pw_0hr_WHONDRS-PP48-000085_B_k121_1211916__full-cat_2	1	0	1	0.708072	0.005	erpe_2018_pw_0hr_WHONDRS-PP48-000085_B_k121_1211916__full-cat_2	0.00635331
erpe_2018_pw_0hr_WHONDRS-PP48-000085_A_bin.37	1	0	1	0.760247	0.005	erpe_2018_pw_0hr_WHONDRS-PP48-000085_A_bin.37	0.00769231		erpe_2018_pw_0hr_WHONDRS-PP48-000085_B_k121_1865051__full-cat_1	1	0	1	0.665749	0.005	erpe_2018_pw_0hr_WHONDRS-PP48-000085_B_k121_1865051__full-cat_1	0.00635331
erpe_2018_sw_6hr_WHONDRS-SW48-000087_A_bin.76	0	1	2	0.683193	0.005	erpe_2018_sw_6hr_WHONDRS-SW48-000087_A_bin.76	0.00769231		erpe_2018_pw_0hr_WHONDRS-PP48-000085_B_k121_1925751__full-cat_2	0	1	2	0.839029	0.005	erpe_2018_pw_0hr_WHONDRS-PP48-000085_B_k121_1925751__full-cat_2	0.00635331
erpe_2018_pw_0hr_WHONDRS-PP48-000085_B_bin.27	0	1	2	0.39973	0.02	erpe_2018_pw_0hr_WHONDRS-PP48-000085_B_bin.27	0.0285714		erpe_2018_pw_0hr_WHONDRS-PP48-000085_B_k121_2041611__full-cat_2	0	1	2	0.875858	0.005	erpe_2018_pw_0hr_WHONDRS-PP48-000085_B_k121_2041611__full-cat_2	0.00635331
erpe_2018_sw_21hr_WHONDRS-SW48-000092_B_bin.40	0	1	2	0.898275	0.005	erpe_2018_sw_21hr_WHONDRS-SW48-000092_B_bin.40	0.00769231		erpe_2018_pw_0hr_WHONDRS-PP48-000085_B_k121_2052575__full-cat_1	1	0	1	0.386717	0.04	erpe_2018_pw_0hr_WHONDRS-PP48-000085_B_k121_2052575__full-cat_1	0.0468126
erpe_2018_pw_15hr_WHONDRS-PP48-000090_B_bin.10	1	0	1	0.639161	0.005	erpe_2018_pw_15hr_WHONDRS-PP48-000090_B_bin.10	0.00769231		erpe_2018_pw_0hr_WHONDRS-PP48-000085_F_scaffold_4__full-cat_1	1	0	1	0.46748	0.005	erpe_2018_pw_0hr_WHONDRS-PP48-000085_F_scaffold_4__full-cat_1	0.00635331
erpe_2018_pw_18hr_WHONDRS-PP48-000091_B_bin.69	1	0	1	0.492922	0.01	erpe_2018_pw_18hr_WHONDRS-PP48-000091_B_bin.69	0.0148148		erpe_2018_pw_0hr_WHONDRS-PP48-000085_F_scaffold_175__full-cat_1	1	0	1	0.520534	0.005	erpe_2018_pw_0hr_WHONDRS-PP48-000085_F_scaffold_175__full-cat_1	0.00635331
erpe_2018_pw_0hr_WHONDRS-PP48-000085_B_bin.9	1	0	1	0.819644	0.005	erpe_2018_pw_0hr_WHONDRS-PP48-000085_B_bin.9	0.00769231		erpe_2018_pw_3hr_WHONDRS-PP48-000086_B_k121_384700__full-cat_1	1	0	1	0.438187	0.025	erpe_2018_pw_3hr_WHONDRS-PP48-000086_B_k121_384700__full-cat_1	0.0297389
erpe_2018_pw_30hr_WHONDRS-PP48-000095_B_bin.32	1	0	1	0.531273	0.005	erpe_2018_pw_30hr_WHONDRS-PP48-000095_B_bin.32	0.00769231		erpe_2018_pw_3hr_WHONDRS-PP48-000086_B_k121_846510__full-cat_1	1	0	1	0.663393	0.005	erpe_2018_pw_3hr_WHONDRS-PP48-000086_B_k121_846510__full-cat_1	0.00635331
erpe_2018_pw_12hr_WHONDRS-PP48-000089_B_bin.9	1	0	1	0.38652	0.015	erpe_2018_pw_12hr_WHONDRS-PP48-000089_B_bin.9	0.0219512		erpe_2018_pw_6hr_WHONDRS-PP48-000087_A_NODE_11_length_34717_cov_2.431367__full-cat_1	0	1	2	0.606804	0.005	erpe_2018_pw_6hr_WHONDRS-PP48-000087_A_NODE_11_length_34717_cov_2.431367__full-cat_1	0.00635331
erpe_2018_pw_3hr_WHONDRS-PP48-000086_B_bin.13	1	0	1	0.454031	0.03	erpe_2018_pw_3hr_WHONDRS-PP48-000086_B_bin.13	0.0418605		erpe_2018_pw_3hr_WHONDRS-PP48-000086_B_k121_863023__full-cat_1	1	0	1	0.435153	0.01	erpe_2018_pw_3hr_WHONDRS-PP48-000086_B_k121_863023__full-cat_1	0.0122266
erpe_2018_pw_0hr_WHONDRS-PP48-000085_B_bin.29	0	1	2	0.400748	0.03	erpe_2018_pw_0hr_WHONDRS-PP48-000085_B_bin.29	0.0418605		erpe_2018_pw_6hr_WHONDRS-PP48-000087_A_NODE_19_length_25836_cov_2.424326__full-cat_1	1	0	1	0.463525	0.005	erpe_2018_pw_6hr_WHONDRS-PP48-000087_A_NODE_19_length_25836_cov_2.424326__full-cat_1	0.00635331
erpe_2018_pw_24hr_WHONDRS-PP48-000093_B_bin.7	1	0	1	0.43667	0.02	erpe_2018_pw_24hr_WHONDRS-PP48-000093_B_bin.7	0.0285714		erpe_2018_pw_6hr_WHONDRS-PP48-000087_B_k121_523646__full-cat_1	1	0	1	0.699563	0.005	erpe_2018_pw_6hr_WHONDRS-PP48-000087_B_k121_523646__full-cat_1	0.00635331
erpe_2018_pw_18hr_WHONDRS-PP48-000091_A_bin.17	1	0	1	0.67499	0.005	erpe_2018_pw_18hr_WHONDRS-PP48-000091_A_bin.17	0.00769231		erpe_2018_pw_6hr_WHONDRS-PP48-000087_F_scaffold_83__full-cat_1	1	0	1	0.725855	0.005	erpe_2018_pw_6hr_WHONDRS-PP48-000087_F_scaffold_83__full-cat_1	0.00635331
erpe_2018_sw_3hr_WHONDRS-SW48-000086_B_bin.13	0	1	2	0.760615	0.005	erpe_2018_sw_3hr_WHONDRS-SW48-000086_B_bin.13	0.00769231		erpe_2018_pw_9hr_WHONDRS-PP48-000088_A_NODE_7_length_41777_cov_6.017119__full-cat_1	1	0	1	0.761198	0.005	erpe_2018_pw_9hr_WHONDRS-PP48-000088_A_NODE_7_length_41777_cov_6.017119__full-cat_1	0.00635331
erpe_2018_pw_48hr_WHONDRS-PP48-000101_A_bin.11	1	0	1	0.545196	0.005	erpe_2018_pw_48hr_WHONDRS-PP48-000101_A_bin.11	0.00769231		erpe_2018_pw_9hr_WHONDRS-PP48-000088_A_NODE_8_length_40614_cov_5.740534__full-cat_1	1	0	1	0.719802	0.005	erpe_2018_pw_9hr_WHONDRS-PP48-000088_A_NODE_8_length_40614_cov_5.740534__full-cat_1	0.00635331
erpe_2018_pw_0hr_WHONDRS-PP48-000085_A_bin.1	1	0	1	0.550328	0.005	erpe_2018_pw_0hr_WHONDRS-PP48-000085_A_bin.1	0.00769231		erpe_2018_pw_9hr_WHONDRS-PP48-000088_B_k121_61784__full-cat_2	1	0	1	0.358215	0.015	erpe_2018_pw_9hr_WHONDRS-PP48-000088_B_k121_61784__full-cat_2	0.0180882
erpe_2018_sw_45hr_WHONDRS-SW48-000100_F_bin.11	0	1	2	0.965677	0.005	erpe_2018_sw_45hr_WHONDRS-SW48-000100_F_bin.11	0.00769231		erpe_2018_pw_9hr_WHONDRS-PP48-000088_B_k121_142881__full-cat_1	1	0	1	0.676167	0.005	erpe_2018_pw_9hr_WHONDRS-PP48-000088_B_k121_142881__full-cat_1	0.00635331
erpe_2018_sw_33hr_WHONDRS-SW48-000096_B_bin.30	0	1	2	0.842146	0.005	erpe_2018_sw_33hr_WHONDRS-SW48-000096_B_bin.30	0.00769231		erpe_2018_pw_9hr_WHONDRS-PP48-000088_F_scaffold_66__full-cat_2	1	0	1	0.641256	0.005	erpe_2018_pw_9hr_WHONDRS-PP48-000088_F_scaffold_66__full-cat_2	0.00635331
erpe_2018_pw_0hr_WHONDRS-PP48-000085_B_bin.36	1	0	1	0.382733	0.035	erpe_2018_pw_0hr_WHONDRS-PP48-000085_B_bin.36	0.0482759		erpe_2018_pw_9hr_WHONDRS-PP48-000088_F_scaffold_95__full-cat_1	1	0	1	0.744179	0.005	erpe_2018_pw_9hr_WHONDRS-PP48-000088_F_scaffold_95__full-cat_1	0.00635331
erpe_2018_sw_18hr_WHONDRS-SW48-000091_B_bin.56	0	1	2	0.725893	0.005	erpe_2018_sw_18hr_WHONDRS-SW48-000091_B_bin.56	0.00769231		erpe_2018_pw_9hr_WHONDRS-PP48-000088_F_scaffold_97__full-cat_2	1	0	1	0.648024	0.005	erpe_2018_pw_9hr_WHONDRS-PP48-000088_F_scaffold_97__full-cat_2	0.00635331
erpe_2018_sw_18hr_WHONDRS-SW48-000091_B_bin.51	0	1	2	0.659181	0.005	erpe_2018_sw_18hr_WHONDRS-SW48-000091_B_bin.51	0.00769231		erpe_2018_pw_12hr_WHONDRS-PP48-000089_A_NODE_5_length_42632_cov_3.586943__full-cat_2	1	0	1	0.770773	0.005	erpe_2018_pw_12hr_WHONDRS-PP48-000089_A_NODE_5_length_42632_cov_3.586943__full-cat_2	0.00635331
erpe_2018_sw_18hr_WHONDRS-SW48-000091_B_bin.71	0	1	2	0.957025	0.005	erpe_2018_sw_18hr_WHONDRS-SW48-000091_B_bin.71	0.00769231		erpe_2018_pw_12hr_WHONDRS-PP48-000089_B_k121_916198__full-cat_1	1	0	1	0.64127	0.005	erpe_2018_pw_12hr_WHONDRS-PP48-000089_B_k121_916198__full-cat_1	0.00635331
erpe_2018_sw_0hr_WHONDRS-SW48-000085_B_bin.38	0	1	2	0.614753	0.005	erpe_2018_sw_0hr_WHONDRS-SW48-000085_B_bin.38	0.00769231		erpe_2018_pw_15hr_WHONDRS-PP48-000090_B_k121_565505__full-cat_1	1	0	1	0.740833	0.005	erpe_2018_pw_15hr_WHONDRS-PP48-000090_B_k121_565505__full-cat_1	0.00635331
erpe_2018_sw_0hr_WHONDRS-SW48-000085_A_bin.42	0	1	2	0.513725	0.005	erpe_2018_sw_0hr_WHONDRS-SW48-000085_A_bin.42	0.00769231		erpe_2018_pw_15hr_WHONDRS-PP48-000090_A_NODE_8_length_35635_cov_3.033992__full-cat_1	1	0	1	0.770056	0.005	erpe_2018_pw_15hr_WHONDRS-PP48-000090_A_NODE_8_length_35635_cov_3.033992__full-cat_1	0.00635331
erpe_2018_sw_18hr_WHONDRS-SW48-000091_B_bin.30	0	1	2	0.894507	0.005	erpe_2018_sw_18hr_WHONDRS-SW48-000091_B_bin.30	0.00769231		erpe_2018_pw_18hr_WHONDRS-PP48-000091_A_NODE_11_length_46236_cov_2.038669__full-cat_1	1	0	1	0.431965	0.01	erpe_2018_pw_18hr_WHONDRS-PP48-000091_A_NODE_11_length_46236_cov_2.038669__full-cat_1	0.0122266
erpe_2018_sw_33hr_WHONDRS-SW48-000096_A_bin.23	0	1	2	0.990116	0.005	erpe_2018_sw_33hr_WHONDRS-SW48-000096_A_bin.23	0.00769231		erpe_2018_pw_18hr_WHONDRS-PP48-000091_A_NODE_276_length_14508_cov_1.668451__full-cat_2	1	0	1	0.47881	0.005	erpe_2018_pw_18hr_WHONDRS-PP48-000091_A_NODE_276_length_14508_cov_1.668451__full-cat_2	0.00635331
erpe_2018_sw_18hr_WHONDRS-SW48-000091_B_bin.20	0	1	2	0.824377	0.005	erpe_2018_sw_18hr_WHONDRS-SW48-000091_B_bin.20	0.00769231		erpe_2018_pw_18hr_WHONDRS-PP48-000091_A_NODE_362_length_13072_cov_2.498957__full-cat_2	1	0	1	0.418627	0.005	erpe_2018_pw_18hr_WHONDRS-PP48-000091_A_NODE_362_length_13072_cov_2.498957__full-cat_2	0.00635331
erpe_2018_sw_12hr_WHONDRS-SW48-000089_B_bin.38	0	1	2	0.96801	0.005	erpe_2018_sw_12hr_WHONDRS-SW48-000089_B_bin.38	0.00769231		erpe_2018_pw_18hr_WHONDRS-PP48-000091_A_NODE_414_length_12520_cov_1.606713__full-cat_1	1	0	1	0.402296	0.005	erpe_2018_pw_18hr_WHONDRS-PP48-000091_A_NODE_414_length_12520_cov_1.606713__full-cat_1	0.00635331
erpe_2018_sw_45hr_WHONDRS-SW48-000100_B_bin.13	0	1	2	0.963032	0.005	erpe_2018_sw_45hr_WHONDRS-SW48-000100_B_bin.13	0.00769231		erpe_2018_pw_18hr_WHONDRS-PP48-000091_A_NODE_525_length_11488_cov_8.028695__full-cat_2	1	0	1	0.64267	0.005	erpe_2018_pw_18hr_WHONDRS-PP48-000091_A_NODE_525_length_11488_cov_8.028695__full-cat_2	0.00635331
erpe_2018_sw_15hr_WHONDRS-SW48-000090_B_bin.52	0	1	2	0.961701	0.005	erpe_2018_sw_15hr_WHONDRS-SW48-000090_B_bin.52	0.00769231		erpe_2018_pw_18hr_WHONDRS-PP48-000091_A_NODE_614_length_10760_cov_1.366501__full-cat_1	1	0	1	0.355422	0.04	erpe_2018_pw_18hr_WHONDRS-PP48-000091_A_NODE_614_length_10760_cov_1.366501__full-cat_1	0.0468126
erpe_2018_sw_30hr_WHONDRS-SW48-000095_B_bin.94	0	1	2	0.979965	0.005	erpe_2018_sw_30hr_WHONDRS-SW48-000095_B_bin.94	0.00769231		erpe_2018_pw_18hr_WHONDRS-PP48-000091_B_k121_29400__full-cat_2	1	0	1	0.540739	0.005	erpe_2018_pw_18hr_WHONDRS-PP48-000091_B_k121_29400__full-cat_2	0.00635331
erpe_2018_sw_6hr_WHONDRS-SW48-000087_B_bin.4	0	1	2	0.983508	0.005	erpe_2018_sw_6hr_WHONDRS-SW48-000087_B_bin.4	0.00769231		erpe_2018_pw_18hr_WHONDRS-PP48-000091_B_k121_88500__full-cat_2	1	0	1	0.494757	0.005	erpe_2018_pw_18hr_WHONDRS-PP48-000091_B_k121_88500__full-cat_2	0.00635331
erpe_2018_sw_33hr_WHONDRS-SW48-000096_A_bin.20	0	1	2	0.985035	0.005	erpe_2018_sw_33hr_WHONDRS-SW48-000096_A_bin.20	0.00769231		erpe_2018_pw_18hr_WHONDRS-PP48-000091_B_k121_56538__full-cat_2	0	1	2	0.92736	0.005	erpe_2018_pw_18hr_WHONDRS-PP48-000091_B_k121_56538__full-cat_2	0.00635331
erpe_2018_sw_6hr_WHONDRS-SW48-000087_A_bin.16	0	1	2	0.955771	0.005	erpe_2018_sw_6hr_WHONDRS-SW48-000087_A_bin.16	0.00769231		erpe_2018_pw_18hr_WHONDRS-PP48-000091_B_k121_207953__full-cat_1	1	0	1	0.404883	0.005	erpe_2018_pw_18hr_WHONDRS-PP48-000091_B_k121_207953__full-cat_1	0.00635331
erpe_2018_sw_0hr_WHONDRS-SW48-000085_B_bin.51	0	1	2	0.984817	0.005	erpe_2018_sw_0hr_WHONDRS-SW48-000085_B_bin.51	0.00769231		erpe_2018_pw_18hr_WHONDRS-PP48-000091_B_k121_351128__full-cat_1	1	0	1	0.399509	0.005	erpe_2018_pw_18hr_WHONDRS-PP48-000091_B_k121_351128__full-cat_1	0.00635331
erpe_2018_sw_42hr_WHONDRS-SW48-000099_B_bin.94	0	1	2	0.970832	0.005	erpe_2018_sw_42hr_WHONDRS-SW48-000099_B_bin.94	0.00769231		erpe_2018_pw_18hr_WHONDRS-PP48-000091_B_k121_447689__full-cat_1	1	0	1	0.383996	0.02	erpe_2018_pw_18hr_WHONDRS-PP48-000091_B_k121_447689__full-cat_1	0.0238603
erpe_2018_sw_6hr_WHONDRS-SW48-000087_B_bin.85	0	1	2	0.962646	0.005	erpe_2018_sw_6hr_WHONDRS-SW48-000087_B_bin.85	0.00769231		erpe_2018_pw_18hr_WHONDRS-PP48-000091_B_k121_926198__full-cat_1	0	1	2	0.601631	0.005	erpe_2018_pw_18hr_WHONDRS-PP48-000091_B_k121_926198__full-cat_1	0.00635331
erpe_2018_sw_45hr_WHONDRS-SW48-000100_B_bin.30	0	1	2	0.97115	0.005	erpe_2018_sw_45hr_WHONDRS-SW48-000100_B_bin.30	0.00769231		erpe_2018_pw_18hr_WHONDRS-PP48-000091_B_k121_2271587__full-cat_1	1	0	1	0.397586	0.02	erpe_2018_pw_18hr_WHONDRS-PP48-000091_B_k121_2271587__full-cat_1	0.0238603
erpe_2018_sw_42hr_WHONDRS-SW48-000099_B_bin.74	0	1	2	0.373431	0.01	erpe_2018_sw_42hr_WHONDRS-SW48-000099_B_bin.74	0.0148148		erpe_2018_pw_18hr_WHONDRS-PP48-000091_B_k121_2942592__full-cat_2	1	0	1	0.572845	0.005	erpe_2018_pw_18hr_WHONDRS-PP48-000091_B_k121_2942592__full-cat_2	0.00635331
erpe_2018_sw_30hr_WHONDRS-SW48-000095_B_bin.48	0	1	2	0.885695	0.005	erpe_2018_sw_30hr_WHONDRS-SW48-000095_B_bin.48	0.00769231		erpe_2018_pw_18hr_WHONDRS-PP48-000091_B_k121_3018306__full-cat_2	1	0	1	0.393105	0.02	erpe_2018_pw_18hr_WHONDRS-PP48-000091_B_k121_3018306__full-cat_2	0.0238603
erpe_2018_sw_0hr_WHONDRS-SW48-000085_B_bin.27	0	1	2	0.954666	0.005	erpe_2018_sw_0hr_WHONDRS-SW48-000085_B_bin.27	0.00769231		erpe_2018_pw_18hr_WHONDRS-PP48-000091_B_k121_4048238__full-cat_1	1	0	1	0.394787	0.02	erpe_2018_pw_18hr_WHONDRS-PP48-000091_B_k121_4048238__full-cat_1	0.0238603
erpe_2018_sw_21hr_WHONDRS-SW48-000092_B_bin.82	0	1	2	0.683806	0.005	erpe_2018_sw_21hr_WHONDRS-SW48-000092_B_bin.82	0.00769231		erpe_2018_pw_18hr_WHONDRS-PP48-000091_B_k121_4116402__full-cat_2	1	0	1	0.398797	0.02	erpe_2018_pw_18hr_WHONDRS-PP48-000091_B_k121_4116402__full-cat_2	0.0238603
erpe_2018_sw_0hr_WHONDRS-SW48-000085_B_bin.65	0	1	2	0.976795	0.005	erpe_2018_sw_0hr_WHONDRS-SW48-000085_B_bin.65	0.00769231		erpe_2018_pw_18hr_WHONDRS-PP48-000091_B_k121_4157865__full-cat_1	1	0	1	0.403249	0.025	erpe_2018_pw_18hr_WHONDRS-PP48-000091_B_k121_4157865__full-cat_1	0.0297389
erpe_2018_sw_30hr_WHONDRS-SW48-000095_B_bin.41	0	1	2	0.987592	0.005	erpe_2018_sw_30hr_WHONDRS-SW48-000095_B_bin.41	0.00769231		erpe_2018_pw_18hr_WHONDRS-PP48-000091_B_k121_4418614__full-cat_1	1	0	1	0.439162	0.01	erpe_2018_pw_18hr_WHONDRS-PP48-000091_B_k121_4418614__full-cat_1	0.0122266
erpe_2018_sw_27hr_WHONDRS-SW48-000094_A_bin.34	0	1	2	0.967843	0.005	erpe_2018_sw_27hr_WHONDRS-SW48-000094_A_bin.34	0.00769231		erpe_2018_pw_18hr_WHONDRS-PP48-000091_B_k121_4740059__full-cat_2	1	0	1	0.395174	0.02	erpe_2018_pw_18hr_WHONDRS-PP48-000091_B_k121_4740059__full-cat_2	0.0238603
erpe_2018_sw_42hr_WHONDRS-SW48-000099_B_bin.62	0	1	2	0.968722	0.005	erpe_2018_sw_42hr_WHONDRS-SW48-000099_B_bin.62	0.00769231		erpe_2018_pw_21hr_WHONDRS-PP48-000092_A_NODE_28_length_23510_cov_1.816106__full-cat_1	1	0	1	0.44923	0.02	erpe_2018_pw_21hr_WHONDRS-PP48-000092_A_NODE_28_length_23510_cov_1.816106__full-cat_1	0.0238603
erpe_2018_sw_21hr_WHONDRS-SW48-000092_B_bin.55	0	1	2	0.679626	0.005	erpe_2018_sw_21hr_WHONDRS-SW48-000092_B_bin.55	0.00769231		erpe_2018_pw_21hr_WHONDRS-PP48-000092_A_NODE_90_length_14304_cov_2.589194__full-cat_2	1	0	1	0.57901	0.005	erpe_2018_pw_21hr_WHONDRS-PP48-000092_A_NODE_90_length_14304_cov_2.589194__full-cat_2	0.00635331
erpe_2018_sw_6hr_WHONDRS-SW48-000087_B_bin.62	0	1	2	0.974417	0.005	erpe_2018_sw_6hr_WHONDRS-SW48-000087_B_bin.62	0.00769231		erpe_2018_pw_21hr_WHONDRS-PP48-000092_B_k121_100773__full-cat_2	1	0	1	0.625158	0.005	erpe_2018_pw_21hr_WHONDRS-PP48-000092_B_k121_100773__full-cat_2	0.00635331
erpe_2018_sw_27hr_WHONDRS-SW48-000094_B_bin.8	0	1	2	0.975268	0.005	erpe_2018_sw_27hr_WHONDRS-SW48-000094_B_bin.8	0.00769231		erpe_2018_pw_21hr_WHONDRS-PP48-000092_B_k121_270110__full-cat_1	0	1	2	0.976088	0.005	erpe_2018_pw_21hr_WHONDRS-PP48-000092_B_k121_270110__full-cat_1	0.00635331
erpe_2018_sw_21hr_WHONDRS-SW48-000092_B_bin.42	0	1	2	0.671661	0.005	erpe_2018_sw_21hr_WHONDRS-SW48-000092_B_bin.42	0.00769231		erpe_2018_pw_24hr_WHONDRS-PP48-000093_A_NODE_11_length_44059_cov_10.081444__full-cat_1	1	0	1	0.644169	0.005	erpe_2018_pw_24hr_WHONDRS-PP48-000093_A_NODE_11_length_44059_cov_10.081444__full-cat_1	0.00635331
erpe_2018_sw_33hr_WHONDRS-SW48-000096_B_bin.51	0	1	2	0.987336	0.005	erpe_2018_sw_33hr_WHONDRS-SW48-000096_B_bin.51	0.00769231		erpe_2018_pw_24hr_WHONDRS-PP48-000093_A_NODE_17_length_36753_cov_6.317261__full-cat_1	1	0	1	0.470864	0.005	erpe_2018_pw_24hr_WHONDRS-PP48-000093_A_NODE_17_length_36753_cov_6.317261__full-cat_1	0.00635331
erpe_2018_sw_21hr_WHONDRS-SW48-000092_B_bin.69	0	1	2	0.985033	0.005	erpe_2018_sw_21hr_WHONDRS-SW48-000092_B_bin.69	0.00769231		erpe_2018_pw_24hr_WHONDRS-PP48-000093_A_NODE_93_length_14732_cov_2.946594__full-cat_2	1	0	1	0.573403	0.005	erpe_2018_pw_24hr_WHONDRS-PP48-000093_A_NODE_93_length_14732_cov_2.946594__full-cat_2	0.00635331
erpe_2018_sw_27hr_WHONDRS-SW48-000094_B_bin.11	0	1	2	0.918574	0.005	erpe_2018_sw_27hr_WHONDRS-SW48-000094_B_bin.11	0.00769231		erpe_2018_pw_24hr_WHONDRS-PP48-000093_A_NODE_179_length_11574_cov_1.545995__full-cat_2	1	0	1	0.534593	0.005	erpe_2018_pw_24hr_WHONDRS-PP48-000093_A_NODE_179_length_11574_cov_1.545995__full-cat_2	0.00635331
erpe_2018_sw_42hr_WHONDRS-SW48-000099_A_bin.74	0	1	2	0.913712	0.005	erpe_2018_sw_42hr_WHONDRS-SW48-000099_A_bin.74	0.00769231		erpe_2018_pw_24hr_WHONDRS-PP48-000093_A_NODE_188_length_11426_cov_4.194885__full-cat_1	1	0	1	0.686155	0.005	erpe_2018_pw_24hr_WHONDRS-PP48-000093_A_NODE_188_length_11426_cov_4.194885__full-cat_1	0.00635331
erpe_2018_sw_45hr_WHONDRS-SW48-000100_B_bin.48	0	1	2	0.820925	0.005	erpe_2018_sw_45hr_WHONDRS-SW48-000100_B_bin.48	0.00769231		erpe_2018_pw_24hr_WHONDRS-PP48-000093_A_NODE_243_length_10277_cov_5.371330__full-cat_2	1	0	1	0.639473	0.005	erpe_2018_pw_24hr_WHONDRS-PP48-000093_A_NODE_243_length_10277_cov_5.371330__full-cat_2	0.00635331
erpe_2018_sw_18hr_WHONDRS-SW48-000091_B_bin.28	0	1	2	0.854588	0.005	erpe_2018_sw_18hr_WHONDRS-SW48-000091_B_bin.28	0.00769231		erpe_2018_pw_24hr_WHONDRS-PP48-000093_B_k121_110557__full-cat_2	1	0	1	0.658644	0.005	erpe_2018_pw_24hr_WHONDRS-PP48-000093_B_k121_110557__full-cat_2	0.00635331
erpe_2018_sw_21hr_WHONDRS-SW48-000092_B_bin.46	0	1	2	0.641717	0.005	erpe_2018_sw_21hr_WHONDRS-SW48-000092_B_bin.46	0.00769231		erpe_2018_pw_24hr_WHONDRS-PP48-000093_B_k121_116839__full-cat_1	1	0	1	0.593565	0.005	erpe_2018_pw_24hr_WHONDRS-PP48-000093_B_k121_116839__full-cat_1	0.00635331
erpe_2018_sw_30hr_WHONDRS-SW48-000095_A_bin.46	0	1	2	0.850843	0.005	erpe_2018_sw_30hr_WHONDRS-SW48-000095_A_bin.46	0.00769231		erpe_2018_pw_24hr_WHONDRS-PP48-000093_B_k121_242410__full-cat_2	1	0	1	0.481707	0.005	erpe_2018_pw_24hr_WHONDRS-PP48-000093_B_k121_242410__full-cat_2	0.00635331
erpe_2018_sw_18hr_WHONDRS-SW48-000091_A_bin.51	0	1	2	0.942936	0.005	erpe_2018_sw_18hr_WHONDRS-SW48-000091_A_bin.51	0.00769231		erpe_2018_pw_24hr_WHONDRS-PP48-000093_B_k121_255710__full-cat_1	1	0	1	0.427542	0.01	erpe_2018_pw_24hr_WHONDRS-PP48-000093_B_k121_255710__full-cat_1	0.0122266
erpe_2018_sw_30hr_WHONDRS-SW48-000095_B_bin.69	0	1	2	0.945079	0.005	erpe_2018_sw_30hr_WHONDRS-SW48-000095_B_bin.69	0.00769231		erpe_2018_pw_24hr_WHONDRS-PP48-000093_B_k121_406947__full-cat_1	1	0	1	0.505265	0.005	erpe_2018_pw_24hr_WHONDRS-PP48-000093_B_k121_406947__full-cat_1	0.00635331
erpe_2018_sw_30hr_WHONDRS-SW48-000095_B_bin.20	0	1	2	0.851875	0.005	erpe_2018_sw_30hr_WHONDRS-SW48-000095_B_bin.20	0.00769231		erpe_2018_pw_27hr_WHONDRS-PP48-000094_B_k121_14922__full-cat_1	1	0	1	0.719155	0.005	erpe_2018_pw_27hr_WHONDRS-PP48-000094_B_k121_14922__full-cat_1	0.00635331
erpe_2018_sw_18hr_WHONDRS-SW48-000091_B_bin.96	0	1	2	0.566932	0.01	erpe_2018_sw_18hr_WHONDRS-SW48-000091_B_bin.96	0.0148148		erpe_2018_pw_27hr_WHONDRS-PP48-000094_B_k121_608129__full-cat_2	1	0	1	0.513696	0.005	erpe_2018_pw_27hr_WHONDRS-PP48-000094_B_k121_608129__full-cat_2	0.00635331
erpe_2018_sw_42hr_WHONDRS-SW48-000099_B_bin.61	0	1	2	0.912893	0.005	erpe_2018_sw_42hr_WHONDRS-SW48-000099_B_bin.61	0.00769231		erpe_2018_pw_27hr_WHONDRS-PP48-000094_F_scaffold_51__full-cat_1	1	0	1	0.737453	0.005	erpe_2018_pw_27hr_WHONDRS-PP48-000094_F_scaffold_51__full-cat_1	0.00635331
erpe_2018_sw_30hr_WHONDRS-SW48-000095_B_bin.1	0	1	2	0.921912	0.005	erpe_2018_sw_30hr_WHONDRS-SW48-000095_B_bin.1	0.00769231		erpe_2018_pw_30hr_WHONDRS-PP48-000095_A_NODE_2_length_153177_cov_21.089467__full-cat_2	1	0	1	0.629284	0.005	erpe_2018_pw_30hr_WHONDRS-PP48-000095_A_NODE_2_length_153177_cov_21.089467__full-cat_2	0.00635331
erpe_2018_sw_6hr_WHONDRS-SW48-000087_B_bin.65	0	1	2	0.848539	0.005	erpe_2018_sw_6hr_WHONDRS-SW48-000087_B_bin.65	0.00769231		erpe_2018_pw_30hr_WHONDRS-PP48-000095_A_NODE_82_length_23397_cov_3.268586__full-cat_1	1	0	1	0.708722	0.005	erpe_2018_pw_30hr_WHONDRS-PP48-000095_A_NODE_82_length_23397_cov_3.268586__full-cat_1	0.00635331
erpe_2018_sw_42hr_WHONDRS-SW48-000099_B_bin.95	0	1	2	0.906786	0.005	erpe_2018_sw_42hr_WHONDRS-SW48-000099_B_bin.95	0.00769231		erpe_2018_pw_30hr_WHONDRS-PP48-000095_A_NODE_44_length_33941_cov_2.739487__full_1-cat_4	1	0	1	0.535254	0.005	erpe_2018_pw_30hr_WHONDRS-PP48-000095_A_NODE_44_length_33941_cov_2.739487__full_1-cat_4	0.00635331
erpe_2018_sw_42hr_WHONDRS-SW48-000099_B_bin.8	0	1	2	0.91149	0.005	erpe_2018_sw_42hr_WHONDRS-SW48-000099_B_bin.8	0.00769231		erpe_2018_pw_30hr_WHONDRS-PP48-000095_A_NODE_133_length_17819_cov_1.561384__full-cat_1	1	0	1	0.645659	0.005	erpe_2018_pw_30hr_WHONDRS-PP48-000095_A_NODE_133_length_17819_cov_1.561384__full-cat_1	0.00635331
erpe_2018_sw_18hr_WHONDRS-SW48-000091_B_bin.48	0	1	2	0.755987	0.005	erpe_2018_sw_18hr_WHONDRS-SW48-000091_B_bin.48	0.00769231		erpe_2018_pw_30hr_WHONDRS-PP48-000095_A_NODE_134_length_17779_cov_1.383979__full-cat_1	1	0	1	0.427891	0.015	erpe_2018_pw_30hr_WHONDRS-PP48-000095_A_NODE_134_length_17779_cov_1.383979__full-cat_1	0.0180882
erpe_2018_sw_6hr_WHONDRS-SW48-000087_B_bin.42	0	1	2	0.849082	0.005	erpe_2018_sw_6hr_WHONDRS-SW48-000087_B_bin.42	0.00769231		erpe_2018_pw_30hr_WHONDRS-PP48-000095_A_NODE_150_length_16949_cov_1.306325__full-cat_2	1	0	1	0.533672	0.005	erpe_2018_pw_30hr_WHONDRS-PP48-000095_A_NODE_150_length_16949_cov_1.306325__full-cat_2	0.00635331
erpe_2018_sw_21hr_WHONDRS-SW48-000092_B_bin.67	0	1	2	0.924434	0.005	erpe_2018_sw_21hr_WHONDRS-SW48-000092_B_bin.67	0.00769231		erpe_2018_pw_30hr_WHONDRS-PP48-000095_A_NODE_230_length_13953_cov_1.283090__full-cat_1	1	0	1	0.439809	0.03	erpe_2018_pw_30hr_WHONDRS-PP48-000095_A_NODE_230_length_13953_cov_1.283090__full-cat_1	0.0355834
erpe_2018_sw_30hr_WHONDRS-SW48-000095_B_bin.60	0	1	2	0.755946	0.005	erpe_2018_sw_30hr_WHONDRS-SW48-000095_B_bin.60	0.00769231		erpe_2018_pw_30hr_WHONDRS-PP48-000095_A_NODE_398_length_10683_cov_1.653846__full-cat_2	1	0	1	0.493736	0.01	erpe_2018_pw_30hr_WHONDRS-PP48-000095_A_NODE_398_length_10683_cov_1.653846__full-cat_2	0.0122266
erpe_2018_sw_42hr_WHONDRS-SW48-000099_B_bin.14	0	1	2	0.729632	0.005	erpe_2018_sw_42hr_WHONDRS-SW48-000099_B_bin.14	0.00769231		erpe_2018_pw_30hr_WHONDRS-PP48-000095_A_NODE_401_length_10658_cov_1.962302__full-cat_1	1	0	1	0.676873	0.005	erpe_2018_pw_30hr_WHONDRS-PP48-000095_A_NODE_401_length_10658_cov_1.962302__full-cat_1	0.00635331
erpe_2018_sw_42hr_WHONDRS-SW48-000099_A_bin.59	0	1	2	0.808437	0.005	erpe_2018_sw_42hr_WHONDRS-SW48-000099_A_bin.59	0.00769231		erpe_2018_pw_30hr_WHONDRS-PP48-000095_A_NODE_406_length_10590_cov_2.817070__full-cat_2	1	0	1	0.525668	0.005	erpe_2018_pw_30hr_WHONDRS-PP48-000095_A_NODE_406_length_10590_cov_2.817070__full-cat_2	0.00635331
erpe_2018_sw_21hr_WHONDRS-SW48-000092_B_bin.50	0	1	2	0.703047	0.005	erpe_2018_sw_21hr_WHONDRS-SW48-000092_B_bin.50	0.00769231		erpe_2018_pw_30hr_WHONDRS-PP48-000095_B_k121_25776__full-cat_1	1	0	1	0.417307	0.015	erpe_2018_pw_30hr_WHONDRS-PP48-000095_B_k121_25776__full-cat_1	0.0180882
erpe_2018_sw_42hr_WHONDRS-SW48-000099_B_bin.91	0	1	2	0.698363	0.005	erpe_2018_sw_42hr_WHONDRS-SW48-000099_B_bin.91	0.00769231		erpe_2018_pw_30hr_WHONDRS-PP48-000095_B_k121_139373__full-cat_1	1	0	1	0.600221	0.005	erpe_2018_pw_30hr_WHONDRS-PP48-000095_B_k121_139373__full-cat_1	0.00635331
erpe_2018_sw_18hr_WHONDRS-SW48-000091_B_bin.57	0	1	2	0.650139	0.005	erpe_2018_sw_18hr_WHONDRS-SW48-000091_B_bin.57	0.00769231		erpe_2018_pw_30hr_WHONDRS-PP48-000095_B_k121_189363__full-cat_1	1	0	1	0.546737	0.005	erpe_2018_pw_30hr_WHONDRS-PP48-000095_B_k121_189363__full-cat_1	0.00635331
erpe_2018_sw_42hr_WHONDRS-SW48-000099_B_bin.85	0	1	2	0.649698	0.005	erpe_2018_sw_42hr_WHONDRS-SW48-000099_B_bin.85	0.00769231		erpe_2018_pw_30hr_WHONDRS-PP48-000095_B_k121_334847__full-cat_1	1	0	1	0.517456	0.005	erpe_2018_pw_30hr_WHONDRS-PP48-000095_B_k121_334847__full-cat_1	0.00635331
									erpe_2018_pw_30hr_WHONDRS-PP48-000095_B_k121_806485__full-cat_2	1	0	1	0.482505	0.005	erpe_2018_pw_30hr_WHONDRS-PP48-000095_B_k121_806485__full-cat_2	0.00635331
									erpe_2018_pw_30hr_WHONDRS-PP48-000095_B_k121_870761__full-cat_2	1	0	1	0.533534	0.005	erpe_2018_pw_30hr_WHONDRS-PP48-000095_B_k121_870761__full-cat_2	0.00635331
									erpe_2018_pw_30hr_WHONDRS-PP48-000095_B_k121_913137__full-cat_2	1	0	1	0.40455	0.015	erpe_2018_pw_30hr_WHONDRS-PP48-000095_B_k121_913137__full-cat_2	0.0180882
									erpe_2018_pw_30hr_WHONDRS-PP48-000095_B_k121_985495__full-cat_1	1	0	1	0.498874	0.005	erpe_2018_pw_30hr_WHONDRS-PP48-000095_B_k121_985495__full-cat_1	0.00635331
									erpe_2018_pw_30hr_WHONDRS-PP48-000095_B_k121_1043474__full-cat_1	1	0	1	0.582263	0.005	erpe_2018_pw_30hr_WHONDRS-PP48-000095_B_k121_1043474__full-cat_1	0.00635331
									erpe_2018_pw_33hr_WHONDRS-PP48-000096_B_k121_29811__full-cat_2	1	0	1	0.48545	0.005	erpe_2018_pw_33hr_WHONDRS-PP48-000096_B_k121_29811__full-cat_2	0.00635331
									erpe_2018_pw_33hr_WHONDRS-PP48-000096_B_k121_167131__full-cat_2	1	0	1	0.481248	0.01	erpe_2018_pw_33hr_WHONDRS-PP48-000096_B_k121_167131__full-cat_2	0.0122266
									erpe_2018_pw_33hr_WHONDRS-PP48-000096_B_k121_474755__full-cat_2	1	0	1	0.526255	0.005	erpe_2018_pw_33hr_WHONDRS-PP48-000096_B_k121_474755__full-cat_2	0.00635331
									erpe_2018_pw_36hr_WHONDRS-PP48-000097_A_NODE_41_length_10821_cov_6.072564__full-cat_2	1	0	1	0.64221	0.005	erpe_2018_pw_36hr_WHONDRS-PP48-000097_A_NODE_41_length_10821_cov_6.072564__full-cat_2	0.00635331
									erpe_2018_pw_39hr_WHONDRS-PP48-000098_A_NODE_32_length_14519_cov_5.720539__full-cat_2	1	0	1	0.642299	0.005	erpe_2018_pw_39hr_WHONDRS-PP48-000098_A_NODE_32_length_14519_cov_5.720539__full-cat_2	0.00635331
									erpe_2018_pw_39hr_WHONDRS-PP48-000098_B_k121_7405__full-cat_1	1	0	1	0.58856	0.005	erpe_2018_pw_39hr_WHONDRS-PP48-000098_B_k121_7405__full-cat_1	0.00635331
									erpe_2018_pw_42hr_WHONDRS-PP48-000099_B_k121_686361__full-cat_1	1	0	1	0.460046	0.005	erpe_2018_pw_42hr_WHONDRS-PP48-000099_B_k121_686361__full-cat_1	0.00635331
									erpe_2018_pw_42hr_WHONDRS-PP48-000099_F_scaffold_20__full-cat_2	1	0	1	0.641538	0.005	erpe_2018_pw_42hr_WHONDRS-PP48-000099_F_scaffold_20__full-cat_2	0.00635331
									erpe_2018_pw_45hr_WHONDRS-PP48-000100_A_NODE_29_length_13449_cov_2.366161__full-cat_2	1	0	1	0.730727	0.005	erpe_2018_pw_45hr_WHONDRS-PP48-000100_A_NODE_29_length_13449_cov_2.366161__full-cat_2	0.00635331
									erpe_2018_pw_45hr_WHONDRS-PP48-000100_A_NODE_40_length_11285_cov_1.611310__full-cat_2	1	0	1	0.485001	0.02	erpe_2018_pw_45hr_WHONDRS-PP48-000100_A_NODE_40_length_11285_cov_1.611310__full-cat_2	0.0238603
									erpe_2018_pw_45hr_WHONDRS-PP48-000100_B_k121_398557__full-cat_1	1	0	1	0.449195	0.01	erpe_2018_pw_45hr_WHONDRS-PP48-000100_B_k121_398557__full-cat_1	0.0122266
									erpe_2018_pw_45hr_WHONDRS-PP48-000100_F_scaffold_19__full-cat_1	1	0	1	0.769652	0.005	erpe_2018_pw_45hr_WHONDRS-PP48-000100_F_scaffold_19__full-cat_1	0.00635331
									erpe_2018_pw_48hr_WHONDRS-PP48-000101_A_NODE_62_length_10651_cov_2.744869__full-cat_2	1	0	1	0.626848	0.005	erpe_2018_pw_48hr_WHONDRS-PP48-000101_A_NODE_62_length_10651_cov_2.744869__full-cat_2	0.00635331
									erpe_2018_pw_48hr_WHONDRS-PP48-000101_B_k121_57466__full-cat_1	1	0	1	0.489774	0.005	erpe_2018_pw_48hr_WHONDRS-PP48-000101_B_k121_57466__full-cat_1	0.00635331
									erpe_2018_sw_0hr_WHONDRS-SW48-000085_A_NODE_10_length_111226_cov_3.387969__full-cat_1	0	1	2	0.832636	0.005	erpe_2018_sw_0hr_WHONDRS-SW48-000085_A_NODE_10_length_111226_cov_3.387969__full-cat_1	0.00635331
									erpe_2018_sw_0hr_WHONDRS-SW48-000085_A_NODE_43_length_54404_cov_3.694862__full-cat_1	0	1	2	0.812991	0.005	erpe_2018_sw_0hr_WHONDRS-SW48-000085_A_NODE_43_length_54404_cov_3.694862__full-cat_1	0.00635331
									erpe_2018_sw_0hr_WHONDRS-SW48-000085_A_NODE_46_length_52363_cov_2.041715__full-cat_1	0	1	2	0.977051	0.005	erpe_2018_sw_0hr_WHONDRS-SW48-000085_A_NODE_46_length_52363_cov_2.041715__full-cat_1	0.00635331
									erpe_2018_sw_0hr_WHONDRS-SW48-000085_A_NODE_61_length_45171_cov_3.950315__full-cat_2	0	1	2	0.917583	0.005	erpe_2018_sw_0hr_WHONDRS-SW48-000085_A_NODE_61_length_45171_cov_3.950315__full-cat_2	0.00635331
									erpe_2018_sw_0hr_WHONDRS-SW48-000085_A_NODE_88_length_37757_cov_1.793675__full-cat_1	0	1	2	0.888795	0.005	erpe_2018_sw_0hr_WHONDRS-SW48-000085_A_NODE_88_length_37757_cov_1.793675__full-cat_1	0.00635331
									erpe_2018_sw_0hr_WHONDRS-SW48-000085_A_NODE_204_length_25907_cov_2.538247__full-cat_1	0	1	2	0.715031	0.005	erpe_2018_sw_0hr_WHONDRS-SW48-000085_A_NODE_204_length_25907_cov_2.538247__full-cat_1	0.00635331
									erpe_2018_sw_0hr_WHONDRS-SW48-000085_A_NODE_688_length_14967_cov_1.596900__full-cat_2	0	1	2	0.691783	0.005	erpe_2018_sw_0hr_WHONDRS-SW48-000085_A_NODE_688_length_14967_cov_1.596900__full-cat_2	0.00635331
									erpe_2018_sw_0hr_WHONDRS-SW48-000085_A_NODE_694_length_14905_cov_1.833130__full-cat_2	0	1	2	0.904171	0.005	erpe_2018_sw_0hr_WHONDRS-SW48-000085_A_NODE_694_length_14905_cov_1.833130__full-cat_2	0.00635331
									erpe_2018_sw_0hr_WHONDRS-SW48-000085_A_NODE_725_length_14464_cov_3.736905__full-cat_2	0	1	2	0.837109	0.005	erpe_2018_sw_0hr_WHONDRS-SW48-000085_A_NODE_725_length_14464_cov_3.736905__full-cat_2	0.00635331
									erpe_2018_sw_0hr_WHONDRS-SW48-000085_A_NODE_741_length_14326_cov_1.525107__full-cat_1	0	1	2	0.854972	0.005	erpe_2018_sw_0hr_WHONDRS-SW48-000085_A_NODE_741_length_14326_cov_1.525107__full-cat_1	0.00635331
									erpe_2018_sw_0hr_WHONDRS-SW48-000085_A_NODE_806_length_13736_cov_1.611801__full-cat_1	0	1	2	0.725192	0.005	erpe_2018_sw_0hr_WHONDRS-SW48-000085_A_NODE_806_length_13736_cov_1.611801__full-cat_1	0.00635331
									erpe_2018_sw_0hr_WHONDRS-SW48-000085_A_NODE_824_length_13553_cov_3.300387__full-cat_2	0	1	2	0.948336	0.005	erpe_2018_sw_0hr_WHONDRS-SW48-000085_A_NODE_824_length_13553_cov_3.300387__full-cat_2	0.00635331
									erpe_2018_sw_0hr_WHONDRS-SW48-000085_A_NODE_901_length_12848_cov_1.413332__full-cat_2	0	1	2	0.916597	0.005	erpe_2018_sw_0hr_WHONDRS-SW48-000085_A_NODE_901_length_12848_cov_1.413332__full-cat_2	0.00635331
									erpe_2018_sw_0hr_WHONDRS-SW48-000085_A_NODE_952_length_12435_cov_4.592054__full-cat_1	0	1	2	0.934968	0.005	erpe_2018_sw_0hr_WHONDRS-SW48-000085_A_NODE_952_length_12435_cov_4.592054__full-cat_1	0.00635331
									erpe_2018_sw_0hr_WHONDRS-SW48-000085_A_NODE_967_length_12292_cov_2.175421__full-cat_2	0	1	2	0.971949	0.005	erpe_2018_sw_0hr_WHONDRS-SW48-000085_A_NODE_967_length_12292_cov_2.175421__full-cat_2	0.00635331
									erpe_2018_sw_0hr_WHONDRS-SW48-000085_A_NODE_1175_length_11054_cov_4.768555__full-cat_2	0	1	2	0.944007	0.005	erpe_2018_sw_0hr_WHONDRS-SW48-000085_A_NODE_1175_length_11054_cov_4.768555__full-cat_2	0.00635331
									erpe_2018_sw_0hr_WHONDRS-SW48-000085_A_NODE_1281_length_10543_cov_1.681356__full-cat_2	0	1	2	0.959718	0.005	erpe_2018_sw_0hr_WHONDRS-SW48-000085_A_NODE_1281_length_10543_cov_1.681356__full-cat_2	0.00635331
									erpe_2018_sw_0hr_WHONDRS-SW48-000085_A_NODE_1289_length_10491_cov_1.433037__full-cat_1	0	1	2	0.558627	0.005	erpe_2018_sw_0hr_WHONDRS-SW48-000085_A_NODE_1289_length_10491_cov_1.433037__full-cat_1	0.00635331
									erpe_2018_sw_0hr_WHONDRS-SW48-000085_A_NODE_1363_length_10172_cov_4.542160__full-cat_2	0	1	2	0.946785	0.005	erpe_2018_sw_0hr_WHONDRS-SW48-000085_A_NODE_1363_length_10172_cov_4.542160__full-cat_2	0.00635331
									erpe_2018_sw_0hr_WHONDRS-SW48-000085_B_k121_9419__full-cat_1	0	1	2	0.971698	0.005	erpe_2018_sw_0hr_WHONDRS-SW48-000085_B_k121_9419__full-cat_1	0.00635331
									erpe_2018_sw_0hr_WHONDRS-SW48-000085_B_k121_12283__full-cat_1	0	1	2	0.911411	0.005	erpe_2018_sw_0hr_WHONDRS-SW48-000085_B_k121_12283__full-cat_1	0.00635331
									erpe_2018_sw_0hr_WHONDRS-SW48-000085_B_k121_30641__full-cat_1	0	1	2	0.978646	0.005	erpe_2018_sw_0hr_WHONDRS-SW48-000085_B_k121_30641__full-cat_1	0.00635331
									erpe_2018_sw_0hr_WHONDRS-SW48-000085_B_k121_53888__full-cat_2	0	1	2	0.965528	0.005	erpe_2018_sw_0hr_WHONDRS-SW48-000085_B_k121_53888__full-cat_2	0.00635331
									erpe_2018_sw_0hr_WHONDRS-SW48-000085_B_k121_54871__full-cat_2	0	1	2	0.665386	0.005	erpe_2018_sw_0hr_WHONDRS-SW48-000085_B_k121_54871__full-cat_2	0.00635331
									erpe_2018_sw_0hr_WHONDRS-SW48-000085_B_k121_140417__full-cat_2	0	1	2	0.963501	0.005	erpe_2018_sw_0hr_WHONDRS-SW48-000085_B_k121_140417__full-cat_2	0.00635331
									erpe_2018_sw_0hr_WHONDRS-SW48-000085_B_k121_148723__full-cat_2	0	1	2	0.949216	0.005	erpe_2018_sw_0hr_WHONDRS-SW48-000085_B_k121_148723__full-cat_2	0.00635331
									erpe_2018_sw_0hr_WHONDRS-SW48-000085_B_k121_165241__full-cat_2	0	1	2	0.954101	0.005	erpe_2018_sw_0hr_WHONDRS-SW48-000085_B_k121_165241__full-cat_2	0.00635331
									erpe_2018_sw_0hr_WHONDRS-SW48-000085_B_k121_150770__full-cat_1	0	1	2	0.963085	0.005	erpe_2018_sw_0hr_WHONDRS-SW48-000085_B_k121_150770__full-cat_1	0.00635331
									erpe_2018_sw_0hr_WHONDRS-SW48-000085_B_k121_168761__full-cat_2	0	1	2	0.929924	0.005	erpe_2018_sw_0hr_WHONDRS-SW48-000085_B_k121_168761__full-cat_2	0.00635331
									erpe_2018_sw_0hr_WHONDRS-SW48-000085_B_k121_172555__full-cat_1	0	1	2	0.903248	0.005	erpe_2018_sw_0hr_WHONDRS-SW48-000085_B_k121_172555__full-cat_1	0.00635331
									erpe_2018_sw_0hr_WHONDRS-SW48-000085_B_k121_174439__full-cat_2	0	1	2	0.944929	0.005	erpe_2018_sw_0hr_WHONDRS-SW48-000085_B_k121_174439__full-cat_2	0.00635331
									erpe_2018_sw_0hr_WHONDRS-SW48-000085_B_k121_231885__full-cat_2	0	1	2	0.922019	0.005	erpe_2018_sw_0hr_WHONDRS-SW48-000085_B_k121_231885__full-cat_2	0.00635331
									erpe_2018_sw_0hr_WHONDRS-SW48-000085_B_k121_261533__full-cat_2	0	1	2	0.971568	0.005	erpe_2018_sw_0hr_WHONDRS-SW48-000085_B_k121_261533__full-cat_2	0.00635331
									erpe_2018_sw_0hr_WHONDRS-SW48-000085_B_k121_286588__full-cat_2	0	1	2	0.916287	0.005	erpe_2018_sw_0hr_WHONDRS-SW48-000085_B_k121_286588__full-cat_2	0.00635331
									erpe_2018_sw_0hr_WHONDRS-SW48-000085_B_k121_303481__full-cat_2	0	1	2	0.9484	0.005	erpe_2018_sw_0hr_WHONDRS-SW48-000085_B_k121_303481__full-cat_2	0.00635331
									erpe_2018_sw_0hr_WHONDRS-SW48-000085_B_k121_337556__full-cat_1	0	1	2	0.959974	0.005	erpe_2018_sw_0hr_WHONDRS-SW48-000085_B_k121_337556__full-cat_1	0.00635331
									erpe_2018_sw_0hr_WHONDRS-SW48-000085_B_k121_343663__full-cat_2	0	1	2	0.585604	0.005	erpe_2018_sw_0hr_WHONDRS-SW48-000085_B_k121_343663__full-cat_2	0.00635331
									erpe_2018_sw_0hr_WHONDRS-SW48-000085_B_k121_353188__full-cat_2	0	1	2	0.858222	0.005	erpe_2018_sw_0hr_WHONDRS-SW48-000085_B_k121_353188__full-cat_2	0.00635331
									erpe_2018_sw_0hr_WHONDRS-SW48-000085_B_k121_354776__full-cat_2	0	1	2	0.856744	0.005	erpe_2018_sw_0hr_WHONDRS-SW48-000085_B_k121_354776__full-cat_2	0.00635331
									erpe_2018_sw_0hr_WHONDRS-SW48-000085_B_k121_361460__full-cat_1	0	1	2	0.756198	0.005	erpe_2018_sw_0hr_WHONDRS-SW48-000085_B_k121_361460__full-cat_1	0.00635331
									erpe_2018_sw_0hr_WHONDRS-SW48-000085_B_k121_457370__full-cat_2	0	1	2	0.836782	0.005	erpe_2018_sw_0hr_WHONDRS-SW48-000085_B_k121_457370__full-cat_2	0.00635331
									erpe_2018_sw_0hr_WHONDRS-SW48-000085_B_k121_474891__full-cat_2	0	1	2	0.75162	0.005	erpe_2018_sw_0hr_WHONDRS-SW48-000085_B_k121_474891__full-cat_2	0.00635331
									erpe_2018_sw_0hr_WHONDRS-SW48-000085_B_k121_627930__full-cat_2	0	1	2	0.958657	0.005	erpe_2018_sw_0hr_WHONDRS-SW48-000085_B_k121_627930__full-cat_2	0.00635331
									erpe_2018_sw_0hr_WHONDRS-SW48-000085_B_k121_670807__full-cat_1	0	1	2	0.972119	0.005	erpe_2018_sw_0hr_WHONDRS-SW48-000085_B_k121_670807__full-cat_1	0.00635331
									erpe_2018_sw_0hr_WHONDRS-SW48-000085_B_k121_719045__full-cat_1	0	1	2	0.932958	0.005	erpe_2018_sw_0hr_WHONDRS-SW48-000085_B_k121_719045__full-cat_1	0.00635331
									erpe_2018_sw_0hr_WHONDRS-SW48-000085_B_k121_737948__full-cat_2	0	1	2	0.763051	0.005	erpe_2018_sw_0hr_WHONDRS-SW48-000085_B_k121_737948__full-cat_2	0.00635331
									erpe_2018_sw_0hr_WHONDRS-SW48-000085_B_k121_771038__full-cat_2	0	1	2	0.960981	0.005	erpe_2018_sw_0hr_WHONDRS-SW48-000085_B_k121_771038__full-cat_2	0.00635331
									erpe_2018_sw_0hr_WHONDRS-SW48-000085_F_scaffold_33__full-cat_1	0	1	2	0.850501	0.005	erpe_2018_sw_0hr_WHONDRS-SW48-000085_F_scaffold_33__full-cat_1	0.00635331
									erpe_2018_sw_0hr_WHONDRS-SW48-000085_F_scaffold_37__full-cat_2	0	1	2	0.953858	0.005	erpe_2018_sw_0hr_WHONDRS-SW48-000085_F_scaffold_37__full-cat_2	0.00635331
									erpe_2018_sw_0hr_WHONDRS-SW48-000085_F_scaffold_258__full-cat_1	0	1	2	0.683279	0.005	erpe_2018_sw_0hr_WHONDRS-SW48-000085_F_scaffold_258__full-cat_1	0.00635331
									erpe_2018_sw_0hr_WHONDRS-SW48-000085_F_scaffold_278__full-cat_2	0	1	2	0.938447	0.005	erpe_2018_sw_0hr_WHONDRS-SW48-000085_F_scaffold_278__full-cat_2	0.00635331
									erpe_2018_sw_3hr_WHONDRS-SW48-000086_A_NODE_7_length_79257_cov_6.449235__full-cat_1	0	1	2	0.917741	0.005	erpe_2018_sw_3hr_WHONDRS-SW48-000086_A_NODE_7_length_79257_cov_6.449235__full-cat_1	0.00635331
									erpe_2018_sw_3hr_WHONDRS-SW48-000086_A_NODE_26_length_44135_cov_2.460394__full-cat_1	0	1	2	0.7693	0.005	erpe_2018_sw_3hr_WHONDRS-SW48-000086_A_NODE_26_length_44135_cov_2.460394__full-cat_1	0.00635331
									erpe_2018_sw_3hr_WHONDRS-SW48-000086_A_NODE_43_length_38967_cov_3.653991__full-cat_1	0	1	2	0.439713	0.005	erpe_2018_sw_3hr_WHONDRS-SW48-000086_A_NODE_43_length_38967_cov_3.653991__full-cat_1	0.00635331
									erpe_2018_sw_3hr_WHONDRS-SW48-000086_A_NODE_57_length_35093_cov_12.039038__full-cat_1	0	1	2	0.640586	0.005	erpe_2018_sw_3hr_WHONDRS-SW48-000086_A_NODE_57_length_35093_cov_12.039038__full-cat_1	0.00635331
									erpe_2018_sw_3hr_WHONDRS-SW48-000086_A_NODE_85_length_29581_cov_2.205099__full-cat_1	0	1	2	0.606805	0.005	erpe_2018_sw_3hr_WHONDRS-SW48-000086_A_NODE_85_length_29581_cov_2.205099__full-cat_1	0.00635331
									erpe_2018_sw_3hr_WHONDRS-SW48-000086_A_NODE_176_length_21699_cov_3.449425__full-cat_1	0	1	2	0.983207	0.005	erpe_2018_sw_3hr_WHONDRS-SW48-000086_A_NODE_176_length_21699_cov_3.449425__full-cat_1	0.00635331
									erpe_2018_sw_3hr_WHONDRS-SW48-000086_A_NODE_568_length_12343_cov_1.469630__full-cat_1	0	1	2	0.471963	0.005	erpe_2018_sw_3hr_WHONDRS-SW48-000086_A_NODE_568_length_12343_cov_1.469630__full-cat_1	0.00635331
									erpe_2018_sw_3hr_WHONDRS-SW48-000086_A_NODE_573_length_12247_cov_1.337706__full-cat_1	0	1	2	0.971783	0.005	erpe_2018_sw_3hr_WHONDRS-SW48-000086_A_NODE_573_length_12247_cov_1.337706__full-cat_1	0.00635331
									erpe_2018_sw_3hr_WHONDRS-SW48-000086_A_NODE_625_length_11752_cov_1.978237__full-cat_1	0	1	2	0.791734	0.005	erpe_2018_sw_3hr_WHONDRS-SW48-000086_A_NODE_625_length_11752_cov_1.978237__full-cat_1	0.00635331
									erpe_2018_sw_3hr_WHONDRS-SW48-000086_A_NODE_631_length_11653_cov_1.772601__full-cat_2	0	1	2	0.954065	0.005	erpe_2018_sw_3hr_WHONDRS-SW48-000086_A_NODE_631_length_11653_cov_1.772601__full-cat_2	0.00635331
									erpe_2018_sw_3hr_WHONDRS-SW48-000086_A_NODE_752_length_10590_cov_1.720061__full-cat_1	0	1	2	0.961919	0.005	erpe_2018_sw_3hr_WHONDRS-SW48-000086_A_NODE_752_length_10590_cov_1.720061__full-cat_1	0.00635331
									erpe_2018_sw_3hr_WHONDRS-SW48-000086_A_NODE_810_length_10181_cov_3.527750__full-cat_1	0	1	2	0.9704	0.005	erpe_2018_sw_3hr_WHONDRS-SW48-000086_A_NODE_810_length_10181_cov_3.527750__full-cat_1	0.00635331
									erpe_2018_sw_3hr_WHONDRS-SW48-000086_A_NODE_825_length_10038_cov_1.745031__full-cat_2	0	1	2	0.912431	0.005	erpe_2018_sw_3hr_WHONDRS-SW48-000086_A_NODE_825_length_10038_cov_1.745031__full-cat_2	0.00635331
									erpe_2018_sw_3hr_WHONDRS-SW48-000086_B_k121_18541__full-cat_1	0	1	2	0.964928	0.005	erpe_2018_sw_3hr_WHONDRS-SW48-000086_B_k121_18541__full-cat_1	0.00635331
									erpe_2018_sw_3hr_WHONDRS-SW48-000086_B_k121_19369__full-cat_1	0	1	2	0.977804	0.005	erpe_2018_sw_3hr_WHONDRS-SW48-000086_B_k121_19369__full-cat_1	0.00635331
									erpe_2018_sw_3hr_WHONDRS-SW48-000086_B_k121_22877__full-cat_1	0	1	2	0.857928	0.005	erpe_2018_sw_3hr_WHONDRS-SW48-000086_B_k121_22877__full-cat_1	0.00635331
									erpe_2018_sw_3hr_WHONDRS-SW48-000086_B_k121_45840__full-cat_1	0	1	2	0.975278	0.005	erpe_2018_sw_3hr_WHONDRS-SW48-000086_B_k121_45840__full-cat_1	0.00635331
									erpe_2018_sw_3hr_WHONDRS-SW48-000086_B_k121_66613__full-cat_1	0	1	2	0.965073	0.005	erpe_2018_sw_3hr_WHONDRS-SW48-000086_B_k121_66613__full-cat_1	0.00635331
									erpe_2018_sw_3hr_WHONDRS-SW48-000086_B_k121_89822__full-cat_2	0	1	2	0.985995	0.005	erpe_2018_sw_3hr_WHONDRS-SW48-000086_B_k121_89822__full-cat_2	0.00635331
									erpe_2018_sw_3hr_WHONDRS-SW48-000086_B_k121_103924__full-cat_2	0	1	2	0.940613	0.005	erpe_2018_sw_3hr_WHONDRS-SW48-000086_B_k121_103924__full-cat_2	0.00635331
									erpe_2018_sw_3hr_WHONDRS-SW48-000086_B_k121_129482__full-cat_2	0	1	2	0.857511	0.005	erpe_2018_sw_3hr_WHONDRS-SW48-000086_B_k121_129482__full-cat_2	0.00635331
									erpe_2018_sw_3hr_WHONDRS-SW48-000086_B_k121_131586__full-cat_1	0	1	2	0.84902	0.005	erpe_2018_sw_3hr_WHONDRS-SW48-000086_B_k121_131586__full-cat_1	0.00635331
									erpe_2018_sw_3hr_WHONDRS-SW48-000086_B_k121_155426__full-cat_2	0	1	2	0.948469	0.005	erpe_2018_sw_3hr_WHONDRS-SW48-000086_B_k121_155426__full-cat_2	0.00635331
									erpe_2018_sw_3hr_WHONDRS-SW48-000086_B_k121_158823__full-cat_2	0	1	2	0.868238	0.005	erpe_2018_sw_3hr_WHONDRS-SW48-000086_B_k121_158823__full-cat_2	0.00635331
									erpe_2018_sw_3hr_WHONDRS-SW48-000086_B_k121_165943__full-cat_2	0	1	2	0.97486	0.005	erpe_2018_sw_3hr_WHONDRS-SW48-000086_B_k121_165943__full-cat_2	0.00635331
									erpe_2018_sw_3hr_WHONDRS-SW48-000086_B_k121_178354__full-cat_1	0	1	2	0.966681	0.005	erpe_2018_sw_3hr_WHONDRS-SW48-000086_B_k121_178354__full-cat_1	0.00635331
									erpe_2018_sw_3hr_WHONDRS-SW48-000086_B_k121_183176__full-cat_2	0	1	2	0.868782	0.005	erpe_2018_sw_3hr_WHONDRS-SW48-000086_B_k121_183176__full-cat_2	0.00635331
									erpe_2018_sw_3hr_WHONDRS-SW48-000086_B_k121_202591__full-cat_1	0	1	2	0.757194	0.005	erpe_2018_sw_3hr_WHONDRS-SW48-000086_B_k121_202591__full-cat_1	0.00635331
									erpe_2018_sw_3hr_WHONDRS-SW48-000086_B_k121_238522__full-cat_2	0	1	2	0.959267	0.005	erpe_2018_sw_3hr_WHONDRS-SW48-000086_B_k121_238522__full-cat_2	0.00635331
									erpe_2018_sw_3hr_WHONDRS-SW48-000086_B_k121_249986__full-cat_1	0	1	2	0.948673	0.005	erpe_2018_sw_3hr_WHONDRS-SW48-000086_B_k121_249986__full-cat_1	0.00635331
									erpe_2018_sw_3hr_WHONDRS-SW48-000086_B_k121_274688__full-cat_2	0	1	2	0.633142	0.005	erpe_2018_sw_3hr_WHONDRS-SW48-000086_B_k121_274688__full-cat_2	0.00635331
									erpe_2018_sw_3hr_WHONDRS-SW48-000086_B_k121_293932__full-cat_1	0	1	2	0.977035	0.005	erpe_2018_sw_3hr_WHONDRS-SW48-000086_B_k121_293932__full-cat_1	0.00635331
									erpe_2018_sw_3hr_WHONDRS-SW48-000086_B_k121_308773__full-cat_1	0	1	2	0.985807	0.005	erpe_2018_sw_3hr_WHONDRS-SW48-000086_B_k121_308773__full-cat_1	0.00635331
									erpe_2018_sw_3hr_WHONDRS-SW48-000086_B_k121_337303__full-cat_1	0	1	2	0.761639	0.005	erpe_2018_sw_3hr_WHONDRS-SW48-000086_B_k121_337303__full-cat_1	0.00635331
									erpe_2018_sw_3hr_WHONDRS-SW48-000086_B_k121_433492__full-cat_1	0	1	2	0.971016	0.005	erpe_2018_sw_3hr_WHONDRS-SW48-000086_B_k121_433492__full-cat_1	0.00635331
									erpe_2018_sw_3hr_WHONDRS-SW48-000086_B_k121_498454__full-cat_2	0	1	2	0.768996	0.005	erpe_2018_sw_3hr_WHONDRS-SW48-000086_B_k121_498454__full-cat_2	0.00635331
									erpe_2018_sw_3hr_WHONDRS-SW48-000086_B_k121_572675__full-cat_1	0	1	2	0.927257	0.005	erpe_2018_sw_3hr_WHONDRS-SW48-000086_B_k121_572675__full-cat_1	0.00635331
									erpe_2018_sw_3hr_WHONDRS-SW48-000086_B_k121_665838__full-cat_1	0	1	2	0.894226	0.005	erpe_2018_sw_3hr_WHONDRS-SW48-000086_B_k121_665838__full-cat_1	0.00635331
									erpe_2018_sw_3hr_WHONDRS-SW48-000086_B_k121_677669__full-cat_2	0	1	2	0.715579	0.005	erpe_2018_sw_3hr_WHONDRS-SW48-000086_B_k121_677669__full-cat_2	0.00635331
									erpe_2018_sw_3hr_WHONDRS-SW48-000086_B_k121_690710__full-cat_2	0	1	2	0.921209	0.005	erpe_2018_sw_3hr_WHONDRS-SW48-000086_B_k121_690710__full-cat_2	0.00635331
									erpe_2018_sw_6hr_WHONDRS-SW48-000087_B_k121_11630__full-cat_1	0	1	2	0.903811	0.005	erpe_2018_sw_6hr_WHONDRS-SW48-000087_B_k121_11630__full-cat_1	0.00635331
									erpe_2018_sw_6hr_WHONDRS-SW48-000087_A_NODE_336_length_27916_cov_2.522221__full-cat_1	0	1	2	0.798299	0.005	erpe_2018_sw_6hr_WHONDRS-SW48-000087_A_NODE_336_length_27916_cov_2.522221__full-cat_1	0.00635331
									erpe_2018_sw_6hr_WHONDRS-SW48-000087_A_NODE_401_length_25186_cov_2.965960__full-cat_1	0	1	2	0.876287	0.005	erpe_2018_sw_6hr_WHONDRS-SW48-000087_A_NODE_401_length_25186_cov_2.965960__full-cat_1	0.00635331
									erpe_2018_sw_6hr_WHONDRS-SW48-000087_A_NODE_459_length_23492_cov_1.657993__0_partial-cat_2	0	1	2	0.794915	0.005	erpe_2018_sw_6hr_WHONDRS-SW48-000087_A_NODE_459_length_23492_cov_1.657993__0_partial-cat_2	0.00635331
									erpe_2018_sw_6hr_WHONDRS-SW48-000087_A_NODE_494_length_22257_cov_2.488522__full-cat_1	0	1	2	0.541055	0.005	erpe_2018_sw_6hr_WHONDRS-SW48-000087_A_NODE_494_length_22257_cov_2.488522__full-cat_1	0.00635331
									erpe_2018_sw_6hr_WHONDRS-SW48-000087_A_NODE_720_length_18131_cov_3.695512__full-cat_2	0	1	2	0.947908	0.005	erpe_2018_sw_6hr_WHONDRS-SW48-000087_A_NODE_720_length_18131_cov_3.695512__full-cat_2	0.00635331
									erpe_2018_sw_6hr_WHONDRS-SW48-000087_A_NODE_826_length_16588_cov_3.798554__full-cat_1	0	1	2	0.914409	0.005	erpe_2018_sw_6hr_WHONDRS-SW48-000087_A_NODE_826_length_16588_cov_3.798554__full-cat_1	0.00635331
									erpe_2018_sw_6hr_WHONDRS-SW48-000087_A_NODE_986_length_15126_cov_1.811654__full-cat_1	0	1	2	0.78634	0.005	erpe_2018_sw_6hr_WHONDRS-SW48-000087_A_NODE_986_length_15126_cov_1.811654__full-cat_1	0.00635331
									erpe_2018_sw_6hr_WHONDRS-SW48-000087_A_NODE_1188_length_13479_cov_2.327217__full-cat_1	0	1	2	0.973893	0.005	erpe_2018_sw_6hr_WHONDRS-SW48-000087_A_NODE_1188_length_13479_cov_2.327217__full-cat_1	0.00635331
									erpe_2018_sw_6hr_WHONDRS-SW48-000087_A_NODE_1202_length_13362_cov_4.380431__full-cat_2	0	1	2	0.98755	0.005	erpe_2018_sw_6hr_WHONDRS-SW48-000087_A_NODE_1202_length_13362_cov_4.380431__full-cat_2	0.00635331
									erpe_2018_sw_6hr_WHONDRS-SW48-000087_A_NODE_1371_length_12310_cov_2.583600__full-cat_2	0	1	2	0.965951	0.005	erpe_2018_sw_6hr_WHONDRS-SW48-000087_A_NODE_1371_length_12310_cov_2.583600__full-cat_2	0.00635331
									erpe_2018_sw_6hr_WHONDRS-SW48-000087_A_NODE_1500_length_11625_cov_2.475648__full-cat_1	0	1	2	0.92189	0.005	erpe_2018_sw_6hr_WHONDRS-SW48-000087_A_NODE_1500_length_11625_cov_2.475648__full-cat_1	0.00635331
									erpe_2018_sw_6hr_WHONDRS-SW48-000087_A_NODE_1592_length_11165_cov_2.955064__full-cat_1	0	1	2	0.822618	0.005	erpe_2018_sw_6hr_WHONDRS-SW48-000087_A_NODE_1592_length_11165_cov_2.955064__full-cat_1	0.00635331
									erpe_2018_sw_6hr_WHONDRS-SW48-000087_A_NODE_1683_length_10787_cov_1.943433__full-cat_1	0	1	2	0.611048	0.005	erpe_2018_sw_6hr_WHONDRS-SW48-000087_A_NODE_1683_length_10787_cov_1.943433__full-cat_1	0.00635331
									erpe_2018_sw_6hr_WHONDRS-SW48-000087_B_k121_52489__full-cat_2	0	1	2	0.896412	0.005	erpe_2018_sw_6hr_WHONDRS-SW48-000087_B_k121_52489__full-cat_2	0.00635331
									erpe_2018_sw_6hr_WHONDRS-SW48-000087_B_k121_59479__full-cat_1	0	1	2	0.928996	0.005	erpe_2018_sw_6hr_WHONDRS-SW48-000087_B_k121_59479__full-cat_1	0.00635331
									erpe_2018_sw_6hr_WHONDRS-SW48-000087_B_k121_69114__full-cat_1	0	1	2	0.851779	0.005	erpe_2018_sw_6hr_WHONDRS-SW48-000087_B_k121_69114__full-cat_1	0.00635331
									erpe_2018_sw_6hr_WHONDRS-SW48-000087_B_k121_96127__full-cat_2	0	1	2	0.864782	0.005	erpe_2018_sw_6hr_WHONDRS-SW48-000087_B_k121_96127__full-cat_2	0.00635331
									erpe_2018_sw_6hr_WHONDRS-SW48-000087_B_k121_98204__full-cat_1	0	1	2	0.772884	0.005	erpe_2018_sw_6hr_WHONDRS-SW48-000087_B_k121_98204__full-cat_1	0.00635331
									erpe_2018_sw_6hr_WHONDRS-SW48-000087_B_k121_100055__full-cat_1	0	1	2	0.842906	0.005	erpe_2018_sw_6hr_WHONDRS-SW48-000087_B_k121_100055__full-cat_1	0.00635331
									erpe_2018_sw_6hr_WHONDRS-SW48-000087_B_k121_101726__full-cat_2	0	1	2	0.84193	0.005	erpe_2018_sw_6hr_WHONDRS-SW48-000087_B_k121_101726__full-cat_2	0.00635331
									erpe_2018_sw_6hr_WHONDRS-SW48-000087_B_k121_112654__full-cat_2	0	1	2	0.66582	0.005	erpe_2018_sw_6hr_WHONDRS-SW48-000087_B_k121_112654__full-cat_2	0.00635331
									erpe_2018_sw_6hr_WHONDRS-SW48-000087_B_k121_153083__full-cat_1	0	1	2	0.730511	0.005	erpe_2018_sw_6hr_WHONDRS-SW48-000087_B_k121_153083__full-cat_1	0.00635331
									erpe_2018_sw_6hr_WHONDRS-SW48-000087_B_k121_240611__full-cat_2	0	1	2	0.874527	0.005	erpe_2018_sw_6hr_WHONDRS-SW48-000087_B_k121_240611__full-cat_2	0.00635331
									erpe_2018_sw_6hr_WHONDRS-SW48-000087_B_k121_306103__full-cat_1	0	1	2	0.983	0.005	erpe_2018_sw_6hr_WHONDRS-SW48-000087_B_k121_306103__full-cat_1	0.00635331
									erpe_2018_sw_6hr_WHONDRS-SW48-000087_B_k121_419815__full-cat_2	0	1	2	0.832534	0.005	erpe_2018_sw_6hr_WHONDRS-SW48-000087_B_k121_419815__full-cat_2	0.00635331
									erpe_2018_sw_6hr_WHONDRS-SW48-000087_B_k121_563126__full-cat_1	0	1	2	0.858535	0.005	erpe_2018_sw_6hr_WHONDRS-SW48-000087_B_k121_563126__full-cat_1	0.00635331
									erpe_2018_sw_6hr_WHONDRS-SW48-000087_B_k121_576858__full-cat_2	0	1	2	0.670267	0.005	erpe_2018_sw_6hr_WHONDRS-SW48-000087_B_k121_576858__full-cat_2	0.00635331
									erpe_2018_sw_6hr_WHONDRS-SW48-000087_B_k121_605278__full-cat_2	0	1	2	0.938764	0.005	erpe_2018_sw_6hr_WHONDRS-SW48-000087_B_k121_605278__full-cat_2	0.00635331
									erpe_2018_sw_6hr_WHONDRS-SW48-000087_B_k121_700398__full-cat_2	0	1	2	0.563988	0.005	erpe_2018_sw_6hr_WHONDRS-SW48-000087_B_k121_700398__full-cat_2	0.00635331
									erpe_2018_sw_6hr_WHONDRS-SW48-000087_B_k121_703490__full-cat_1	0	1	2	0.740611	0.005	erpe_2018_sw_6hr_WHONDRS-SW48-000087_B_k121_703490__full-cat_1	0.00635331
									erpe_2018_sw_6hr_WHONDRS-SW48-000087_B_k121_760491__full-cat_2	0	1	2	0.835925	0.005	erpe_2018_sw_6hr_WHONDRS-SW48-000087_B_k121_760491__full-cat_2	0.00635331
									erpe_2018_sw_6hr_WHONDRS-SW48-000087_B_k121_762581__full-cat_2	0	1	2	0.872531	0.005	erpe_2018_sw_6hr_WHONDRS-SW48-000087_B_k121_762581__full-cat_2	0.00635331
									erpe_2018_sw_6hr_WHONDRS-SW48-000087_B_k121_783717__full-cat_2	0	1	2	0.847246	0.005	erpe_2018_sw_6hr_WHONDRS-SW48-000087_B_k121_783717__full-cat_2	0.00635331
									erpe_2018_sw_6hr_WHONDRS-SW48-000087_B_k121_820263__full-cat_1	0	1	2	0.877002	0.005	erpe_2018_sw_6hr_WHONDRS-SW48-000087_B_k121_820263__full-cat_1	0.00635331
									erpe_2018_sw_6hr_WHONDRS-SW48-000087_B_k121_807560__full-cat_2	0	1	2	0.809858	0.005	erpe_2018_sw_6hr_WHONDRS-SW48-000087_B_k121_807560__full-cat_2	0.00635331
									erpe_2018_sw_6hr_WHONDRS-SW48-000087_B_k121_841177__lt2gene-cat_1	0	1	2	0.956027	0.005	erpe_2018_sw_6hr_WHONDRS-SW48-000087_B_k121_841177__lt2gene-cat_1	0.00635331
									erpe_2018_sw_6hr_WHONDRS-SW48-000087_B_k121_854971__full-cat_1	0	1	2	0.790493	0.005	erpe_2018_sw_6hr_WHONDRS-SW48-000087_B_k121_854971__full-cat_1	0.00635331
									erpe_2018_sw_6hr_WHONDRS-SW48-000087_B_k121_887415__full-cat_2	0	1	2	0.778736	0.005	erpe_2018_sw_6hr_WHONDRS-SW48-000087_B_k121_887415__full-cat_2	0.00635331
									erpe_2018_sw_6hr_WHONDRS-SW48-000087_B_k121_888168__full-cat_2	0	1	2	0.882549	0.005	erpe_2018_sw_6hr_WHONDRS-SW48-000087_B_k121_888168__full-cat_2	0.00635331
									erpe_2018_sw_6hr_WHONDRS-SW48-000087_B_k121_889777__full-cat_2	0	1	2	0.626671	0.005	erpe_2018_sw_6hr_WHONDRS-SW48-000087_B_k121_889777__full-cat_2	0.00635331
									erpe_2018_sw_6hr_WHONDRS-SW48-000087_B_k121_932128__full-cat_1	0	1	2	0.922331	0.005	erpe_2018_sw_6hr_WHONDRS-SW48-000087_B_k121_932128__full-cat_1	0.00635331
									erpe_2018_sw_6hr_WHONDRS-SW48-000087_B_k121_933397__full-cat_1	0	1	2	0.842511	0.005	erpe_2018_sw_6hr_WHONDRS-SW48-000087_B_k121_933397__full-cat_1	0.00635331
									erpe_2018_sw_6hr_WHONDRS-SW48-000087_B_k121_953660__full-cat_1	0	1	2	0.589291	0.005	erpe_2018_sw_6hr_WHONDRS-SW48-000087_B_k121_953660__full-cat_1	0.00635331
									erpe_2018_sw_6hr_WHONDRS-SW48-000087_B_k121_1048135__full-cat_1	0	1	2	0.969451	0.005	erpe_2018_sw_6hr_WHONDRS-SW48-000087_B_k121_1048135__full-cat_1	0.00635331
									erpe_2018_sw_6hr_WHONDRS-SW48-000087_B_k121_1041305__full-cat_1	0	1	2	0.754237	0.005	erpe_2018_sw_6hr_WHONDRS-SW48-000087_B_k121_1041305__full-cat_1	0.00635331
									erpe_2018_sw_6hr_WHONDRS-SW48-000087_B_k121_1048507__lt2gene-cat_1	0	1	2	0.958805	0.005	erpe_2018_sw_6hr_WHONDRS-SW48-000087_B_k121_1048507__lt2gene-cat_1	0.00635331
									erpe_2018_sw_6hr_WHONDRS-SW48-000087_B_k121_1092848__full-cat_2	0	1	2	0.443137	0.01	erpe_2018_sw_6hr_WHONDRS-SW48-000087_B_k121_1092848__full-cat_2	0.0122266
									erpe_2018_sw_6hr_WHONDRS-SW48-000087_B_k121_1100527__full-cat_1	0	1	2	0.884139	0.005	erpe_2018_sw_6hr_WHONDRS-SW48-000087_B_k121_1100527__full-cat_1	0.00635331
									erpe_2018_sw_6hr_WHONDRS-SW48-000087_B_k121_1129925__full-cat_1	0	1	2	0.937806	0.005	erpe_2018_sw_6hr_WHONDRS-SW48-000087_B_k121_1129925__full-cat_1	0.00635331
									erpe_2018_sw_6hr_WHONDRS-SW48-000087_B_k121_1165571__full-cat_1	0	1	2	0.891709	0.005	erpe_2018_sw_6hr_WHONDRS-SW48-000087_B_k121_1165571__full-cat_1	0.00635331
									erpe_2018_sw_6hr_WHONDRS-SW48-000087_B_k121_1176388__full-cat_1	0	1	2	0.625977	0.005	erpe_2018_sw_6hr_WHONDRS-SW48-000087_B_k121_1176388__full-cat_1	0.00635331
									erpe_2018_sw_6hr_WHONDRS-SW48-000087_B_k121_1274248__full-cat_1	0	1	2	0.987744	0.005	erpe_2018_sw_6hr_WHONDRS-SW48-000087_B_k121_1274248__full-cat_1	0.00635331
									erpe_2018_sw_6hr_WHONDRS-SW48-000087_B_k121_1350571__full-cat_1	0	1	2	0.930342	0.005	erpe_2018_sw_6hr_WHONDRS-SW48-000087_B_k121_1350571__full-cat_1	0.00635331
									erpe_2018_sw_6hr_WHONDRS-SW48-000087_F_scaffold_68__full-cat_2	0	1	2	0.930921	0.005	erpe_2018_sw_6hr_WHONDRS-SW48-000087_F_scaffold_68__full-cat_2	0.00635331
									erpe_2018_sw_6hr_WHONDRS-SW48-000087_F_scaffold_308__full-cat_1	0	1	2	0.967144	0.005	erpe_2018_sw_6hr_WHONDRS-SW48-000087_F_scaffold_308__full-cat_1	0.00635331
									erpe_2018_sw_6hr_WHONDRS-SW48-000087_F_scaffold_329__full-cat_2	0	1	2	0.868029	0.005	erpe_2018_sw_6hr_WHONDRS-SW48-000087_F_scaffold_329__full-cat_2	0.00635331
									erpe_2018_sw_6hr_WHONDRS-SW48-000087_F_scaffold_347__full-cat_2	0	1	2	0.962702	0.005	erpe_2018_sw_6hr_WHONDRS-SW48-000087_F_scaffold_347__full-cat_2	0.00635331
									erpe_2018_sw_9hr_WHONDRS-SW48-000088_A_NODE_53_length_37749_cov_5.359152__full-cat_1	0	1	2	0.604235	0.005	erpe_2018_sw_9hr_WHONDRS-SW48-000088_A_NODE_53_length_37749_cov_5.359152__full-cat_1	0.00635331
									erpe_2018_sw_9hr_WHONDRS-SW48-000088_A_NODE_293_length_17321_cov_2.823718__full-cat_1	0	1	2	0.978473	0.005	erpe_2018_sw_9hr_WHONDRS-SW48-000088_A_NODE_293_length_17321_cov_2.823718__full-cat_1	0.00635331
									erpe_2018_sw_9hr_WHONDRS-SW48-000088_A_NODE_692_length_11424_cov_3.049571__full-cat_2	0	1	2	0.847048	0.005	erpe_2018_sw_9hr_WHONDRS-SW48-000088_A_NODE_692_length_11424_cov_3.049571__full-cat_2	0.00635331
									erpe_2018_sw_9hr_WHONDRS-SW48-000088_B_k121_58532__full-cat_1	0	1	2	0.946135	0.005	erpe_2018_sw_9hr_WHONDRS-SW48-000088_B_k121_58532__full-cat_1	0.00635331
									erpe_2018_sw_9hr_WHONDRS-SW48-000088_B_k121_74802__full-cat_2	0	1	2	0.643566	0.005	erpe_2018_sw_9hr_WHONDRS-SW48-000088_B_k121_74802__full-cat_2	0.00635331
									erpe_2018_sw_9hr_WHONDRS-SW48-000088_B_k121_91549__full-cat_1	0	1	2	0.945354	0.005	erpe_2018_sw_9hr_WHONDRS-SW48-000088_B_k121_91549__full-cat_1	0.00635331
									erpe_2018_sw_9hr_WHONDRS-SW48-000088_B_k121_113811__full-cat_2	0	1	2	0.856584	0.005	erpe_2018_sw_9hr_WHONDRS-SW48-000088_B_k121_113811__full-cat_2	0.00635331
									erpe_2018_sw_9hr_WHONDRS-SW48-000088_B_k121_129230__full-cat_2	0	1	2	0.735139	0.005	erpe_2018_sw_9hr_WHONDRS-SW48-000088_B_k121_129230__full-cat_2	0.00635331
									erpe_2018_sw_9hr_WHONDRS-SW48-000088_B_k121_149153__full-cat_2	0	1	2	0.940156	0.005	erpe_2018_sw_9hr_WHONDRS-SW48-000088_B_k121_149153__full-cat_2	0.00635331
									erpe_2018_sw_9hr_WHONDRS-SW48-000088_B_k121_154290__full-cat_1	0	1	2	0.895215	0.005	erpe_2018_sw_9hr_WHONDRS-SW48-000088_B_k121_154290__full-cat_1	0.00635331
									erpe_2018_sw_9hr_WHONDRS-SW48-000088_B_k121_165844__full-cat_2	0	1	2	0.944692	0.005	erpe_2018_sw_9hr_WHONDRS-SW48-000088_B_k121_165844__full-cat_2	0.00635331
									erpe_2018_sw_9hr_WHONDRS-SW48-000088_B_k121_223816__full-cat_1	0	1	2	0.978939	0.005	erpe_2018_sw_9hr_WHONDRS-SW48-000088_B_k121_223816__full-cat_1	0.00635331
									erpe_2018_sw_9hr_WHONDRS-SW48-000088_B_k121_241008__full-cat_1	0	1	2	0.971429	0.005	erpe_2018_sw_9hr_WHONDRS-SW48-000088_B_k121_241008__full-cat_1	0.00635331
									erpe_2018_sw_9hr_WHONDRS-SW48-000088_B_k121_244671__full-cat_2	0	1	2	0.597317	0.005	erpe_2018_sw_9hr_WHONDRS-SW48-000088_B_k121_244671__full-cat_2	0.00635331
									erpe_2018_sw_9hr_WHONDRS-SW48-000088_B_k121_291357__full-cat_2	0	1	2	0.910739	0.005	erpe_2018_sw_9hr_WHONDRS-SW48-000088_B_k121_291357__full-cat_2	0.00635331
									erpe_2018_sw_9hr_WHONDRS-SW48-000088_B_k121_313046__full-cat_2	0	1	2	0.913241	0.005	erpe_2018_sw_9hr_WHONDRS-SW48-000088_B_k121_313046__full-cat_2	0.00635331
									erpe_2018_sw_9hr_WHONDRS-SW48-000088_B_k121_341333__full-cat_2	0	1	2	0.965495	0.005	erpe_2018_sw_9hr_WHONDRS-SW48-000088_B_k121_341333__full-cat_2	0.00635331
									erpe_2018_sw_9hr_WHONDRS-SW48-000088_B_k121_392922__full-cat_2	0	1	2	0.533352	0.005	erpe_2018_sw_9hr_WHONDRS-SW48-000088_B_k121_392922__full-cat_2	0.00635331
									erpe_2018_sw_9hr_WHONDRS-SW48-000088_B_k121_355264__full-cat_2	0	1	2	0.94682	0.005	erpe_2018_sw_9hr_WHONDRS-SW48-000088_B_k121_355264__full-cat_2	0.00635331
									erpe_2018_sw_9hr_WHONDRS-SW48-000088_B_k121_450949__full-cat_2	0	1	2	0.895721	0.005	erpe_2018_sw_9hr_WHONDRS-SW48-000088_B_k121_450949__full-cat_2	0.00635331
									erpe_2018_sw_9hr_WHONDRS-SW48-000088_B_k121_466456__full-cat_1	0	1	2	0.985779	0.005	erpe_2018_sw_9hr_WHONDRS-SW48-000088_B_k121_466456__full-cat_1	0.00635331
									erpe_2018_sw_9hr_WHONDRS-SW48-000088_B_k121_479921__full-cat_1	0	1	2	0.936541	0.005	erpe_2018_sw_9hr_WHONDRS-SW48-000088_B_k121_479921__full-cat_1	0.00635331
									erpe_2018_sw_9hr_WHONDRS-SW48-000088_B_k121_507074__full-cat_1	0	1	2	0.941017	0.005	erpe_2018_sw_9hr_WHONDRS-SW48-000088_B_k121_507074__full-cat_1	0.00635331
									erpe_2018_sw_9hr_WHONDRS-SW48-000088_F_scaffold_166__full-cat_2	0	1	2	0.905916	0.005	erpe_2018_sw_9hr_WHONDRS-SW48-000088_F_scaffold_166__full-cat_2	0.00635331
									erpe_2018_sw_12hr_WHONDRS-SW48-000089_A_NODE_852_length_11871_cov_3.732885__full-cat_2	0	1	2	0.947343	0.005	erpe_2018_sw_12hr_WHONDRS-SW48-000089_A_NODE_852_length_11871_cov_3.732885__full-cat_2	0.00635331
									erpe_2018_sw_12hr_WHONDRS-SW48-000089_A_NODE_948_length_11202_cov_2.635034__full-cat_2	0	1	2	0.830145	0.005	erpe_2018_sw_12hr_WHONDRS-SW48-000089_A_NODE_948_length_11202_cov_2.635034__full-cat_2	0.00635331
									erpe_2018_sw_12hr_WHONDRS-SW48-000089_A_NODE_971_length_11086_cov_1.663655__full-cat_1	0	1	2	0.959941	0.005	erpe_2018_sw_12hr_WHONDRS-SW48-000089_A_NODE_971_length_11086_cov_1.663655__full-cat_1	0.00635331
									erpe_2018_sw_12hr_WHONDRS-SW48-000089_A_NODE_1065_length_10628_cov_4.371012__full-cat_1	0	1	2	0.659302	0.005	erpe_2018_sw_12hr_WHONDRS-SW48-000089_A_NODE_1065_length_10628_cov_4.371012__full-cat_1	0.00635331
									erpe_2018_sw_12hr_WHONDRS-SW48-000089_B_k121_4632__full-cat_1	0	1	2	0.959598	0.005	erpe_2018_sw_12hr_WHONDRS-SW48-000089_B_k121_4632__full-cat_1	0.00635331
									erpe_2018_sw_12hr_WHONDRS-SW48-000089_B_k121_14504__full-cat_1	0	1	2	0.977315	0.005	erpe_2018_sw_12hr_WHONDRS-SW48-000089_B_k121_14504__full-cat_1	0.00635331
									erpe_2018_sw_12hr_WHONDRS-SW48-000089_B_k121_32666__full-cat_1	0	1	2	0.925964	0.005	erpe_2018_sw_12hr_WHONDRS-SW48-000089_B_k121_32666__full-cat_1	0.00635331
									erpe_2018_sw_12hr_WHONDRS-SW48-000089_B_k121_20388__full-cat_2	0	1	2	0.897516	0.005	erpe_2018_sw_12hr_WHONDRS-SW48-000089_B_k121_20388__full-cat_2	0.00635331
									erpe_2018_sw_12hr_WHONDRS-SW48-000089_B_k121_69503__full-cat_2	0	1	2	0.98238	0.005	erpe_2018_sw_12hr_WHONDRS-SW48-000089_B_k121_69503__full-cat_2	0.00635331
									erpe_2018_sw_12hr_WHONDRS-SW48-000089_B_k121_72465__full-cat_1	0	1	2	0.967305	0.005	erpe_2018_sw_12hr_WHONDRS-SW48-000089_B_k121_72465__full-cat_1	0.00635331
									erpe_2018_sw_12hr_WHONDRS-SW48-000089_B_k121_132325__full-cat_1	0	1	2	0.97386	0.005	erpe_2018_sw_12hr_WHONDRS-SW48-000089_B_k121_132325__full-cat_1	0.00635331
									erpe_2018_sw_12hr_WHONDRS-SW48-000089_B_k121_208234__full-cat_1	0	1	2	0.85131	0.005	erpe_2018_sw_12hr_WHONDRS-SW48-000089_B_k121_208234__full-cat_1	0.00635331
									erpe_2018_sw_12hr_WHONDRS-SW48-000089_B_k121_240690__full-cat_1	0	1	2	0.97907	0.005	erpe_2018_sw_12hr_WHONDRS-SW48-000089_B_k121_240690__full-cat_1	0.00635331
									erpe_2018_sw_12hr_WHONDRS-SW48-000089_B_k121_287084__full-cat_1	0	1	2	0.977064	0.005	erpe_2018_sw_12hr_WHONDRS-SW48-000089_B_k121_287084__full-cat_1	0.00635331
									erpe_2018_sw_12hr_WHONDRS-SW48-000089_B_k121_468691__full-cat_1	0	1	2	0.938974	0.005	erpe_2018_sw_12hr_WHONDRS-SW48-000089_B_k121_468691__full-cat_1	0.00635331
									erpe_2018_sw_12hr_WHONDRS-SW48-000089_B_k121_475004__full-cat_2	0	1	2	0.824495	0.005	erpe_2018_sw_12hr_WHONDRS-SW48-000089_B_k121_475004__full-cat_2	0.00635331
									erpe_2018_sw_12hr_WHONDRS-SW48-000089_F_scaffold_277__full-cat_2	0	1	2	0.934993	0.005	erpe_2018_sw_12hr_WHONDRS-SW48-000089_F_scaffold_277__full-cat_2	0.00635331
									erpe_2018_sw_12hr_WHONDRS-SW48-000089_F_scaffold_373__full-cat_2	0	1	2	0.943467	0.005	erpe_2018_sw_12hr_WHONDRS-SW48-000089_F_scaffold_373__full-cat_2	0.00635331
									erpe_2018_sw_12hr_WHONDRS-SW48-000089_F_scaffold_376__full-cat_2	0	1	2	0.821659	0.005	erpe_2018_sw_12hr_WHONDRS-SW48-000089_F_scaffold_376__full-cat_2	0.00635331
									erpe_2018_sw_12hr_WHONDRS-SW48-000089_F_scaffold_625__full-cat_1	0	1	2	0.951215	0.005	erpe_2018_sw_12hr_WHONDRS-SW48-000089_F_scaffold_625__full-cat_1	0.00635331
									erpe_2018_sw_15hr_WHONDRS-SW48-000090_A_NODE_59_length_37134_cov_3.602589__full-cat_1	0	1	2	0.925631	0.005	erpe_2018_sw_15hr_WHONDRS-SW48-000090_A_NODE_59_length_37134_cov_3.602589__full-cat_1	0.00635331
									erpe_2018_sw_15hr_WHONDRS-SW48-000090_A_NODE_443_length_16232_cov_2.097982__full-cat_2	0	1	2	0.890594	0.005	erpe_2018_sw_15hr_WHONDRS-SW48-000090_A_NODE_443_length_16232_cov_2.097982__full-cat_2	0.00635331
									erpe_2018_sw_15hr_WHONDRS-SW48-000090_A_NODE_792_length_12101_cov_1.741523__full-cat_2	0	1	2	0.966138	0.005	erpe_2018_sw_15hr_WHONDRS-SW48-000090_A_NODE_792_length_12101_cov_1.741523__full-cat_2	0.00635331
									erpe_2018_sw_15hr_WHONDRS-SW48-000090_A_NODE_399_length_16893_cov_2.376715__full-cat_1	0	1	2	0.923773	0.005	erpe_2018_sw_15hr_WHONDRS-SW48-000090_A_NODE_399_length_16893_cov_2.376715__full-cat_1	0.00635331
									erpe_2018_sw_15hr_WHONDRS-SW48-000090_A_NODE_930_length_10984_cov_2.635719__full-cat_2	0	1	2	0.666329	0.005	erpe_2018_sw_15hr_WHONDRS-SW48-000090_A_NODE_930_length_10984_cov_2.635719__full-cat_2	0.00635331
									erpe_2018_sw_15hr_WHONDRS-SW48-000090_A_NODE_1097_length_10032_cov_1.721151__full-cat_2	0	1	2	0.83548	0.005	erpe_2018_sw_15hr_WHONDRS-SW48-000090_A_NODE_1097_length_10032_cov_1.721151__full-cat_2	0.00635331
									erpe_2018_sw_15hr_WHONDRS-SW48-000090_B_k121_41371__full-cat_2	0	1	2	0.939311	0.005	erpe_2018_sw_15hr_WHONDRS-SW48-000090_B_k121_41371__full-cat_2	0.00635331
									erpe_2018_sw_15hr_WHONDRS-SW48-000090_B_k121_93461__full-cat_2	0	1	2	0.855782	0.005	erpe_2018_sw_15hr_WHONDRS-SW48-000090_B_k121_93461__full-cat_2	0.00635331
									erpe_2018_sw_15hr_WHONDRS-SW48-000090_B_k121_87450__full-cat_1	0	1	2	0.582354	0.005	erpe_2018_sw_15hr_WHONDRS-SW48-000090_B_k121_87450__full-cat_1	0.00635331
									erpe_2018_sw_15hr_WHONDRS-SW48-000090_B_k121_75616__full-cat_1	0	1	2	0.939366	0.005	erpe_2018_sw_15hr_WHONDRS-SW48-000090_B_k121_75616__full-cat_1	0.00635331
									erpe_2018_sw_15hr_WHONDRS-SW48-000090_B_k121_95835__full-cat_2	0	1	2	0.670955	0.005	erpe_2018_sw_15hr_WHONDRS-SW48-000090_B_k121_95835__full-cat_2	0.00635331
									erpe_2018_sw_15hr_WHONDRS-SW48-000090_B_k121_98905__full-cat_1	0	1	2	0.925594	0.005	erpe_2018_sw_15hr_WHONDRS-SW48-000090_B_k121_98905__full-cat_1	0.00635331
									erpe_2018_sw_15hr_WHONDRS-SW48-000090_B_k121_113994__full-cat_2	0	1	2	0.93876	0.005	erpe_2018_sw_15hr_WHONDRS-SW48-000090_B_k121_113994__full-cat_2	0.00635331
									erpe_2018_sw_15hr_WHONDRS-SW48-000090_B_k121_180604__full-cat_1	0	1	2	0.858949	0.005	erpe_2018_sw_15hr_WHONDRS-SW48-000090_B_k121_180604__full-cat_1	0.00635331
									erpe_2018_sw_15hr_WHONDRS-SW48-000090_B_k121_184022__full-cat_2	0	1	2	0.774758	0.005	erpe_2018_sw_15hr_WHONDRS-SW48-000090_B_k121_184022__full-cat_2	0.00635331
									erpe_2018_sw_15hr_WHONDRS-SW48-000090_B_k121_222283__full-cat_2	0	1	2	0.80284	0.005	erpe_2018_sw_15hr_WHONDRS-SW48-000090_B_k121_222283__full-cat_2	0.00635331
									erpe_2018_sw_15hr_WHONDRS-SW48-000090_B_k121_243552__full-cat_2	0	1	2	0.918293	0.005	erpe_2018_sw_15hr_WHONDRS-SW48-000090_B_k121_243552__full-cat_2	0.00635331
									erpe_2018_sw_15hr_WHONDRS-SW48-000090_B_k121_284325__full-cat_2	0	1	2	0.978937	0.005	erpe_2018_sw_15hr_WHONDRS-SW48-000090_B_k121_284325__full-cat_2	0.00635331
									erpe_2018_sw_15hr_WHONDRS-SW48-000090_B_k121_350370__full-cat_1	0	1	2	0.974871	0.005	erpe_2018_sw_15hr_WHONDRS-SW48-000090_B_k121_350370__full-cat_1	0.00635331
									erpe_2018_sw_15hr_WHONDRS-SW48-000090_B_k121_387918__full-cat_1	0	1	2	0.976798	0.005	erpe_2018_sw_15hr_WHONDRS-SW48-000090_B_k121_387918__full-cat_1	0.00635331
									erpe_2018_sw_15hr_WHONDRS-SW48-000090_B_k121_495310__full-cat_1	0	1	2	0.97592	0.005	erpe_2018_sw_15hr_WHONDRS-SW48-000090_B_k121_495310__full-cat_1	0.00635331
									erpe_2018_sw_15hr_WHONDRS-SW48-000090_B_k121_549732__full-cat_2	0	1	2	0.97579	0.005	erpe_2018_sw_15hr_WHONDRS-SW48-000090_B_k121_549732__full-cat_2	0.00635331
									erpe_2018_sw_15hr_WHONDRS-SW48-000090_B_k121_587901__full-cat_1	0	1	2	0.971045	0.005	erpe_2018_sw_15hr_WHONDRS-SW48-000090_B_k121_587901__full-cat_1	0.00635331
									erpe_2018_sw_15hr_WHONDRS-SW48-000090_F_scaffold_87__full-cat_1	0	1	2	0.937815	0.005	erpe_2018_sw_15hr_WHONDRS-SW48-000090_F_scaffold_87__full-cat_1	0.00635331
									erpe_2018_sw_15hr_WHONDRS-SW48-000090_F_scaffold_115__full-cat_2	0	1	2	0.887596	0.005	erpe_2018_sw_15hr_WHONDRS-SW48-000090_F_scaffold_115__full-cat_2	0.00635331
									erpe_2018_sw_18hr_WHONDRS-SW48-000091_A_NODE_42_length_71490_cov_2.940838__full-cat_1	0	1	2	0.876879	0.005	erpe_2018_sw_18hr_WHONDRS-SW48-000091_A_NODE_42_length_71490_cov_2.940838__full-cat_1	0.00635331
									erpe_2018_sw_18hr_WHONDRS-SW48-000091_A_NODE_92_length_51226_cov_3.435312__full-cat_1	0	1	2	0.92404	0.005	erpe_2018_sw_18hr_WHONDRS-SW48-000091_A_NODE_92_length_51226_cov_3.435312__full-cat_1	0.00635331
									erpe_2018_sw_18hr_WHONDRS-SW48-000091_A_NODE_159_length_41212_cov_1.877084__full-cat_2	0	1	2	0.900024	0.005	erpe_2018_sw_18hr_WHONDRS-SW48-000091_A_NODE_159_length_41212_cov_1.877084__full-cat_2	0.00635331
									erpe_2018_sw_18hr_WHONDRS-SW48-000091_A_NODE_160_length_41108_cov_2.172055__full-cat_1	0	1	2	0.333133	0.04	erpe_2018_sw_18hr_WHONDRS-SW48-000091_A_NODE_160_length_41108_cov_2.172055__full-cat_1	0.0468126
									erpe_2018_sw_18hr_WHONDRS-SW48-000091_A_NODE_169_length_40097_cov_5.217188__full-cat_2	0	1	2	0.943038	0.005	erpe_2018_sw_18hr_WHONDRS-SW48-000091_A_NODE_169_length_40097_cov_5.217188__full-cat_2	0.00635331
									erpe_2018_sw_18hr_WHONDRS-SW48-000091_A_NODE_175_length_39044_cov_1.919110__full-cat_1	0	1	2	0.745178	0.005	erpe_2018_sw_18hr_WHONDRS-SW48-000091_A_NODE_175_length_39044_cov_1.919110__full-cat_1	0.00635331
									erpe_2018_sw_18hr_WHONDRS-SW48-000091_A_NODE_212_length_36357_cov_3.059288__full-cat_1	0	1	2	0.989281	0.005	erpe_2018_sw_18hr_WHONDRS-SW48-000091_A_NODE_212_length_36357_cov_3.059288__full-cat_1	0.00635331
									erpe_2018_sw_18hr_WHONDRS-SW48-000091_A_NODE_241_length_34317_cov_4.634922__full-cat_1	0	1	2	0.952846	0.005	erpe_2018_sw_18hr_WHONDRS-SW48-000091_A_NODE_241_length_34317_cov_4.634922__full-cat_1	0.00635331
									erpe_2018_sw_18hr_WHONDRS-SW48-000091_A_NODE_453_length_24922_cov_1.933212__0_partial-cat_1	0	1	2	0.937281	0.005	erpe_2018_sw_18hr_WHONDRS-SW48-000091_A_NODE_453_length_24922_cov_1.933212__0_partial-cat_1	0.00635331
									erpe_2018_sw_18hr_WHONDRS-SW48-000091_A_NODE_465_length_24612_cov_5.458444__full-cat_2	0	1	2	0.944856	0.005	erpe_2018_sw_18hr_WHONDRS-SW48-000091_A_NODE_465_length_24612_cov_5.458444__full-cat_2	0.00635331
									erpe_2018_sw_18hr_WHONDRS-SW48-000091_A_NODE_487_length_23917_cov_2.498781__full-cat_1	0	1	2	0.801311	0.005	erpe_2018_sw_18hr_WHONDRS-SW48-000091_A_NODE_487_length_23917_cov_2.498781__full-cat_1	0.00635331
									erpe_2018_sw_18hr_WHONDRS-SW48-000091_A_NODE_494_length_23745_cov_1.690871__full-cat_1	0	1	2	0.803163	0.005	erpe_2018_sw_18hr_WHONDRS-SW48-000091_A_NODE_494_length_23745_cov_1.690871__full-cat_1	0.00635331
									erpe_2018_sw_18hr_WHONDRS-SW48-000091_A_NODE_508_length_23400_cov_3.603876__full-cat_1	0	1	2	0.915871	0.005	erpe_2018_sw_18hr_WHONDRS-SW48-000091_A_NODE_508_length_23400_cov_3.603876__full-cat_1	0.00635331
									erpe_2018_sw_18hr_WHONDRS-SW48-000091_A_NODE_537_length_22775_cov_2.120496__full-cat_2	0	1	2	0.846266	0.005	erpe_2018_sw_18hr_WHONDRS-SW48-000091_A_NODE_537_length_22775_cov_2.120496__full-cat_2	0.00635331
									erpe_2018_sw_18hr_WHONDRS-SW48-000091_A_NODE_654_length_20767_cov_5.646948__full-cat_2	0	1	2	0.901246	0.005	erpe_2018_sw_18hr_WHONDRS-SW48-000091_A_NODE_654_length_20767_cov_5.646948__full-cat_2	0.00635331
									erpe_2018_sw_18hr_WHONDRS-SW48-000091_A_NODE_705_length_19977_cov_12.249924__full-cat_1	0	1	2	0.928702	0.005	erpe_2018_sw_18hr_WHONDRS-SW48-000091_A_NODE_705_length_19977_cov_12.249924__full-cat_1	0.00635331
									erpe_2018_sw_18hr_WHONDRS-SW48-000091_A_NODE_772_length_18985_cov_2.593488__full-cat_2	0	1	2	0.63059	0.005	erpe_2018_sw_18hr_WHONDRS-SW48-000091_A_NODE_772_length_18985_cov_2.593488__full-cat_2	0.00635331
									erpe_2018_sw_18hr_WHONDRS-SW48-000091_A_NODE_827_length_18194_cov_19.217745__full-cat_1	0	1	2	0.608261	0.005	erpe_2018_sw_18hr_WHONDRS-SW48-000091_A_NODE_827_length_18194_cov_19.217745__full-cat_1	0.00635331
									erpe_2018_sw_18hr_WHONDRS-SW48-000091_A_NODE_923_length_17047_cov_1.605260__full-cat_1	0	1	2	0.644042	0.005	erpe_2018_sw_18hr_WHONDRS-SW48-000091_A_NODE_923_length_17047_cov_1.605260__full-cat_1	0.00635331
									erpe_2018_sw_18hr_WHONDRS-SW48-000091_A_NODE_876_length_17536_cov_2.073181__full-cat_1	0	1	2	0.781463	0.005	erpe_2018_sw_18hr_WHONDRS-SW48-000091_A_NODE_876_length_17536_cov_2.073181__full-cat_1	0.00635331
									erpe_2018_sw_18hr_WHONDRS-SW48-000091_A_NODE_946_length_16809_cov_3.136075__full-cat_1	0	1	2	0.972312	0.005	erpe_2018_sw_18hr_WHONDRS-SW48-000091_A_NODE_946_length_16809_cov_3.136075__full-cat_1	0.00635331
									erpe_2018_sw_18hr_WHONDRS-SW48-000091_A_NODE_1021_length_16170_cov_2.361404__full-cat_1	0	1	2	0.788151	0.005	erpe_2018_sw_18hr_WHONDRS-SW48-000091_A_NODE_1021_length_16170_cov_2.361404__full-cat_1	0.00635331
									erpe_2018_sw_18hr_WHONDRS-SW48-000091_A_NODE_1076_length_15677_cov_2.419807__full-cat_1	0	1	2	0.928031	0.005	erpe_2018_sw_18hr_WHONDRS-SW48-000091_A_NODE_1076_length_15677_cov_2.419807__full-cat_1	0.00635331
									erpe_2018_sw_18hr_WHONDRS-SW48-000091_A_NODE_1086_length_15570_cov_1.577090__full-cat_1	0	1	2	0.6914	0.005	erpe_2018_sw_18hr_WHONDRS-SW48-000091_A_NODE_1086_length_15570_cov_1.577090__full-cat_1	0.00635331
									erpe_2018_sw_18hr_WHONDRS-SW48-000091_A_NODE_1117_length_15339_cov_1.636931__full-cat_1	0	1	2	0.877712	0.005	erpe_2018_sw_18hr_WHONDRS-SW48-000091_A_NODE_1117_length_15339_cov_1.636931__full-cat_1	0.00635331
									erpe_2018_sw_18hr_WHONDRS-SW48-000091_A_NODE_1193_length_14853_cov_3.484857__full-cat_1	0	1	2	0.895856	0.005	erpe_2018_sw_18hr_WHONDRS-SW48-000091_A_NODE_1193_length_14853_cov_3.484857__full-cat_1	0.00635331
									erpe_2018_sw_18hr_WHONDRS-SW48-000091_A_NODE_1222_length_14672_cov_3.410175__full-cat_2	0	1	2	0.923782	0.005	erpe_2018_sw_18hr_WHONDRS-SW48-000091_A_NODE_1222_length_14672_cov_3.410175__full-cat_2	0.00635331
									erpe_2018_sw_18hr_WHONDRS-SW48-000091_A_NODE_1402_length_13358_cov_3.637442__full-cat_2	0	1	2	0.934054	0.005	erpe_2018_sw_18hr_WHONDRS-SW48-000091_A_NODE_1402_length_13358_cov_3.637442__full-cat_2	0.00635331
									erpe_2018_sw_18hr_WHONDRS-SW48-000091_A_NODE_1442_length_13097_cov_2.397918__full-cat_1	0	1	2	0.840434	0.005	erpe_2018_sw_18hr_WHONDRS-SW48-000091_A_NODE_1442_length_13097_cov_2.397918__full-cat_1	0.00635331
									erpe_2018_sw_18hr_WHONDRS-SW48-000091_A_NODE_1444_length_13090_cov_1.297308__full-cat_2	0	1	2	0.489927	0.01	erpe_2018_sw_18hr_WHONDRS-SW48-000091_A_NODE_1444_length_13090_cov_1.297308__full-cat_2	0.0122266
									erpe_2018_sw_18hr_WHONDRS-SW48-000091_A_NODE_1545_length_12558_cov_2.843054__full-cat_2	0	1	2	0.675999	0.005	erpe_2018_sw_18hr_WHONDRS-SW48-000091_A_NODE_1545_length_12558_cov_2.843054__full-cat_2	0.00635331
									erpe_2018_sw_18hr_WHONDRS-SW48-000091_A_NODE_1567_length_12467_cov_1.705754__full-cat_2	0	1	2	0.725146	0.005	erpe_2018_sw_18hr_WHONDRS-SW48-000091_A_NODE_1567_length_12467_cov_1.705754__full-cat_2	0.00635331
									erpe_2018_sw_18hr_WHONDRS-SW48-000091_A_NODE_1599_length_12304_cov_2.314199__full-cat_2	0	1	2	0.918331	0.005	erpe_2018_sw_18hr_WHONDRS-SW48-000091_A_NODE_1599_length_12304_cov_2.314199__full-cat_2	0.00635331
									erpe_2018_sw_18hr_WHONDRS-SW48-000091_A_NODE_1658_length_12050_cov_1.993794__full-cat_1	0	1	2	0.786281	0.005	erpe_2018_sw_18hr_WHONDRS-SW48-000091_A_NODE_1658_length_12050_cov_1.993794__full-cat_1	0.00635331
									erpe_2018_sw_18hr_WHONDRS-SW48-000091_A_NODE_1732_length_11657_cov_2.213617__full-cat_1	0	1	2	0.894169	0.005	erpe_2018_sw_18hr_WHONDRS-SW48-000091_A_NODE_1732_length_11657_cov_2.213617__full-cat_1	0.00635331
									erpe_2018_sw_18hr_WHONDRS-SW48-000091_A_NODE_1764_length_11519_cov_2.848402__full-cat_1	0	1	2	0.976408	0.005	erpe_2018_sw_18hr_WHONDRS-SW48-000091_A_NODE_1764_length_11519_cov_2.848402__full-cat_1	0.00635331
									erpe_2018_sw_18hr_WHONDRS-SW48-000091_A_NODE_1811_length_11323_cov_5.712308__full-cat_1	0	1	2	0.973704	0.005	erpe_2018_sw_18hr_WHONDRS-SW48-000091_A_NODE_1811_length_11323_cov_5.712308__full-cat_1	0.00635331
									erpe_2018_sw_18hr_WHONDRS-SW48-000091_A_NODE_1904_length_10972_cov_1.274412__full-cat_2	0	1	2	0.848279	0.005	erpe_2018_sw_18hr_WHONDRS-SW48-000091_A_NODE_1904_length_10972_cov_1.274412__full-cat_2	0.00635331
									erpe_2018_sw_18hr_WHONDRS-SW48-000091_A_NODE_1851_length_11176_cov_2.216219__full-cat_2	0	1	2	0.627702	0.005	erpe_2018_sw_18hr_WHONDRS-SW48-000091_A_NODE_1851_length_11176_cov_2.216219__full-cat_2	0.00635331
									erpe_2018_sw_18hr_WHONDRS-SW48-000091_A_NODE_1966_length_10722_cov_2.202548__full-cat_1	0	1	2	0.917509	0.005	erpe_2018_sw_18hr_WHONDRS-SW48-000091_A_NODE_1966_length_10722_cov_2.202548__full-cat_1	0.00635331
									erpe_2018_sw_18hr_WHONDRS-SW48-000091_B_k121_32821__full-cat_1	0	1	2	0.961702	0.005	erpe_2018_sw_18hr_WHONDRS-SW48-000091_B_k121_32821__full-cat_1	0.00635331
									erpe_2018_sw_18hr_WHONDRS-SW48-000091_A_NODE_2053_length_10448_cov_3.071020__full-cat_1	0	1	2	0.917403	0.005	erpe_2018_sw_18hr_WHONDRS-SW48-000091_A_NODE_2053_length_10448_cov_3.071020__full-cat_1	0.00635331
									erpe_2018_sw_18hr_WHONDRS-SW48-000091_A_NODE_1999_length_10636_cov_1.428680__full-cat_1	0	1	2	0.912091	0.005	erpe_2018_sw_18hr_WHONDRS-SW48-000091_A_NODE_1999_length_10636_cov_1.428680__full-cat_1	0.00635331
									erpe_2018_sw_18hr_WHONDRS-SW48-000091_A_NODE_2149_length_10122_cov_1.117259__full-cat_1	0	1	2	0.54193	0.005	erpe_2018_sw_18hr_WHONDRS-SW48-000091_A_NODE_2149_length_10122_cov_1.117259__full-cat_1	0.00635331
									erpe_2018_sw_18hr_WHONDRS-SW48-000091_A_NODE_2178_length_10007_cov_1.837449__full-cat_1	0	1	2	0.794565	0.005	erpe_2018_sw_18hr_WHONDRS-SW48-000091_A_NODE_2178_length_10007_cov_1.837449__full-cat_1	0.00635331
									erpe_2018_sw_18hr_WHONDRS-SW48-000091_B_k121_33266__full-cat_1	0	1	2	0.91247	0.005	erpe_2018_sw_18hr_WHONDRS-SW48-000091_B_k121_33266__full-cat_1	0.00635331
									erpe_2018_sw_18hr_WHONDRS-SW48-000091_B_k121_51334__full-cat_2	0	1	2	0.872791	0.005	erpe_2018_sw_18hr_WHONDRS-SW48-000091_B_k121_51334__full-cat_2	0.00635331
									erpe_2018_sw_18hr_WHONDRS-SW48-000091_B_k121_54285__full-cat_1	0	1	2	0.87597	0.005	erpe_2018_sw_18hr_WHONDRS-SW48-000091_B_k121_54285__full-cat_1	0.00635331
									erpe_2018_sw_18hr_WHONDRS-SW48-000091_B_k121_90063__full-cat_1	0	1	2	0.881194	0.005	erpe_2018_sw_18hr_WHONDRS-SW48-000091_B_k121_90063__full-cat_1	0.00635331
									erpe_2018_sw_18hr_WHONDRS-SW48-000091_B_k121_102415__full-cat_2	0	1	2	0.38934	0.025	erpe_2018_sw_18hr_WHONDRS-SW48-000091_B_k121_102415__full-cat_2	0.0297389
									erpe_2018_sw_18hr_WHONDRS-SW48-000091_B_k121_103288__full-cat_1	0	1	2	0.979608	0.005	erpe_2018_sw_18hr_WHONDRS-SW48-000091_B_k121_103288__full-cat_1	0.00635331
									erpe_2018_sw_18hr_WHONDRS-SW48-000091_B_k121_107945__full-cat_1	0	1	2	0.558946	0.005	erpe_2018_sw_18hr_WHONDRS-SW48-000091_B_k121_107945__full-cat_1	0.00635331
									erpe_2018_sw_18hr_WHONDRS-SW48-000091_B_k121_138266__full-cat_2	0	1	2	0.629449	0.005	erpe_2018_sw_18hr_WHONDRS-SW48-000091_B_k121_138266__full-cat_2	0.00635331
									erpe_2018_sw_18hr_WHONDRS-SW48-000091_B_k121_152856__full-cat_2	0	1	2	0.634114	0.005	erpe_2018_sw_18hr_WHONDRS-SW48-000091_B_k121_152856__full-cat_2	0.00635331
									erpe_2018_sw_18hr_WHONDRS-SW48-000091_B_k121_162878__full-cat_1	0	1	2	0.983882	0.005	erpe_2018_sw_18hr_WHONDRS-SW48-000091_B_k121_162878__full-cat_1	0.00635331
									erpe_2018_sw_18hr_WHONDRS-SW48-000091_B_k121_179161__full-cat_2	0	1	2	0.975622	0.005	erpe_2018_sw_18hr_WHONDRS-SW48-000091_B_k121_179161__full-cat_2	0.00635331
									erpe_2018_sw_18hr_WHONDRS-SW48-000091_B_k121_188622__full-cat_1	0	1	2	0.616561	0.005	erpe_2018_sw_18hr_WHONDRS-SW48-000091_B_k121_188622__full-cat_1	0.00635331
									erpe_2018_sw_18hr_WHONDRS-SW48-000091_B_k121_249831__full-cat_2	0	1	2	0.498156	0.005	erpe_2018_sw_18hr_WHONDRS-SW48-000091_B_k121_249831__full-cat_2	0.00635331
									erpe_2018_sw_18hr_WHONDRS-SW48-000091_B_k121_302556__full-cat_1	0	1	2	0.79017	0.005	erpe_2018_sw_18hr_WHONDRS-SW48-000091_B_k121_302556__full-cat_1	0.00635331
									erpe_2018_sw_18hr_WHONDRS-SW48-000091_B_k121_320765__full-cat_1	0	1	2	0.639037	0.005	erpe_2018_sw_18hr_WHONDRS-SW48-000091_B_k121_320765__full-cat_1	0.00635331
									erpe_2018_sw_18hr_WHONDRS-SW48-000091_B_k121_340370__full-cat_2	0	1	2	0.804836	0.005	erpe_2018_sw_18hr_WHONDRS-SW48-000091_B_k121_340370__full-cat_2	0.00635331
									erpe_2018_sw_18hr_WHONDRS-SW48-000091_B_k121_388394__full-cat_2	0	1	2	0.960482	0.005	erpe_2018_sw_18hr_WHONDRS-SW48-000091_B_k121_388394__full-cat_2	0.00635331
									erpe_2018_sw_18hr_WHONDRS-SW48-000091_B_k121_391541__full-cat_2	0	1	2	0.867569	0.005	erpe_2018_sw_18hr_WHONDRS-SW48-000091_B_k121_391541__full-cat_2	0.00635331
									erpe_2018_sw_18hr_WHONDRS-SW48-000091_B_k121_398333__full-cat_2	0	1	2	0.851437	0.005	erpe_2018_sw_18hr_WHONDRS-SW48-000091_B_k121_398333__full-cat_2	0.00635331
									erpe_2018_sw_18hr_WHONDRS-SW48-000091_B_k121_400193__full-cat_1	0	1	2	0.937375	0.005	erpe_2018_sw_18hr_WHONDRS-SW48-000091_B_k121_400193__full-cat_1	0.00635331
									erpe_2018_sw_18hr_WHONDRS-SW48-000091_B_k121_453844__full-cat_1	0	1	2	0.644655	0.005	erpe_2018_sw_18hr_WHONDRS-SW48-000091_B_k121_453844__full-cat_1	0.00635331
									erpe_2018_sw_18hr_WHONDRS-SW48-000091_B_k121_477301__full-cat_1	0	1	2	0.868076	0.005	erpe_2018_sw_18hr_WHONDRS-SW48-000091_B_k121_477301__full-cat_1	0.00635331
									erpe_2018_sw_18hr_WHONDRS-SW48-000091_B_k121_519225__full-cat_1	0	1	2	0.803528	0.005	erpe_2018_sw_18hr_WHONDRS-SW48-000091_B_k121_519225__full-cat_1	0.00635331
									erpe_2018_sw_18hr_WHONDRS-SW48-000091_B_k121_590168__full-cat_2	0	1	2	0.524804	0.005	erpe_2018_sw_18hr_WHONDRS-SW48-000091_B_k121_590168__full-cat_2	0.00635331
									erpe_2018_sw_18hr_WHONDRS-SW48-000091_B_k121_593055__full-cat_2	0	1	2	0.489567	0.01	erpe_2018_sw_18hr_WHONDRS-SW48-000091_B_k121_593055__full-cat_2	0.0122266
									erpe_2018_sw_18hr_WHONDRS-SW48-000091_B_k121_617710__full-cat_2	0	1	2	0.982114	0.005	erpe_2018_sw_18hr_WHONDRS-SW48-000091_B_k121_617710__full-cat_2	0.00635331
									erpe_2018_sw_18hr_WHONDRS-SW48-000091_B_k121_677273__full-cat_1	0	1	2	0.811113	0.005	erpe_2018_sw_18hr_WHONDRS-SW48-000091_B_k121_677273__full-cat_1	0.00635331
									erpe_2018_sw_18hr_WHONDRS-SW48-000091_B_k121_682036__full-cat_2	0	1	2	0.85572	0.005	erpe_2018_sw_18hr_WHONDRS-SW48-000091_B_k121_682036__full-cat_2	0.00635331
									erpe_2018_sw_18hr_WHONDRS-SW48-000091_B_k121_701404__full-cat_1	0	1	2	0.486848	0.015	erpe_2018_sw_18hr_WHONDRS-SW48-000091_B_k121_701404__full-cat_1	0.0180882
									erpe_2018_sw_18hr_WHONDRS-SW48-000091_B_k121_714361__full-cat_2	0	1	2	0.738709	0.005	erpe_2018_sw_18hr_WHONDRS-SW48-000091_B_k121_714361__full-cat_2	0.00635331
									erpe_2018_sw_18hr_WHONDRS-SW48-000091_B_k121_731289__full-cat_2	0	1	2	0.491366	0.015	erpe_2018_sw_18hr_WHONDRS-SW48-000091_B_k121_731289__full-cat_2	0.0180882
									erpe_2018_sw_18hr_WHONDRS-SW48-000091_B_k121_743907__full-cat_1	0	1	2	0.6736	0.005	erpe_2018_sw_18hr_WHONDRS-SW48-000091_B_k121_743907__full-cat_1	0.00635331
									erpe_2018_sw_18hr_WHONDRS-SW48-000091_B_k121_768181__full-cat_1	0	1	2	0.763133	0.005	erpe_2018_sw_18hr_WHONDRS-SW48-000091_B_k121_768181__full-cat_1	0.00635331
									erpe_2018_sw_18hr_WHONDRS-SW48-000091_B_k121_788628__full-cat_1	0	1	2	0.842085	0.005	erpe_2018_sw_18hr_WHONDRS-SW48-000091_B_k121_788628__full-cat_1	0.00635331
									erpe_2018_sw_18hr_WHONDRS-SW48-000091_B_k121_821558__full-cat_2	0	1	2	0.908403	0.005	erpe_2018_sw_18hr_WHONDRS-SW48-000091_B_k121_821558__full-cat_2	0.00635331
									erpe_2018_sw_18hr_WHONDRS-SW48-000091_B_k121_825864__full-cat_1	0	1	2	0.946742	0.005	erpe_2018_sw_18hr_WHONDRS-SW48-000091_B_k121_825864__full-cat_1	0.00635331
									erpe_2018_sw_18hr_WHONDRS-SW48-000091_B_k121_897481__full-cat_1	0	1	2	0.684423	0.005	erpe_2018_sw_18hr_WHONDRS-SW48-000091_B_k121_897481__full-cat_1	0.00635331
									erpe_2018_sw_18hr_WHONDRS-SW48-000091_B_k121_974216__full-cat_1	0	1	2	0.962386	0.005	erpe_2018_sw_18hr_WHONDRS-SW48-000091_B_k121_974216__full-cat_1	0.00635331
									erpe_2018_sw_18hr_WHONDRS-SW48-000091_B_k121_974816__full-cat_2	0	1	2	0.829515	0.005	erpe_2018_sw_18hr_WHONDRS-SW48-000091_B_k121_974816__full-cat_2	0.00635331
									erpe_2018_sw_18hr_WHONDRS-SW48-000091_F_scaffold_118__full-cat_1	0	1	2	0.91209	0.005	erpe_2018_sw_18hr_WHONDRS-SW48-000091_F_scaffold_118__full-cat_1	0.00635331
									erpe_2018_sw_18hr_WHONDRS-SW48-000091_F_scaffold_291__full-cat_2	0	1	2	0.864935	0.005	erpe_2018_sw_18hr_WHONDRS-SW48-000091_F_scaffold_291__full-cat_2	0.00635331
									erpe_2018_sw_18hr_WHONDRS-SW48-000091_F_scaffold_390__full-cat_1	0	1	2	0.859908	0.005	erpe_2018_sw_18hr_WHONDRS-SW48-000091_F_scaffold_390__full-cat_1	0.00635331
									erpe_2018_sw_18hr_WHONDRS-SW48-000091_F_scaffold_598__full-cat_1	0	1	2	0.972396	0.005	erpe_2018_sw_18hr_WHONDRS-SW48-000091_F_scaffold_598__full-cat_1	0.00635331
									erpe_2018_sw_18hr_WHONDRS-SW48-000091_F_scaffold_754__full-cat_2	0	1	2	0.919902	0.005	erpe_2018_sw_18hr_WHONDRS-SW48-000091_F_scaffold_754__full-cat_2	0.00635331
									erpe_2018_sw_21hr_WHONDRS-SW48-000092_A_NODE_26_length_91961_cov_18.429808__full-cat_1	0	1	2	0.722779	0.005	erpe_2018_sw_21hr_WHONDRS-SW48-000092_A_NODE_26_length_91961_cov_18.429808__full-cat_1	0.00635331
									erpe_2018_sw_21hr_WHONDRS-SW48-000092_A_NODE_60_length_64736_cov_32.092882__full-cat_2	0	1	2	0.955658	0.005	erpe_2018_sw_21hr_WHONDRS-SW48-000092_A_NODE_60_length_64736_cov_32.092882__full-cat_2	0.00635331
									erpe_2018_sw_21hr_WHONDRS-SW48-000092_A_NODE_110_length_52175_cov_5.947260__full-cat_1	0	1	2	0.650477	0.005	erpe_2018_sw_21hr_WHONDRS-SW48-000092_A_NODE_110_length_52175_cov_5.947260__full-cat_1	0.00635331
									erpe_2018_sw_21hr_WHONDRS-SW48-000092_A_NODE_101_length_53216_cov_17.345985__full-cat_1	0	1	2	0.95499	0.005	erpe_2018_sw_21hr_WHONDRS-SW48-000092_A_NODE_101_length_53216_cov_17.345985__full-cat_1	0.00635331
									erpe_2018_sw_21hr_WHONDRS-SW48-000092_A_NODE_156_length_45449_cov_4.048828__full-cat_1	0	1	2	0.846326	0.005	erpe_2018_sw_21hr_WHONDRS-SW48-000092_A_NODE_156_length_45449_cov_4.048828__full-cat_1	0.00635331
									erpe_2018_sw_21hr_WHONDRS-SW48-000092_A_NODE_160_length_44954_cov_3.243893__full-cat_1	0	1	2	0.910494	0.005	erpe_2018_sw_21hr_WHONDRS-SW48-000092_A_NODE_160_length_44954_cov_3.243893__full-cat_1	0.00635331
									erpe_2018_sw_21hr_WHONDRS-SW48-000092_A_NODE_177_length_42298_cov_32.970501__full-cat_1	0	1	2	0.953208	0.005	erpe_2018_sw_21hr_WHONDRS-SW48-000092_A_NODE_177_length_42298_cov_32.970501__full-cat_1	0.00635331
									erpe_2018_sw_21hr_WHONDRS-SW48-000092_A_NODE_199_length_39547_cov_24.320244__full-cat_1	0	1	2	0.915838	0.005	erpe_2018_sw_21hr_WHONDRS-SW48-000092_A_NODE_199_length_39547_cov_24.320244__full-cat_1	0.00635331
									erpe_2018_sw_21hr_WHONDRS-SW48-000092_A_NODE_216_length_37895_cov_3.684548__full-cat_1	0	1	2	0.817347	0.005	erpe_2018_sw_21hr_WHONDRS-SW48-000092_A_NODE_216_length_37895_cov_3.684548__full-cat_1	0.00635331
									erpe_2018_sw_21hr_WHONDRS-SW48-000092_A_NODE_221_length_37680_cov_3.007083__full-cat_1	0	1	2	0.93065	0.005	erpe_2018_sw_21hr_WHONDRS-SW48-000092_A_NODE_221_length_37680_cov_3.007083__full-cat_1	0.00635331
									erpe_2018_sw_21hr_WHONDRS-SW48-000092_A_NODE_233_length_36651_cov_2.244387__0_partial-cat_1	0	1	2	0.908002	0.005	erpe_2018_sw_21hr_WHONDRS-SW48-000092_A_NODE_233_length_36651_cov_2.244387__0_partial-cat_1	0.00635331
									erpe_2018_sw_21hr_WHONDRS-SW48-000092_A_NODE_301_length_32032_cov_5.394734__full-cat_1	0	1	2	0.878038	0.005	erpe_2018_sw_21hr_WHONDRS-SW48-000092_A_NODE_301_length_32032_cov_5.394734__full-cat_1	0.00635331
									erpe_2018_sw_21hr_WHONDRS-SW48-000092_A_NODE_325_length_30642_cov_3.496969__full-cat_2	0	1	2	0.773039	0.005	erpe_2018_sw_21hr_WHONDRS-SW48-000092_A_NODE_325_length_30642_cov_3.496969__full-cat_2	0.00635331
									erpe_2018_sw_21hr_WHONDRS-SW48-000092_A_NODE_364_length_28963_cov_3.100049__full-cat_2	0	1	2	0.909307	0.005	erpe_2018_sw_21hr_WHONDRS-SW48-000092_A_NODE_364_length_28963_cov_3.100049__full-cat_2	0.00635331
									erpe_2018_sw_21hr_WHONDRS-SW48-000092_A_NODE_374_length_28144_cov_2.918764__full-cat_1	0	1	2	0.785347	0.005	erpe_2018_sw_21hr_WHONDRS-SW48-000092_A_NODE_374_length_28144_cov_2.918764__full-cat_1	0.00635331
									erpe_2018_sw_21hr_WHONDRS-SW48-000092_A_NODE_380_length_28043_cov_2.326372__full-cat_2	0	1	2	0.64021	0.005	erpe_2018_sw_21hr_WHONDRS-SW48-000092_A_NODE_380_length_28043_cov_2.326372__full-cat_2	0.00635331
									erpe_2018_sw_21hr_WHONDRS-SW48-000092_A_NODE_432_length_26281_cov_6.815286__full-cat_2	0	1	2	0.914235	0.005	erpe_2018_sw_21hr_WHONDRS-SW48-000092_A_NODE_432_length_26281_cov_6.815286__full-cat_2	0.00635331
									erpe_2018_sw_21hr_WHONDRS-SW48-000092_A_NODE_442_length_26064_cov_3.342060__full-cat_1	0	1	2	0.963692	0.005	erpe_2018_sw_21hr_WHONDRS-SW48-000092_A_NODE_442_length_26064_cov_3.342060__full-cat_1	0.00635331
									erpe_2018_sw_21hr_WHONDRS-SW48-000092_A_NODE_533_length_23147_cov_2.536447__full-cat_2	0	1	2	0.747049	0.005	erpe_2018_sw_21hr_WHONDRS-SW48-000092_A_NODE_533_length_23147_cov_2.536447__full-cat_2	0.00635331
									erpe_2018_sw_21hr_WHONDRS-SW48-000092_A_NODE_559_length_22483_cov_2.427626__full-cat_1	0	1	2	0.692963	0.005	erpe_2018_sw_21hr_WHONDRS-SW48-000092_A_NODE_559_length_22483_cov_2.427626__full-cat_1	0.00635331
									erpe_2018_sw_21hr_WHONDRS-SW48-000092_A_NODE_587_length_21888_cov_2.016543__full-cat_1	0	1	2	0.748547	0.005	erpe_2018_sw_21hr_WHONDRS-SW48-000092_A_NODE_587_length_21888_cov_2.016543__full-cat_1	0.00635331
									erpe_2018_sw_21hr_WHONDRS-SW48-000092_A_NODE_660_length_20589_cov_7.263855__full-cat_2	0	1	2	0.944758	0.005	erpe_2018_sw_21hr_WHONDRS-SW48-000092_A_NODE_660_length_20589_cov_7.263855__full-cat_2	0.00635331
									erpe_2018_sw_21hr_WHONDRS-SW48-000092_A_NODE_745_length_19130_cov_2.674683__full-cat_1	0	1	2	0.910942	0.005	erpe_2018_sw_21hr_WHONDRS-SW48-000092_A_NODE_745_length_19130_cov_2.674683__full-cat_1	0.00635331
									erpe_2018_sw_21hr_WHONDRS-SW48-000092_A_NODE_769_length_18873_cov_11.972207__full-cat_1	0	1	2	0.881651	0.005	erpe_2018_sw_21hr_WHONDRS-SW48-000092_A_NODE_769_length_18873_cov_11.972207__full-cat_1	0.00635331
									erpe_2018_sw_21hr_WHONDRS-SW48-000092_A_NODE_812_length_18117_cov_1.969983__full-cat_2	0	1	2	0.696945	0.005	erpe_2018_sw_21hr_WHONDRS-SW48-000092_A_NODE_812_length_18117_cov_1.969983__full-cat_2	0.00635331
									erpe_2018_sw_21hr_WHONDRS-SW48-000092_A_NODE_972_length_16291_cov_15.542502__full-cat_1	0	1	2	0.981189	0.005	erpe_2018_sw_21hr_WHONDRS-SW48-000092_A_NODE_972_length_16291_cov_15.542502__full-cat_1	0.00635331
									erpe_2018_sw_21hr_WHONDRS-SW48-000092_A_NODE_1046_length_15701_cov_2.875690__full-cat_2	0	1	2	0.890049	0.005	erpe_2018_sw_21hr_WHONDRS-SW48-000092_A_NODE_1046_length_15701_cov_2.875690__full-cat_2	0.00635331
									erpe_2018_sw_21hr_WHONDRS-SW48-000092_A_NODE_1121_length_15046_cov_2.476573__full-cat_2	0	1	2	0.474314	0.01	erpe_2018_sw_21hr_WHONDRS-SW48-000092_A_NODE_1121_length_15046_cov_2.476573__full-cat_2	0.0122266
									erpe_2018_sw_21hr_WHONDRS-SW48-000092_A_NODE_1183_length_14626_cov_3.511553__full-cat_2	0	1	2	0.875696	0.005	erpe_2018_sw_21hr_WHONDRS-SW48-000092_A_NODE_1183_length_14626_cov_3.511553__full-cat_2	0.00635331
									erpe_2018_sw_21hr_WHONDRS-SW48-000092_A_NODE_1288_length_13771_cov_2.081281__full-cat_2	0	1	2	0.546876	0.005	erpe_2018_sw_21hr_WHONDRS-SW48-000092_A_NODE_1288_length_13771_cov_2.081281__full-cat_2	0.00635331
									erpe_2018_sw_21hr_WHONDRS-SW48-000092_A_NODE_1332_length_13357_cov_1.763643__full-cat_1	0	1	2	0.752383	0.005	erpe_2018_sw_21hr_WHONDRS-SW48-000092_A_NODE_1332_length_13357_cov_1.763643__full-cat_1	0.00635331
									erpe_2018_sw_21hr_WHONDRS-SW48-000092_A_NODE_1386_length_13023_cov_2.719836__full-cat_1	0	1	2	0.727132	0.005	erpe_2018_sw_21hr_WHONDRS-SW48-000092_A_NODE_1386_length_13023_cov_2.719836__full-cat_1	0.00635331
									erpe_2018_sw_21hr_WHONDRS-SW48-000092_A_NODE_1423_length_12771_cov_1.838184__full-cat_1	0	1	2	0.922887	0.005	erpe_2018_sw_21hr_WHONDRS-SW48-000092_A_NODE_1423_length_12771_cov_1.838184__full-cat_1	0.00635331
									erpe_2018_sw_21hr_WHONDRS-SW48-000092_A_NODE_1438_length_12640_cov_2.031327__full-cat_2	0	1	2	0.444142	0.01	erpe_2018_sw_21hr_WHONDRS-SW48-000092_A_NODE_1438_length_12640_cov_2.031327__full-cat_2	0.0122266
									erpe_2018_sw_21hr_WHONDRS-SW48-000092_A_NODE_1461_length_12511_cov_2.587775__full-cat_2	0	1	2	0.80021	0.005	erpe_2018_sw_21hr_WHONDRS-SW48-000092_A_NODE_1461_length_12511_cov_2.587775__full-cat_2	0.00635331
									erpe_2018_sw_21hr_WHONDRS-SW48-000092_A_NODE_1474_length_12462_cov_4.058289__full-cat_2	0	1	2	0.868064	0.005	erpe_2018_sw_21hr_WHONDRS-SW48-000092_A_NODE_1474_length_12462_cov_4.058289__full-cat_2	0.00635331
									erpe_2018_sw_21hr_WHONDRS-SW48-000092_A_NODE_1475_length_12460_cov_10.542528__full-cat_2	0	1	2	0.92731	0.005	erpe_2018_sw_21hr_WHONDRS-SW48-000092_A_NODE_1475_length_12460_cov_10.542528__full-cat_2	0.00635331
									erpe_2018_sw_21hr_WHONDRS-SW48-000092_A_NODE_1476_length_12458_cov_2.678372__full-cat_1	0	1	2	0.92287	0.005	erpe_2018_sw_21hr_WHONDRS-SW48-000092_A_NODE_1476_length_12458_cov_2.678372__full-cat_1	0.00635331
									erpe_2018_sw_21hr_WHONDRS-SW48-000092_A_NODE_1504_length_12288_cov_2.080339__full-cat_2	0	1	2	0.58696	0.005	erpe_2018_sw_21hr_WHONDRS-SW48-000092_A_NODE_1504_length_12288_cov_2.080339__full-cat_2	0.00635331
									erpe_2018_sw_21hr_WHONDRS-SW48-000092_A_NODE_1637_length_11722_cov_2.085123__full-cat_2	0	1	2	0.695174	0.005	erpe_2018_sw_21hr_WHONDRS-SW48-000092_A_NODE_1637_length_11722_cov_2.085123__full-cat_2	0.00635331
									erpe_2018_sw_21hr_WHONDRS-SW48-000092_A_NODE_1622_length_11786_cov_1.603654__full-cat_2	0	1	2	0.545482	0.005	erpe_2018_sw_21hr_WHONDRS-SW48-000092_A_NODE_1622_length_11786_cov_1.603654__full-cat_2	0.00635331
									erpe_2018_sw_21hr_WHONDRS-SW48-000092_A_NODE_1697_length_11433_cov_2.778525__full-cat_1	0	1	2	0.696289	0.005	erpe_2018_sw_21hr_WHONDRS-SW48-000092_A_NODE_1697_length_11433_cov_2.778525__full-cat_1	0.00635331
									erpe_2018_sw_21hr_WHONDRS-SW48-000092_A_NODE_1724_length_11289_cov_4.870633__full-cat_2	0	1	2	0.882756	0.005	erpe_2018_sw_21hr_WHONDRS-SW48-000092_A_NODE_1724_length_11289_cov_4.870633__full-cat_2	0.00635331
									erpe_2018_sw_21hr_WHONDRS-SW48-000092_A_NODE_1744_length_11185_cov_2.635829__full-cat_1	0	1	2	0.81969	0.005	erpe_2018_sw_21hr_WHONDRS-SW48-000092_A_NODE_1744_length_11185_cov_2.635829__full-cat_1	0.00635331
									erpe_2018_sw_21hr_WHONDRS-SW48-000092_A_NODE_1800_length_10951_cov_1.707687__full-cat_1	0	1	2	0.643767	0.005	erpe_2018_sw_21hr_WHONDRS-SW48-000092_A_NODE_1800_length_10951_cov_1.707687__full-cat_1	0.00635331
									erpe_2018_sw_21hr_WHONDRS-SW48-000092_A_NODE_1803_length_10942_cov_1.798428__full-cat_1	0	1	2	0.494638	0.015	erpe_2018_sw_21hr_WHONDRS-SW48-000092_A_NODE_1803_length_10942_cov_1.798428__full-cat_1	0.0180882
									erpe_2018_sw_21hr_WHONDRS-SW48-000092_A_NODE_1900_length_10585_cov_3.441863__full-cat_1	0	1	2	0.928679	0.005	erpe_2018_sw_21hr_WHONDRS-SW48-000092_A_NODE_1900_length_10585_cov_3.441863__full-cat_1	0.00635331
									erpe_2018_sw_21hr_WHONDRS-SW48-000092_A_NODE_1997_length_10283_cov_1.841670__full-cat_1	0	1	2	0.692573	0.005	erpe_2018_sw_21hr_WHONDRS-SW48-000092_A_NODE_1997_length_10283_cov_1.841670__full-cat_1	0.00635331
									erpe_2018_sw_21hr_WHONDRS-SW48-000092_A_NODE_2038_length_10155_cov_1.971380__lt2gene-cat_1	0	1	2	0.951876	0.005	erpe_2018_sw_21hr_WHONDRS-SW48-000092_A_NODE_2038_length_10155_cov_1.971380__lt2gene-cat_1	0.00635331
									erpe_2018_sw_21hr_WHONDRS-SW48-000092_B_k121_25239__full-cat_1	0	1	2	0.753167	0.005	erpe_2018_sw_21hr_WHONDRS-SW48-000092_B_k121_25239__full-cat_1	0.00635331
									erpe_2018_sw_21hr_WHONDRS-SW48-000092_B_k121_33674__full-cat_1	0	1	2	0.896615	0.005	erpe_2018_sw_21hr_WHONDRS-SW48-000092_B_k121_33674__full-cat_1	0.00635331
									erpe_2018_sw_21hr_WHONDRS-SW48-000092_B_k121_55158__full-cat_2	0	1	2	0.709553	0.005	erpe_2018_sw_21hr_WHONDRS-SW48-000092_B_k121_55158__full-cat_2	0.00635331
									erpe_2018_sw_21hr_WHONDRS-SW48-000092_B_k121_55431__full-cat_1	0	1	2	0.682341	0.005	erpe_2018_sw_21hr_WHONDRS-SW48-000092_B_k121_55431__full-cat_1	0.00635331
									erpe_2018_sw_21hr_WHONDRS-SW48-000092_B_k121_73696__full-cat_2	0	1	2	0.718776	0.005	erpe_2018_sw_21hr_WHONDRS-SW48-000092_B_k121_73696__full-cat_2	0.00635331
									erpe_2018_sw_21hr_WHONDRS-SW48-000092_B_k121_98557__full-cat_2	0	1	2	0.643216	0.005	erpe_2018_sw_21hr_WHONDRS-SW48-000092_B_k121_98557__full-cat_2	0.00635331
									erpe_2018_sw_21hr_WHONDRS-SW48-000092_B_k121_192808__full-cat_1	0	1	2	0.836912	0.005	erpe_2018_sw_21hr_WHONDRS-SW48-000092_B_k121_192808__full-cat_1	0.00635331
									erpe_2018_sw_21hr_WHONDRS-SW48-000092_B_k121_160008__full-cat_2	0	1	2	0.698238	0.005	erpe_2018_sw_21hr_WHONDRS-SW48-000092_B_k121_160008__full-cat_2	0.00635331
									erpe_2018_sw_21hr_WHONDRS-SW48-000092_B_k121_213287__full-cat_1	0	1	2	0.891002	0.005	erpe_2018_sw_21hr_WHONDRS-SW48-000092_B_k121_213287__full-cat_1	0.00635331
									erpe_2018_sw_21hr_WHONDRS-SW48-000092_B_k121_228881__full-cat_2	0	1	2	0.977276	0.005	erpe_2018_sw_21hr_WHONDRS-SW48-000092_B_k121_228881__full-cat_2	0.00635331
									erpe_2018_sw_21hr_WHONDRS-SW48-000092_B_k121_229774__full-cat_2	0	1	2	0.488101	0.015	erpe_2018_sw_21hr_WHONDRS-SW48-000092_B_k121_229774__full-cat_2	0.0180882
									erpe_2018_sw_21hr_WHONDRS-SW48-000092_B_k121_246114__full-cat_1	0	1	2	0.702747	0.005	erpe_2018_sw_21hr_WHONDRS-SW48-000092_B_k121_246114__full-cat_1	0.00635331
									erpe_2018_sw_21hr_WHONDRS-SW48-000092_B_k121_248606__full-cat_1	0	1	2	0.849056	0.005	erpe_2018_sw_21hr_WHONDRS-SW48-000092_B_k121_248606__full-cat_1	0.00635331
									erpe_2018_sw_21hr_WHONDRS-SW48-000092_B_k121_252916__full-cat_1	0	1	2	0.559393	0.005	erpe_2018_sw_21hr_WHONDRS-SW48-000092_B_k121_252916__full-cat_1	0.00635331
									erpe_2018_sw_21hr_WHONDRS-SW48-000092_B_k121_279195__full-cat_1	0	1	2	0.541577	0.01	erpe_2018_sw_21hr_WHONDRS-SW48-000092_B_k121_279195__full-cat_1	0.0122266
									erpe_2018_sw_21hr_WHONDRS-SW48-000092_B_k121_258691__full-cat_2	0	1	2	0.659294	0.005	erpe_2018_sw_21hr_WHONDRS-SW48-000092_B_k121_258691__full-cat_2	0.00635331
									erpe_2018_sw_21hr_WHONDRS-SW48-000092_B_k121_287419__full-cat_2	0	1	2	0.636416	0.005	erpe_2018_sw_21hr_WHONDRS-SW48-000092_B_k121_287419__full-cat_2	0.00635331
									erpe_2018_sw_21hr_WHONDRS-SW48-000092_B_k121_298347__full-cat_1	0	1	2	0.839704	0.005	erpe_2018_sw_21hr_WHONDRS-SW48-000092_B_k121_298347__full-cat_1	0.00635331
									erpe_2018_sw_21hr_WHONDRS-SW48-000092_B_k121_298540__full-cat_2	0	1	2	0.567251	0.005	erpe_2018_sw_21hr_WHONDRS-SW48-000092_B_k121_298540__full-cat_2	0.00635331
									erpe_2018_sw_21hr_WHONDRS-SW48-000092_B_k121_306336__full-cat_1	0	1	2	0.891537	0.005	erpe_2018_sw_21hr_WHONDRS-SW48-000092_B_k121_306336__full-cat_1	0.00635331
									erpe_2018_sw_21hr_WHONDRS-SW48-000092_B_k121_344827__full-cat_2	0	1	2	0.809476	0.005	erpe_2018_sw_21hr_WHONDRS-SW48-000092_B_k121_344827__full-cat_2	0.00635331
									erpe_2018_sw_21hr_WHONDRS-SW48-000092_B_k121_369020__full-cat_1	0	1	2	0.46095	0.01	erpe_2018_sw_21hr_WHONDRS-SW48-000092_B_k121_369020__full-cat_1	0.0122266
									erpe_2018_sw_21hr_WHONDRS-SW48-000092_B_k121_386373__full-cat_1	0	1	2	0.965812	0.005	erpe_2018_sw_21hr_WHONDRS-SW48-000092_B_k121_386373__full-cat_1	0.00635331
									erpe_2018_sw_21hr_WHONDRS-SW48-000092_B_k121_402802__full-cat_1	0	1	2	0.821728	0.005	erpe_2018_sw_21hr_WHONDRS-SW48-000092_B_k121_402802__full-cat_1	0.00635331
									erpe_2018_sw_21hr_WHONDRS-SW48-000092_B_k121_435528__full-cat_2	0	1	2	0.767634	0.005	erpe_2018_sw_21hr_WHONDRS-SW48-000092_B_k121_435528__full-cat_2	0.00635331
									erpe_2018_sw_21hr_WHONDRS-SW48-000092_B_k121_439745__full-cat_1	0	1	2	0.792025	0.005	erpe_2018_sw_21hr_WHONDRS-SW48-000092_B_k121_439745__full-cat_1	0.00635331
									erpe_2018_sw_21hr_WHONDRS-SW48-000092_B_k121_441988__full-cat_2	0	1	2	0.889526	0.005	erpe_2018_sw_21hr_WHONDRS-SW48-000092_B_k121_441988__full-cat_2	0.00635331
									erpe_2018_sw_21hr_WHONDRS-SW48-000092_B_k121_443279__full-cat_1	0	1	2	0.390174	0.02	erpe_2018_sw_21hr_WHONDRS-SW48-000092_B_k121_443279__full-cat_1	0.0238603
									erpe_2018_sw_21hr_WHONDRS-SW48-000092_B_k121_461546__full-cat_2	0	1	2	0.543214	0.005	erpe_2018_sw_21hr_WHONDRS-SW48-000092_B_k121_461546__full-cat_2	0.00635331
									erpe_2018_sw_21hr_WHONDRS-SW48-000092_B_k121_511179__full-cat_1	0	1	2	0.722498	0.005	erpe_2018_sw_21hr_WHONDRS-SW48-000092_B_k121_511179__full-cat_1	0.00635331
									erpe_2018_sw_21hr_WHONDRS-SW48-000092_B_k121_539092__full-cat_1	0	1	2	0.876728	0.005	erpe_2018_sw_21hr_WHONDRS-SW48-000092_B_k121_539092__full-cat_1	0.00635331
									erpe_2018_sw_21hr_WHONDRS-SW48-000092_B_k121_554321__full-cat_2	0	1	2	0.600929	0.005	erpe_2018_sw_21hr_WHONDRS-SW48-000092_B_k121_554321__full-cat_2	0.00635331
									erpe_2018_sw_21hr_WHONDRS-SW48-000092_B_k121_635700__full-cat_2	0	1	2	0.728094	0.005	erpe_2018_sw_21hr_WHONDRS-SW48-000092_B_k121_635700__full-cat_2	0.00635331
									erpe_2018_sw_21hr_WHONDRS-SW48-000092_B_k121_645068__full-cat_2	0	1	2	0.582223	0.005	erpe_2018_sw_21hr_WHONDRS-SW48-000092_B_k121_645068__full-cat_2	0.00635331
									erpe_2018_sw_21hr_WHONDRS-SW48-000092_B_k121_674248__full-cat_2	0	1	2	0.869692	0.005	erpe_2018_sw_21hr_WHONDRS-SW48-000092_B_k121_674248__full-cat_2	0.00635331
									erpe_2018_sw_21hr_WHONDRS-SW48-000092_B_k121_687021__full-cat_1	0	1	2	0.560824	0.005	erpe_2018_sw_21hr_WHONDRS-SW48-000092_B_k121_687021__full-cat_1	0.00635331
									erpe_2018_sw_21hr_WHONDRS-SW48-000092_B_k121_709658__full-cat_1	0	1	2	0.702212	0.005	erpe_2018_sw_21hr_WHONDRS-SW48-000092_B_k121_709658__full-cat_1	0.00635331
									erpe_2018_sw_21hr_WHONDRS-SW48-000092_B_k121_748964__full-cat_1	0	1	2	0.858246	0.005	erpe_2018_sw_21hr_WHONDRS-SW48-000092_B_k121_748964__full-cat_1	0.00635331
									erpe_2018_sw_21hr_WHONDRS-SW48-000092_B_k121_804314__full-cat_1	0	1	2	0.771889	0.005	erpe_2018_sw_21hr_WHONDRS-SW48-000092_B_k121_804314__full-cat_1	0.00635331
									erpe_2018_sw_21hr_WHONDRS-SW48-000092_B_k121_809797__full-cat_2	0	1	2	0.548019	0.005	erpe_2018_sw_21hr_WHONDRS-SW48-000092_B_k121_809797__full-cat_2	0.00635331
									erpe_2018_sw_21hr_WHONDRS-SW48-000092_B_k121_824291__full-cat_1	0	1	2	0.72889	0.005	erpe_2018_sw_21hr_WHONDRS-SW48-000092_B_k121_824291__full-cat_1	0.00635331
									erpe_2018_sw_21hr_WHONDRS-SW48-000092_B_k121_828676__full-cat_1	0	1	2	0.851333	0.005	erpe_2018_sw_21hr_WHONDRS-SW48-000092_B_k121_828676__full-cat_1	0.00635331
									erpe_2018_sw_21hr_WHONDRS-SW48-000092_B_k121_855390__full-cat_2	0	1	2	0.761262	0.005	erpe_2018_sw_21hr_WHONDRS-SW48-000092_B_k121_855390__full-cat_2	0.00635331
									erpe_2018_sw_21hr_WHONDRS-SW48-000092_B_k121_856169__full-cat_2	0	1	2	0.790145	0.005	erpe_2018_sw_21hr_WHONDRS-SW48-000092_B_k121_856169__full-cat_2	0.00635331
									erpe_2018_sw_21hr_WHONDRS-SW48-000092_B_k121_859448__full-cat_1	0	1	2	0.655068	0.005	erpe_2018_sw_21hr_WHONDRS-SW48-000092_B_k121_859448__full-cat_1	0.00635331
									erpe_2018_sw_21hr_WHONDRS-SW48-000092_B_k121_870375__full-cat_1	0	1	2	0.904397	0.005	erpe_2018_sw_21hr_WHONDRS-SW48-000092_B_k121_870375__full-cat_1	0.00635331
									erpe_2018_sw_21hr_WHONDRS-SW48-000092_B_k121_876552__full_1-cat_1	0	1	2	0.640469	0.005	erpe_2018_sw_21hr_WHONDRS-SW48-000092_B_k121_876552__full_1-cat_1	0.00635331
									erpe_2018_sw_21hr_WHONDRS-SW48-000092_B_k121_880936__full-cat_1	0	1	2	0.850516	0.005	erpe_2018_sw_21hr_WHONDRS-SW48-000092_B_k121_880936__full-cat_1	0.00635331
									erpe_2018_sw_21hr_WHONDRS-SW48-000092_B_k121_928423__full-cat_2	0	1	2	0.564489	0.005	erpe_2018_sw_21hr_WHONDRS-SW48-000092_B_k121_928423__full-cat_2	0.00635331
									erpe_2018_sw_21hr_WHONDRS-SW48-000092_B_k121_944937__full-cat_2	0	1	2	0.6848	0.005	erpe_2018_sw_21hr_WHONDRS-SW48-000092_B_k121_944937__full-cat_2	0.00635331
									erpe_2018_sw_21hr_WHONDRS-SW48-000092_B_k121_968817__full-cat_1	0	1	2	0.63934	0.005	erpe_2018_sw_21hr_WHONDRS-SW48-000092_B_k121_968817__full-cat_1	0.00635331
									erpe_2018_sw_21hr_WHONDRS-SW48-000092_B_k121_980399__full-cat_2	0	1	2	0.747246	0.005	erpe_2018_sw_21hr_WHONDRS-SW48-000092_B_k121_980399__full-cat_2	0.00635331
									erpe_2018_sw_21hr_WHONDRS-SW48-000092_B_k121_990103__full-cat_2	0	1	2	0.707332	0.005	erpe_2018_sw_21hr_WHONDRS-SW48-000092_B_k121_990103__full-cat_2	0.00635331
									erpe_2018_sw_21hr_WHONDRS-SW48-000092_B_k121_991174__full-cat_2	0	1	2	0.603076	0.005	erpe_2018_sw_21hr_WHONDRS-SW48-000092_B_k121_991174__full-cat_2	0.00635331
									erpe_2018_sw_21hr_WHONDRS-SW48-000092_B_k121_996067__full-cat_2	0	1	2	0.566477	0.005	erpe_2018_sw_21hr_WHONDRS-SW48-000092_B_k121_996067__full-cat_2	0.00635331
									erpe_2018_sw_21hr_WHONDRS-SW48-000092_B_k121_1054782__full-cat_2	0	1	2	0.679522	0.005	erpe_2018_sw_21hr_WHONDRS-SW48-000092_B_k121_1054782__full-cat_2	0.00635331
									erpe_2018_sw_21hr_WHONDRS-SW48-000092_B_k121_1074762__full-cat_2	0	1	2	0.81378	0.005	erpe_2018_sw_21hr_WHONDRS-SW48-000092_B_k121_1074762__full-cat_2	0.00635331
									erpe_2018_sw_21hr_WHONDRS-SW48-000092_B_k121_1088667__full-cat_1	0	1	2	0.489255	0.01	erpe_2018_sw_21hr_WHONDRS-SW48-000092_B_k121_1088667__full-cat_1	0.0122266
									erpe_2018_sw_21hr_WHONDRS-SW48-000092_B_k121_1099773__full-cat_2	0	1	2	0.777293	0.005	erpe_2018_sw_21hr_WHONDRS-SW48-000092_B_k121_1099773__full-cat_2	0.00635331
									erpe_2018_sw_21hr_WHONDRS-SW48-000092_B_k121_1174763__full-cat_2	0	1	2	0.530453	0.005	erpe_2018_sw_21hr_WHONDRS-SW48-000092_B_k121_1174763__full-cat_2	0.00635331
									erpe_2018_sw_21hr_WHONDRS-SW48-000092_B_k121_1116469__full-cat_2	0	1	2	0.546597	0.005	erpe_2018_sw_21hr_WHONDRS-SW48-000092_B_k121_1116469__full-cat_2	0.00635331
									erpe_2018_sw_21hr_WHONDRS-SW48-000092_B_k121_1208863__full-cat_2	0	1	2	0.990648	0.005	erpe_2018_sw_21hr_WHONDRS-SW48-000092_B_k121_1208863__full-cat_2	0.00635331
									erpe_2018_sw_21hr_WHONDRS-SW48-000092_B_k121_1256486__full-cat_1	0	1	2	0.713878	0.005	erpe_2018_sw_21hr_WHONDRS-SW48-000092_B_k121_1256486__full-cat_1	0.00635331
									erpe_2018_sw_21hr_WHONDRS-SW48-000092_B_k121_1259985__full-cat_1	0	1	2	0.758363	0.005	erpe_2018_sw_21hr_WHONDRS-SW48-000092_B_k121_1259985__full-cat_1	0.00635331
									erpe_2018_sw_21hr_WHONDRS-SW48-000092_B_k121_1278042__full-cat_1	0	1	2	0.525714	0.005	erpe_2018_sw_21hr_WHONDRS-SW48-000092_B_k121_1278042__full-cat_1	0.00635331
									erpe_2018_sw_21hr_WHONDRS-SW48-000092_B_k121_1358471__full-cat_1	0	1	2	0.943269	0.005	erpe_2018_sw_21hr_WHONDRS-SW48-000092_B_k121_1358471__full-cat_1	0.00635331
									erpe_2018_sw_21hr_WHONDRS-SW48-000092_B_k121_1373466__full-cat_1	0	1	2	0.93327	0.005	erpe_2018_sw_21hr_WHONDRS-SW48-000092_B_k121_1373466__full-cat_1	0.00635331
									erpe_2018_sw_21hr_WHONDRS-SW48-000092_B_k121_1385091__full-cat_2	0	1	2	0.924915	0.005	erpe_2018_sw_21hr_WHONDRS-SW48-000092_B_k121_1385091__full-cat_2	0.00635331
									erpe_2018_sw_21hr_WHONDRS-SW48-000092_B_k121_1437238__full-cat_2	0	1	2	0.386398	0.04	erpe_2018_sw_21hr_WHONDRS-SW48-000092_B_k121_1437238__full-cat_2	0.0468126
									erpe_2018_sw_21hr_WHONDRS-SW48-000092_F_scaffold_12__full-cat_1	0	1	2	0.825838	0.005	erpe_2018_sw_21hr_WHONDRS-SW48-000092_F_scaffold_12__full-cat_1	0.00635331
									erpe_2018_sw_21hr_WHONDRS-SW48-000092_F_scaffold_28__full-cat_1	0	1	2	0.728856	0.005	erpe_2018_sw_21hr_WHONDRS-SW48-000092_F_scaffold_28__full-cat_1	0.00635331
									erpe_2018_sw_21hr_WHONDRS-SW48-000092_F_scaffold_60__full-cat_2	0	1	2	0.625125	0.005	erpe_2018_sw_21hr_WHONDRS-SW48-000092_F_scaffold_60__full-cat_2	0.00635331
									erpe_2018_sw_21hr_WHONDRS-SW48-000092_F_scaffold_118__full-cat_1	0	1	2	0.977987	0.005	erpe_2018_sw_21hr_WHONDRS-SW48-000092_F_scaffold_118__full-cat_1	0.00635331
									erpe_2018_sw_21hr_WHONDRS-SW48-000092_F_scaffold_155__full-cat_2	0	1	2	0.895024	0.005	erpe_2018_sw_21hr_WHONDRS-SW48-000092_F_scaffold_155__full-cat_2	0.00635331
									erpe_2018_sw_21hr_WHONDRS-SW48-000092_F_scaffold_320__full-cat_1	0	1	2	0.945107	0.005	erpe_2018_sw_21hr_WHONDRS-SW48-000092_F_scaffold_320__full-cat_1	0.00635331
									erpe_2018_sw_21hr_WHONDRS-SW48-000092_F_scaffold_290__full-cat_1	0	1	2	0.941742	0.005	erpe_2018_sw_21hr_WHONDRS-SW48-000092_F_scaffold_290__full-cat_1	0.00635331
									erpe_2018_sw_21hr_WHONDRS-SW48-000092_F_scaffold_345__full-cat_1	0	1	2	0.967501	0.005	erpe_2018_sw_21hr_WHONDRS-SW48-000092_F_scaffold_345__full-cat_1	0.00635331
									erpe_2018_sw_21hr_WHONDRS-SW48-000092_F_scaffold_799__full-cat_2	0	1	2	0.922153	0.005	erpe_2018_sw_21hr_WHONDRS-SW48-000092_F_scaffold_799__full-cat_2	0.00635331
									erpe_2018_sw_21hr_WHONDRS-SW48-000092_F_scaffold_921__full-cat_1	0	1	2	0.932485	0.005	erpe_2018_sw_21hr_WHONDRS-SW48-000092_F_scaffold_921__full-cat_1	0.00635331
									erpe_2018_sw_21hr_WHONDRS-SW48-000092_F_scaffold_2384__full-cat_1	0	1	2	0.986135	0.005	erpe_2018_sw_21hr_WHONDRS-SW48-000092_F_scaffold_2384__full-cat_1	0.00635331
									erpe_2018_sw_24hr_WHONDRS-SW48-000093_A_NODE_65_length_44824_cov_5.638768__full-cat_1	0	1	2	0.981199	0.005	erpe_2018_sw_24hr_WHONDRS-SW48-000093_A_NODE_65_length_44824_cov_5.638768__full-cat_1	0.00635331
									erpe_2018_sw_24hr_WHONDRS-SW48-000093_A_NODE_93_length_38248_cov_3.989166__full-cat_2	0	1	2	0.688808	0.005	erpe_2018_sw_24hr_WHONDRS-SW48-000093_A_NODE_93_length_38248_cov_3.989166__full-cat_2	0.00635331
									erpe_2018_sw_24hr_WHONDRS-SW48-000093_A_NODE_287_length_22573_cov_2.604161__full-cat_1	0	1	2	0.96027	0.005	erpe_2018_sw_24hr_WHONDRS-SW48-000093_A_NODE_287_length_22573_cov_2.604161__full-cat_1	0.00635331
									erpe_2018_sw_24hr_WHONDRS-SW48-000093_A_NODE_310_length_21755_cov_3.028759__full-cat_2	0	1	2	0.932807	0.005	erpe_2018_sw_24hr_WHONDRS-SW48-000093_A_NODE_310_length_21755_cov_3.028759__full-cat_2	0.00635331
									erpe_2018_sw_24hr_WHONDRS-SW48-000093_A_NODE_967_length_11518_cov_1.777368__full-cat_1	0	1	2	0.801961	0.005	erpe_2018_sw_24hr_WHONDRS-SW48-000093_A_NODE_967_length_11518_cov_1.777368__full-cat_1	0.00635331
									erpe_2018_sw_24hr_WHONDRS-SW48-000093_A_NODE_1022_length_11080_cov_2.729389__full-cat_2	0	1	2	0.967351	0.005	erpe_2018_sw_24hr_WHONDRS-SW48-000093_A_NODE_1022_length_11080_cov_2.729389__full-cat_2	0.00635331
									erpe_2018_sw_24hr_WHONDRS-SW48-000093_A_NODE_1118_length_10370_cov_2.085815__full-cat_2	0	1	2	0.941182	0.005	erpe_2018_sw_24hr_WHONDRS-SW48-000093_A_NODE_1118_length_10370_cov_2.085815__full-cat_2	0.00635331
									erpe_2018_sw_24hr_WHONDRS-SW48-000093_A_NODE_1137_length_10232_cov_3.966155__full-cat_2	0	1	2	0.840403	0.005	erpe_2018_sw_24hr_WHONDRS-SW48-000093_A_NODE_1137_length_10232_cov_3.966155__full-cat_2	0.00635331
									erpe_2018_sw_24hr_WHONDRS-SW48-000093_A_NODE_1145_length_10190_cov_1.988771__full-cat_1	0	1	2	0.744414	0.005	erpe_2018_sw_24hr_WHONDRS-SW48-000093_A_NODE_1145_length_10190_cov_1.988771__full-cat_1	0.00635331
									erpe_2018_sw_24hr_WHONDRS-SW48-000093_B_k121_10634__full-cat_2	0	1	2	0.862711	0.005	erpe_2018_sw_24hr_WHONDRS-SW48-000093_B_k121_10634__full-cat_2	0.00635331
									erpe_2018_sw_24hr_WHONDRS-SW48-000093_B_k121_23700__full-cat_2	0	1	2	0.928998	0.005	erpe_2018_sw_24hr_WHONDRS-SW48-000093_B_k121_23700__full-cat_2	0.00635331
									erpe_2018_sw_24hr_WHONDRS-SW48-000093_B_k121_26823__full-cat_2	0	1	2	0.729499	0.005	erpe_2018_sw_24hr_WHONDRS-SW48-000093_B_k121_26823__full-cat_2	0.00635331
									erpe_2018_sw_24hr_WHONDRS-SW48-000093_B_k121_84358__full-cat_2	0	1	2	0.903808	0.005	erpe_2018_sw_24hr_WHONDRS-SW48-000093_B_k121_84358__full-cat_2	0.00635331
									erpe_2018_sw_24hr_WHONDRS-SW48-000093_B_k121_89637__full-cat_1	0	1	2	0.362331	0.035	erpe_2018_sw_24hr_WHONDRS-SW48-000093_B_k121_89637__full-cat_1	0.0414341
									erpe_2018_sw_24hr_WHONDRS-SW48-000093_B_k121_91321__full-cat_2	0	1	2	0.887286	0.005	erpe_2018_sw_24hr_WHONDRS-SW48-000093_B_k121_91321__full-cat_2	0.00635331
									erpe_2018_sw_24hr_WHONDRS-SW48-000093_B_k121_143789__full-cat_2	0	1	2	0.902347	0.005	erpe_2018_sw_24hr_WHONDRS-SW48-000093_B_k121_143789__full-cat_2	0.00635331
									erpe_2018_sw_24hr_WHONDRS-SW48-000093_B_k121_151271__full-cat_2	0	1	2	0.590448	0.005	erpe_2018_sw_24hr_WHONDRS-SW48-000093_B_k121_151271__full-cat_2	0.00635331
									erpe_2018_sw_24hr_WHONDRS-SW48-000093_B_k121_155766__full-cat_1	0	1	2	0.980346	0.005	erpe_2018_sw_24hr_WHONDRS-SW48-000093_B_k121_155766__full-cat_1	0.00635331
									erpe_2018_sw_24hr_WHONDRS-SW48-000093_B_k121_171829__full-cat_2	0	1	2	0.806926	0.005	erpe_2018_sw_24hr_WHONDRS-SW48-000093_B_k121_171829__full-cat_2	0.00635331
									erpe_2018_sw_24hr_WHONDRS-SW48-000093_B_k121_241626__full-cat_1	0	1	2	0.774662	0.005	erpe_2018_sw_24hr_WHONDRS-SW48-000093_B_k121_241626__full-cat_1	0.00635331
									erpe_2018_sw_24hr_WHONDRS-SW48-000093_B_k121_254117__full-cat_1	0	1	2	0.880813	0.005	erpe_2018_sw_24hr_WHONDRS-SW48-000093_B_k121_254117__full-cat_1	0.00635331
									erpe_2018_sw_24hr_WHONDRS-SW48-000093_B_k121_271823__full-cat_1	0	1	2	0.975036	0.005	erpe_2018_sw_24hr_WHONDRS-SW48-000093_B_k121_271823__full-cat_1	0.00635331
									erpe_2018_sw_24hr_WHONDRS-SW48-000093_B_k121_327023__full-cat_2	0	1	2	0.966022	0.005	erpe_2018_sw_24hr_WHONDRS-SW48-000093_B_k121_327023__full-cat_2	0.00635331
									erpe_2018_sw_24hr_WHONDRS-SW48-000093_B_k121_336014__full-cat_2	0	1	2	0.911698	0.005	erpe_2018_sw_24hr_WHONDRS-SW48-000093_B_k121_336014__full-cat_2	0.00635331
									erpe_2018_sw_24hr_WHONDRS-SW48-000093_B_k121_336163__full-cat_1	0	1	2	0.89055	0.005	erpe_2018_sw_24hr_WHONDRS-SW48-000093_B_k121_336163__full-cat_1	0.00635331
									erpe_2018_sw_24hr_WHONDRS-SW48-000093_B_k121_341349__full-cat_1	0	1	2	0.930774	0.005	erpe_2018_sw_24hr_WHONDRS-SW48-000093_B_k121_341349__full-cat_1	0.00635331
									erpe_2018_sw_24hr_WHONDRS-SW48-000093_B_k121_341408__full-cat_2	0	1	2	0.683702	0.005	erpe_2018_sw_24hr_WHONDRS-SW48-000093_B_k121_341408__full-cat_2	0.00635331
									erpe_2018_sw_24hr_WHONDRS-SW48-000093_B_k121_345595__full-cat_1	0	1	2	0.932433	0.005	erpe_2018_sw_24hr_WHONDRS-SW48-000093_B_k121_345595__full-cat_1	0.00635331
									erpe_2018_sw_24hr_WHONDRS-SW48-000093_B_k121_400995__full-cat_1	0	1	2	0.490487	0.005	erpe_2018_sw_24hr_WHONDRS-SW48-000093_B_k121_400995__full-cat_1	0.00635331
									erpe_2018_sw_24hr_WHONDRS-SW48-000093_B_k121_412115__full-cat_1	0	1	2	0.985677	0.005	erpe_2018_sw_24hr_WHONDRS-SW48-000093_B_k121_412115__full-cat_1	0.00635331
									erpe_2018_sw_24hr_WHONDRS-SW48-000093_B_k121_419035__full-cat_2	0	1	2	0.916618	0.005	erpe_2018_sw_24hr_WHONDRS-SW48-000093_B_k121_419035__full-cat_2	0.00635331
									erpe_2018_sw_24hr_WHONDRS-SW48-000093_B_k121_461082__full-cat_1	0	1	2	0.866476	0.005	erpe_2018_sw_24hr_WHONDRS-SW48-000093_B_k121_461082__full-cat_1	0.00635331
									erpe_2018_sw_24hr_WHONDRS-SW48-000093_B_k121_453848__full-cat_1	0	1	2	0.539134	0.015	erpe_2018_sw_24hr_WHONDRS-SW48-000093_B_k121_453848__full-cat_1	0.0180882
									erpe_2018_sw_24hr_WHONDRS-SW48-000093_B_k121_496664__full-cat_1	0	1	2	0.954494	0.005	erpe_2018_sw_24hr_WHONDRS-SW48-000093_B_k121_496664__full-cat_1	0.00635331
									erpe_2018_sw_24hr_WHONDRS-SW48-000093_B_k121_500769__full-cat_2	0	1	2	0.98752	0.005	erpe_2018_sw_24hr_WHONDRS-SW48-000093_B_k121_500769__full-cat_2	0.00635331
									erpe_2018_sw_24hr_WHONDRS-SW48-000093_B_k121_520430__full-cat_1	0	1	2	0.928004	0.005	erpe_2018_sw_24hr_WHONDRS-SW48-000093_B_k121_520430__full-cat_1	0.00635331
									erpe_2018_sw_24hr_WHONDRS-SW48-000093_B_k121_561139__full-cat_1	0	1	2	0.929819	0.005	erpe_2018_sw_24hr_WHONDRS-SW48-000093_B_k121_561139__full-cat_1	0.00635331
									erpe_2018_sw_24hr_WHONDRS-SW48-000093_B_k121_584315__full-cat_1	0	1	2	0.878378	0.005	erpe_2018_sw_24hr_WHONDRS-SW48-000093_B_k121_584315__full-cat_1	0.00635331
									erpe_2018_sw_24hr_WHONDRS-SW48-000093_B_k121_674739__full-cat_2	0	1	2	0.94396	0.005	erpe_2018_sw_24hr_WHONDRS-SW48-000093_B_k121_674739__full-cat_2	0.00635331
									erpe_2018_sw_24hr_WHONDRS-SW48-000093_F_scaffold_61__full-cat_2	0	1	2	0.957473	0.005	erpe_2018_sw_24hr_WHONDRS-SW48-000093_F_scaffold_61__full-cat_2	0.00635331
									erpe_2018_sw_24hr_WHONDRS-SW48-000093_F_scaffold_175__full-cat_2	0	1	2	0.93042	0.005	erpe_2018_sw_24hr_WHONDRS-SW48-000093_F_scaffold_175__full-cat_2	0.00635331
									erpe_2018_sw_24hr_WHONDRS-SW48-000093_F_scaffold_453__full-cat_1	0	1	2	0.985315	0.005	erpe_2018_sw_24hr_WHONDRS-SW48-000093_F_scaffold_453__full-cat_1	0.00635331
									erpe_2018_sw_24hr_WHONDRS-SW48-000093_F_scaffold_488__full-cat_2	0	1	2	0.948262	0.005	erpe_2018_sw_24hr_WHONDRS-SW48-000093_F_scaffold_488__full-cat_2	0.00635331
									erpe_2018_sw_27hr_WHONDRS-SW48-000094_A_NODE_97_length_39088_cov_4.387618__full-cat_1	0	1	2	0.908659	0.005	erpe_2018_sw_27hr_WHONDRS-SW48-000094_A_NODE_97_length_39088_cov_4.387618__full-cat_1	0.00635331
									erpe_2018_sw_27hr_WHONDRS-SW48-000094_A_NODE_336_length_21374_cov_2.921024__full-cat_1	0	1	2	0.884167	0.005	erpe_2018_sw_27hr_WHONDRS-SW48-000094_A_NODE_336_length_21374_cov_2.921024__full-cat_1	0.00635331
									erpe_2018_sw_27hr_WHONDRS-SW48-000094_A_NODE_352_length_20691_cov_1.924626__full-cat_1	0	1	2	0.648265	0.005	erpe_2018_sw_27hr_WHONDRS-SW48-000094_A_NODE_352_length_20691_cov_1.924626__full-cat_1	0.00635331
									erpe_2018_sw_27hr_WHONDRS-SW48-000094_A_NODE_421_length_19176_cov_2.148512__full-cat_2	0	1	2	0.649905	0.005	erpe_2018_sw_27hr_WHONDRS-SW48-000094_A_NODE_421_length_19176_cov_2.148512__full-cat_2	0.00635331
									erpe_2018_sw_27hr_WHONDRS-SW48-000094_A_NODE_454_length_18539_cov_9.164404__full-cat_1	0	1	2	0.914796	0.005	erpe_2018_sw_27hr_WHONDRS-SW48-000094_A_NODE_454_length_18539_cov_9.164404__full-cat_1	0.00635331
									erpe_2018_sw_27hr_WHONDRS-SW48-000094_A_NODE_709_length_14955_cov_1.384610__full-cat_1	0	1	2	0.842031	0.005	erpe_2018_sw_27hr_WHONDRS-SW48-000094_A_NODE_709_length_14955_cov_1.384610__full-cat_1	0.00635331
									erpe_2018_sw_27hr_WHONDRS-SW48-000094_A_NODE_807_length_13836_cov_2.474943__full-cat_2	0	1	2	0.916957	0.005	erpe_2018_sw_27hr_WHONDRS-SW48-000094_A_NODE_807_length_13836_cov_2.474943__full-cat_2	0.00635331
									erpe_2018_sw_27hr_WHONDRS-SW48-000094_A_NODE_972_length_12451_cov_1.552256__full-cat_2	0	1	2	0.595946	0.005	erpe_2018_sw_27hr_WHONDRS-SW48-000094_A_NODE_972_length_12451_cov_1.552256__full-cat_2	0.00635331
									erpe_2018_sw_27hr_WHONDRS-SW48-000094_A_NODE_1099_length_11548_cov_2.644514__full-cat_2	0	1	2	0.843965	0.005	erpe_2018_sw_27hr_WHONDRS-SW48-000094_A_NODE_1099_length_11548_cov_2.644514__full-cat_2	0.00635331
									erpe_2018_sw_27hr_WHONDRS-SW48-000094_A_NODE_1126_length_11386_cov_2.760014__full-cat_2	0	1	2	0.924888	0.005	erpe_2018_sw_27hr_WHONDRS-SW48-000094_A_NODE_1126_length_11386_cov_2.760014__full-cat_2	0.00635331
									erpe_2018_sw_27hr_WHONDRS-SW48-000094_A_NODE_1208_length_10935_cov_3.278497__full-cat_1	0	1	2	0.87827	0.005	erpe_2018_sw_27hr_WHONDRS-SW48-000094_A_NODE_1208_length_10935_cov_3.278497__full-cat_1	0.00635331
									erpe_2018_sw_27hr_WHONDRS-SW48-000094_A_NODE_1269_length_10642_cov_3.934570__full-cat_1	0	1	2	0.789089	0.005	erpe_2018_sw_27hr_WHONDRS-SW48-000094_A_NODE_1269_length_10642_cov_3.934570__full-cat_1	0.00635331
									erpe_2018_sw_27hr_WHONDRS-SW48-000094_A_NODE_1245_length_10737_cov_2.745240__full-cat_1	0	1	2	0.90737	0.005	erpe_2018_sw_27hr_WHONDRS-SW48-000094_A_NODE_1245_length_10737_cov_2.745240__full-cat_1	0.00635331
									erpe_2018_sw_27hr_WHONDRS-SW48-000094_A_NODE_1290_length_10532_cov_1.559827__full-cat_2	0	1	2	0.965753	0.005	erpe_2018_sw_27hr_WHONDRS-SW48-000094_A_NODE_1290_length_10532_cov_1.559827__full-cat_2	0.00635331
									erpe_2018_sw_27hr_WHONDRS-SW48-000094_A_NODE_1303_length_10467_cov_1.776402__full-cat_2	0	1	2	0.96888	0.005	erpe_2018_sw_27hr_WHONDRS-SW48-000094_A_NODE_1303_length_10467_cov_1.776402__full-cat_2	0.00635331
									erpe_2018_sw_27hr_WHONDRS-SW48-000094_A_NODE_1330_length_10346_cov_3.572854__full-cat_2	0	1	2	0.930659	0.005	erpe_2018_sw_27hr_WHONDRS-SW48-000094_A_NODE_1330_length_10346_cov_3.572854__full-cat_2	0.00635331
									erpe_2018_sw_27hr_WHONDRS-SW48-000094_B_k121_44236__full-cat_2	0	1	2	0.978181	0.005	erpe_2018_sw_27hr_WHONDRS-SW48-000094_B_k121_44236__full-cat_2	0.00635331
									erpe_2018_sw_27hr_WHONDRS-SW48-000094_B_k121_108556__full-cat_1	0	1	2	0.707504	0.005	erpe_2018_sw_27hr_WHONDRS-SW48-000094_B_k121_108556__full-cat_1	0.00635331
									erpe_2018_sw_27hr_WHONDRS-SW48-000094_B_k121_111972__full-cat_1	0	1	2	0.956265	0.005	erpe_2018_sw_27hr_WHONDRS-SW48-000094_B_k121_111972__full-cat_1	0.00635331
									erpe_2018_sw_27hr_WHONDRS-SW48-000094_B_k121_124148__full-cat_1	0	1	2	0.912402	0.005	erpe_2018_sw_27hr_WHONDRS-SW48-000094_B_k121_124148__full-cat_1	0.00635331
									erpe_2018_sw_27hr_WHONDRS-SW48-000094_B_k121_126579__full-cat_2	0	1	2	0.788647	0.005	erpe_2018_sw_27hr_WHONDRS-SW48-000094_B_k121_126579__full-cat_2	0.00635331
									erpe_2018_sw_27hr_WHONDRS-SW48-000094_B_k121_175161__full-cat_1	0	1	2	0.85342	0.005	erpe_2018_sw_27hr_WHONDRS-SW48-000094_B_k121_175161__full-cat_1	0.00635331
									erpe_2018_sw_27hr_WHONDRS-SW48-000094_B_k121_188451__full-cat_2	0	1	2	0.979564	0.005	erpe_2018_sw_27hr_WHONDRS-SW48-000094_B_k121_188451__full-cat_2	0.00635331
									erpe_2018_sw_27hr_WHONDRS-SW48-000094_B_k121_193816__full-cat_2	0	1	2	0.895733	0.005	erpe_2018_sw_27hr_WHONDRS-SW48-000094_B_k121_193816__full-cat_2	0.00635331
									erpe_2018_sw_27hr_WHONDRS-SW48-000094_B_k121_208641__full-cat_1	0	1	2	0.899343	0.005	erpe_2018_sw_27hr_WHONDRS-SW48-000094_B_k121_208641__full-cat_1	0.00635331
									erpe_2018_sw_27hr_WHONDRS-SW48-000094_B_k121_208192__full-cat_2	0	1	2	0.972183	0.005	erpe_2018_sw_27hr_WHONDRS-SW48-000094_B_k121_208192__full-cat_2	0.00635331
									erpe_2018_sw_27hr_WHONDRS-SW48-000094_B_k121_279189__full-cat_1	0	1	2	0.335782	0.035	erpe_2018_sw_27hr_WHONDRS-SW48-000094_B_k121_279189__full-cat_1	0.0414341
									erpe_2018_sw_27hr_WHONDRS-SW48-000094_B_k121_337349__full-cat_1	0	1	2	0.978954	0.005	erpe_2018_sw_27hr_WHONDRS-SW48-000094_B_k121_337349__full-cat_1	0.00635331
									erpe_2018_sw_27hr_WHONDRS-SW48-000094_B_k121_390741__full-cat_1	0	1	2	0.985644	0.005	erpe_2018_sw_27hr_WHONDRS-SW48-000094_B_k121_390741__full-cat_1	0.00635331
									erpe_2018_sw_27hr_WHONDRS-SW48-000094_B_k121_409691__full-cat_2	0	1	2	0.782723	0.005	erpe_2018_sw_27hr_WHONDRS-SW48-000094_B_k121_409691__full-cat_2	0.00635331
									erpe_2018_sw_27hr_WHONDRS-SW48-000094_B_k121_483611__full-cat_1	0	1	2	0.719463	0.005	erpe_2018_sw_27hr_WHONDRS-SW48-000094_B_k121_483611__full-cat_1	0.00635331
									erpe_2018_sw_27hr_WHONDRS-SW48-000094_B_k121_578341__full-cat_1	0	1	2	0.976301	0.005	erpe_2018_sw_27hr_WHONDRS-SW48-000094_B_k121_578341__full-cat_1	0.00635331
									erpe_2018_sw_27hr_WHONDRS-SW48-000094_B_k121_661847__full-cat_1	0	1	2	0.89086	0.005	erpe_2018_sw_27hr_WHONDRS-SW48-000094_B_k121_661847__full-cat_1	0.00635331
									erpe_2018_sw_27hr_WHONDRS-SW48-000094_B_k121_735462__full-cat_1	0	1	2	0.761412	0.005	erpe_2018_sw_27hr_WHONDRS-SW48-000094_B_k121_735462__full-cat_1	0.00635331
									erpe_2018_sw_27hr_WHONDRS-SW48-000094_F_scaffold_166__full-cat_1	0	1	2	0.858553	0.005	erpe_2018_sw_27hr_WHONDRS-SW48-000094_F_scaffold_166__full-cat_1	0.00635331
									erpe_2018_sw_27hr_WHONDRS-SW48-000094_F_scaffold_230__full-cat_1	0	1	2	0.858789	0.005	erpe_2018_sw_27hr_WHONDRS-SW48-000094_F_scaffold_230__full-cat_1	0.00635331
									erpe_2018_sw_27hr_WHONDRS-SW48-000094_F_scaffold_378__full-cat_1	0	1	2	0.940076	0.005	erpe_2018_sw_27hr_WHONDRS-SW48-000094_F_scaffold_378__full-cat_1	0.00635331
									erpe_2018_sw_27hr_WHONDRS-SW48-000094_F_scaffold_404__full-cat_2	0	1	2	0.766078	0.005	erpe_2018_sw_27hr_WHONDRS-SW48-000094_F_scaffold_404__full-cat_2	0.00635331
									erpe_2018_sw_27hr_WHONDRS-SW48-000094_F_scaffold_1116__full-cat_2	0	1	2	0.977113	0.005	erpe_2018_sw_27hr_WHONDRS-SW48-000094_F_scaffold_1116__full-cat_2	0.00635331
									erpe_2018_sw_30hr_WHONDRS-SW48-000095_A_NODE_13_length_145371_cov_3.523863__full-cat_1	0	1	2	0.844617	0.005	erpe_2018_sw_30hr_WHONDRS-SW48-000095_A_NODE_13_length_145371_cov_3.523863__full-cat_1	0.00635331
									erpe_2018_sw_30hr_WHONDRS-SW48-000095_A_NODE_117_length_44921_cov_4.119614__full-cat_1	0	1	2	0.926246	0.005	erpe_2018_sw_30hr_WHONDRS-SW48-000095_A_NODE_117_length_44921_cov_4.119614__full-cat_1	0.00635331
									erpe_2018_sw_30hr_WHONDRS-SW48-000095_A_NODE_241_length_31152_cov_2.445576__full-cat_1	0	1	2	0.845023	0.005	erpe_2018_sw_30hr_WHONDRS-SW48-000095_A_NODE_241_length_31152_cov_2.445576__full-cat_1	0.00635331
									erpe_2018_sw_30hr_WHONDRS-SW48-000095_A_NODE_330_length_26531_cov_7.242085__full-cat_1	0	1	2	0.979903	0.005	erpe_2018_sw_30hr_WHONDRS-SW48-000095_A_NODE_330_length_26531_cov_7.242085__full-cat_1	0.00635331
									erpe_2018_sw_30hr_WHONDRS-SW48-000095_A_NODE_410_length_23901_cov_4.334777__full-cat_1	0	1	2	0.971277	0.005	erpe_2018_sw_30hr_WHONDRS-SW48-000095_A_NODE_410_length_23901_cov_4.334777__full-cat_1	0.00635331
									erpe_2018_sw_30hr_WHONDRS-SW48-000095_A_NODE_501_length_21741_cov_1.886139__full-cat_1	0	1	2	0.962262	0.005	erpe_2018_sw_30hr_WHONDRS-SW48-000095_A_NODE_501_length_21741_cov_1.886139__full-cat_1	0.00635331
									erpe_2018_sw_30hr_WHONDRS-SW48-000095_A_NODE_583_length_20192_cov_2.154498__full-cat_2	0	1	2	0.684386	0.005	erpe_2018_sw_30hr_WHONDRS-SW48-000095_A_NODE_583_length_20192_cov_2.154498__full-cat_2	0.00635331
									erpe_2018_sw_30hr_WHONDRS-SW48-000095_A_NODE_525_length_21270_cov_7.037081__full-cat_2	0	1	2	0.932006	0.005	erpe_2018_sw_30hr_WHONDRS-SW48-000095_A_NODE_525_length_21270_cov_7.037081__full-cat_2	0.00635331
									erpe_2018_sw_30hr_WHONDRS-SW48-000095_A_NODE_1366_length_12276_cov_1.987406__full-cat_2	0	1	2	0.840614	0.005	erpe_2018_sw_30hr_WHONDRS-SW48-000095_A_NODE_1366_length_12276_cov_1.987406__full-cat_2	0.00635331
									erpe_2018_sw_30hr_WHONDRS-SW48-000095_A_NODE_1319_length_12601_cov_1.851531__full-cat_2	0	1	2	0.678104	0.005	erpe_2018_sw_30hr_WHONDRS-SW48-000095_A_NODE_1319_length_12601_cov_1.851531__full-cat_2	0.00635331
									erpe_2018_sw_30hr_WHONDRS-SW48-000095_A_NODE_1375_length_12200_cov_2.381181__full-cat_2	0	1	2	0.875513	0.005	erpe_2018_sw_30hr_WHONDRS-SW48-000095_A_NODE_1375_length_12200_cov_2.381181__full-cat_2	0.00635331
									erpe_2018_sw_30hr_WHONDRS-SW48-000095_A_NODE_1413_length_12007_cov_2.592256__full-cat_2	0	1	2	0.817314	0.005	erpe_2018_sw_30hr_WHONDRS-SW48-000095_A_NODE_1413_length_12007_cov_2.592256__full-cat_2	0.00635331
									erpe_2018_sw_30hr_WHONDRS-SW48-000095_A_NODE_1434_length_11907_cov_3.578693__full-cat_1	0	1	2	0.978467	0.005	erpe_2018_sw_30hr_WHONDRS-SW48-000095_A_NODE_1434_length_11907_cov_3.578693__full-cat_1	0.00635331
									erpe_2018_sw_30hr_WHONDRS-SW48-000095_A_NODE_1505_length_11534_cov_2.713509__full-cat_2	0	1	2	0.969098	0.005	erpe_2018_sw_30hr_WHONDRS-SW48-000095_A_NODE_1505_length_11534_cov_2.713509__full-cat_2	0.00635331
									erpe_2018_sw_30hr_WHONDRS-SW48-000095_A_NODE_1524_length_11440_cov_3.530275__full-cat_2	0	1	2	0.872665	0.005	erpe_2018_sw_30hr_WHONDRS-SW48-000095_A_NODE_1524_length_11440_cov_3.530275__full-cat_2	0.00635331
									erpe_2018_sw_30hr_WHONDRS-SW48-000095_A_NODE_1614_length_11090_cov_1.307124__full-cat_1	0	1	2	0.587369	0.005	erpe_2018_sw_30hr_WHONDRS-SW48-000095_A_NODE_1614_length_11090_cov_1.307124__full-cat_1	0.00635331
									erpe_2018_sw_30hr_WHONDRS-SW48-000095_A_NODE_1645_length_10981_cov_11.546527__full-cat_2	0	1	2	0.866285	0.005	erpe_2018_sw_30hr_WHONDRS-SW48-000095_A_NODE_1645_length_10981_cov_11.546527__full-cat_2	0.00635331
									erpe_2018_sw_30hr_WHONDRS-SW48-000095_A_NODE_1680_length_10819_cov_3.356996__full-cat_2	0	1	2	0.97915	0.005	erpe_2018_sw_30hr_WHONDRS-SW48-000095_A_NODE_1680_length_10819_cov_3.356996__full-cat_2	0.00635331
									erpe_2018_sw_30hr_WHONDRS-SW48-000095_A_NODE_1851_length_10260_cov_1.885325__full-cat_2	0	1	2	0.778202	0.005	erpe_2018_sw_30hr_WHONDRS-SW48-000095_A_NODE_1851_length_10260_cov_1.885325__full-cat_2	0.00635331
									erpe_2018_sw_30hr_WHONDRS-SW48-000095_B_k121_16556__full-cat_2	0	1	2	0.972033	0.005	erpe_2018_sw_30hr_WHONDRS-SW48-000095_B_k121_16556__full-cat_2	0.00635331
									erpe_2018_sw_30hr_WHONDRS-SW48-000095_B_k121_33796__full-cat_1	0	1	2	0.844066	0.005	erpe_2018_sw_30hr_WHONDRS-SW48-000095_B_k121_33796__full-cat_1	0.00635331
									erpe_2018_sw_30hr_WHONDRS-SW48-000095_B_k121_50557__full-cat_1	0	1	2	0.968828	0.005	erpe_2018_sw_30hr_WHONDRS-SW48-000095_B_k121_50557__full-cat_1	0.00635331
									erpe_2018_sw_30hr_WHONDRS-SW48-000095_B_k121_61991__full-cat_1	0	1	2	0.966475	0.005	erpe_2018_sw_30hr_WHONDRS-SW48-000095_B_k121_61991__full-cat_1	0.00635331
									erpe_2018_sw_30hr_WHONDRS-SW48-000095_B_k121_73837__full-cat_1	0	1	2	0.780699	0.005	erpe_2018_sw_30hr_WHONDRS-SW48-000095_B_k121_73837__full-cat_1	0.00635331
									erpe_2018_sw_30hr_WHONDRS-SW48-000095_B_k121_75793__full-cat_1	0	1	2	0.935697	0.005	erpe_2018_sw_30hr_WHONDRS-SW48-000095_B_k121_75793__full-cat_1	0.00635331
									erpe_2018_sw_30hr_WHONDRS-SW48-000095_B_k121_93008__full-cat_1	0	1	2	0.847797	0.005	erpe_2018_sw_30hr_WHONDRS-SW48-000095_B_k121_93008__full-cat_1	0.00635331
									erpe_2018_sw_30hr_WHONDRS-SW48-000095_B_k121_83737__full-cat_1	0	1	2	0.848787	0.005	erpe_2018_sw_30hr_WHONDRS-SW48-000095_B_k121_83737__full-cat_1	0.00635331
									erpe_2018_sw_30hr_WHONDRS-SW48-000095_B_k121_132256__full-cat_2	0	1	2	0.845685	0.005	erpe_2018_sw_30hr_WHONDRS-SW48-000095_B_k121_132256__full-cat_2	0.00635331
									erpe_2018_sw_30hr_WHONDRS-SW48-000095_B_k121_96145__full-cat_1	0	1	2	0.872458	0.005	erpe_2018_sw_30hr_WHONDRS-SW48-000095_B_k121_96145__full-cat_1	0.00635331
									erpe_2018_sw_30hr_WHONDRS-SW48-000095_B_k121_133935__full-cat_1	0	1	2	0.655937	0.005	erpe_2018_sw_30hr_WHONDRS-SW48-000095_B_k121_133935__full-cat_1	0.00635331
									erpe_2018_sw_30hr_WHONDRS-SW48-000095_B_k121_147340__full-cat_1	0	1	2	0.873554	0.005	erpe_2018_sw_30hr_WHONDRS-SW48-000095_B_k121_147340__full-cat_1	0.00635331
									erpe_2018_sw_30hr_WHONDRS-SW48-000095_B_k121_167791__full-cat_1	0	1	2	0.851371	0.005	erpe_2018_sw_30hr_WHONDRS-SW48-000095_B_k121_167791__full-cat_1	0.00635331
									erpe_2018_sw_30hr_WHONDRS-SW48-000095_B_k121_202105__full-cat_2	0	1	2	0.907094	0.005	erpe_2018_sw_30hr_WHONDRS-SW48-000095_B_k121_202105__full-cat_2	0.00635331
									erpe_2018_sw_30hr_WHONDRS-SW48-000095_B_k121_226663__full-cat_2	0	1	2	0.6273	0.005	erpe_2018_sw_30hr_WHONDRS-SW48-000095_B_k121_226663__full-cat_2	0.00635331
									erpe_2018_sw_30hr_WHONDRS-SW48-000095_B_k121_243614__full-cat_1	0	1	2	0.668835	0.005	erpe_2018_sw_30hr_WHONDRS-SW48-000095_B_k121_243614__full-cat_1	0.00635331
									erpe_2018_sw_30hr_WHONDRS-SW48-000095_B_k121_257813__full-cat_2	0	1	2	0.886996	0.005	erpe_2018_sw_30hr_WHONDRS-SW48-000095_B_k121_257813__full-cat_2	0.00635331
									erpe_2018_sw_30hr_WHONDRS-SW48-000095_B_k121_288915__full-cat_1	0	1	2	0.949136	0.005	erpe_2018_sw_30hr_WHONDRS-SW48-000095_B_k121_288915__full-cat_1	0.00635331
									erpe_2018_sw_30hr_WHONDRS-SW48-000095_B_k121_315395__full-cat_1	0	1	2	0.880152	0.005	erpe_2018_sw_30hr_WHONDRS-SW48-000095_B_k121_315395__full-cat_1	0.00635331
									erpe_2018_sw_30hr_WHONDRS-SW48-000095_B_k121_318276__full-cat_2	0	1	2	0.985054	0.005	erpe_2018_sw_30hr_WHONDRS-SW48-000095_B_k121_318276__full-cat_2	0.00635331
									erpe_2018_sw_30hr_WHONDRS-SW48-000095_B_k121_332482__full-cat_2	0	1	2	0.723702	0.005	erpe_2018_sw_30hr_WHONDRS-SW48-000095_B_k121_332482__full-cat_2	0.00635331
									erpe_2018_sw_30hr_WHONDRS-SW48-000095_B_k121_334796__full-cat_2	0	1	2	0.807674	0.005	erpe_2018_sw_30hr_WHONDRS-SW48-000095_B_k121_334796__full-cat_2	0.00635331
									erpe_2018_sw_30hr_WHONDRS-SW48-000095_B_k121_354938__full-cat_2	0	1	2	0.830419	0.005	erpe_2018_sw_30hr_WHONDRS-SW48-000095_B_k121_354938__full-cat_2	0.00635331
									erpe_2018_sw_30hr_WHONDRS-SW48-000095_B_k121_385668__full-cat_1	0	1	2	0.988919	0.005	erpe_2018_sw_30hr_WHONDRS-SW48-000095_B_k121_385668__full-cat_1	0.00635331
									erpe_2018_sw_30hr_WHONDRS-SW48-000095_B_k121_398568__full-cat_2	0	1	2	0.960373	0.005	erpe_2018_sw_30hr_WHONDRS-SW48-000095_B_k121_398568__full-cat_2	0.00635331
									erpe_2018_sw_30hr_WHONDRS-SW48-000095_B_k121_388032__full-cat_2	0	1	2	0.92057	0.005	erpe_2018_sw_30hr_WHONDRS-SW48-000095_B_k121_388032__full-cat_2	0.00635331
									erpe_2018_sw_30hr_WHONDRS-SW48-000095_B_k121_411653__full-cat_2	0	1	2	0.869413	0.005	erpe_2018_sw_30hr_WHONDRS-SW48-000095_B_k121_411653__full-cat_2	0.00635331
									erpe_2018_sw_30hr_WHONDRS-SW48-000095_B_k121_415652__full-cat_1	0	1	2	0.716372	0.005	erpe_2018_sw_30hr_WHONDRS-SW48-000095_B_k121_415652__full-cat_1	0.00635331
									erpe_2018_sw_30hr_WHONDRS-SW48-000095_B_k121_431491__full-cat_1	0	1	2	0.779076	0.005	erpe_2018_sw_30hr_WHONDRS-SW48-000095_B_k121_431491__full-cat_1	0.00635331
									erpe_2018_sw_30hr_WHONDRS-SW48-000095_B_k121_426289__full-cat_2	0	1	2	0.866249	0.005	erpe_2018_sw_30hr_WHONDRS-SW48-000095_B_k121_426289__full-cat_2	0.00635331
									erpe_2018_sw_30hr_WHONDRS-SW48-000095_B_k121_439763__full-cat_1	0	1	2	0.827406	0.005	erpe_2018_sw_30hr_WHONDRS-SW48-000095_B_k121_439763__full-cat_1	0.00635331
									erpe_2018_sw_30hr_WHONDRS-SW48-000095_B_k121_456433__full-cat_1	0	1	2	0.978425	0.005	erpe_2018_sw_30hr_WHONDRS-SW48-000095_B_k121_456433__full-cat_1	0.00635331
									erpe_2018_sw_30hr_WHONDRS-SW48-000095_B_k121_468761__full-cat_2	0	1	2	0.880757	0.005	erpe_2018_sw_30hr_WHONDRS-SW48-000095_B_k121_468761__full-cat_2	0.00635331
									erpe_2018_sw_30hr_WHONDRS-SW48-000095_B_k121_499529__full-cat_1	0	1	2	0.539817	0.005	erpe_2018_sw_30hr_WHONDRS-SW48-000095_B_k121_499529__full-cat_1	0.00635331
									erpe_2018_sw_30hr_WHONDRS-SW48-000095_B_k121_588415__full-cat_1	0	1	2	0.386667	0.04	erpe_2018_sw_30hr_WHONDRS-SW48-000095_B_k121_588415__full-cat_1	0.0468126
									erpe_2018_sw_30hr_WHONDRS-SW48-000095_B_k121_630775__full-cat_1	0	1	2	0.47811	0.005	erpe_2018_sw_30hr_WHONDRS-SW48-000095_B_k121_630775__full-cat_1	0.00635331
									erpe_2018_sw_30hr_WHONDRS-SW48-000095_B_k121_632570__full-cat_1	0	1	2	0.725039	0.005	erpe_2018_sw_30hr_WHONDRS-SW48-000095_B_k121_632570__full-cat_1	0.00635331
									erpe_2018_sw_30hr_WHONDRS-SW48-000095_B_k121_632015__full-cat_2	0	1	2	0.834508	0.005	erpe_2018_sw_30hr_WHONDRS-SW48-000095_B_k121_632015__full-cat_2	0.00635331
									erpe_2018_sw_30hr_WHONDRS-SW48-000095_B_k121_646248__full-cat_2	0	1	2	0.960919	0.005	erpe_2018_sw_30hr_WHONDRS-SW48-000095_B_k121_646248__full-cat_2	0.00635331
									erpe_2018_sw_30hr_WHONDRS-SW48-000095_B_k121_651794__full-cat_1	0	1	2	0.526698	0.005	erpe_2018_sw_30hr_WHONDRS-SW48-000095_B_k121_651794__full-cat_1	0.00635331
									erpe_2018_sw_30hr_WHONDRS-SW48-000095_B_k121_673304__full-cat_2	0	1	2	0.971653	0.005	erpe_2018_sw_30hr_WHONDRS-SW48-000095_B_k121_673304__full-cat_2	0.00635331
									erpe_2018_sw_30hr_WHONDRS-SW48-000095_B_k121_726131__full-cat_2	0	1	2	0.509456	0.005	erpe_2018_sw_30hr_WHONDRS-SW48-000095_B_k121_726131__full-cat_2	0.00635331
									erpe_2018_sw_30hr_WHONDRS-SW48-000095_B_k121_745919__full-cat_1	0	1	2	0.952797	0.005	erpe_2018_sw_30hr_WHONDRS-SW48-000095_B_k121_745919__full-cat_1	0.00635331
									erpe_2018_sw_30hr_WHONDRS-SW48-000095_B_k121_749752__full-cat_1	0	1	2	0.821241	0.005	erpe_2018_sw_30hr_WHONDRS-SW48-000095_B_k121_749752__full-cat_1	0.00635331
									erpe_2018_sw_30hr_WHONDRS-SW48-000095_B_k121_847402__full-cat_2	0	1	2	0.974729	0.005	erpe_2018_sw_30hr_WHONDRS-SW48-000095_B_k121_847402__full-cat_2	0.00635331
									erpe_2018_sw_30hr_WHONDRS-SW48-000095_B_k121_852278__full-cat_2	0	1	2	0.877302	0.005	erpe_2018_sw_30hr_WHONDRS-SW48-000095_B_k121_852278__full-cat_2	0.00635331
									erpe_2018_sw_30hr_WHONDRS-SW48-000095_B_k121_911663__full-cat_2	0	1	2	0.949882	0.005	erpe_2018_sw_30hr_WHONDRS-SW48-000095_B_k121_911663__full-cat_2	0.00635331
									erpe_2018_sw_30hr_WHONDRS-SW48-000095_B_k121_917557__full-cat_2	0	1	2	0.959002	0.005	erpe_2018_sw_30hr_WHONDRS-SW48-000095_B_k121_917557__full-cat_2	0.00635331
									erpe_2018_sw_30hr_WHONDRS-SW48-000095_F_scaffold_158__full-cat_2	0	1	2	0.938446	0.005	erpe_2018_sw_30hr_WHONDRS-SW48-000095_F_scaffold_158__full-cat_2	0.00635331
									erpe_2018_sw_30hr_WHONDRS-SW48-000095_F_scaffold_270__full-cat_2	0	1	2	0.922327	0.005	erpe_2018_sw_30hr_WHONDRS-SW48-000095_F_scaffold_270__full-cat_2	0.00635331
									erpe_2018_sw_30hr_WHONDRS-SW48-000095_F_scaffold_358__full-cat_1	0	1	2	0.938122	0.005	erpe_2018_sw_30hr_WHONDRS-SW48-000095_F_scaffold_358__full-cat_1	0.00635331
									erpe_2018_sw_30hr_WHONDRS-SW48-000095_F_scaffold_397__full-cat_2	0	1	2	0.785247	0.005	erpe_2018_sw_30hr_WHONDRS-SW48-000095_F_scaffold_397__full-cat_2	0.00635331
									erpe_2018_sw_30hr_WHONDRS-SW48-000095_F_scaffold_535__full-cat_1	0	1	2	0.925014	0.005	erpe_2018_sw_30hr_WHONDRS-SW48-000095_F_scaffold_535__full-cat_1	0.00635331
									erpe_2018_sw_30hr_WHONDRS-SW48-000095_F_scaffold_558__full-cat_2	0	1	2	0.915831	0.005	erpe_2018_sw_30hr_WHONDRS-SW48-000095_F_scaffold_558__full-cat_2	0.00635331
									erpe_2018_sw_30hr_WHONDRS-SW48-000095_F_scaffold_1614__full-cat_2	0	1	2	0.951955	0.005	erpe_2018_sw_30hr_WHONDRS-SW48-000095_F_scaffold_1614__full-cat_2	0.00635331
									erpe_2018_sw_30hr_WHONDRS-SW48-000095_F_scaffold_2476__full-cat_1	0	1	2	0.660447	0.005	erpe_2018_sw_30hr_WHONDRS-SW48-000095_F_scaffold_2476__full-cat_1	0.00635331
									erpe_2018_sw_33hr_WHONDRS-SW48-000096_A_NODE_17_length_77106_cov_5.090505__full-cat_1	0	1	2	0.714094	0.005	erpe_2018_sw_33hr_WHONDRS-SW48-000096_A_NODE_17_length_77106_cov_5.090505__full-cat_1	0.00635331
									erpe_2018_sw_33hr_WHONDRS-SW48-000096_A_NODE_187_length_24207_cov_2.373796__full-cat_2	0	1	2	0.945038	0.005	erpe_2018_sw_33hr_WHONDRS-SW48-000096_A_NODE_187_length_24207_cov_2.373796__full-cat_2	0.00635331
									erpe_2018_sw_33hr_WHONDRS-SW48-000096_A_NODE_257_length_21101_cov_1.897921__full-cat_1	0	1	2	0.705831	0.005	erpe_2018_sw_33hr_WHONDRS-SW48-000096_A_NODE_257_length_21101_cov_1.897921__full-cat_1	0.00635331
									erpe_2018_sw_33hr_WHONDRS-SW48-000096_A_NODE_311_length_19378_cov_2.727339__full-cat_1	0	1	2	0.905097	0.005	erpe_2018_sw_33hr_WHONDRS-SW48-000096_A_NODE_311_length_19378_cov_2.727339__full-cat_1	0.00635331
									erpe_2018_sw_33hr_WHONDRS-SW48-000096_A_NODE_340_length_18649_cov_4.125094__full-cat_2	0	1	2	0.928174	0.005	erpe_2018_sw_33hr_WHONDRS-SW48-000096_A_NODE_340_length_18649_cov_4.125094__full-cat_2	0.00635331
									erpe_2018_sw_33hr_WHONDRS-SW48-000096_A_NODE_719_length_12494_cov_2.477885__full-cat_2	0	1	2	0.911234	0.005	erpe_2018_sw_33hr_WHONDRS-SW48-000096_A_NODE_719_length_12494_cov_2.477885__full-cat_2	0.00635331
									erpe_2018_sw_33hr_WHONDRS-SW48-000096_A_NODE_774_length_12021_cov_2.562132__full-cat_2	0	1	2	0.782967	0.005	erpe_2018_sw_33hr_WHONDRS-SW48-000096_A_NODE_774_length_12021_cov_2.562132__full-cat_2	0.00635331
									erpe_2018_sw_33hr_WHONDRS-SW48-000096_A_NODE_932_length_10817_cov_1.787371__full-cat_2	0	1	2	0.958305	0.005	erpe_2018_sw_33hr_WHONDRS-SW48-000096_A_NODE_932_length_10817_cov_1.787371__full-cat_2	0.00635331
									erpe_2018_sw_33hr_WHONDRS-SW48-000096_A_NODE_1009_length_10261_cov_5.425498__full-cat_2	0	1	2	0.502858	0.005	erpe_2018_sw_33hr_WHONDRS-SW48-000096_A_NODE_1009_length_10261_cov_5.425498__full-cat_2	0.00635331
									erpe_2018_sw_33hr_WHONDRS-SW48-000096_B_k121_6480__full-cat_2	0	1	2	0.933593	0.005	erpe_2018_sw_33hr_WHONDRS-SW48-000096_B_k121_6480__full-cat_2	0.00635331
									erpe_2018_sw_33hr_WHONDRS-SW48-000096_B_k121_43221__full-cat_2	0	1	2	0.925133	0.005	erpe_2018_sw_33hr_WHONDRS-SW48-000096_B_k121_43221__full-cat_2	0.00635331
									erpe_2018_sw_33hr_WHONDRS-SW48-000096_B_k121_110146__full-cat_1	0	1	2	0.878043	0.005	erpe_2018_sw_33hr_WHONDRS-SW48-000096_B_k121_110146__full-cat_1	0.00635331
									erpe_2018_sw_33hr_WHONDRS-SW48-000096_B_k121_129077__full-cat_2	0	1	2	0.986116	0.005	erpe_2018_sw_33hr_WHONDRS-SW48-000096_B_k121_129077__full-cat_2	0.00635331
									erpe_2018_sw_33hr_WHONDRS-SW48-000096_B_k121_260283__full-cat_1	0	1	2	0.951798	0.005	erpe_2018_sw_33hr_WHONDRS-SW48-000096_B_k121_260283__full-cat_1	0.00635331
									erpe_2018_sw_33hr_WHONDRS-SW48-000096_B_k121_286556__full-cat_1	0	1	2	0.959509	0.005	erpe_2018_sw_33hr_WHONDRS-SW48-000096_B_k121_286556__full-cat_1	0.00635331
									erpe_2018_sw_33hr_WHONDRS-SW48-000096_B_k121_299063__full-cat_1	0	1	2	0.971437	0.005	erpe_2018_sw_33hr_WHONDRS-SW48-000096_B_k121_299063__full-cat_1	0.00635331
									erpe_2018_sw_33hr_WHONDRS-SW48-000096_B_k121_417673__full-cat_2	0	1	2	0.957088	0.005	erpe_2018_sw_33hr_WHONDRS-SW48-000096_B_k121_417673__full-cat_2	0.00635331
									erpe_2018_sw_33hr_WHONDRS-SW48-000096_B_k121_442020__full-cat_2	0	1	2	0.748597	0.005	erpe_2018_sw_33hr_WHONDRS-SW48-000096_B_k121_442020__full-cat_2	0.00635331
									erpe_2018_sw_33hr_WHONDRS-SW48-000096_B_k121_446237__full-cat_1	0	1	2	0.942645	0.005	erpe_2018_sw_33hr_WHONDRS-SW48-000096_B_k121_446237__full-cat_1	0.00635331
									erpe_2018_sw_33hr_WHONDRS-SW48-000096_B_k121_457284__full-cat_2	0	1	2	0.965591	0.005	erpe_2018_sw_33hr_WHONDRS-SW48-000096_B_k121_457284__full-cat_2	0.00635331
									erpe_2018_sw_33hr_WHONDRS-SW48-000096_B_k121_554414__full-cat_2	0	1	2	0.89563	0.005	erpe_2018_sw_33hr_WHONDRS-SW48-000096_B_k121_554414__full-cat_2	0.00635331
									erpe_2018_sw_33hr_WHONDRS-SW48-000096_B_k121_562972__full-cat_2	0	1	2	0.960232	0.005	erpe_2018_sw_33hr_WHONDRS-SW48-000096_B_k121_562972__full-cat_2	0.00635331
									erpe_2018_sw_33hr_WHONDRS-SW48-000096_B_k121_572230__full-cat_2	0	1	2	0.876773	0.005	erpe_2018_sw_33hr_WHONDRS-SW48-000096_B_k121_572230__full-cat_2	0.00635331
									erpe_2018_sw_33hr_WHONDRS-SW48-000096_F_scaffold_257__full-cat_1	0	1	2	0.90746	0.005	erpe_2018_sw_33hr_WHONDRS-SW48-000096_F_scaffold_257__full-cat_1	0.00635331
									erpe_2018_sw_33hr_WHONDRS-SW48-000096_F_scaffold_279__full-cat_2	0	1	2	0.895553	0.005	erpe_2018_sw_33hr_WHONDRS-SW48-000096_F_scaffold_279__full-cat_2	0.00635331
									erpe_2018_sw_39hr_WHONDRS-SW48-000098_A_NODE_17_length_70607_cov_4.756683__full-cat_1	0	1	2	0.883675	0.005	erpe_2018_sw_39hr_WHONDRS-SW48-000098_A_NODE_17_length_70607_cov_4.756683__full-cat_1	0.00635331
									erpe_2018_sw_39hr_WHONDRS-SW48-000098_A_NODE_25_length_62168_cov_11.247014__full-cat_2	0	1	2	0.953989	0.005	erpe_2018_sw_39hr_WHONDRS-SW48-000098_A_NODE_25_length_62168_cov_11.247014__full-cat_2	0.00635331
									erpe_2018_sw_39hr_WHONDRS-SW48-000098_A_NODE_297_length_19137_cov_2.141241__full-cat_2	0	1	2	0.876074	0.005	erpe_2018_sw_39hr_WHONDRS-SW48-000098_A_NODE_297_length_19137_cov_2.141241__full-cat_2	0.00635331
									erpe_2018_sw_39hr_WHONDRS-SW48-000098_A_NODE_420_length_16612_cov_4.277768__full-cat_1	0	1	2	0.910922	0.005	erpe_2018_sw_39hr_WHONDRS-SW48-000098_A_NODE_420_length_16612_cov_4.277768__full-cat_1	0.00635331
									erpe_2018_sw_39hr_WHONDRS-SW48-000098_A_NODE_437_length_16282_cov_3.332033__full-cat_1	0	1	2	0.947265	0.005	erpe_2018_sw_39hr_WHONDRS-SW48-000098_A_NODE_437_length_16282_cov_3.332033__full-cat_1	0.00635331
									erpe_2018_sw_39hr_WHONDRS-SW48-000098_A_NODE_565_length_14411_cov_2.227877__full-cat_2	0	1	2	0.940025	0.005	erpe_2018_sw_39hr_WHONDRS-SW48-000098_A_NODE_565_length_14411_cov_2.227877__full-cat_2	0.00635331
									erpe_2018_sw_39hr_WHONDRS-SW48-000098_A_NODE_715_length_12565_cov_5.853755__full-cat_2	0	1	2	0.942211	0.005	erpe_2018_sw_39hr_WHONDRS-SW48-000098_A_NODE_715_length_12565_cov_5.853755__full-cat_2	0.00635331
									erpe_2018_sw_39hr_WHONDRS-SW48-000098_A_NODE_758_length_12161_cov_3.365298__full-cat_1	0	1	2	0.7661	0.005	erpe_2018_sw_39hr_WHONDRS-SW48-000098_A_NODE_758_length_12161_cov_3.365298__full-cat_1	0.00635331
									erpe_2018_sw_39hr_WHONDRS-SW48-000098_A_NODE_873_length_11142_cov_1.929914__full-cat_2	0	1	2	0.887433	0.005	erpe_2018_sw_39hr_WHONDRS-SW48-000098_A_NODE_873_length_11142_cov_1.929914__full-cat_2	0.00635331
									erpe_2018_sw_39hr_WHONDRS-SW48-000098_A_NODE_1024_length_10173_cov_1.403842__full-cat_2	0	1	2	0.913346	0.005	erpe_2018_sw_39hr_WHONDRS-SW48-000098_A_NODE_1024_length_10173_cov_1.403842__full-cat_2	0.00635331
									erpe_2018_sw_39hr_WHONDRS-SW48-000098_B_k121_16903__full-cat_2	0	1	2	0.948084	0.005	erpe_2018_sw_39hr_WHONDRS-SW48-000098_B_k121_16903__full-cat_2	0.00635331
									erpe_2018_sw_39hr_WHONDRS-SW48-000098_B_k121_47385__full-cat_2	0	1	2	0.909499	0.005	erpe_2018_sw_39hr_WHONDRS-SW48-000098_B_k121_47385__full-cat_2	0.00635331
									erpe_2018_sw_39hr_WHONDRS-SW48-000098_B_k121_47443__full-cat_1	0	1	2	0.979218	0.005	erpe_2018_sw_39hr_WHONDRS-SW48-000098_B_k121_47443__full-cat_1	0.00635331
									erpe_2018_sw_39hr_WHONDRS-SW48-000098_B_k121_81151__full-cat_2	0	1	2	0.877816	0.005	erpe_2018_sw_39hr_WHONDRS-SW48-000098_B_k121_81151__full-cat_2	0.00635331
									erpe_2018_sw_39hr_WHONDRS-SW48-000098_B_k121_122912__full-cat_1	0	1	2	0.924188	0.005	erpe_2018_sw_39hr_WHONDRS-SW48-000098_B_k121_122912__full-cat_1	0.00635331
									erpe_2018_sw_39hr_WHONDRS-SW48-000098_B_k121_128521__full-cat_1	0	1	2	0.963664	0.005	erpe_2018_sw_39hr_WHONDRS-SW48-000098_B_k121_128521__full-cat_1	0.00635331
									erpe_2018_sw_39hr_WHONDRS-SW48-000098_B_k121_136771__full-cat_2	0	1	2	0.853071	0.005	erpe_2018_sw_39hr_WHONDRS-SW48-000098_B_k121_136771__full-cat_2	0.00635331
									erpe_2018_sw_39hr_WHONDRS-SW48-000098_B_k121_149038__full-cat_1	0	1	2	0.372868	0.04	erpe_2018_sw_39hr_WHONDRS-SW48-000098_B_k121_149038__full-cat_1	0.0468126
									erpe_2018_sw_39hr_WHONDRS-SW48-000098_B_k121_144786__full_1-cat_1	0	1	2	0.858838	0.005	erpe_2018_sw_39hr_WHONDRS-SW48-000098_B_k121_144786__full_1-cat_1	0.00635331
									erpe_2018_sw_39hr_WHONDRS-SW48-000098_B_k121_162928__full-cat_2	0	1	2	0.849964	0.005	erpe_2018_sw_39hr_WHONDRS-SW48-000098_B_k121_162928__full-cat_2	0.00635331
									erpe_2018_sw_39hr_WHONDRS-SW48-000098_B_k121_173657__full-cat_2	0	1	2	0.87343	0.005	erpe_2018_sw_39hr_WHONDRS-SW48-000098_B_k121_173657__full-cat_2	0.00635331
									erpe_2018_sw_39hr_WHONDRS-SW48-000098_B_k121_179807__full-cat_1	0	1	2	0.976679	0.005	erpe_2018_sw_39hr_WHONDRS-SW48-000098_B_k121_179807__full-cat_1	0.00635331
									erpe_2018_sw_39hr_WHONDRS-SW48-000098_B_k121_244114__full-cat_2	0	1	2	0.529583	0.005	erpe_2018_sw_39hr_WHONDRS-SW48-000098_B_k121_244114__full-cat_2	0.00635331
									erpe_2018_sw_39hr_WHONDRS-SW48-000098_B_k121_284714__full-cat_1	0	1	2	0.608451	0.005	erpe_2018_sw_39hr_WHONDRS-SW48-000098_B_k121_284714__full-cat_1	0.00635331
									erpe_2018_sw_39hr_WHONDRS-SW48-000098_B_k121_388774__full-cat_1	0	1	2	0.777784	0.005	erpe_2018_sw_39hr_WHONDRS-SW48-000098_B_k121_388774__full-cat_1	0.00635331
									erpe_2018_sw_39hr_WHONDRS-SW48-000098_B_k121_406138__full-cat_2	0	1	2	0.962981	0.005	erpe_2018_sw_39hr_WHONDRS-SW48-000098_B_k121_406138__full-cat_2	0.00635331
									erpe_2018_sw_39hr_WHONDRS-SW48-000098_B_k121_418009__full-cat_1	0	1	2	0.853673	0.005	erpe_2018_sw_39hr_WHONDRS-SW48-000098_B_k121_418009__full-cat_1	0.00635331
									erpe_2018_sw_39hr_WHONDRS-SW48-000098_B_k121_424305__full-cat_2	0	1	2	0.850225	0.005	erpe_2018_sw_39hr_WHONDRS-SW48-000098_B_k121_424305__full-cat_2	0.00635331
									erpe_2018_sw_39hr_WHONDRS-SW48-000098_B_k121_424560__full-cat_1	0	1	2	0.931381	0.005	erpe_2018_sw_39hr_WHONDRS-SW48-000098_B_k121_424560__full-cat_1	0.00635331
									erpe_2018_sw_39hr_WHONDRS-SW48-000098_B_k121_445064__full-cat_2	0	1	2	0.88432	0.005	erpe_2018_sw_39hr_WHONDRS-SW48-000098_B_k121_445064__full-cat_2	0.00635331
									erpe_2018_sw_39hr_WHONDRS-SW48-000098_B_k121_592778__full-cat_1	0	1	2	0.9296	0.005	erpe_2018_sw_39hr_WHONDRS-SW48-000098_B_k121_592778__full-cat_1	0.00635331
									erpe_2018_sw_39hr_WHONDRS-SW48-000098_B_k121_613685__full-cat_2	0	1	2	0.944475	0.005	erpe_2018_sw_39hr_WHONDRS-SW48-000098_B_k121_613685__full-cat_2	0.00635331
									erpe_2018_sw_39hr_WHONDRS-SW48-000098_F_scaffold_135__full-cat_2	0	1	2	0.903182	0.005	erpe_2018_sw_39hr_WHONDRS-SW48-000098_F_scaffold_135__full-cat_2	0.00635331
									erpe_2018_sw_39hr_WHONDRS-SW48-000098_F_scaffold_141__full-cat_2	0	1	2	0.855524	0.005	erpe_2018_sw_39hr_WHONDRS-SW48-000098_F_scaffold_141__full-cat_2	0.00635331
									erpe_2018_sw_39hr_WHONDRS-SW48-000098_F_scaffold_333__full-cat_2	0	1	2	0.843224	0.005	erpe_2018_sw_39hr_WHONDRS-SW48-000098_F_scaffold_333__full-cat_2	0.00635331
									erpe_2018_sw_39hr_WHONDRS-SW48-000098_F_scaffold_416__full-cat_2	0	1	2	0.919966	0.005	erpe_2018_sw_39hr_WHONDRS-SW48-000098_F_scaffold_416__full-cat_2	0.00635331
									erpe_2018_sw_39hr_WHONDRS-SW48-000098_F_scaffold_768__full-cat_2	0	1	2	0.918897	0.005	erpe_2018_sw_39hr_WHONDRS-SW48-000098_F_scaffold_768__full-cat_2	0.00635331
									erpe_2018_sw_42hr_WHONDRS-SW48-000099_A_NODE_24_length_89841_cov_12.345621__full-cat_1	0	1	2	0.889378	0.005	erpe_2018_sw_42hr_WHONDRS-SW48-000099_A_NODE_24_length_89841_cov_12.345621__full-cat_1	0.00635331
									erpe_2018_sw_42hr_WHONDRS-SW48-000099_A_NODE_31_length_77258_cov_4.227781__full-cat_2	0	1	2	0.852927	0.005	erpe_2018_sw_42hr_WHONDRS-SW48-000099_A_NODE_31_length_77258_cov_4.227781__full-cat_2	0.00635331
									erpe_2018_sw_42hr_WHONDRS-SW48-000099_A_NODE_40_length_69576_cov_12.993837__full-cat_1	0	1	2	0.859907	0.005	erpe_2018_sw_42hr_WHONDRS-SW48-000099_A_NODE_40_length_69576_cov_12.993837__full-cat_1	0.00635331
									erpe_2018_sw_42hr_WHONDRS-SW48-000099_A_NODE_62_length_59366_cov_1.810311__full-cat_2	0	1	2	0.9101	0.005	erpe_2018_sw_42hr_WHONDRS-SW48-000099_A_NODE_62_length_59366_cov_1.810311__full-cat_2	0.00635331
									erpe_2018_sw_42hr_WHONDRS-SW48-000099_A_NODE_76_length_53901_cov_25.413825__full-cat_2	0	1	2	0.956147	0.005	erpe_2018_sw_42hr_WHONDRS-SW48-000099_A_NODE_76_length_53901_cov_25.413825__full-cat_2	0.00635331
									erpe_2018_sw_42hr_WHONDRS-SW48-000099_A_NODE_119_length_45336_cov_3.431595__full-cat_2	0	1	2	0.878671	0.005	erpe_2018_sw_42hr_WHONDRS-SW48-000099_A_NODE_119_length_45336_cov_3.431595__full-cat_2	0.00635331
									erpe_2018_sw_42hr_WHONDRS-SW48-000099_A_NODE_183_length_35591_cov_15.750028__full-cat_1	0	1	2	0.919979	0.005	erpe_2018_sw_42hr_WHONDRS-SW48-000099_A_NODE_183_length_35591_cov_15.750028__full-cat_1	0.00635331
									erpe_2018_sw_42hr_WHONDRS-SW48-000099_A_NODE_222_length_32872_cov_2.351718__full-cat_2	0	1	2	0.554836	0.005	erpe_2018_sw_42hr_WHONDRS-SW48-000099_A_NODE_222_length_32872_cov_2.351718__full-cat_2	0.00635331
									erpe_2018_sw_42hr_WHONDRS-SW48-000099_A_NODE_223_length_32868_cov_3.832015__full-cat_2	0	1	2	0.974988	0.005	erpe_2018_sw_42hr_WHONDRS-SW48-000099_A_NODE_223_length_32868_cov_3.832015__full-cat_2	0.00635331
									erpe_2018_sw_42hr_WHONDRS-SW48-000099_A_NODE_244_length_31194_cov_1.969035__full-cat_1	0	1	2	0.980677	0.005	erpe_2018_sw_42hr_WHONDRS-SW48-000099_A_NODE_244_length_31194_cov_1.969035__full-cat_1	0.00635331
									erpe_2018_sw_42hr_WHONDRS-SW48-000099_A_NODE_267_length_30088_cov_2.500517__full-cat_1	0	1	2	0.739039	0.005	erpe_2018_sw_42hr_WHONDRS-SW48-000099_A_NODE_267_length_30088_cov_2.500517__full-cat_1	0.00635331
									erpe_2018_sw_42hr_WHONDRS-SW48-000099_A_NODE_294_length_27982_cov_1.851122__full-cat_1	0	1	2	0.621672	0.005	erpe_2018_sw_42hr_WHONDRS-SW48-000099_A_NODE_294_length_27982_cov_1.851122__full-cat_1	0.00635331
									erpe_2018_sw_42hr_WHONDRS-SW48-000099_A_NODE_323_length_26767_cov_2.588739__full-cat_2	0	1	2	0.527301	0.005	erpe_2018_sw_42hr_WHONDRS-SW48-000099_A_NODE_323_length_26767_cov_2.588739__full-cat_2	0.00635331
									erpe_2018_sw_42hr_WHONDRS-SW48-000099_A_NODE_309_length_27316_cov_1.888962__full-cat_2	0	1	2	0.794185	0.005	erpe_2018_sw_42hr_WHONDRS-SW48-000099_A_NODE_309_length_27316_cov_1.888962__full-cat_2	0.00635331
									erpe_2018_sw_42hr_WHONDRS-SW48-000099_A_NODE_356_length_25416_cov_4.294120__full-cat_1	0	1	2	0.962332	0.005	erpe_2018_sw_42hr_WHONDRS-SW48-000099_A_NODE_356_length_25416_cov_4.294120__full-cat_1	0.00635331
									erpe_2018_sw_42hr_WHONDRS-SW48-000099_A_NODE_361_length_25246_cov_2.873960__full-cat_1	0	1	2	0.870461	0.005	erpe_2018_sw_42hr_WHONDRS-SW48-000099_A_NODE_361_length_25246_cov_2.873960__full-cat_1	0.00635331
									erpe_2018_sw_42hr_WHONDRS-SW48-000099_A_NODE_464_length_21946_cov_3.288922__full-cat_2	0	1	2	0.968813	0.005	erpe_2018_sw_42hr_WHONDRS-SW48-000099_A_NODE_464_length_21946_cov_3.288922__full-cat_2	0.00635331
									erpe_2018_sw_42hr_WHONDRS-SW48-000099_A_NODE_475_length_21678_cov_2.999397__full-cat_1	0	1	2	0.975835	0.005	erpe_2018_sw_42hr_WHONDRS-SW48-000099_A_NODE_475_length_21678_cov_2.999397__full-cat_1	0.00635331
									erpe_2018_sw_42hr_WHONDRS-SW48-000099_A_NODE_493_length_21234_cov_1.831999__full-cat_2	0	1	2	0.900328	0.005	erpe_2018_sw_42hr_WHONDRS-SW48-000099_A_NODE_493_length_21234_cov_1.831999__full-cat_2	0.00635331
									erpe_2018_sw_42hr_WHONDRS-SW48-000099_A_NODE_538_length_20401_cov_1.744402__full-cat_2	0	1	2	0.969228	0.005	erpe_2018_sw_42hr_WHONDRS-SW48-000099_A_NODE_538_length_20401_cov_1.744402__full-cat_2	0.00635331
									erpe_2018_sw_42hr_WHONDRS-SW48-000099_A_NODE_540_length_20346_cov_2.144765__full-cat_1	0	1	2	0.921829	0.005	erpe_2018_sw_42hr_WHONDRS-SW48-000099_A_NODE_540_length_20346_cov_2.144765__full-cat_1	0.00635331
									erpe_2018_sw_42hr_WHONDRS-SW48-000099_A_NODE_558_length_19923_cov_2.574611__full-cat_1	0	1	2	0.957719	0.005	erpe_2018_sw_42hr_WHONDRS-SW48-000099_A_NODE_558_length_19923_cov_2.574611__full-cat_1	0.00635331
									erpe_2018_sw_42hr_WHONDRS-SW48-000099_A_NODE_604_length_19103_cov_1.947249__full-cat_2	0	1	2	0.903398	0.005	erpe_2018_sw_42hr_WHONDRS-SW48-000099_A_NODE_604_length_19103_cov_1.947249__full-cat_2	0.00635331
									erpe_2018_sw_42hr_WHONDRS-SW48-000099_A_NODE_618_length_18917_cov_2.891485__full-cat_1	0	1	2	0.920698	0.005	erpe_2018_sw_42hr_WHONDRS-SW48-000099_A_NODE_618_length_18917_cov_2.891485__full-cat_1	0.00635331
									erpe_2018_sw_42hr_WHONDRS-SW48-000099_A_NODE_658_length_18283_cov_1.584435__full-cat_1	0	1	2	0.704045	0.005	erpe_2018_sw_42hr_WHONDRS-SW48-000099_A_NODE_658_length_18283_cov_1.584435__full-cat_1	0.00635331
									erpe_2018_sw_42hr_WHONDRS-SW48-000099_A_NODE_666_length_18158_cov_2.903888__full-cat_2	0	1	2	0.969363	0.005	erpe_2018_sw_42hr_WHONDRS-SW48-000099_A_NODE_666_length_18158_cov_2.903888__full-cat_2	0.00635331
									erpe_2018_sw_42hr_WHONDRS-SW48-000099_A_NODE_683_length_17857_cov_1.897124__full-cat_1	0	1	2	0.729293	0.005	erpe_2018_sw_42hr_WHONDRS-SW48-000099_A_NODE_683_length_17857_cov_1.897124__full-cat_1	0.00635331
									erpe_2018_sw_42hr_WHONDRS-SW48-000099_A_NODE_722_length_17141_cov_3.270366__full-cat_2	0	1	2	0.802198	0.005	erpe_2018_sw_42hr_WHONDRS-SW48-000099_A_NODE_722_length_17141_cov_3.270366__full-cat_2	0.00635331
									erpe_2018_sw_42hr_WHONDRS-SW48-000099_A_NODE_723_length_17125_cov_2.053006__full-cat_2	0	1	2	0.825719	0.005	erpe_2018_sw_42hr_WHONDRS-SW48-000099_A_NODE_723_length_17125_cov_2.053006__full-cat_2	0.00635331
									erpe_2018_sw_42hr_WHONDRS-SW48-000099_A_NODE_726_length_17118_cov_4.848449__full-cat_1	0	1	2	0.896868	0.005	erpe_2018_sw_42hr_WHONDRS-SW48-000099_A_NODE_726_length_17118_cov_4.848449__full-cat_1	0.00635331
									erpe_2018_sw_42hr_WHONDRS-SW48-000099_A_NODE_730_length_17100_cov_3.339952__full-cat_1	0	1	2	0.932877	0.005	erpe_2018_sw_42hr_WHONDRS-SW48-000099_A_NODE_730_length_17100_cov_3.339952__full-cat_1	0.00635331
									erpe_2018_sw_42hr_WHONDRS-SW48-000099_A_NODE_764_length_16603_cov_1.219653__full-cat_1	0	1	2	0.473407	0.01	erpe_2018_sw_42hr_WHONDRS-SW48-000099_A_NODE_764_length_16603_cov_1.219653__full-cat_1	0.0122266
									erpe_2018_sw_42hr_WHONDRS-SW48-000099_A_NODE_823_length_16029_cov_2.188718__full-cat_1	0	1	2	0.786978	0.005	erpe_2018_sw_42hr_WHONDRS-SW48-000099_A_NODE_823_length_16029_cov_2.188718__full-cat_1	0.00635331
									erpe_2018_sw_42hr_WHONDRS-SW48-000099_A_NODE_828_length_15948_cov_1.905442__full-cat_1	0	1	2	0.797983	0.005	erpe_2018_sw_42hr_WHONDRS-SW48-000099_A_NODE_828_length_15948_cov_1.905442__full-cat_1	0.00635331
									erpe_2018_sw_42hr_WHONDRS-SW48-000099_A_NODE_915_length_14903_cov_2.156199__full-cat_1	0	1	2	0.801966	0.005	erpe_2018_sw_42hr_WHONDRS-SW48-000099_A_NODE_915_length_14903_cov_2.156199__full-cat_1	0.00635331
									erpe_2018_sw_42hr_WHONDRS-SW48-000099_A_NODE_955_length_14549_cov_2.005547__full-cat_2	0	1	2	0.540048	0.005	erpe_2018_sw_42hr_WHONDRS-SW48-000099_A_NODE_955_length_14549_cov_2.005547__full-cat_2	0.00635331
									erpe_2018_sw_42hr_WHONDRS-SW48-000099_A_NODE_981_length_14350_cov_1.753638__full-cat_1	0	1	2	0.541309	0.005	erpe_2018_sw_42hr_WHONDRS-SW48-000099_A_NODE_981_length_14350_cov_1.753638__full-cat_1	0.00635331
									erpe_2018_sw_42hr_WHONDRS-SW48-000099_A_NODE_1031_length_13801_cov_1.392935__full-cat_1	0	1	2	0.733379	0.005	erpe_2018_sw_42hr_WHONDRS-SW48-000099_A_NODE_1031_length_13801_cov_1.392935__full-cat_1	0.00635331
									erpe_2018_sw_42hr_WHONDRS-SW48-000099_A_NODE_1128_length_13000_cov_2.532199__full-cat_1	0	1	2	0.757024	0.005	erpe_2018_sw_42hr_WHONDRS-SW48-000099_A_NODE_1128_length_13000_cov_2.532199__full-cat_1	0.00635331
									erpe_2018_sw_42hr_WHONDRS-SW48-000099_A_NODE_1187_length_12640_cov_1.916327__full-cat_2	0	1	2	0.429421	0.01	erpe_2018_sw_42hr_WHONDRS-SW48-000099_A_NODE_1187_length_12640_cov_1.916327__full-cat_2	0.0122266
									erpe_2018_sw_42hr_WHONDRS-SW48-000099_A_NODE_1241_length_12325_cov_1.804886__full-cat_1	0	1	2	0.980236	0.005	erpe_2018_sw_42hr_WHONDRS-SW48-000099_A_NODE_1241_length_12325_cov_1.804886__full-cat_1	0.00635331
									erpe_2018_sw_42hr_WHONDRS-SW48-000099_A_NODE_1272_length_12202_cov_13.404803__full-cat_2	0	1	2	0.944637	0.005	erpe_2018_sw_42hr_WHONDRS-SW48-000099_A_NODE_1272_length_12202_cov_13.404803__full-cat_2	0.00635331
									erpe_2018_sw_42hr_WHONDRS-SW48-000099_A_NODE_1288_length_12040_cov_3.768404__full-cat_2	0	1	2	0.979287	0.005	erpe_2018_sw_42hr_WHONDRS-SW48-000099_A_NODE_1288_length_12040_cov_3.768404__full-cat_2	0.00635331
									erpe_2018_sw_42hr_WHONDRS-SW48-000099_A_NODE_1324_length_11816_cov_1.751732__full-cat_1	0	1	2	0.822974	0.005	erpe_2018_sw_42hr_WHONDRS-SW48-000099_A_NODE_1324_length_11816_cov_1.751732__full-cat_1	0.00635331
									erpe_2018_sw_42hr_WHONDRS-SW48-000099_A_NODE_1420_length_11273_cov_1.473802__full-cat_2	0	1	2	0.935841	0.005	erpe_2018_sw_42hr_WHONDRS-SW48-000099_A_NODE_1420_length_11273_cov_1.473802__full-cat_2	0.00635331
									erpe_2018_sw_42hr_WHONDRS-SW48-000099_A_NODE_1497_length_10944_cov_4.748544__full-cat_1	0	1	2	0.941611	0.005	erpe_2018_sw_42hr_WHONDRS-SW48-000099_A_NODE_1497_length_10944_cov_4.748544__full-cat_1	0.00635331
									erpe_2018_sw_42hr_WHONDRS-SW48-000099_A_NODE_1523_length_10803_cov_2.229580__full-cat_2	0	1	2	0.893536	0.005	erpe_2018_sw_42hr_WHONDRS-SW48-000099_A_NODE_1523_length_10803_cov_2.229580__full-cat_2	0.00635331
									erpe_2018_sw_42hr_WHONDRS-SW48-000099_A_NODE_1535_length_10754_cov_2.470500__full-cat_2	0	1	2	0.674763	0.005	erpe_2018_sw_42hr_WHONDRS-SW48-000099_A_NODE_1535_length_10754_cov_2.470500__full-cat_2	0.00635331
									erpe_2018_sw_42hr_WHONDRS-SW48-000099_A_NODE_1561_length_10658_cov_1.301111__full-cat_1	0	1	2	0.635525	0.005	erpe_2018_sw_42hr_WHONDRS-SW48-000099_A_NODE_1561_length_10658_cov_1.301111__full-cat_1	0.00635331
									erpe_2018_sw_42hr_WHONDRS-SW48-000099_A_NODE_1595_length_10538_cov_2.480165__full-cat_2	0	1	2	0.426083	0.005	erpe_2018_sw_42hr_WHONDRS-SW48-000099_A_NODE_1595_length_10538_cov_2.480165__full-cat_2	0.00635331
									erpe_2018_sw_42hr_WHONDRS-SW48-000099_A_NODE_1639_length_10270_cov_1.771369__full-cat_2	0	1	2	0.614752	0.005	erpe_2018_sw_42hr_WHONDRS-SW48-000099_A_NODE_1639_length_10270_cov_1.771369__full-cat_2	0.00635331
									erpe_2018_sw_42hr_WHONDRS-SW48-000099_A_NODE_1663_length_10197_cov_1.585998__full-cat_2	0	1	2	0.916034	0.005	erpe_2018_sw_42hr_WHONDRS-SW48-000099_A_NODE_1663_length_10197_cov_1.585998__full-cat_2	0.00635331
									erpe_2018_sw_42hr_WHONDRS-SW48-000099_A_NODE_1697_length_10044_cov_1.718161__full-cat_2	0	1	2	0.924646	0.005	erpe_2018_sw_42hr_WHONDRS-SW48-000099_A_NODE_1697_length_10044_cov_1.718161__full-cat_2	0.00635331
									erpe_2018_sw_42hr_WHONDRS-SW48-000099_B_k121_3183__full-cat_2	0	1	2	0.882917	0.005	erpe_2018_sw_42hr_WHONDRS-SW48-000099_B_k121_3183__full-cat_2	0.00635331
									erpe_2018_sw_42hr_WHONDRS-SW48-000099_B_k121_5524__full-cat_2	0	1	2	0.876238	0.005	erpe_2018_sw_42hr_WHONDRS-SW48-000099_B_k121_5524__full-cat_2	0.00635331
									erpe_2018_sw_42hr_WHONDRS-SW48-000099_B_k121_22588__full-cat_1	0	1	2	0.911105	0.005	erpe_2018_sw_42hr_WHONDRS-SW48-000099_B_k121_22588__full-cat_1	0.00635331
									erpe_2018_sw_42hr_WHONDRS-SW48-000099_B_k121_38379__full-cat_1	0	1	2	0.574568	0.005	erpe_2018_sw_42hr_WHONDRS-SW48-000099_B_k121_38379__full-cat_1	0.00635331
									erpe_2018_sw_42hr_WHONDRS-SW48-000099_B_k121_60751__full-cat_1	0	1	2	0.783986	0.005	erpe_2018_sw_42hr_WHONDRS-SW48-000099_B_k121_60751__full-cat_1	0.00635331
									erpe_2018_sw_42hr_WHONDRS-SW48-000099_B_k121_81669__full-cat_2	0	1	2	0.667203	0.005	erpe_2018_sw_42hr_WHONDRS-SW48-000099_B_k121_81669__full-cat_2	0.00635331
									erpe_2018_sw_42hr_WHONDRS-SW48-000099_B_k121_84844__full-cat_1	0	1	2	0.347607	0.04	erpe_2018_sw_42hr_WHONDRS-SW48-000099_B_k121_84844__full-cat_1	0.0468126
									erpe_2018_sw_42hr_WHONDRS-SW48-000099_B_k121_87513__full-cat_2	0	1	2	0.425469	0.01	erpe_2018_sw_42hr_WHONDRS-SW48-000099_B_k121_87513__full-cat_2	0.0122266
									erpe_2018_sw_42hr_WHONDRS-SW48-000099_B_k121_115840__full-cat_2	0	1	2	0.626136	0.005	erpe_2018_sw_42hr_WHONDRS-SW48-000099_B_k121_115840__full-cat_2	0.00635331
									erpe_2018_sw_42hr_WHONDRS-SW48-000099_B_k121_146812__full-cat_2	0	1	2	0.388294	0.03	erpe_2018_sw_42hr_WHONDRS-SW48-000099_B_k121_146812__full-cat_2	0.0355834
									erpe_2018_sw_42hr_WHONDRS-SW48-000099_B_k121_150293__full-cat_1	0	1	2	0.630003	0.005	erpe_2018_sw_42hr_WHONDRS-SW48-000099_B_k121_150293__full-cat_1	0.00635331
									erpe_2018_sw_42hr_WHONDRS-SW48-000099_B_k121_175958__full-cat_2	0	1	2	0.782888	0.005	erpe_2018_sw_42hr_WHONDRS-SW48-000099_B_k121_175958__full-cat_2	0.00635331
									erpe_2018_sw_42hr_WHONDRS-SW48-000099_B_k121_208311__full-cat_2	0	1	2	0.947347	0.005	erpe_2018_sw_42hr_WHONDRS-SW48-000099_B_k121_208311__full-cat_2	0.00635331
									erpe_2018_sw_42hr_WHONDRS-SW48-000099_B_k121_213544__full-cat_1	0	1	2	0.641517	0.005	erpe_2018_sw_42hr_WHONDRS-SW48-000099_B_k121_213544__full-cat_1	0.00635331
									erpe_2018_sw_42hr_WHONDRS-SW48-000099_B_k121_216996__full-cat_2	0	1	2	0.850663	0.005	erpe_2018_sw_42hr_WHONDRS-SW48-000099_B_k121_216996__full-cat_2	0.00635331
									erpe_2018_sw_42hr_WHONDRS-SW48-000099_B_k121_218875__full-cat_1	0	1	2	0.676321	0.005	erpe_2018_sw_42hr_WHONDRS-SW48-000099_B_k121_218875__full-cat_1	0.00635331
									erpe_2018_sw_42hr_WHONDRS-SW48-000099_B_k121_228725__full-cat_2	0	1	2	0.674756	0.005	erpe_2018_sw_42hr_WHONDRS-SW48-000099_B_k121_228725__full-cat_2	0.00635331
									erpe_2018_sw_42hr_WHONDRS-SW48-000099_B_k121_241655__full-cat_1	0	1	2	0.9672	0.005	erpe_2018_sw_42hr_WHONDRS-SW48-000099_B_k121_241655__full-cat_1	0.00635331
									erpe_2018_sw_42hr_WHONDRS-SW48-000099_B_k121_244986__full-cat_2	0	1	2	0.440395	0.01	erpe_2018_sw_42hr_WHONDRS-SW48-000099_B_k121_244986__full-cat_2	0.0122266
									erpe_2018_sw_42hr_WHONDRS-SW48-000099_B_k121_265921__full-cat_1	0	1	2	0.815849	0.005	erpe_2018_sw_42hr_WHONDRS-SW48-000099_B_k121_265921__full-cat_1	0.00635331
									erpe_2018_sw_42hr_WHONDRS-SW48-000099_B_k121_271055__full-cat_1	0	1	2	0.736858	0.005	erpe_2018_sw_42hr_WHONDRS-SW48-000099_B_k121_271055__full-cat_1	0.00635331
									erpe_2018_sw_42hr_WHONDRS-SW48-000099_B_k121_348378__full-cat_2	0	1	2	0.595017	0.005	erpe_2018_sw_42hr_WHONDRS-SW48-000099_B_k121_348378__full-cat_2	0.00635331
									erpe_2018_sw_42hr_WHONDRS-SW48-000099_B_k121_372171__full-cat_2	0	1	2	0.716067	0.005	erpe_2018_sw_42hr_WHONDRS-SW48-000099_B_k121_372171__full-cat_2	0.00635331
									erpe_2018_sw_42hr_WHONDRS-SW48-000099_B_k121_372325__full-cat_2	0	1	2	0.906476	0.005	erpe_2018_sw_42hr_WHONDRS-SW48-000099_B_k121_372325__full-cat_2	0.00635331
									erpe_2018_sw_42hr_WHONDRS-SW48-000099_B_k121_374183__full-cat_2	0	1	2	0.570165	0.005	erpe_2018_sw_42hr_WHONDRS-SW48-000099_B_k121_374183__full-cat_2	0.00635331
									erpe_2018_sw_42hr_WHONDRS-SW48-000099_B_k121_389656__full-cat_2	0	1	2	0.435951	0.01	erpe_2018_sw_42hr_WHONDRS-SW48-000099_B_k121_389656__full-cat_2	0.0122266
									erpe_2018_sw_42hr_WHONDRS-SW48-000099_B_k121_396092__full-cat_1	0	1	2	0.945091	0.005	erpe_2018_sw_42hr_WHONDRS-SW48-000099_B_k121_396092__full-cat_1	0.00635331
									erpe_2018_sw_42hr_WHONDRS-SW48-000099_B_k121_396785__full-cat_1	0	1	2	0.646826	0.005	erpe_2018_sw_42hr_WHONDRS-SW48-000099_B_k121_396785__full-cat_1	0.00635331
									erpe_2018_sw_42hr_WHONDRS-SW48-000099_B_k121_412923__full-cat_1	0	1	2	0.469199	0.01	erpe_2018_sw_42hr_WHONDRS-SW48-000099_B_k121_412923__full-cat_1	0.0122266
									erpe_2018_sw_42hr_WHONDRS-SW48-000099_B_k121_430670__full-cat_2	0	1	2	0.729018	0.005	erpe_2018_sw_42hr_WHONDRS-SW48-000099_B_k121_430670__full-cat_2	0.00635331
									erpe_2018_sw_42hr_WHONDRS-SW48-000099_B_k121_434117__full-cat_1	0	1	2	0.483615	0.005	erpe_2018_sw_42hr_WHONDRS-SW48-000099_B_k121_434117__full-cat_1	0.00635331
									erpe_2018_sw_42hr_WHONDRS-SW48-000099_B_k121_438448__full-cat_1	0	1	2	0.507826	0.005	erpe_2018_sw_42hr_WHONDRS-SW48-000099_B_k121_438448__full-cat_1	0.00635331
									erpe_2018_sw_42hr_WHONDRS-SW48-000099_B_k121_454051__full-cat_1	0	1	2	0.695117	0.005	erpe_2018_sw_42hr_WHONDRS-SW48-000099_B_k121_454051__full-cat_1	0.00635331
									erpe_2018_sw_42hr_WHONDRS-SW48-000099_B_k121_525025__full-cat_2	0	1	2	0.714485	0.005	erpe_2018_sw_42hr_WHONDRS-SW48-000099_B_k121_525025__full-cat_2	0.00635331
									erpe_2018_sw_42hr_WHONDRS-SW48-000099_B_k121_538380__full-cat_1	0	1	2	0.86487	0.005	erpe_2018_sw_42hr_WHONDRS-SW48-000099_B_k121_538380__full-cat_1	0.00635331
									erpe_2018_sw_42hr_WHONDRS-SW48-000099_B_k121_562483__full-cat_1	0	1	2	0.621276	0.005	erpe_2018_sw_42hr_WHONDRS-SW48-000099_B_k121_562483__full-cat_1	0.00635331
									erpe_2018_sw_42hr_WHONDRS-SW48-000099_B_k121_556221__full-cat_2	0	1	2	0.8593	0.005	erpe_2018_sw_42hr_WHONDRS-SW48-000099_B_k121_556221__full-cat_2	0.00635331
									erpe_2018_sw_42hr_WHONDRS-SW48-000099_B_k121_565526__full-cat_1	0	1	2	0.383081	0.01	erpe_2018_sw_42hr_WHONDRS-SW48-000099_B_k121_565526__full-cat_1	0.0122266
									erpe_2018_sw_42hr_WHONDRS-SW48-000099_B_k121_578208__full-cat_1	0	1	2	0.771432	0.005	erpe_2018_sw_42hr_WHONDRS-SW48-000099_B_k121_578208__full-cat_1	0.00635331
									erpe_2018_sw_42hr_WHONDRS-SW48-000099_B_k121_611826__full-cat_1	0	1	2	0.413453	0.015	erpe_2018_sw_42hr_WHONDRS-SW48-000099_B_k121_611826__full-cat_1	0.0180882
									erpe_2018_sw_42hr_WHONDRS-SW48-000099_B_k121_612380__full-cat_2	0	1	2	0.543454	0.005	erpe_2018_sw_42hr_WHONDRS-SW48-000099_B_k121_612380__full-cat_2	0.00635331
									erpe_2018_sw_42hr_WHONDRS-SW48-000099_B_k121_624750__full-cat_1	0	1	2	0.566358	0.005	erpe_2018_sw_42hr_WHONDRS-SW48-000099_B_k121_624750__full-cat_1	0.00635331
									erpe_2018_sw_42hr_WHONDRS-SW48-000099_B_k121_645855__full-cat_1	0	1	2	0.48278	0.005	erpe_2018_sw_42hr_WHONDRS-SW48-000099_B_k121_645855__full-cat_1	0.00635331
									erpe_2018_sw_42hr_WHONDRS-SW48-000099_B_k121_661421__full-cat_1	0	1	2	0.610039	0.005	erpe_2018_sw_42hr_WHONDRS-SW48-000099_B_k121_661421__full-cat_1	0.00635331
									erpe_2018_sw_42hr_WHONDRS-SW48-000099_B_k121_669984__full-cat_2	0	1	2	0.439079	0.03	erpe_2018_sw_42hr_WHONDRS-SW48-000099_B_k121_669984__full-cat_2	0.0355834
									erpe_2018_sw_42hr_WHONDRS-SW48-000099_B_k121_676828__full-cat_2	0	1	2	0.490678	0.01	erpe_2018_sw_42hr_WHONDRS-SW48-000099_B_k121_676828__full-cat_2	0.0122266
									erpe_2018_sw_42hr_WHONDRS-SW48-000099_B_k121_686083__full-cat_1	0	1	2	0.788584	0.005	erpe_2018_sw_42hr_WHONDRS-SW48-000099_B_k121_686083__full-cat_1	0.00635331
									erpe_2018_sw_42hr_WHONDRS-SW48-000099_B_k121_700628__full-cat_2	0	1	2	0.628572	0.005	erpe_2018_sw_42hr_WHONDRS-SW48-000099_B_k121_700628__full-cat_2	0.00635331
									erpe_2018_sw_42hr_WHONDRS-SW48-000099_B_k121_708030__full-cat_2	0	1	2	0.537179	0.005	erpe_2018_sw_42hr_WHONDRS-SW48-000099_B_k121_708030__full-cat_2	0.00635331
									erpe_2018_sw_42hr_WHONDRS-SW48-000099_B_k121_728213__full-cat_2	0	1	2	0.466775	0.005	erpe_2018_sw_42hr_WHONDRS-SW48-000099_B_k121_728213__full-cat_2	0.00635331
									erpe_2018_sw_42hr_WHONDRS-SW48-000099_B_k121_718794__full-cat_1	0	1	2	0.468342	0.01	erpe_2018_sw_42hr_WHONDRS-SW48-000099_B_k121_718794__full-cat_1	0.0122266
									erpe_2018_sw_42hr_WHONDRS-SW48-000099_B_k121_740896__full-cat_1	0	1	2	0.791765	0.005	erpe_2018_sw_42hr_WHONDRS-SW48-000099_B_k121_740896__full-cat_1	0.00635331
									erpe_2018_sw_42hr_WHONDRS-SW48-000099_B_k121_741148__full-cat_2	0	1	2	0.928321	0.005	erpe_2018_sw_42hr_WHONDRS-SW48-000099_B_k121_741148__full-cat_2	0.00635331
									erpe_2018_sw_42hr_WHONDRS-SW48-000099_B_k121_750226__full-cat_1	0	1	2	0.810082	0.005	erpe_2018_sw_42hr_WHONDRS-SW48-000099_B_k121_750226__full-cat_1	0.00635331
									erpe_2018_sw_42hr_WHONDRS-SW48-000099_B_k121_785354__full-cat_1	0	1	2	0.755926	0.005	erpe_2018_sw_42hr_WHONDRS-SW48-000099_B_k121_785354__full-cat_1	0.00635331
									erpe_2018_sw_42hr_WHONDRS-SW48-000099_B_k121_790525__full-cat_2	0	1	2	0.580556	0.005	erpe_2018_sw_42hr_WHONDRS-SW48-000099_B_k121_790525__full-cat_2	0.00635331
									erpe_2018_sw_42hr_WHONDRS-SW48-000099_B_k121_796332__full-cat_2	0	1	2	0.787866	0.005	erpe_2018_sw_42hr_WHONDRS-SW48-000099_B_k121_796332__full-cat_2	0.00635331
									erpe_2018_sw_42hr_WHONDRS-SW48-000099_B_k121_800275__full-cat_2	0	1	2	0.636189	0.005	erpe_2018_sw_42hr_WHONDRS-SW48-000099_B_k121_800275__full-cat_2	0.00635331
									erpe_2018_sw_42hr_WHONDRS-SW48-000099_B_k121_818887__full-cat_1	0	1	2	0.602526	0.005	erpe_2018_sw_42hr_WHONDRS-SW48-000099_B_k121_818887__full-cat_1	0.00635331
									erpe_2018_sw_42hr_WHONDRS-SW48-000099_B_k121_847462__full-cat_1	0	1	2	0.810213	0.005	erpe_2018_sw_42hr_WHONDRS-SW48-000099_B_k121_847462__full-cat_1	0.00635331
									erpe_2018_sw_42hr_WHONDRS-SW48-000099_B_k121_848345__full-cat_2	0	1	2	0.889978	0.005	erpe_2018_sw_42hr_WHONDRS-SW48-000099_B_k121_848345__full-cat_2	0.00635331
									erpe_2018_sw_42hr_WHONDRS-SW48-000099_B_k121_849046__full-cat_2	0	1	2	0.801226	0.005	erpe_2018_sw_42hr_WHONDRS-SW48-000099_B_k121_849046__full-cat_2	0.00635331
									erpe_2018_sw_42hr_WHONDRS-SW48-000099_B_k121_851006__full-cat_1	0	1	2	0.977746	0.005	erpe_2018_sw_42hr_WHONDRS-SW48-000099_B_k121_851006__full-cat_1	0.00635331
									erpe_2018_sw_42hr_WHONDRS-SW48-000099_B_k121_870220__full-cat_1	0	1	2	0.916706	0.005	erpe_2018_sw_42hr_WHONDRS-SW48-000099_B_k121_870220__full-cat_1	0.00635331
									erpe_2018_sw_42hr_WHONDRS-SW48-000099_B_k121_886952__full-cat_1	0	1	2	0.889242	0.005	erpe_2018_sw_42hr_WHONDRS-SW48-000099_B_k121_886952__full-cat_1	0.00635331
									erpe_2018_sw_42hr_WHONDRS-SW48-000099_B_k121_897953__full-cat_1	0	1	2	0.421293	0.01	erpe_2018_sw_42hr_WHONDRS-SW48-000099_B_k121_897953__full-cat_1	0.0122266
									erpe_2018_sw_42hr_WHONDRS-SW48-000099_B_k121_906136__full-cat_2	0	1	2	0.372726	0.02	erpe_2018_sw_42hr_WHONDRS-SW48-000099_B_k121_906136__full-cat_2	0.0238603
									erpe_2018_sw_42hr_WHONDRS-SW48-000099_B_k121_934267__full-cat_2	0	1	2	0.525395	0.005	erpe_2018_sw_42hr_WHONDRS-SW48-000099_B_k121_934267__full-cat_2	0.00635331
									erpe_2018_sw_42hr_WHONDRS-SW48-000099_B_k121_939078__full-cat_2	0	1	2	0.942695	0.005	erpe_2018_sw_42hr_WHONDRS-SW48-000099_B_k121_939078__full-cat_2	0.00635331
									erpe_2018_sw_42hr_WHONDRS-SW48-000099_B_k121_972787__full-cat_1	0	1	2	0.722392	0.005	erpe_2018_sw_42hr_WHONDRS-SW48-000099_B_k121_972787__full-cat_1	0.00635331
									erpe_2018_sw_42hr_WHONDRS-SW48-000099_B_k121_1014052__full-cat_1	0	1	2	0.933637	0.005	erpe_2018_sw_42hr_WHONDRS-SW48-000099_B_k121_1014052__full-cat_1	0.00635331
									erpe_2018_sw_42hr_WHONDRS-SW48-000099_B_k121_1027728__full-cat_1	0	1	2	0.798116	0.005	erpe_2018_sw_42hr_WHONDRS-SW48-000099_B_k121_1027728__full-cat_1	0.00635331
									erpe_2018_sw_42hr_WHONDRS-SW48-000099_B_k121_1035962__full-cat_2	0	1	2	0.734288	0.005	erpe_2018_sw_42hr_WHONDRS-SW48-000099_B_k121_1035962__full-cat_2	0.00635331
									erpe_2018_sw_42hr_WHONDRS-SW48-000099_B_k121_1040108__full-cat_1	0	1	2	0.419245	0.015	erpe_2018_sw_42hr_WHONDRS-SW48-000099_B_k121_1040108__full-cat_1	0.0180882
									erpe_2018_sw_42hr_WHONDRS-SW48-000099_B_k121_1061437__full-cat_1	0	1	2	0.5646	0.005	erpe_2018_sw_42hr_WHONDRS-SW48-000099_B_k121_1061437__full-cat_1	0.00635331
									erpe_2018_sw_42hr_WHONDRS-SW48-000099_B_k121_1075139__full-cat_2	0	1	2	0.546599	0.005	erpe_2018_sw_42hr_WHONDRS-SW48-000099_B_k121_1075139__full-cat_2	0.00635331
									erpe_2018_sw_42hr_WHONDRS-SW48-000099_B_k121_1079744__full-cat_2	0	1	2	0.588541	0.005	erpe_2018_sw_42hr_WHONDRS-SW48-000099_B_k121_1079744__full-cat_2	0.00635331
									erpe_2018_sw_42hr_WHONDRS-SW48-000099_B_k121_1122487__full-cat_1	0	1	2	0.636256	0.005	erpe_2018_sw_42hr_WHONDRS-SW48-000099_B_k121_1122487__full-cat_1	0.00635331
									erpe_2018_sw_42hr_WHONDRS-SW48-000099_B_k121_1127239__full-cat_1	0	1	2	0.636679	0.005	erpe_2018_sw_42hr_WHONDRS-SW48-000099_B_k121_1127239__full-cat_1	0.00635331
									erpe_2018_sw_42hr_WHONDRS-SW48-000099_B_k121_1206041__full-cat_2	0	1	2	0.417052	0.01	erpe_2018_sw_42hr_WHONDRS-SW48-000099_B_k121_1206041__full-cat_2	0.0122266
									erpe_2018_sw_42hr_WHONDRS-SW48-000099_B_k121_1144927__full-cat_2	0	1	2	0.703735	0.005	erpe_2018_sw_42hr_WHONDRS-SW48-000099_B_k121_1144927__full-cat_2	0.00635331
									erpe_2018_sw_42hr_WHONDRS-SW48-000099_B_k121_1240298__full-cat_2	0	1	2	0.90139	0.005	erpe_2018_sw_42hr_WHONDRS-SW48-000099_B_k121_1240298__full-cat_2	0.00635331
									erpe_2018_sw_42hr_WHONDRS-SW48-000099_B_k121_1244629__full-cat_2	0	1	2	0.771294	0.005	erpe_2018_sw_42hr_WHONDRS-SW48-000099_B_k121_1244629__full-cat_2	0.00635331
									erpe_2018_sw_42hr_WHONDRS-SW48-000099_B_k121_1292466__full-cat_1	0	1	2	0.729652	0.005	erpe_2018_sw_42hr_WHONDRS-SW48-000099_B_k121_1292466__full-cat_1	0.00635331
									erpe_2018_sw_42hr_WHONDRS-SW48-000099_B_k121_1297149__full-cat_2	0	1	2	0.428559	0.01	erpe_2018_sw_42hr_WHONDRS-SW48-000099_B_k121_1297149__full-cat_2	0.0122266
									erpe_2018_sw_42hr_WHONDRS-SW48-000099_B_k121_1363957__full-cat_1	0	1	2	0.860201	0.005	erpe_2018_sw_42hr_WHONDRS-SW48-000099_B_k121_1363957__full-cat_1	0.00635331
									erpe_2018_sw_42hr_WHONDRS-SW48-000099_B_k121_1466025__full-cat_2	0	1	2	0.690416	0.005	erpe_2018_sw_42hr_WHONDRS-SW48-000099_B_k121_1466025__full-cat_2	0.00635331
									erpe_2018_sw_42hr_WHONDRS-SW48-000099_B_k121_1490173__full-cat_1	0	1	2	0.718161	0.005	erpe_2018_sw_42hr_WHONDRS-SW48-000099_B_k121_1490173__full-cat_1	0.00635331
									erpe_2018_sw_42hr_WHONDRS-SW48-000099_B_k121_1499066__full-cat_2	0	1	2	0.450905	0.01	erpe_2018_sw_42hr_WHONDRS-SW48-000099_B_k121_1499066__full-cat_2	0.0122266
									erpe_2018_sw_42hr_WHONDRS-SW48-000099_B_k121_1542833__full-cat_1	0	1	2	0.420649	0.01	erpe_2018_sw_42hr_WHONDRS-SW48-000099_B_k121_1542833__full-cat_1	0.0122266
									erpe_2018_sw_42hr_WHONDRS-SW48-000099_B_k121_1542986__full-cat_2	0	1	2	0.456073	0.01	erpe_2018_sw_42hr_WHONDRS-SW48-000099_B_k121_1542986__full-cat_2	0.0122266
									erpe_2018_sw_42hr_WHONDRS-SW48-000099_B_k121_1553500__full-cat_1	0	1	2	0.497195	0.005	erpe_2018_sw_42hr_WHONDRS-SW48-000099_B_k121_1553500__full-cat_1	0.00635331
									erpe_2018_sw_42hr_WHONDRS-SW48-000099_B_k121_1594329__full-cat_1	0	1	2	0.570799	0.005	erpe_2018_sw_42hr_WHONDRS-SW48-000099_B_k121_1594329__full-cat_1	0.00635331
									erpe_2018_sw_42hr_WHONDRS-SW48-000099_B_k121_1605591__full-cat_2	0	1	2	0.902048	0.005	erpe_2018_sw_42hr_WHONDRS-SW48-000099_B_k121_1605591__full-cat_2	0.00635331
									erpe_2018_sw_42hr_WHONDRS-SW48-000099_B_k121_1647929__full-cat_1	0	1	2	0.57373	0.005	erpe_2018_sw_42hr_WHONDRS-SW48-000099_B_k121_1647929__full-cat_1	0.00635331
									erpe_2018_sw_42hr_WHONDRS-SW48-000099_F_scaffold_14__full-cat_1	0	1	2	0.686332	0.005	erpe_2018_sw_42hr_WHONDRS-SW48-000099_F_scaffold_14__full-cat_1	0.00635331
									erpe_2018_sw_42hr_WHONDRS-SW48-000099_F_scaffold_0__full-cat_1	0	1	2	0.779189	0.005	erpe_2018_sw_42hr_WHONDRS-SW48-000099_F_scaffold_0__full-cat_1	0.00635331
									erpe_2018_sw_42hr_WHONDRS-SW48-000099_F_scaffold_110__full-cat_1	0	1	2	0.690455	0.005	erpe_2018_sw_42hr_WHONDRS-SW48-000099_F_scaffold_110__full-cat_1	0.00635331
									erpe_2018_sw_42hr_WHONDRS-SW48-000099_F_scaffold_163__full-cat_2	0	1	2	0.674301	0.005	erpe_2018_sw_42hr_WHONDRS-SW48-000099_F_scaffold_163__full-cat_2	0.00635331
									erpe_2018_sw_42hr_WHONDRS-SW48-000099_F_scaffold_172__full-cat_2	0	1	2	0.906833	0.005	erpe_2018_sw_42hr_WHONDRS-SW48-000099_F_scaffold_172__full-cat_2	0.00635331
									erpe_2018_sw_42hr_WHONDRS-SW48-000099_F_scaffold_340__full-cat_2	0	1	2	0.915191	0.005	erpe_2018_sw_42hr_WHONDRS-SW48-000099_F_scaffold_340__full-cat_2	0.00635331
									erpe_2018_sw_45hr_WHONDRS-SW48-000100_B_k121_22765__full-cat_1	0	1	2	0.505062	0.01	erpe_2018_sw_45hr_WHONDRS-SW48-000100_B_k121_22765__full-cat_1	0.0122266
									erpe_2018_sw_42hr_WHONDRS-SW48-000099_F_scaffold_511__full-cat_1	0	1	2	0.89619	0.005	erpe_2018_sw_42hr_WHONDRS-SW48-000099_F_scaffold_511__full-cat_1	0.00635331
									erpe_2018_sw_42hr_WHONDRS-SW48-000099_F_scaffold_811__full-cat_1	0	1	2	0.928803	0.005	erpe_2018_sw_42hr_WHONDRS-SW48-000099_F_scaffold_811__full-cat_1	0.00635331
									erpe_2018_sw_42hr_WHONDRS-SW48-000099_F_scaffold_825__full-cat_2	0	1	2	0.828579	0.005	erpe_2018_sw_42hr_WHONDRS-SW48-000099_F_scaffold_825__full-cat_2	0.00635331
									erpe_2018_sw_45hr_WHONDRS-SW48-000100_A_NODE_13_length_84887_cov_5.771307__full-cat_1	0	1	2	0.925409	0.005	erpe_2018_sw_45hr_WHONDRS-SW48-000100_A_NODE_13_length_84887_cov_5.771307__full-cat_1	0.00635331
									erpe_2018_sw_45hr_WHONDRS-SW48-000100_A_NODE_23_length_56997_cov_7.222138__full-cat_1	0	1	2	0.929538	0.005	erpe_2018_sw_45hr_WHONDRS-SW48-000100_A_NODE_23_length_56997_cov_7.222138__full-cat_1	0.00635331
									erpe_2018_sw_45hr_WHONDRS-SW48-000100_A_NODE_38_length_47831_cov_5.121059__full-cat_1	0	1	2	0.909677	0.005	erpe_2018_sw_45hr_WHONDRS-SW48-000100_A_NODE_38_length_47831_cov_5.121059__full-cat_1	0.00635331
									erpe_2018_sw_45hr_WHONDRS-SW48-000100_A_NODE_64_length_42393_cov_3.290091__full-cat_1	0	1	2	0.97986	0.005	erpe_2018_sw_45hr_WHONDRS-SW48-000100_A_NODE_64_length_42393_cov_3.290091__full-cat_1	0.00635331
									erpe_2018_sw_45hr_WHONDRS-SW48-000100_A_NODE_50_length_45468_cov_7.303985__full-cat_1	0	1	2	0.912332	0.005	erpe_2018_sw_45hr_WHONDRS-SW48-000100_A_NODE_50_length_45468_cov_7.303985__full-cat_1	0.00635331
									erpe_2018_sw_45hr_WHONDRS-SW48-000100_A_NODE_68_length_41195_cov_6.266193__full-cat_1	0	1	2	0.967091	0.005	erpe_2018_sw_45hr_WHONDRS-SW48-000100_A_NODE_68_length_41195_cov_6.266193__full-cat_1	0.00635331
									erpe_2018_sw_45hr_WHONDRS-SW48-000100_A_NODE_79_length_39602_cov_3.443141__full-cat_1	0	1	2	0.457519	0.005	erpe_2018_sw_45hr_WHONDRS-SW48-000100_A_NODE_79_length_39602_cov_3.443141__full-cat_1	0.00635331
									erpe_2018_sw_45hr_WHONDRS-SW48-000100_A_NODE_85_length_37961_cov_6.009092__full-cat_1	0	1	2	0.837955	0.005	erpe_2018_sw_45hr_WHONDRS-SW48-000100_A_NODE_85_length_37961_cov_6.009092__full-cat_1	0.00635331
									erpe_2018_sw_45hr_WHONDRS-SW48-000100_A_NODE_119_length_33494_cov_3.126472__full-cat_1	0	1	2	0.723688	0.005	erpe_2018_sw_45hr_WHONDRS-SW48-000100_A_NODE_119_length_33494_cov_3.126472__full-cat_1	0.00635331
									erpe_2018_sw_45hr_WHONDRS-SW48-000100_A_NODE_122_length_33055_cov_3.216199__full-cat_1	0	1	2	0.550487	0.005	erpe_2018_sw_45hr_WHONDRS-SW48-000100_A_NODE_122_length_33055_cov_3.216199__full-cat_1	0.00635331
									erpe_2018_sw_45hr_WHONDRS-SW48-000100_A_NODE_198_length_26591_cov_3.370806__full-cat_2	0	1	2	0.821666	0.005	erpe_2018_sw_45hr_WHONDRS-SW48-000100_A_NODE_198_length_26591_cov_3.370806__full-cat_2	0.00635331
									erpe_2018_sw_45hr_WHONDRS-SW48-000100_A_NODE_269_length_23258_cov_2.367775__0_partial-cat_1	0	1	2	0.890115	0.005	erpe_2018_sw_45hr_WHONDRS-SW48-000100_A_NODE_269_length_23258_cov_2.367775__0_partial-cat_1	0.00635331
									erpe_2018_sw_45hr_WHONDRS-SW48-000100_A_NODE_281_length_22789_cov_8.942547__full-cat_1	0	1	2	0.97182	0.005	erpe_2018_sw_45hr_WHONDRS-SW48-000100_A_NODE_281_length_22789_cov_8.942547__full-cat_1	0.00635331
									erpe_2018_sw_45hr_WHONDRS-SW48-000100_A_NODE_290_length_22300_cov_4.237271__full-cat_1	0	1	2	0.922716	0.005	erpe_2018_sw_45hr_WHONDRS-SW48-000100_A_NODE_290_length_22300_cov_4.237271__full-cat_1	0.00635331
									erpe_2018_sw_45hr_WHONDRS-SW48-000100_A_NODE_396_length_18698_cov_2.573367__full-cat_1	0	1	2	0.382857	0.04	erpe_2018_sw_45hr_WHONDRS-SW48-000100_A_NODE_396_length_18698_cov_2.573367__full-cat_1	0.0468126
									erpe_2018_sw_45hr_WHONDRS-SW48-000100_A_NODE_420_length_18222_cov_3.189224__full-cat_1	0	1	2	0.903208	0.005	erpe_2018_sw_45hr_WHONDRS-SW48-000100_A_NODE_420_length_18222_cov_3.189224__full-cat_1	0.00635331
									erpe_2018_sw_45hr_WHONDRS-SW48-000100_A_NODE_456_length_17289_cov_3.674863__full-cat_1	0	1	2	0.964449	0.005	erpe_2018_sw_45hr_WHONDRS-SW48-000100_A_NODE_456_length_17289_cov_3.674863__full-cat_1	0.00635331
									erpe_2018_sw_45hr_WHONDRS-SW48-000100_A_NODE_463_length_17247_cov_3.337150__full-cat_1	0	1	2	0.314251	0.02	erpe_2018_sw_45hr_WHONDRS-SW48-000100_A_NODE_463_length_17247_cov_3.337150__full-cat_1	0.0238603
									erpe_2018_sw_45hr_WHONDRS-SW48-000100_A_NODE_534_length_15901_cov_3.354254__full-cat_1	0	1	2	0.67162	0.005	erpe_2018_sw_45hr_WHONDRS-SW48-000100_A_NODE_534_length_15901_cov_3.354254__full-cat_1	0.00635331
									erpe_2018_sw_45hr_WHONDRS-SW48-000100_A_NODE_578_length_15269_cov_2.785035__full-cat_1	0	1	2	0.706691	0.005	erpe_2018_sw_45hr_WHONDRS-SW48-000100_A_NODE_578_length_15269_cov_2.785035__full-cat_1	0.00635331
									erpe_2018_sw_45hr_WHONDRS-SW48-000100_A_NODE_627_length_14615_cov_2.251380__full-cat_1	0	1	2	0.676024	0.005	erpe_2018_sw_45hr_WHONDRS-SW48-000100_A_NODE_627_length_14615_cov_2.251380__full-cat_1	0.00635331
									erpe_2018_sw_45hr_WHONDRS-SW48-000100_A_NODE_642_length_14433_cov_1.914302__full-cat_1	0	1	2	0.73515	0.005	erpe_2018_sw_45hr_WHONDRS-SW48-000100_A_NODE_642_length_14433_cov_1.914302__full-cat_1	0.00635331
									erpe_2018_sw_45hr_WHONDRS-SW48-000100_A_NODE_704_length_13639_cov_3.177250__full-cat_2	0	1	2	0.860817	0.005	erpe_2018_sw_45hr_WHONDRS-SW48-000100_A_NODE_704_length_13639_cov_3.177250__full-cat_2	0.00635331
									erpe_2018_sw_45hr_WHONDRS-SW48-000100_A_NODE_692_length_13775_cov_4.560082__full-cat_1	0	1	2	0.511123	0.005	erpe_2018_sw_45hr_WHONDRS-SW48-000100_A_NODE_692_length_13775_cov_4.560082__full-cat_1	0.00635331
									erpe_2018_sw_45hr_WHONDRS-SW48-000100_A_NODE_715_length_13571_cov_2.923163__full-cat_2	0	1	2	0.977693	0.005	erpe_2018_sw_45hr_WHONDRS-SW48-000100_A_NODE_715_length_13571_cov_2.923163__full-cat_2	0.00635331
									erpe_2018_sw_45hr_WHONDRS-SW48-000100_A_NODE_721_length_13521_cov_3.662311__full-cat_2	0	1	2	0.610836	0.005	erpe_2018_sw_45hr_WHONDRS-SW48-000100_A_NODE_721_length_13521_cov_3.662311__full-cat_2	0.00635331
									erpe_2018_sw_45hr_WHONDRS-SW48-000100_A_NODE_760_length_13107_cov_2.121572__full-cat_1	0	1	2	0.836183	0.005	erpe_2018_sw_45hr_WHONDRS-SW48-000100_A_NODE_760_length_13107_cov_2.121572__full-cat_1	0.00635331
									erpe_2018_sw_45hr_WHONDRS-SW48-000100_A_NODE_788_length_12920_cov_2.248964__full-cat_1	0	1	2	0.567204	0.005	erpe_2018_sw_45hr_WHONDRS-SW48-000100_A_NODE_788_length_12920_cov_2.248964__full-cat_1	0.00635331
									erpe_2018_sw_45hr_WHONDRS-SW48-000100_A_NODE_807_length_12794_cov_2.634799__full-cat_2	0	1	2	0.900536	0.005	erpe_2018_sw_45hr_WHONDRS-SW48-000100_A_NODE_807_length_12794_cov_2.634799__full-cat_2	0.00635331
									erpe_2018_sw_45hr_WHONDRS-SW48-000100_A_NODE_869_length_12340_cov_3.068943__full-cat_1	0	1	2	0.713323	0.005	erpe_2018_sw_45hr_WHONDRS-SW48-000100_A_NODE_869_length_12340_cov_3.068943__full-cat_1	0.00635331
									erpe_2018_sw_45hr_WHONDRS-SW48-000100_A_NODE_890_length_12142_cov_14.667083__full-cat_2	0	1	2	0.897418	0.005	erpe_2018_sw_45hr_WHONDRS-SW48-000100_A_NODE_890_length_12142_cov_14.667083__full-cat_2	0.00635331
									erpe_2018_sw_45hr_WHONDRS-SW48-000100_A_NODE_898_length_12111_cov_2.075184__full-cat_1	0	1	2	0.568452	0.005	erpe_2018_sw_45hr_WHONDRS-SW48-000100_A_NODE_898_length_12111_cov_2.075184__full-cat_1	0.00635331
									erpe_2018_sw_45hr_WHONDRS-SW48-000100_A_NODE_901_length_12109_cov_1.984894__full-cat_1	0	1	2	0.741187	0.005	erpe_2018_sw_45hr_WHONDRS-SW48-000100_A_NODE_901_length_12109_cov_1.984894__full-cat_1	0.00635331
									erpe_2018_sw_45hr_WHONDRS-SW48-000100_A_NODE_925_length_11959_cov_2.845250__full-cat_1	0	1	2	0.45692	0.015	erpe_2018_sw_45hr_WHONDRS-SW48-000100_A_NODE_925_length_11959_cov_2.845250__full-cat_1	0.0180882
									erpe_2018_sw_45hr_WHONDRS-SW48-000100_A_NODE_949_length_11801_cov_3.696419__full-cat_1	0	1	2	0.509509	0.005	erpe_2018_sw_45hr_WHONDRS-SW48-000100_A_NODE_949_length_11801_cov_3.696419__full-cat_1	0.00635331
									erpe_2018_sw_45hr_WHONDRS-SW48-000100_A_NODE_968_length_11696_cov_2.177889__full-cat_1	0	1	2	0.5846	0.005	erpe_2018_sw_45hr_WHONDRS-SW48-000100_A_NODE_968_length_11696_cov_2.177889__full-cat_1	0.00635331
									erpe_2018_sw_45hr_WHONDRS-SW48-000100_A_NODE_1016_length_11400_cov_6.345072__full-cat_1	0	1	2	0.848942	0.005	erpe_2018_sw_45hr_WHONDRS-SW48-000100_A_NODE_1016_length_11400_cov_6.345072__full-cat_1	0.00635331
									erpe_2018_sw_45hr_WHONDRS-SW48-000100_A_NODE_1071_length_11107_cov_1.959563__full-cat_1	0	1	2	0.555146	0.005	erpe_2018_sw_45hr_WHONDRS-SW48-000100_A_NODE_1071_length_11107_cov_1.959563__full-cat_1	0.00635331
									erpe_2018_sw_45hr_WHONDRS-SW48-000100_A_NODE_1102_length_10971_cov_2.727499__full-cat_1	0	1	2	0.595596	0.005	erpe_2018_sw_45hr_WHONDRS-SW48-000100_A_NODE_1102_length_10971_cov_2.727499__full-cat_1	0.00635331
									erpe_2018_sw_45hr_WHONDRS-SW48-000100_A_NODE_1149_length_10676_cov_2.744336__full-cat_1	0	1	2	0.915833	0.005	erpe_2018_sw_45hr_WHONDRS-SW48-000100_A_NODE_1149_length_10676_cov_2.744336__full-cat_1	0.00635331
									erpe_2018_sw_45hr_WHONDRS-SW48-000100_A_NODE_1153_length_10641_cov_2.910595__full-cat_1	0	1	2	0.884304	0.005	erpe_2018_sw_45hr_WHONDRS-SW48-000100_A_NODE_1153_length_10641_cov_2.910595__full-cat_1	0.00635331
									erpe_2018_sw_45hr_WHONDRS-SW48-000100_A_NODE_1225_length_10317_cov_5.735525__full-cat_1	0	1	2	0.732613	0.005	erpe_2018_sw_45hr_WHONDRS-SW48-000100_A_NODE_1225_length_10317_cov_5.735525__full-cat_1	0.00635331
									erpe_2018_sw_45hr_WHONDRS-SW48-000100_A_NODE_1262_length_10100_cov_2.831244__full-cat_1	0	1	2	0.456467	0.015	erpe_2018_sw_45hr_WHONDRS-SW48-000100_A_NODE_1262_length_10100_cov_2.831244__full-cat_1	0.0180882
									erpe_2018_sw_45hr_WHONDRS-SW48-000100_A_NODE_1266_length_10074_cov_2.963507__full-cat_1	0	1	2	0.341483	0.04	erpe_2018_sw_45hr_WHONDRS-SW48-000100_A_NODE_1266_length_10074_cov_2.963507__full-cat_1	0.0468126
									erpe_2018_sw_45hr_WHONDRS-SW48-000100_A_NODE_1273_length_10052_cov_2.585592__full-cat_1	0	1	2	0.475973	0.005	erpe_2018_sw_45hr_WHONDRS-SW48-000100_A_NODE_1273_length_10052_cov_2.585592__full-cat_1	0.00635331
									erpe_2018_sw_45hr_WHONDRS-SW48-000100_A_NODE_1276_length_10043_cov_4.666398__full-cat_2	0	1	2	0.942263	0.005	erpe_2018_sw_45hr_WHONDRS-SW48-000100_A_NODE_1276_length_10043_cov_4.666398__full-cat_2	0.00635331
									erpe_2018_sw_45hr_WHONDRS-SW48-000100_B_k121_26284__full-cat_1	0	1	2	0.801682	0.005	erpe_2018_sw_45hr_WHONDRS-SW48-000100_B_k121_26284__full-cat_1	0.00635331
									erpe_2018_sw_45hr_WHONDRS-SW48-000100_B_k121_37169__full-cat_2	0	1	2	0.871336	0.005	erpe_2018_sw_45hr_WHONDRS-SW48-000100_B_k121_37169__full-cat_2	0.00635331
									erpe_2018_sw_45hr_WHONDRS-SW48-000100_B_k121_41494__full-cat_1	0	1	2	0.630116	0.005	erpe_2018_sw_45hr_WHONDRS-SW48-000100_B_k121_41494__full-cat_1	0.00635331
									erpe_2018_sw_45hr_WHONDRS-SW48-000100_B_k121_80903__full-cat_1	0	1	2	0.786392	0.005	erpe_2018_sw_45hr_WHONDRS-SW48-000100_B_k121_80903__full-cat_1	0.00635331
									erpe_2018_sw_45hr_WHONDRS-SW48-000100_B_k121_83366__full-cat_1	0	1	2	0.472228	0.01	erpe_2018_sw_45hr_WHONDRS-SW48-000100_B_k121_83366__full-cat_1	0.0122266
									erpe_2018_sw_45hr_WHONDRS-SW48-000100_B_k121_83821__full-cat_1	0	1	2	0.684869	0.005	erpe_2018_sw_45hr_WHONDRS-SW48-000100_B_k121_83821__full-cat_1	0.00635331
									erpe_2018_sw_45hr_WHONDRS-SW48-000100_B_k121_95452__full-cat_1	0	1	2	0.857617	0.005	erpe_2018_sw_45hr_WHONDRS-SW48-000100_B_k121_95452__full-cat_1	0.00635331
									erpe_2018_sw_45hr_WHONDRS-SW48-000100_B_k121_108100__full-cat_1	0	1	2	0.833926	0.005	erpe_2018_sw_45hr_WHONDRS-SW48-000100_B_k121_108100__full-cat_1	0.00635331
									erpe_2018_sw_45hr_WHONDRS-SW48-000100_B_k121_108450__full-cat_1	0	1	2	0.675214	0.005	erpe_2018_sw_45hr_WHONDRS-SW48-000100_B_k121_108450__full-cat_1	0.00635331
									erpe_2018_sw_45hr_WHONDRS-SW48-000100_B_k121_112660__full-cat_1	0	1	2	0.61627	0.005	erpe_2018_sw_45hr_WHONDRS-SW48-000100_B_k121_112660__full-cat_1	0.00635331
									erpe_2018_sw_45hr_WHONDRS-SW48-000100_B_k121_148042__full-cat_1	0	1	2	0.611792	0.005	erpe_2018_sw_45hr_WHONDRS-SW48-000100_B_k121_148042__full-cat_1	0.00635331
									erpe_2018_sw_45hr_WHONDRS-SW48-000100_B_k121_169628__full-cat_1	0	1	2	0.966637	0.005	erpe_2018_sw_45hr_WHONDRS-SW48-000100_B_k121_169628__full-cat_1	0.00635331
									erpe_2018_sw_45hr_WHONDRS-SW48-000100_B_k121_174198__full-cat_2	0	1	2	0.964377	0.005	erpe_2018_sw_45hr_WHONDRS-SW48-000100_B_k121_174198__full-cat_2	0.00635331
									erpe_2018_sw_45hr_WHONDRS-SW48-000100_B_k121_176627__full-cat_1	0	1	2	0.523179	0.005	erpe_2018_sw_45hr_WHONDRS-SW48-000100_B_k121_176627__full-cat_1	0.00635331
									erpe_2018_sw_45hr_WHONDRS-SW48-000100_B_k121_207618__full-cat_1	0	1	2	0.789181	0.005	erpe_2018_sw_45hr_WHONDRS-SW48-000100_B_k121_207618__full-cat_1	0.00635331
									erpe_2018_sw_45hr_WHONDRS-SW48-000100_B_k121_223169__full-cat_2	0	1	2	0.848165	0.005	erpe_2018_sw_45hr_WHONDRS-SW48-000100_B_k121_223169__full-cat_2	0.00635331
									erpe_2018_sw_45hr_WHONDRS-SW48-000100_B_k121_236195__full-cat_1	0	1	2	0.880625	0.005	erpe_2018_sw_45hr_WHONDRS-SW48-000100_B_k121_236195__full-cat_1	0.00635331
									erpe_2018_sw_45hr_WHONDRS-SW48-000100_B_k121_259140__full-cat_1	0	1	2	0.946213	0.005	erpe_2018_sw_45hr_WHONDRS-SW48-000100_B_k121_259140__full-cat_1	0.00635331
									erpe_2018_sw_45hr_WHONDRS-SW48-000100_B_k121_266174__full-cat_2	0	1	2	0.527471	0.005	erpe_2018_sw_45hr_WHONDRS-SW48-000100_B_k121_266174__full-cat_2	0.00635331
									erpe_2018_sw_45hr_WHONDRS-SW48-000100_B_k121_269764__full-cat_1	0	1	2	0.723511	0.005	erpe_2018_sw_45hr_WHONDRS-SW48-000100_B_k121_269764__full-cat_1	0.00635331
									erpe_2018_sw_45hr_WHONDRS-SW48-000100_B_k121_280667__full-cat_1	0	1	2	0.632946	0.005	erpe_2018_sw_45hr_WHONDRS-SW48-000100_B_k121_280667__full-cat_1	0.00635331
									erpe_2018_sw_45hr_WHONDRS-SW48-000100_B_k121_286102__full-cat_1	0	1	2	0.947124	0.005	erpe_2018_sw_45hr_WHONDRS-SW48-000100_B_k121_286102__full-cat_1	0.00635331
									erpe_2018_sw_45hr_WHONDRS-SW48-000100_B_k121_294556__full-cat_2	0	1	2	0.640676	0.005	erpe_2018_sw_45hr_WHONDRS-SW48-000100_B_k121_294556__full-cat_2	0.00635331
									erpe_2018_sw_45hr_WHONDRS-SW48-000100_B_k121_333586__full-cat_1	0	1	2	0.849757	0.005	erpe_2018_sw_45hr_WHONDRS-SW48-000100_B_k121_333586__full-cat_1	0.00635331
									erpe_2018_sw_45hr_WHONDRS-SW48-000100_B_k121_398225__full-cat_1	0	1	2	0.887029	0.005	erpe_2018_sw_45hr_WHONDRS-SW48-000100_B_k121_398225__full-cat_1	0.00635331
									erpe_2018_sw_45hr_WHONDRS-SW48-000100_B_k121_351483__full-cat_1	0	1	2	0.733087	0.005	erpe_2018_sw_45hr_WHONDRS-SW48-000100_B_k121_351483__full-cat_1	0.00635331
									erpe_2018_sw_45hr_WHONDRS-SW48-000100_B_k121_412855__full-cat_2	0	1	2	0.679995	0.005	erpe_2018_sw_45hr_WHONDRS-SW48-000100_B_k121_412855__full-cat_2	0.00635331
									erpe_2018_sw_45hr_WHONDRS-SW48-000100_B_k121_470164__full-cat_1	0	1	2	0.364557	0.04	erpe_2018_sw_45hr_WHONDRS-SW48-000100_B_k121_470164__full-cat_1	0.0468126
									erpe_2018_sw_45hr_WHONDRS-SW48-000100_B_k121_479575__full-cat_2	0	1	2	0.589446	0.005	erpe_2018_sw_45hr_WHONDRS-SW48-000100_B_k121_479575__full-cat_2	0.00635331
									erpe_2018_sw_45hr_WHONDRS-SW48-000100_B_k121_490772__full-cat_2	0	1	2	0.879661	0.005	erpe_2018_sw_45hr_WHONDRS-SW48-000100_B_k121_490772__full-cat_2	0.00635331
									erpe_2018_sw_45hr_WHONDRS-SW48-000100_B_k121_505638__full-cat_1	0	1	2	0.855478	0.005	erpe_2018_sw_45hr_WHONDRS-SW48-000100_B_k121_505638__full-cat_1	0.00635331
									erpe_2018_sw_45hr_WHONDRS-SW48-000100_B_k121_495153__full-cat_1	0	1	2	0.78167	0.005	erpe_2018_sw_45hr_WHONDRS-SW48-000100_B_k121_495153__full-cat_1	0.00635331
									erpe_2018_sw_45hr_WHONDRS-SW48-000100_B_k121_545820__full-cat_1	0	1	2	0.575158	0.005	erpe_2018_sw_45hr_WHONDRS-SW48-000100_B_k121_545820__full-cat_1	0.00635331
									erpe_2018_sw_45hr_WHONDRS-SW48-000100_B_k121_515953__full-cat_2	0	1	2	0.685818	0.005	erpe_2018_sw_45hr_WHONDRS-SW48-000100_B_k121_515953__full-cat_2	0.00635331
									erpe_2018_sw_45hr_WHONDRS-SW48-000100_B_k121_566863__full-cat_2	0	1	2	0.335005	0.04	erpe_2018_sw_45hr_WHONDRS-SW48-000100_B_k121_566863__full-cat_2	0.0468126
									erpe_2018_sw_45hr_WHONDRS-SW48-000100_B_k121_589825__full-cat_2	0	1	2	0.58089	0.005	erpe_2018_sw_45hr_WHONDRS-SW48-000100_B_k121_589825__full-cat_2	0.00635331
									erpe_2018_sw_45hr_WHONDRS-SW48-000100_B_k121_617672__full-cat_1	0	1	2	0.563413	0.005	erpe_2018_sw_45hr_WHONDRS-SW48-000100_B_k121_617672__full-cat_1	0.00635331
									erpe_2018_sw_45hr_WHONDRS-SW48-000100_B_k121_607916__full-cat_2	0	1	2	0.92441	0.005	erpe_2018_sw_45hr_WHONDRS-SW48-000100_B_k121_607916__full-cat_2	0.00635331
									erpe_2018_sw_45hr_WHONDRS-SW48-000100_B_k121_611938__full-cat_1	0	1	2	0.786647	0.005	erpe_2018_sw_45hr_WHONDRS-SW48-000100_B_k121_611938__full-cat_1	0.00635331
									erpe_2018_sw_45hr_WHONDRS-SW48-000100_B_k121_653509__full-cat_1	0	1	2	0.681295	0.005	erpe_2018_sw_45hr_WHONDRS-SW48-000100_B_k121_653509__full-cat_1	0.00635331
									erpe_2018_sw_45hr_WHONDRS-SW48-000100_B_k121_666418__full-cat_1	0	1	2	0.612402	0.005	erpe_2018_sw_45hr_WHONDRS-SW48-000100_B_k121_666418__full-cat_1	0.00635331
									erpe_2018_sw_45hr_WHONDRS-SW48-000100_B_k121_678777__full-cat_2	0	1	2	0.964855	0.005	erpe_2018_sw_45hr_WHONDRS-SW48-000100_B_k121_678777__full-cat_2	0.00635331
									erpe_2018_sw_45hr_WHONDRS-SW48-000100_B_k121_723372__full-cat_1	0	1	2	0.600131	0.005	erpe_2018_sw_45hr_WHONDRS-SW48-000100_B_k121_723372__full-cat_1	0.00635331
									erpe_2018_sw_45hr_WHONDRS-SW48-000100_B_k121_758279__full-cat_1	0	1	2	0.920852	0.005	erpe_2018_sw_45hr_WHONDRS-SW48-000100_B_k121_758279__full-cat_1	0.00635331
									erpe_2018_sw_45hr_WHONDRS-SW48-000100_B_k121_765138__full-cat_1	0	1	2	0.536925	0.005	erpe_2018_sw_45hr_WHONDRS-SW48-000100_B_k121_765138__full-cat_1	0.00635331
									erpe_2018_sw_45hr_WHONDRS-SW48-000100_B_k121_802546__full-cat_1	0	1	2	0.539632	0.005	erpe_2018_sw_45hr_WHONDRS-SW48-000100_B_k121_802546__full-cat_1	0.00635331
									erpe_2018_sw_45hr_WHONDRS-SW48-000100_B_k121_822245__full-cat_1	0	1	2	0.668409	0.005	erpe_2018_sw_45hr_WHONDRS-SW48-000100_B_k121_822245__full-cat_1	0.00635331
									erpe_2018_sw_45hr_WHONDRS-SW48-000100_B_k121_831788__full-cat_2	0	1	2	0.875611	0.005	erpe_2018_sw_45hr_WHONDRS-SW48-000100_B_k121_831788__full-cat_2	0.00635331
									erpe_2018_sw_45hr_WHONDRS-SW48-000100_B_k121_835626__full-cat_2	0	1	2	0.489356	0.005	erpe_2018_sw_45hr_WHONDRS-SW48-000100_B_k121_835626__full-cat_2	0.00635331
									erpe_2018_sw_45hr_WHONDRS-SW48-000100_B_k121_906513__full-cat_1	0	1	2	0.530662	0.005	erpe_2018_sw_45hr_WHONDRS-SW48-000100_B_k121_906513__full-cat_1	0.00635331
									erpe_2018_sw_45hr_WHONDRS-SW48-000100_B_k121_862173__full-cat_2	0	1	2	0.784371	0.005	erpe_2018_sw_45hr_WHONDRS-SW48-000100_B_k121_862173__full-cat_2	0.00635331
									erpe_2018_sw_45hr_WHONDRS-SW48-000100_B_k121_916414__full-cat_1	0	1	2	0.628038	0.005	erpe_2018_sw_45hr_WHONDRS-SW48-000100_B_k121_916414__full-cat_1	0.00635331
									erpe_2018_sw_45hr_WHONDRS-SW48-000100_B_k121_921919__full-cat_1	0	1	2	0.941548	0.005	erpe_2018_sw_45hr_WHONDRS-SW48-000100_B_k121_921919__full-cat_1	0.00635331
									erpe_2018_sw_45hr_WHONDRS-SW48-000100_B_k121_950274__full-cat_1	0	1	2	0.503605	0.005	erpe_2018_sw_45hr_WHONDRS-SW48-000100_B_k121_950274__full-cat_1	0.00635331
									erpe_2018_sw_45hr_WHONDRS-SW48-000100_B_k121_959716__full-cat_1	0	1	2	0.356422	0.04	erpe_2018_sw_45hr_WHONDRS-SW48-000100_B_k121_959716__full-cat_1	0.0468126
									erpe_2018_sw_45hr_WHONDRS-SW48-000100_B_k121_954086__full-cat_1	0	1	2	0.665056	0.005	erpe_2018_sw_45hr_WHONDRS-SW48-000100_B_k121_954086__full-cat_1	0.00635331
									erpe_2018_sw_45hr_WHONDRS-SW48-000100_B_k121_960388__full-cat_1	0	1	2	0.522061	0.005	erpe_2018_sw_45hr_WHONDRS-SW48-000100_B_k121_960388__full-cat_1	0.00635331
									erpe_2018_sw_45hr_WHONDRS-SW48-000100_B_k121_987067__full-cat_1	0	1	2	0.422822	0.01	erpe_2018_sw_45hr_WHONDRS-SW48-000100_B_k121_987067__full-cat_1	0.0122266
									erpe_2018_sw_45hr_WHONDRS-SW48-000100_B_k121_1046771__full-cat_1	0	1	2	0.59031	0.005	erpe_2018_sw_45hr_WHONDRS-SW48-000100_B_k121_1046771__full-cat_1	0.00635331
									erpe_2018_sw_45hr_WHONDRS-SW48-000100_B_k121_1061663__full-cat_1	0	1	2	0.947806	0.005	erpe_2018_sw_45hr_WHONDRS-SW48-000100_B_k121_1061663__full-cat_1	0.00635331
									erpe_2018_sw_45hr_WHONDRS-SW48-000100_B_k121_1073962__full-cat_1	0	1	2	0.582795	0.005	erpe_2018_sw_45hr_WHONDRS-SW48-000100_B_k121_1073962__full-cat_1	0.00635331
									erpe_2018_sw_45hr_WHONDRS-SW48-000100_B_k121_1082952__full-cat_1	0	1	2	0.74985	0.005	erpe_2018_sw_45hr_WHONDRS-SW48-000100_B_k121_1082952__full-cat_1	0.00635331
									erpe_2018_sw_45hr_WHONDRS-SW48-000100_B_k121_1100975__full-cat_1	0	1	2	0.401754	0.005	erpe_2018_sw_45hr_WHONDRS-SW48-000100_B_k121_1100975__full-cat_1	0.00635331
									erpe_2018_sw_45hr_WHONDRS-SW48-000100_B_k121_1115426__full-cat_2	0	1	2	0.744369	0.005	erpe_2018_sw_45hr_WHONDRS-SW48-000100_B_k121_1115426__full-cat_2	0.00635331
									erpe_2018_sw_45hr_WHONDRS-SW48-000100_B_k121_1124071__full-cat_1	0	1	2	0.855494	0.005	erpe_2018_sw_45hr_WHONDRS-SW48-000100_B_k121_1124071__full-cat_1	0.00635331
									erpe_2018_sw_45hr_WHONDRS-SW48-000100_B_k121_1124446__full-cat_2	0	1	2	0.776244	0.005	erpe_2018_sw_45hr_WHONDRS-SW48-000100_B_k121_1124446__full-cat_2	0.00635331
									erpe_2018_sw_45hr_WHONDRS-SW48-000100_B_k121_1126537__full-cat_2	0	1	2	0.955424	0.005	erpe_2018_sw_45hr_WHONDRS-SW48-000100_B_k121_1126537__full-cat_2	0.00635331
									erpe_2018_sw_45hr_WHONDRS-SW48-000100_B_k121_1146785__full-cat_1	0	1	2	0.552404	0.005	erpe_2018_sw_45hr_WHONDRS-SW48-000100_B_k121_1146785__full-cat_1	0.00635331
									erpe_2018_sw_45hr_WHONDRS-SW48-000100_B_k121_1246304__full-cat_1	0	1	2	0.948714	0.005	erpe_2018_sw_45hr_WHONDRS-SW48-000100_B_k121_1246304__full-cat_1	0.00635331
									erpe_2018_sw_45hr_WHONDRS-SW48-000100_B_k121_1428843__full-cat_2	0	1	2	0.939392	0.005	erpe_2018_sw_45hr_WHONDRS-SW48-000100_B_k121_1428843__full-cat_2	0.00635331
									erpe_2018_sw_45hr_WHONDRS-SW48-000100_B_k121_1483061__full-cat_1	0	1	2	0.38399	0.01	erpe_2018_sw_45hr_WHONDRS-SW48-000100_B_k121_1483061__full-cat_1	0.0122266
									erpe_2018_sw_45hr_WHONDRS-SW48-000100_B_k121_1464646__full-cat_2	0	1	2	0.96953	0.005	erpe_2018_sw_45hr_WHONDRS-SW48-000100_B_k121_1464646__full-cat_2	0.00635331
									erpe_2018_sw_45hr_WHONDRS-SW48-000100_B_k121_1628702__full-cat_2	0	1	2	0.583452	0.005	erpe_2018_sw_45hr_WHONDRS-SW48-000100_B_k121_1628702__full-cat_2	0.00635331
									erpe_2018_sw_45hr_WHONDRS-SW48-000100_B_k121_1496456__full-cat_1	0	1	2	0.981847	0.005	erpe_2018_sw_45hr_WHONDRS-SW48-000100_B_k121_1496456__full-cat_1	0.00635331
									erpe_2018_sw_45hr_WHONDRS-SW48-000100_B_k121_1711099__full-cat_1	0	1	2	0.844894	0.005	erpe_2018_sw_45hr_WHONDRS-SW48-000100_B_k121_1711099__full-cat_1	0.00635331
									erpe_2018_sw_45hr_WHONDRS-SW48-000100_B_k121_1724598__full-cat_1	0	1	2	0.862053	0.005	erpe_2018_sw_45hr_WHONDRS-SW48-000100_B_k121_1724598__full-cat_1	0.00635331
									erpe_2018_sw_45hr_WHONDRS-SW48-000100_B_k121_1776295__full-cat_1	0	1	2	0.783078	0.005	erpe_2018_sw_45hr_WHONDRS-SW48-000100_B_k121_1776295__full-cat_1	0.00635331
									erpe_2018_sw_45hr_WHONDRS-SW48-000100_F_scaffold_128__full-cat_1	0	1	2	0.633182	0.005	erpe_2018_sw_45hr_WHONDRS-SW48-000100_F_scaffold_128__full-cat_1	0.00635331
									erpe_2018_sw_45hr_WHONDRS-SW48-000100_B_k121_1788691__full-cat_1	0	1	2	0.440086	0.01	erpe_2018_sw_45hr_WHONDRS-SW48-000100_B_k121_1788691__full-cat_1	0.0122266
									erpe_2018_sw_45hr_WHONDRS-SW48-000100_F_scaffold_428__full-cat_1	0	1	2	0.959926	0.005	erpe_2018_sw_45hr_WHONDRS-SW48-000100_F_scaffold_428__full-cat_1	0.00635331
									erpe_2018_sw_45hr_WHONDRS-SW48-000100_F_scaffold_439__full-cat_2	0	1	2	0.930819	0.005	erpe_2018_sw_45hr_WHONDRS-SW48-000100_F_scaffold_439__full-cat_2	0.00635331
									erpe_2018_sw_45hr_WHONDRS-SW48-000100_F_scaffold_479__full-cat_2	0	1	2	0.941564	0.005	erpe_2018_sw_45hr_WHONDRS-SW48-000100_F_scaffold_479__full-cat_2	0.00635331
									erpe_2018_sw_45hr_WHONDRS-SW48-000100_F_scaffold_499__full-cat_1	0	1	2	0.969247	0.005	erpe_2018_sw_45hr_WHONDRS-SW48-000100_F_scaffold_499__full-cat_1	0.00635331
									erpe_2018_sw_45hr_WHONDRS-SW48-000100_F_scaffold_492__full-cat_1	0	1	2	0.942702	0.005	erpe_2018_sw_45hr_WHONDRS-SW48-000100_F_scaffold_492__full-cat_1	0.00635331
									erpe_2018_sw_45hr_WHONDRS-SW48-000100_F_scaffold_688__full-cat_2	0	1	2	0.938974	0.005	erpe_2018_sw_45hr_WHONDRS-SW48-000100_F_scaffold_688__full-cat_2	0.00635331
									erpe_2018_sw_45hr_WHONDRS-SW48-000100_F_scaffold_1182__full-cat_2	0	1	2	0.963536	0.005	erpe_2018_sw_45hr_WHONDRS-SW48-000100_F_scaffold_1182__full-cat_2	0.00635331
